# Supplementary material for: The synthesis and characterization of a series of cocrystals of an isoniazid derivative with butan-2-one and propan-2-one
Source: Acta Crystallogr C Struct Chem. 2023 Aug 21;79(Pt 9):365–73. doi: 10.1107/S2053229623007179 (PMC10561595; doi:10.1107/S2053229623007179)
Supplement: Supplementary file 1 [file c-79-00365-sup1.cif]

##############################################################################
#                                                                            #
# This CIF contains the data in a paper accepted for publication in          #
# Acta Crystallographica Section C. It conforms to the requirements of       #
# Notes for Authors for Acta Crystallographica Section C, and has been       #
# peer reviewed under the auspices of the IUCr Commission on Journals.       #
#                                                                            #
# Full details of the Crystallographic Information File format               #
# are given in the paper "The Crystallographic Information File (CIF):       #
# a New Standard Archive File for Crystallography" by S. R. Hall, F. H.      #
# Allen and I. D. Brown [Acta Cryst. (1991), A47, 655-685].                  #
#                                                                            #
# The current version of the core CIF dictionary is obtainable from          #
# ftp://ftp.iucr.org/pub/cif_core.dic.                                       #
#                                                                            #
# Software is freely available for graphical display of the structure(s)     #
# in this CIF. For information consult the CIF software page                 #
# http://www.iucr.org/resources/cif/software.                                #
#                                                                            #
# This file may be used for bona fide research purposes within the           #
# scientific community so long as proper attribution is given to the journal # 
# article from which it was obtained.                                        #
#                                                                            #
##############################################################################
data_izbt1nta
_audit_creation_method     'WinGX routine CIF_UPDATE'
_audit_conform_dict_name     cif_core.dic
_audit_conform_dict_version     2.4.5
_chemical_name_systematic
;
<i>N</i>'-(Butan-2-ylidene)pyridine-4-carbohydrazide;
1-naphthoic acid
;
_chemical_formula_moiety     'C10 H13 N3 O, C11 H8 O2'
_chemical_formula_sum     'C21 H21 N3 O3'
_chemical_formula_iupac     'C10 H13 N3 O, C11 H8 O2'
_chemical_formula_weight     363.41
_symmetry_cell_setting     monoclinic
_symmetry_space_group_name_H-M     'P 21/n'
_symmetry_space_group_name_Hall     '-P 2yn'
loop_
    _symmetry_equiv_pos_as_xyz
    'x, y, z'
    '-x+1/2, y+1/2, -z+1/2'
    '-x, -y, -z'
    'x-1/2, -y-1/2, z-1/2'
_cell_length_a     7.4355(13)
_cell_length_b     34.195(6)
_cell_length_c     7.7242(14)
_cell_angle_alpha     90
_cell_angle_beta     112.512(4)
_cell_angle_gamma     90
_cell_volume     1814.3(6)
_cell_formula_units_Z     4
_cell_measurement_reflns_used     9890
_cell_measurement_theta_min     2.92
_cell_measurement_theta_max     28.26
_cell_measurement_temperature     173(2)
_exptl_crystal_description     'Block'
_exptl_crystal_colour     'colourless'
_exptl_crystal_size_max     0.339
_exptl_crystal_size_mid     0.281
_exptl_crystal_size_min     0.124
_exptl_crystal_density_diffrn     1.33
_exptl_crystal_density_method     'not measured'
_exptl_crystal_F_000     768
_exptl_absorpt_coefficient_mu     0.091
_exptl_absorpt_correction_type     none
_diffrn_ambient_temperature     173(2)
_diffrn_radiation_type     MoK\a
_diffrn_radiation_wavelength     0.71073
_diffrn_measurement_device_type     'Bruker APEXII CCD'
_diffrn_measurement_method     '\f and \w scans'
_diffrn_reflns_number     35501
_diffrn_reflns_av_R_equivalents     0.0332
_diffrn_reflns_av_unetI/netI     0.0237
_diffrn_reflns_theta_min     3.368
_diffrn_reflns_theta_max     28.324
_diffrn_reflns_theta_full     25.242
_diffrn_measured_fraction_theta_max     0.998
_diffrn_measured_fraction_theta_full     0.998
_diffrn_reflns_limit_h_min     -9
_diffrn_reflns_limit_h_max     9
_diffrn_reflns_limit_k_min     -45
_diffrn_reflns_limit_k_max     45
_diffrn_reflns_limit_l_min     -10
_diffrn_reflns_limit_l_max     10
_diffrn_standards_number     0
_diffrn_standards_interval_count     .
_diffrn_standards_interval_time     .
_diffrn_standards_decay_%     ?
_diffrn_radiation_probe     x-ray
_reflns_number_total     4511
_reflns_number_gt     3552
_reflns_threshold_expression     'I > 2\s(I)'
_refine_ls_structure_factor_coef     Fsqd
_refine_ls_matrix_type     full
_refine_ls_R_factor_all     0.0725
_refine_ls_R_factor_gt     0.054
_refine_ls_wR_factor_gt     0.1314
_refine_ls_wR_factor_ref     0.1419
_refine_ls_goodness_of_fit_ref     1.034
_refine_ls_restrained_S_all     1.034
_refine_ls_number_reflns     4511
_refine_ls_number_parameters     254
_refine_ls_number_restraints     0
_refine_ls_number_constraints     0
_refine_ls_hydrogen_treatment     mixed
_refine_ls_weighting_scheme     calc
_refine_ls_weighting_details
              'w=1/[\s^2^(Fo^2^)+(0.0637P)^2^+1.0375P] where P=(Fo^2^+2Fc^2^)/3'
_atom_sites_solution_hydrogens     mixed
_refine_ls_shift/su_max     0.001
_refine_ls_shift/su_mean     0
_refine_diff_density_max     0.541
_refine_diff_density_min     -0.339
_refine_ls_extinction_method     none
loop_
    _atom_type_symbol
    _atom_type_description
    _atom_type_scat_dispersion_real
    _atom_type_scat_dispersion_imag
    _atom_type_scat_source
    C C 0.0033 0.0016 'International Tables Vol C Tables 4.2.6.8 and 6.1.1.4'
    H H 0 0 'International Tables Vol C Tables 4.2.6.8 and 6.1.1.4'
    N N 0.0061 0.0033 'International Tables Vol C Tables 4.2.6.8 and 6.1.1.4'
    O O 0.0106 0.006 'International Tables Vol C Tables 4.2.6.8 and 6.1.1.4'
_computing_data_collection
;
APEX2 (Bruker, 2012)
;
_computing_cell_refinement
;
SAINT-Plus (Bruker, 2012)
;
_computing_data_reduction
;
SAINT-Plus (Bruker, 2012)
;
_computing_structure_solution
;
SHELXT2018 (Sheldrick, 2015<i>a</i>)
;
_computing_structure_refinement
;
SHELXL2018 (Sheldrick, 2015<i>b</i>)
;
_computing_molecular_graphics
;
ORTEP-3 for Windows (Farrugia, 2012) and <i>Mercury</i> (Macrae
<i>et al.</i>, 2020)
;
_computing_publication_material
;
WinGX (Farrugia, 2012) and <i>XPREP</i> (Bruker, 2012)
;
loop_
    _atom_site_type_symbol
    _atom_site_label
    _atom_site_fract_x
    _atom_site_fract_y
    _atom_site_fract_z
    _atom_site_U_iso_or_equiv
    _atom_site_adp_type
    _atom_site_calc_flag
    _atom_site_occupancy
    _atom_site_disorder_assembly
    _atom_site_disorder_group
    C C1 0.4865(3) 0.64234(5) 0.5961(2) 0.0289(4) Uani d 1 . .
    H H1 0.479346 0.614625 0.599541 0.035 Uiso calc 1 . .
    C C2 0.5137(2) 0.66303(4) 0.7582(2) 0.0244(3) Uani d 1 . .
    H H2A 0.528577 0.649764 0.870961 0.029 Uiso calc 1 . .
    C C3 0.5189(2) 0.70353(4) 0.7527(2) 0.0208(3) Uani d 1 . .
    C C4 0.5009(2) 0.72157(5) 0.5857(2) 0.0264(3) Uani d 1 . .
    H H4 0.504198 0.749257 0.577421 0.032 Uiso calc 1 . .
    C C5 0.4780(3) 0.69843(5) 0.4313(2) 0.0300(4) Uani d 1 . .
    H H5 0.467633 0.710899 0.317944 0.036 Uiso calc 1 . .
    C C6 0.5592(2) 0.72591(4) 0.9309(2) 0.0219(3) Uani d 1 . .
    C C7 0.4945(2) 0.82004(5) 1.0579(2) 0.0269(3) Uani d 1 . .
    C C8 0.4585(3) 0.84331(5) 0.8828(2) 0.0367(4) Uani d 1 . .
    H H8A 0.514858 0.829582 0.804171 0.055 Uiso calc 1 . .
    H H8B 0.519033 0.86913 0.916433 0.055 Uiso calc 1 . .
    H H8C 0.317967 0.846392 0.813647 0.055 Uiso calc 1 . .
    C C9 0.5210(3) 0.84343(5) 1.2308(2) 0.0312(4) Uani d 1 . .
    H H9A 0.630337 0.861863 1.253523 0.037 Uiso calc 1 . .
    H H9B 0.402059 0.859191 1.20623 0.037 Uiso calc 1 . .
    C C10 0.5606(3) 0.82005(6) 1.4061(2) 0.0376(4) Uani d 1 . .
    H H10A 0.448383 0.803278 1.389922 0.056 Uiso calc 1 . .
    H H10B 0.582875 0.837824 1.511822 0.056 Uiso calc 1 . .
    H H10C 0.676282 0.80377 1.430932 0.056 Uiso calc 1 . .
    C C11 0.3204(2) 0.54602(4) 0.0208(2) 0.0218(3) Uani d 1 . .
    C C12 0.3179(2) 0.55966(4) -0.1480(2) 0.0241(3) Uani d 1 . .
    H H12 0.354523 0.585992 -0.156468 0.029 Uiso calc 1 . .
    C C13 0.2629(2) 0.53579(5) -0.3079(2) 0.0281(3) Uani d 1 . .
    H H13 0.26264 0.545884 -0.42259 0.034 Uiso calc 1 . .
    C C14 0.2099(2) 0.49802(5) -0.2971(2) 0.0289(4) Uani d 1 . .
    H H14 0.172404 0.481852 -0.405159 0.035 Uiso calc 1 . .
    C C15 0.2097(2) 0.48253(5) -0.1277(2) 0.0253(3) Uani d 1 . .
    C C16 0.2665(2) 0.50632(4) 0.0363(2) 0.0221(3) Uani d 1 . .
    C C17 0.2661(2) 0.48883(5) 0.2031(2) 0.0282(3) Uani d 1 . .
    H H17 0.304248 0.503862 0.314877 0.034 Uiso calc 1 . .
    C C18 0.2117(3) 0.45067(5) 0.2051(3) 0.0346(4) Uani d 1 . .
    H H18 0.212744 0.439598 0.318294 0.042 Uiso calc 1 . .
    C C19 0.1544(3) 0.42767(5) 0.0429(3) 0.0374(4) Uani d 1 . .
    H H19 0.116051 0.401269 0.046069 0.045 Uiso calc 1 . .
    C C20 0.1539(3) 0.44330(5) -0.1191(3) 0.0334(4) Uani d 1 . .
    H H20 0.115288 0.427542 -0.22866 0.04 Uiso calc 1 . .
    C C21 0.3808(2) 0.57384(5) 0.1818(2) 0.0273(3) Uani d 1 . .
    N N1 0.4697(2) 0.65943(4) 0.43437(19) 0.0295(3) Uani d 1 . .
    N N2 0.4799(2) 0.76157(4) 0.91231(18) 0.0261(3) Uani d 1 . .
    N N3 0.5099(2) 0.78278(4) 1.07692(18) 0.0273(3) Uani d 1 . .
    O O1 0.66638(17) 0.71153(3) 1.08121(15) 0.0301(3) Uani d 1 . .
    O O2 0.3999(2) 0.61035(4) 0.13403(18) 0.0412(3) Uani d 1 . .
    O O3 0.4134(3) 0.56528(4) 0.34138(18) 0.0645(5) Uani d 1 . .
    H H2 0.385(3) 0.7684(6) 0.805(3) 0.039(5) Uiso d 1 . .
    H H2B 0.432(4) 0.6256(8) 0.232(4) 0.063(7) Uiso d 1 . .
loop_
    _atom_site_aniso_label
    _atom_site_aniso_U_11
    _atom_site_aniso_U_22
    _atom_site_aniso_U_33
    _atom_site_aniso_U_12
    _atom_site_aniso_U_13
    _atom_site_aniso_U_23
    C1 0.0369(9) 0.0208(8) 0.0284(8) -0.0006(6) 0.0117(7) -0.0033(6)
    C2 0.0285(8) 0.0207(7) 0.0221(7) -0.0009(6) 0.0077(6) -0.0003(6)
    C3 0.0202(7) 0.0208(7) 0.0193(7) 0.0001(5) 0.0051(5) -0.0027(5)
    C4 0.0349(9) 0.0202(7) 0.0246(7) 0.0004(6) 0.0119(6) 0.0001(6)
    C5 0.0404(9) 0.0287(8) 0.0232(7) -0.0007(7) 0.0148(7) -0.0006(6)
    C6 0.0232(7) 0.0210(7) 0.0199(7) -0.0030(6) 0.0064(6) -0.0028(5)
    C7 0.0236(8) 0.0261(8) 0.0295(8) -0.0014(6) 0.0085(6) -0.0070(6)
    C8 0.0486(11) 0.0262(9) 0.0314(9) -0.0017(7) 0.0113(8) -0.0017(7)
    C9 0.0349(9) 0.0269(8) 0.0332(9) -0.0017(7) 0.0145(7) -0.0080(7)
    C10 0.0428(10) 0.0366(10) 0.0337(9) -0.0006(8) 0.0150(8) -0.0074(7)
    C11 0.0234(7) 0.0218(7) 0.0201(7) 0.0016(6) 0.0083(6) -0.0012(5)
    C12 0.0283(8) 0.0216(7) 0.0230(7) 0.0012(6) 0.0103(6) 0.0006(6)
    C13 0.0335(9) 0.0307(8) 0.0205(7) 0.0028(7) 0.0106(6) 0.0001(6)
    C14 0.0295(8) 0.0321(8) 0.0224(7) 0.0021(7) 0.0069(6) -0.0077(6)
    C15 0.0219(7) 0.0239(7) 0.0285(8) 0.0016(6) 0.0081(6) -0.0028(6)
    C16 0.0209(7) 0.0216(7) 0.0241(7) 0.0033(6) 0.0090(6) 0.0007(6)
    C17 0.0320(9) 0.0267(8) 0.0294(8) 0.0029(6) 0.0156(7) 0.0021(6)
    C18 0.0378(10) 0.0298(9) 0.0424(10) 0.0037(7) 0.0224(8) 0.0095(7)
    C19 0.0381(10) 0.0232(8) 0.0527(11) -0.0032(7) 0.0195(9) 0.0022(8)
    C20 0.0318(9) 0.0254(8) 0.0408(10) -0.0019(7) 0.0114(7) -0.0065(7)
    C21 0.0344(9) 0.0241(8) 0.0229(7) -0.0005(6) 0.0105(6) -0.0019(6)
    N1 0.0368(8) 0.0279(7) 0.0250(7) -0.0007(6) 0.0130(6) -0.0058(5)
    N2 0.0306(7) 0.0231(7) 0.0194(6) 0.0020(5) 0.0037(5) -0.0051(5)
    N3 0.0294(7) 0.0270(7) 0.0231(6) -0.0010(5) 0.0075(5) -0.0077(5)
    O1 0.0364(6) 0.0266(6) 0.0193(5) 0.0020(5) 0.0017(5) -0.0001(4)
    O2 0.0758(10) 0.0223(6) 0.0276(6) -0.0044(6) 0.0222(7) -0.0052(5)
    O3 0.1335(16) 0.0346(8) 0.0231(7) -0.0192(9) 0.0272(8) -0.0066(5)
_geom_special_details
;
 All esds (except the esd in the dihedral angle between two l.s. planes)
 are estimated using the full covariance matrix.  The cell esds are taken
 into account individually in the estimation of esds in distances, angles
 and torsion angles; correlations between esds in cell parameters are only
 used when they are defined by crystal symmetry.  An approximate (isotropic)
 treatment of cell esds is used for estimating esds involving l.s. planes.
;
loop_
    _geom_bond_atom_site_label_1
    _geom_bond_atom_site_label_2
    _geom_bond_site_symmetry_2
    _geom_bond_distance
    _geom_bond_publ_flag
    C1 N1 . 1.341(2) ?
    C1 C2 . 1.384(2) ?
    C1 H1 . 0.95 ?
    C2 C3 . 1.387(2) ?
    C2 H2A . 0.95 ?
    C3 C4 . 1.389(2) ?
    C3 C6 . 1.5016(19) ?
    C4 C5 . 1.386(2) ?
    C4 H4 . 0.95 ?
    C5 N1 . 1.335(2) ?
    C5 H5 . 0.95 ?
    C6 O1 . 1.2311(18) ?
    C6 N2 . 1.338(2) ?
    C7 N3 . 1.283(2) ?
    C7 C8 . 1.502(2) ?
    C7 C9 . 1.504(2) ?
    C8 H8A . 0.98 ?
    C8 H8B . 0.98 ?
    C8 H8C . 0.98 ?
    C9 C10 . 1.501(2) ?
    C9 H9A . 0.99 ?
    C9 H9B . 0.99 ?
    C10 H10A . 0.98 ?
    C10 H10B . 0.98 ?
    C10 H10C . 0.98 ?
    C11 C12 . 1.378(2) ?
    C11 C16 . 1.433(2) ?
    C11 C21 . 1.492(2) ?
    C12 C13 . 1.404(2) ?
    C12 H12 . 0.95 ?
    C13 C14 . 1.362(2) ?
    C13 H13 . 0.95 ?
    C14 C15 . 1.412(2) ?
    C14 H14 . 0.95 ?
    C15 C20 . 1.413(2) ?
    C15 C16 . 1.427(2) ?
    C16 C17 . 1.422(2) ?
    C17 C18 . 1.368(2) ?
    C17 H17 . 0.95 ?
    C18 C19 . 1.400(3) ?
    C18 H18 . 0.95 ?
    C19 C20 . 1.359(3) ?
    C19 H19 . 0.95 ?
    C20 H20 . 0.95 ?
    C21 O3 . 1.198(2) ?
    C21 O2 . 1.325(2) ?
    N2 N3 . 1.4054(17) ?
    N2 H2 . 0.89(2) ?
    O2 H2B . 0.87(3) ?
loop_
    _geom_angle_atom_site_label_1
    _geom_angle_atom_site_label_2
    _geom_angle_atom_site_label_3
    _geom_angle_site_symmetry_1
    _geom_angle_site_symmetry_3
    _geom_angle
    _geom_angle_publ_flag
    N1 C1 C2 . . 123.30(15) ?
    N1 C1 H1 . . 118.3 ?
    C2 C1 H1 . . 118.3 ?
    C1 C2 C3 . . 118.61(14) ?
    C1 C2 H2A . . 120.7 ?
    C3 C2 H2A . . 120.7 ?
    C2 C3 C4 . . 118.55(13) ?
    C2 C3 C6 . . 118.61(13) ?
    C4 C3 C6 . . 122.66(13) ?
    C5 C4 C3 . . 118.82(14) ?
    C5 C4 H4 . . 120.6 ?
    C3 C4 H4 . . 120.6 ?
    N1 C5 C4 . . 123.08(15) ?
    N1 C5 H5 . . 118.5 ?
    C4 C5 H5 . . 118.5 ?
    O1 C6 N2 . . 124.39(14) ?
    O1 C6 C3 . . 119.40(13) ?
    N2 C6 C3 . . 116.15(12) ?
    N3 C7 C8 . . 127.34(14) ?
    N3 C7 C9 . . 116.82(15) ?
    C8 C7 C9 . . 115.82(14) ?
    C7 C8 H8A . . 109.5 ?
    C7 C8 H8B . . 109.5 ?
    H8A C8 H8B . . 109.5 ?
    C7 C8 H8C . . 109.5 ?
    H8A C8 H8C . . 109.5 ?
    H8B C8 H8C . . 109.5 ?
    C10 C9 C7 . . 115.56(14) ?
    C10 C9 H9A . . 108.4 ?
    C7 C9 H9A . . 108.4 ?
    C10 C9 H9B . . 108.4 ?
    C7 C9 H9B . . 108.4 ?
    H9A C9 H9B . . 107.5 ?
    C9 C10 H10A . . 109.5 ?
    C9 C10 H10B . . 109.5 ?
    H10A C10 H10B . . 109.5 ?
    C9 C10 H10C . . 109.5 ?
    H10A C10 H10C . . 109.5 ?
    H10B C10 H10C . . 109.5 ?
    C12 C11 C16 . . 119.79(13) ?
    C12 C11 C21 . . 117.61(14) ?
    C16 C11 C21 . . 122.60(13) ?
    C11 C12 C13 . . 121.94(14) ?
    C11 C12 H12 . . 119 ?
    C13 C12 H12 . . 119 ?
    C14 C13 C12 . . 119.39(14) ?
    C14 C13 H13 . . 120.3 ?
    C12 C13 H13 . . 120.3 ?
    C13 C14 C15 . . 121.05(14) ?
    C13 C14 H14 . . 119.5 ?
    C15 C14 H14 . . 119.5 ?
    C14 C15 C20 . . 120.28(15) ?
    C14 C15 C16 . . 120.26(14) ?
    C20 C15 C16 . . 119.46(15) ?
    C17 C16 C15 . . 117.54(14) ?
    C17 C16 C11 . . 124.88(14) ?
    C15 C16 C11 . . 117.57(13) ?
    C18 C17 C16 . . 120.98(15) ?
    C18 C17 H17 . . 119.5 ?
    C16 C17 H17 . . 119.5 ?
    C17 C18 C19 . . 121.03(16) ?
    C17 C18 H18 . . 119.5 ?
    C19 C18 H18 . . 119.5 ?
    C20 C19 C18 . . 119.72(16) ?
    C20 C19 H19 . . 120.1 ?
    C18 C19 H19 . . 120.1 ?
    C19 C20 C15 . . 121.26(16) ?
    C19 C20 H20 . . 119.4 ?
    C15 C20 H20 . . 119.4 ?
    O3 C21 O2 . . 121.05(15) ?
    O3 C21 C11 . . 125.43(15) ?
    O2 C21 C11 . . 113.50(13) ?
    C5 N1 C1 . . 117.61(14) ?
    C6 N2 N3 . . 117.53(12) ?
    C6 N2 H2 . . 119.9(13) ?
    N3 N2 H2 . . 120.1(14) ?
    C7 N3 N2 . . 115.64(13) ?
    C21 O2 H2B . . 110.2(17) ?
loop_
    _geom_torsion_atom_site_label_1
    _geom_torsion_atom_site_label_2
    _geom_torsion_atom_site_label_3
    _geom_torsion_atom_site_label_4
    _geom_torsion_site_symmetry_1
    _geom_torsion_site_symmetry_2
    _geom_torsion_site_symmetry_3
    _geom_torsion_site_symmetry_4
    _geom_torsion
    _geom_torsion_publ_flag
    N1 C1 C2 C3 . . . . 1.8(3) ?
    C1 C2 C3 C4 . . . . -1.4(2) ?
    C1 C2 C3 C6 . . . . -176.73(14) ?
    C2 C3 C4 C5 . . . . 0.2(2) ?
    C6 C3 C4 C5 . . . . 175.28(15) ?
    C3 C4 C5 N1 . . . . 0.9(3) ?
    C2 C3 C6 O1 . . . . 32.2(2) ?
    C4 C3 C6 O1 . . . . -142.93(16) ?
    C2 C3 C6 N2 . . . . -150.56(15) ?
    C4 C3 C6 N2 . . . . 34.3(2) ?
    N3 C7 C9 C10 . . . . -0.6(2) ?
    C8 C7 C9 C10 . . . . -178.93(16) ?
    C16 C11 C12 C13 . . . . 0.3(2) ?
    C21 C11 C12 C13 . . . . -179.86(14) ?
    C11 C12 C13 C14 . . . . 0.1(2) ?
    C12 C13 C14 C15 . . . . -0.1(2) ?
    C13 C14 C15 C20 . . . . 179.88(16) ?
    C13 C14 C15 C16 . . . . -0.3(2) ?
    C14 C15 C16 C17 . . . . -179.06(14) ?
    C20 C15 C16 C17 . . . . 0.7(2) ?
    C14 C15 C16 C11 . . . . 0.7(2) ?
    C20 C15 C16 C11 . . . . -179.47(14) ?
    C12 C11 C16 C17 . . . . 179.06(15) ?
    C21 C11 C16 C17 . . . . -0.8(2) ?
    C12 C11 C16 C15 . . . . -0.7(2) ?
    C21 C11 C16 C15 . . . . 179.46(14) ?
    C15 C16 C17 C18 . . . . -0.5(2) ?
    C11 C16 C17 C18 . . . . 179.73(16) ?
    C16 C17 C18 C19 . . . . -0.1(3) ?
    C17 C18 C19 C20 . . . . 0.4(3) ?
    C18 C19 C20 C15 . . . . -0.2(3) ?
    C14 C15 C20 C19 . . . . 179.39(16) ?
    C16 C15 C20 C19 . . . . -0.4(2) ?
    C12 C11 C21 O3 . . . . -170.22(19) ?
    C16 C11 C21 O3 . . . . 9.6(3) ?
    C12 C11 C21 O2 . . . . 8.6(2) ?
    C16 C11 C21 O2 . . . . -171.56(15) ?
    C4 C5 N1 C1 . . . . -0.7(3) ?
    C2 C1 N1 C5 . . . . -0.7(3) ?
    O1 C6 N2 N3 . . . . -4.8(2) ?
    C3 C6 N2 N3 . . . . 178.06(13) ?
    C8 C7 N3 N2 . . . . -3.4(2) ?
    C9 C7 N3 N2 . . . . 178.55(14) ?
    C6 N2 N3 C7 . . . . 156.63(15) ?
loop_
    _geom_hbond_atom_site_label_D
    _geom_hbond_atom_site_label_H
    _geom_hbond_atom_site_label_A
    _geom_hbond_site_symmetry_A
    _geom_hbond_distance_DH
    _geom_hbond_distance_HA
    _geom_hbond_distance_DA
    _geom_hbond_angle_DHA
    _geom_hbond_publ_flag
    C1 H1 O3 . 0.95 2.51 3.208(2) 130 yes
    C8 H8C O1 4_575 0.98 2.62 3.128(2) 112.4 yes
    N2 H2 O1 4_575 0.89(2) 1.98(2) 2.8732(17) 174(2) yes
    O2 H2B N1 . 0.87(3) 1.88(3) 2.7472(18) 173(2) yes
_shelx_hkl_file
;
   1   0   0   -0.21    0.01
   1   0   0   -0.21    0.01
   2   0   0  150.42    3.93
  -2   0   0  142.93    4.34
   2   0   0  153.13    4.34
   2   0   0  152.07    3.49
   2   0   0  148.58    3.95
  -3   0   0   -0.04    0.03
   3   0   0    0.01    0.03
   3   0   0   -0.08    0.03
   3   0   0   -0.04    0.03
   3   0   0   -0.04    0.03
   4   0   0  106.15    3.14
  -4   0   0  107.00    3.14
   4   0   0  109.67    2.85
   4   0   0  105.72    2.84
   5   0   0    0.00    0.05
  -5   0   0    0.11    0.07
   5   0   0   -0.05    0.05
   5   0   0   -0.06    0.06
   6   0   0   20.67    0.64
   6   0   0   21.32    0.59
  -6   0   0   21.62    0.69
   6   0   0   18.84    0.59
   6   0   0   22.19    0.63
  -7   0   0    0.01    0.11
   7   0   0    0.24    0.10
   7   0   0    0.07    0.11
   7   0   0   -0.10    0.09
   7   0   0    0.05    0.10
   8   0   0    1.52    0.18
   8   0   0    1.56    0.19
   8   0   0    1.44    0.18
  -8   0   0    1.73    0.21
   9   0   0   -0.17    0.17
   9   0   0   -0.09    0.18
   9   0   0   -0.12    0.20
  -2  -1   0   15.79    0.45
   2  -1   0   15.60    0.48
   2  -1   0   15.00    0.43
  -2  -1   0   15.48    0.43
   2  -1   0   16.42    0.43
  -2  -1   0   15.29    0.48
   2  -1   0   16.37    0.39
   2   1   0   15.71    0.39
  -2   1   0   15.01    0.48
   2   1   0   16.00    0.42
   2   1   0   15.57    0.48
  -2   1   0   16.38    0.43
   2   1   0   15.08    0.43
   3  -1   0    1.31    0.08
  -3  -1   0    1.26    0.07
  -3  -1   0    1.17    0.08
   3  -1   0    1.19    0.06
   3  -1   0    1.26    0.08
   3   1   0    1.11    0.07
  -3   1   0    1.21    0.08
   3   1   0    1.25    0.07
   3   1   0    1.13    0.06
   3   1   0    1.07    0.08
   4  -1   0    0.10    0.06
  -4  -1   0    0.24    0.06
  -4   1   0    0.20    0.06
   4   1   0    0.05    0.06
   4   1   0   -0.10    0.06
  -5  -1   0    0.30    0.07
   5  -1   0    0.30    0.07
   5  -1   0    0.23    0.06
   5  -1   0    0.18    0.06
   5   1   0    0.22    0.07
   5   1   0    0.27    0.05
  -5   1   0    0.30    0.07
   5   1   0    0.27    0.07
   6  -1   0    0.25    0.09
   6  -1   0    0.18    0.07
   6   1   0    0.28    0.07
  -6   1   0    0.47    0.10
   6   1   0    0.25    0.09
   7  -1   0    0.14    0.10
  -7  -1   0    0.01    0.11
   7  -1   0   -0.16    0.09
   7  -1   0   -0.20    0.09
   7  -1   0   -0.01    0.11
  -7   1   0   -0.15    0.10
   7   1   0    0.08    0.09
   7   1   0   -0.06    0.10
   7   1   0    0.03    0.09
   8  -1   0    0.08    0.14
   8  -1   0   -0.09    0.13
  -8  -1   0   -0.07    0.15
   8  -1   0   -0.28    0.13
   8   1   0    0.05    0.13
   8   1   0    0.03    0.14
   8   1   0    0.11    0.14
  -8   1   0    0.50    0.16
   9  -1   0    0.19    0.20
   9  -1   0   -0.07    0.18
   9   1   0    0.13    0.19
   9   1   0    0.06    0.17
   2  -2   0  967.84   25.29
   2  -2   0  938.82   25.44
  -2  -2   0  986.67   25.28
   2  -2   0  945.56   27.94
  -2  -2   0  997.93   27.14
   2  -2   0  981.07   25.07
   2  -2   0  965.70   22.45
  -2  -2   0  947.70   27.95
  -2   2   0  941.49   27.95
   2   2   0  947.12   25.39
  -2   2   0  967.73   22.46
   2   2   0  992.71   27.12
  -2   2   0 1000.00   25.44
   2   2   0  946.92   25.29
   2   2   0  948.73   27.94
   2   2   0  938.84   27.14
  -3  -2   0   18.32    0.51
   3  -2   0   17.89    0.44
   3  -2   0   17.85    0.48
   3  -2   0   17.72    0.50
   3  -2   0   17.71    0.54
  -3  -2   0   17.66    0.54
   3  -2   0   17.50    0.49
  -3  -2   0   17.48    0.50
   3   2   0   17.81    0.44
   3   2   0   17.48    0.50
   3   2   0   17.20    0.48
  -3   2   0   17.35    0.54
   3   2   0   17.51    0.54
  -4  -2   0   19.80    0.62
   4  -2   0   19.94    0.54
  -4  -2   0   20.44    0.58
   4  -2   0   19.11    0.56
   4  -2   0   19.68    0.55
  -4   2   0   19.95    0.62
   4   2   0   20.01    0.57
   4   2   0   19.62    0.54
   4   2   0   19.06    0.62
   5  -2   0    2.25    0.14
  -5  -2   0    2.12    0.11
  -5  -2   0    2.45    0.15
   5  -2   0    1.82    0.11
   5  -2   0    2.15    0.11
   5   2   0    2.20    0.13
   5   2   0    2.35    0.13
   5   2   0    1.95    0.10
  -5   2   0    2.35    0.15
   6  -2   0   13.54    0.42
   6  -2   0   13.00    0.39
   6  -2   0   12.97    0.43
   6  -2   0   12.07    0.39
  -6  -2   0   13.52    0.46
   6   2   0   13.32    0.43
   6   2   0   11.54    0.37
   6   2   0   12.61    0.44
  -6   2   0   13.37    0.46
   7  -2   0   -0.03    0.09
  -7  -2   0    0.13    0.11
   7  -2   0   -0.08    0.09
   7  -2   0    0.06    0.10
   7  -2   0    0.23    0.11
  -7   2   0    0.28    0.11
   7   2   0    0.19    0.10
   7   2   0    0.19    0.11
   7   2   0    0.12    0.10
   8  -2   0    0.69    0.15
   8  -2   0    0.63    0.15
   8  -2   0    0.70    0.17
  -8  -2   0    0.70    0.18
   8   2   0    0.94    0.16
   8   2   0    0.81    0.17
  -8   2   0    0.69    0.17
   8   2   0    0.63    0.16
   9  -2   0    0.16    0.19
   9  -2   0   -0.24    0.17
   9   2   0    0.08    0.18
   9   2   0   -0.02    0.18
   9   2   0   -0.24    0.19
   1  -3   0    9.09    0.23
   1  -3   0    9.47    0.27
  -1  -3   0    9.06    0.26
   1  -3   0    8.76    0.28
  -1  -3   0    9.43    0.27
  -1   3   0    9.49    0.26
  -1   3   0    9.30    0.25
   1   3   0    9.16    0.27
  -2  -3   0  352.25    9.10
  -2  -3   0  338.69   10.07
   2  -3   0  342.82    9.18
   2  -3   0  361.97    9.03
   2  -3   0  328.60   10.05
   2  -3   0  346.10    8.08
  -2  -3   0  352.92    9.78
   2   3   0  342.48    9.77
  -2   3   0  340.86    8.08
   2   3   0  339.63    9.14
   2   3   0  351.89    9.11
  -2   3   0  344.50   10.07
   2   3   0  348.01    9.80
  -2   3   0  361.07    9.17
   3  -3   0    0.05    0.03
   3  -3   0   -0.03    0.04
   3  -3   0    0.03    0.03
  -3  -3   0    0.04    0.03
  -3  -3   0    0.02    0.04
  -3  -3   0    0.04    0.04
   3  -3   0    0.02    0.03
   3  -3   0    0.06    0.04
  -3   3   0    0.05    0.04
   3   3   0    0.05    0.02
   3   3   0    0.01    0.03
  -3   3   0    0.09    0.04
  -4  -3   0    8.30    0.25
   4  -3   0    8.19    0.24
  -4  -3   0    7.80    0.28
   4  -3   0    8.12    0.25
   4  -3   0    7.42    0.26
   4   3   0    7.70    0.26
   4   3   0    8.03    0.23
   4   3   0    8.14    0.27
  -4   3   0    7.97    0.28
   5  -3   0    1.86    0.11
  -5  -3   0    2.35    0.15
   5  -3   0    2.49    0.12
  -5  -3   0    2.30    0.11
   5  -3   0    2.37    0.14
  -5   3   0    2.37    0.15
   5   3   0    2.14    0.10
   5   3   0    2.26    0.14
   5   3   0    2.29    0.14
   6  -3   0    0.59    0.10
   6  -3   0    0.64    0.09
  -6  -3   0    0.68    0.11
   6  -3   0    0.57    0.08
   6  -3   0    0.57    0.09
   6   3   0    0.52    0.06
  -6   3   0    0.64    0.11
   6   3   0    0.65    0.10
   6   3   0    0.51    0.10
   7  -3   0    0.40    0.11
   7  -3   0    0.36    0.09
   7  -3   0    0.41    0.11
   7  -3   0    0.45    0.12
  -7  -3   0    0.53    0.12
   7  -3   0    0.28    0.10
   7   3   0    0.57    0.10
   7   3   0    0.43    0.11
   7   3   0    0.61    0.12
  -7   3   0    0.63    0.12
   8  -3   0    0.22    0.13
  -8  -3   0    0.20    0.16
   8  -3   0    0.05    0.14
   8  -3   0   -0.02    0.13
  -8   3   0    0.19    0.16
   8   3   0    0.21    0.15
   8   3   0    0.28    0.14
   8   3   0    0.24    0.13
   9  -3   0   -0.13    0.18
   9  -3   0    0.27    0.20
   9   3   0    0.42    0.22
   9   3   0    0.26    0.18
   9   3   0   -0.16    0.18
   1  -4   0   19.36    0.57
   1  -4   0   19.68    0.55
  -1  -4   0   17.20    0.55
   1  -4   0   19.98    0.55
   1  -4   0   18.99    0.46
  -1  -4   0   18.67    0.52
  -1   4   0   20.22    0.52
   1   4   0   19.89    0.55
   1   4   0   17.83    0.55
  -1   4   0   19.62    0.51
   1   4   0   19.66    0.51
  -2  -4   0  134.48    4.04
  -2  -4   0  143.88    3.93
  -2  -4   0  140.91    3.66
   2  -4   0  133.09    3.25
   2  -4   0  137.06    3.68
  -2  -4   0  138.36    3.92
   2  -4   0  142.82    3.62
   2  -4   0  137.58    4.04
   2   4   0  138.46    3.92
  -2   4   0  140.37    3.62
  -2   4   0  148.03    3.68
   2   4   0  139.26    3.92
  -2   4   0  136.18    3.25
   2   4   0  137.16    3.66
  -2   4   0  138.91    4.04
  -3  -4   0    2.40    0.09
  -3  -4   0    2.31    0.10
   3  -4   0    2.36    0.10
  -3  -4   0    2.44    0.11
   3  -4   0    2.21    0.09
   3  -4   0    2.36    0.09
   3  -4   0    2.29    0.11
   3   4   0    2.45    0.09
   3   4   0    2.37    0.09
  -3   4   0    2.42    0.11
   3   4   0    2.28    0.08
  -3   4   0    2.34    0.10
   3   4   0    2.47    0.10
  -3   4   0    2.54    0.10
  -4  -4   0   24.97    0.74
   4  -4   0   25.47    0.71
   4  -4   0   26.06    0.69
  -4  -4   0   25.26    0.79
   4  -4   0   25.27    0.72
   4   4   0   24.64    0.68
  -4   4   0   25.56    0.79
   4   4   0   26.16    0.74
   4   4   0   26.20    0.72
  -5  -4   0    0.43    0.08
   5  -4   0    0.39    0.06
   5  -4   0    0.36    0.08
  -5  -4   0    0.39    0.06
   5  -4   0    0.20    0.06
  -5   4   0    0.43    0.08
   5   4   0    0.34    0.04
   5   4   0    0.36    0.07
   5   4   0    0.39    0.07
  -6  -4   0    0.17    0.06
   6  -4   0    0.02    0.07
  -6  -4   0    0.10    0.09
   6  -4   0    0.04    0.07
   6  -4   0    0.12    0.07
   6  -4   0    0.02    0.08
  -6  -4   0   -0.02    0.06
   6   4   0    0.06    0.09
   6   4   0    0.02    0.08
  -6   4   0    0.18    0.09
   7  -4   0   -0.04    0.10
   7  -4   0   -0.08    0.09
   7  -4   0   -0.01    0.09
   7  -4   0    0.04    0.10
  -7  -4   0    0.08    0.11
   7   4   0    0.05    0.10
  -7   4   0   -0.06    0.10
   7   4   0    0.07    0.11
  -8  -4   0    0.09    0.15
   8  -4   0    0.08    0.13
   8  -4   0    0.09    0.14
   8  -4   0   -0.03    0.13
   8   4   0   -0.05    0.13
   8   4   0   -0.15    0.14
   8   4   0   -0.05    0.13
   9  -4   0    0.02    0.18
   9  -4   0   -0.34    0.18
   9   4   0    0.01    0.21
   9   4   0    0.16    0.17
   9   4   0   -0.05    0.18
   0  -5   0   -0.02    0.01
   0  -5   0   -0.03    0.01
   0   5   0   -0.03    0.01
   1  -5   0    5.41    0.16
   1  -5   0    5.14    0.17
  -1  -5   0    5.08    0.16
   1  -5   0    5.26    0.16
   1  -5   0    5.25    0.14
  -1  -5   0    4.58    0.14
   1  -5   0    5.06    0.15
  -1  -5   0    5.18    0.16
  -1   5   0    5.35    0.16
   1   5   0    5.14    0.16
   1   5   0    5.24    0.14
   1   5   0    5.20    0.16
  -1   5   0    5.25    0.15
  -2  -5   0   77.14    2.08
   2  -5   0   77.15    2.29
  -2  -5   0   68.05    2.22
   2  -5   0   80.15    2.09
  -2  -5   0   82.12    2.23
   2  -5   0   81.42    2.05
   2  -5   0   77.47    1.85
  -2   5   0   79.04    2.22
   2   5   0   78.99    2.23
  -2   5   0   78.37    2.30
   2   5   0   81.30    2.23
  -2   5   0   81.37    2.05
  -2   5   0   79.23    2.09
   2   5   0   80.95    2.15
   2   5   0   79.21    2.08
  -2   5   0   75.41    1.85
  -3  -5   0    0.17    0.04
  -3  -5   0    0.08    0.03
  -3  -5   0   -0.03    0.04
   3  -5   0    0.09    0.03
   3  -5   0    0.03    0.03
   3  -5   0   -0.04    0.04
  -3  -5   0    0.05    0.04
   3  -5   0    0.13    0.04
   3   5   0    0.08    0.04
  -3   5   0    0.11    0.04
   3   5   0    0.06    0.03
  -3   5   0    0.06    0.04
  -3   5   0    0.04    0.04
   3   5   0    0.09    0.03
   3   5   0    0.07    0.04
   4  -5   0   23.78    0.63
  -4  -5   0   23.46    0.72
  -4  -5   0   22.84    0.69
   4  -5   0   22.82    0.66
   4  -5   0   23.30    0.65
  -4  -5   0   23.00    0.69
   4   5   0   22.53    0.67
   4   5   0   23.74    0.68
   4   5   0   24.05    0.66
  -4   5   0   23.25    0.72
   5  -5   0    1.54    0.13
   5  -5   0    1.69    0.11
  -5  -5   0    1.84    0.14
  -5  -5   0    1.64    0.11
   5  -5   0    1.60    0.11
  -5   5   0    1.82    0.13
   5   5   0    1.80    0.13
   5   5   0    1.60    0.12
   6  -5   0    0.36    0.08
  -6  -5   0    0.29    0.10
   6  -5   0    0.21    0.09
   6  -5   0    0.14    0.08
  -6  -5   0    0.31    0.07
   6  -5   0    0.24    0.08
   6  -5   0    0.24    0.07
  -6   5   0    0.14    0.09
   6   5   0    0.19    0.08
   6   5   0    0.21    0.10
   7  -5   0    0.15    0.10
   7  -5   0    0.30    0.12
   7  -5   0    0.38    0.11
   7  -5   0    0.23    0.11
  -7  -5   0    0.33    0.12
  -7   5   0    0.21    0.12
   7   5   0    0.52    0.13
   7   5   0    0.41    0.12
   8  -5   0    0.02    0.14
   8  -5   0    0.13    0.13
  -8  -5   0    0.14    0.15
   8  -5   0    0.03    0.13
  -8   5   0    0.05    0.15
   8   5   0    0.16    0.15
   8   5   0   -0.06    0.13
   8   5   0    0.08    0.14
   9  -5   0    0.45    0.18
   9  -5   0    0.06    0.20
   9   5   0    0.49    0.21
   9   5   0    0.02    0.19
   9   5   0    0.50    0.19
   0   6   0   26.08    0.71
   1  -6   0   15.24    0.45
   1  -6   0   15.70    0.45
  -1  -6   0   15.52    0.45
   1  -6   0   15.36    0.37
   1  -6   0   14.80    0.42
  -1  -6   0   15.42    0.42
  -1  -6   0   15.52    0.45
  -1  -6   0   15.24    0.41
   1  -6   0   15.69    0.41
   1   6   0   15.60    0.45
   1   6   0   15.36    0.43
   1   6   0   14.21    0.42
   1   6   0   15.64    0.45
  -1   6   0   15.32    0.42
   1   6   0   15.77    0.41
  -1   6   0   15.65    0.41
  -1   6   0   15.04    0.37
  -1   6   0   15.71    0.45
  -1   6   0   15.79    0.45
   2  -6   0    2.48    0.09
  -2  -6   0    2.64    0.10
  -2  -6   0    2.45    0.10
  -2  -6   0    2.51    0.10
   2  -6   0    2.49    0.10
   2  -6   0    2.56    0.09
   2  -6   0    2.73    0.10
  -2   6   0    2.54    0.09
   2   6   0    2.75    0.10
   2   6   0    2.44    0.10
  -2   6   0    2.62    0.10
   2   6   0    2.55    0.10
  -2   6   0    2.60    0.09
  -2   6   0    2.62    0.11
  -2   6   0    2.54    0.09
   2   6   0    2.55    0.09
  -3  -6   0    2.90    0.12
  -3  -6   0    3.24    0.12
   3  -6   0    2.94    0.11
  -3  -6   0    3.11    0.13
   3  -6   0    3.16    0.11
  -3  -6   0    3.09    0.12
   3  -6   0    3.01    0.12
   3  -6   0    3.13    0.13
   3   6   0    3.08    0.12
  -3   6   0    3.13    0.12
   3   6   0    3.05    0.13
   3   6   0    3.14    0.12
  -3   6   0    3.22    0.13
   3   6   0    2.98    0.12
  -3   6   0    3.08    0.12
   4  -6   0   82.13    2.10
   4  -6   0   79.36    2.06
  -4  -6   0   80.38    2.32
   4  -6   0   77.24    2.10
  -4  -6   0   77.91    2.24
  -4  -6   0   76.87    2.23
   4   6   0   75.28    2.23
   4   6   0   79.58    2.23
  -4   6   0   77.78    1.87
   4   6   0   79.34    2.10
  -4   6   0   74.39    2.10
   4   6   0   80.80    2.17
  -4   6   0   78.17    2.31
   5  -6   0    0.12    0.07
   5  -6   0    0.19    0.06
  -5  -6   0    0.33    0.06
   5  -6   0    0.27    0.07
  -5  -6   0    0.26    0.08
   5   6   0    0.10    0.06
  -5   6   0    0.10    0.07
   5   6   0    0.22    0.07
   6  -6   0    0.29    0.08
   6  -6   0    0.41    0.09
   6  -6   0    0.35    0.09
  -6  -6   0    0.43    0.08
   6  -6   0    0.42    0.08
  -6  -6   0    0.45    0.10
   6  -6   0    0.49    0.09
  -6   6   0    0.32    0.10
   6   6   0    0.43    0.11
   6   6   0    0.50    0.09
   7  -6   0    0.28    0.10
  -7  -6   0    0.67    0.13
   7  -6   0    0.47    0.12
   7  -6   0    0.35    0.11
   7  -6   0    0.33    0.11
   7   6   0    0.45    0.13
  -7   6   0    0.46    0.13
   7   6   0    0.58    0.13
   8  -6   0    0.70    0.14
   8  -6   0    0.67    0.16
  -8  -6   0    0.71    0.18
   8  -6   0    0.53    0.13
   8   6   0    0.77    0.15
   8   6   0    0.59    0.16
   8   6   0    0.62    0.15
   9  -6   0   -0.09    0.20
   9  -6   0    0.19    0.18
   9   6   0   -0.44    0.17
   9   6   0    0.20    0.18
   9   6   0    0.36    0.23
  -9   6   0   -0.23    0.20
   0  -7   0   -0.17    0.02
   1  -7   0   36.03    1.02
  -1  -7   0   35.66    1.03
   1  -7   0   34.33    0.96
  -1  -7   0   35.89    1.03
   1  -7   0   36.79    0.94
   1  -7   0   37.06    1.02
  -1  -7   0   35.57    0.95
  -1  -7   0   36.38    0.98
  -1   7   0   37.02    0.94
  -1   7   0   32.32    1.02
  -1   7   0   35.93    1.02
  -1   7   0   36.20    0.96
   1   7   0   35.97    1.03
  -1   7   0   34.77    0.85
   1   7   0   35.08    0.98
   1   7   0   36.27    1.03
   1   7   0   37.40    0.95
   1   7   0   35.09    0.96
  -2  -7   0    1.77    0.08
   2  -7   0    1.58    0.08
   2  -7   0    1.80    0.07
   2  -7   0    1.72    0.08
   2  -7   0    1.79    0.07
   2  -7   0    1.87    0.08
  -2  -7   0    1.83    0.08
   2  -7   0    1.89    0.07
  -2  -7   0    1.67    0.08
   2   7   0    1.79    0.08
  -2   7   0    1.73    0.08
   2   7   0    1.71    0.08
  -2   7   0    1.85    0.07
  -2   7   0    1.90    0.07
   2   7   0    1.90    0.08
   2   7   0    1.84    0.08
  -2   7   0    1.77    0.08
  -3  -7   0    8.16    0.26
  -3  -7   0    8.02    0.27
   3  -7   0    8.38    0.24
   3  -7   0    8.01    0.25
  -3  -7   0    8.56    0.26
   3  -7   0    7.83    0.27
  -3  -7   0    7.85    0.26
  -3   7   0    8.58    0.26
   3   7   0    7.86    0.25
   3   7   0    8.45    0.27
   3   7   0    8.31    0.26
  -3   7   0    8.34    0.28
  -3   7   0    8.16    0.23
   3   7   0    7.91    0.26
  -4  -7   0   15.91    0.50
   4  -7   0   13.11    0.44
  -4  -7   0   15.37    0.47
   4  -7   0   15.33    0.43
  -4  -7   0   15.55    0.47
  -4   7   0   15.38    0.50
   4   7   0   16.06    0.46
  -4   7   0   15.61    0.41
   4   7   0   15.33    0.46
  -4   7   0   15.26    0.45
   4   7   0   16.13    0.48
   5  -7   0   -0.02    0.05
  -5  -7   0    0.00    0.07
  -5  -7   0   -0.05    0.06
   5  -7   0   -0.02    0.06
   5  -7   0    0.06    0.05
   5  -7   0    0.10    0.07
  -5  -7   0    0.09    0.05
   5   7   0   -0.12    0.06
  -5   7   0    0.01    0.07
   5   7   0    0.04    0.06
   6  -7   0    2.46    0.15
  -6  -7   0    2.51    0.18
   6  -7   0    2.34    0.15
  -6  -7   0    2.44    0.15
   6  -7   0    2.37    0.14
   6  -7   0    2.42    0.16
   6  -7   0    2.22    0.16
   6   7   0    2.62    0.18
   6   7   0    2.49    0.18
  -6   7   0    2.74    0.19
  -7  -7   0    0.86    0.11
   7  -7   0    0.78    0.12
  -7  -7   0    1.48    0.20
   7  -7   0    0.83    0.12
   7  -7   0    1.09    0.14
   7   7   0    0.72    0.14
   7   7   0    0.92    0.14
  -7   7   0    0.99    0.15
  -8  -7   0    0.29    0.17
   8  -7   0    0.34    0.13
   8  -7   0    0.09    0.15
   8   7   0    0.34    0.14
   8   7   0    0.05    0.14
  -8   7   0   -0.04    0.15
   8   7   0    0.21    0.15
   9  -7   0    0.45    0.19
   9   7   0    0.32    0.22
  -9   7   0    0.30    0.21
   9   7   0   -0.21    0.18
   9   7   0    0.61    0.19
   0  -8   0  103.04    2.89
   0  -8   0  101.56    2.71
   0  -8   0  101.95    2.77
   0  -8   0  102.67    2.89
   0   8   0   98.56    2.77
   0   8   0  104.06    2.71
   0   8   0  102.58    2.89
   0   8   0  103.86    2.89
   1  -8   0    4.17    0.13
  -1  -8   0    3.99    0.14
   1  -8   0    4.09    0.14
   1  -8   0    3.60    0.12
   1  -8   0    3.80    0.13
  -1  -8   0    3.72    0.13
   1  -8   0    4.12    0.12
  -1  -8   0    3.84    0.12
  -1  -8   0    3.87    0.13
  -1  -8   0    3.92    0.14
   1   8   0    3.88    0.13
  -1   8   0    3.93    0.13
   1   8   0    3.96    0.14
  -1   8   0    3.99    0.13
   1   8   0    3.81    0.13
  -1   8   0    3.53    0.11
   1   8   0    4.05    0.12
  -1   8   0    4.20    0.12
   1   8   0    3.80    0.14
  -1   8   0    4.35    0.13
   2  -8   0    8.95    0.30
   2  -8   0    9.63    0.25
   2  -8   0    9.54    0.28
   2  -8   0    9.15    0.25
   2  -8   0    9.49    0.28
  -2  -8   0    9.54    0.28
   2  -8   0    9.77    0.27
   2  -8   0    9.02    0.28
  -2  -8   0    9.38    0.29
  -2  -8   0    9.50    0.30
  -2   8   0    9.58    0.28
  -2   8   0    9.05    0.25
  -2   8   0    9.47    0.27
   2   8   0    9.63    0.26
   2   8   0    9.53    0.29
   2   8   0   10.96    0.29
  -2   8   0    9.31    0.28
   2   8   0    9.13    0.28
   2   8   0    9.22    0.29
  -3  -8   0    0.27    0.05
  -3  -8   0    0.28    0.05
   3  -8   0    0.35    0.05
   3  -8   0    0.30    0.05
  -3  -8   0    0.26    0.05
  -3  -8   0    0.29    0.04
   3  -8   0    0.22    0.04
   3   8   0    0.27    0.04
   3   8   0    0.22    0.05
  -3   8   0    0.25    0.05
   3   8   0    0.33    0.04
   3   8   0    0.30    0.05
  -3   8   0    0.31    0.05
  -3   8   0    0.35    0.05
  -3   8   0    0.20    0.04
  -3   8   0    0.34    0.05
  -4  -8   0    7.73    0.26
  -4  -8   0    7.77    0.28
   4  -8   0    7.72    0.24
   4  -8   0    7.85    0.26
  -4  -8   0    8.23    0.27
   4   8   0    8.17    0.28
   4   8   0    8.04    0.26
  -4   8   0    8.08    0.29
  -4   8   0    7.81    0.24
   4   8   0    8.03    0.27
   5  -8   0    0.29    0.07
  -5  -8   0    0.34    0.07
  -5  -8   0    0.34    0.07
  -5  -8   0    0.33    0.08
   5  -8   0    0.25    0.06
   5  -8   0    0.27    0.06
   5  -8   0    0.30    0.08
   5   8   0    0.32    0.08
   5   8   0    0.24    0.07
  -5   8   0    0.28    0.08
   6  -8   0    9.03    0.32
   6  -8   0    9.01    0.33
   6  -8   0    9.14    0.31
   6  -8   0    9.39    0.33
   6  -8   0    9.30    0.30
  -6  -8   0    8.83    0.33
  -6  -8   0    9.67    0.37
   6   8   0    9.48    0.35
   6   8   0    9.73    0.34
  -6   8   0    9.31    0.37
  -7  -8   0    2.06    0.21
   7  -8   0    1.91    0.19
   7  -8   0    1.69    0.18
  -7  -8   0    1.96    0.16
   7  -8   0    2.15    0.17
   7  -8   0    1.91    0.18
   7   8   0    2.09    0.20
   7   8   0    1.76    0.18
  -7   8   0    1.90    0.21
   8  -8   0   -0.01    0.15
   8  -8   0    0.12    0.13
  -8  -8   0    0.21    0.16
   8   8   0    0.17    0.16
   8   8   0    0.01    0.14
   8   8   0    0.31    0.14
   9  -8   0    0.73    0.21
   9   8   0    0.24    0.21
   9   8   0    0.48    0.18
   9   8   0   -0.04    0.18
  -1  -9   0   20.28    0.58
  -1  -9   0   21.91    0.62
  -1  -9   0   20.94    0.62
  -1  -9   0   21.65    0.57
   1  -9   0   20.88    0.58
  -1  -9   0   21.02    0.59
   1  -9   0   21.21    0.62
   1  -9   0   22.47    0.57
   1  -9   0   20.22    0.58
   1  -9   0   21.46    0.62
  -1   9   0   22.17    0.62
  -1   9   0   21.52    0.57
  -1   9   0   20.69    0.58
   1   9   0   21.70    0.57
   1   9   0   21.13    0.62
  -1   9   0   20.24    0.51
   1   9   0   20.68    0.58
  -1   9   0   21.36    0.62
   1   9   0   20.90    0.62
   1   9   0   20.78    0.59
  -2  -9   0    0.24    0.04
   2  -9   0    0.21    0.03
   2  -9   0    0.20    0.03
   2  -9   0    0.23    0.04
   2  -9   0    0.19    0.04
   2  -9   0    0.19    0.03
  -2  -9   0    0.18    0.04
  -2  -9   0    0.20    0.04
   2  -9   0    0.28    0.03
  -2   9   0    0.20    0.03
   2   9   0    0.19    0.02
  -2   9   0    0.24    0.04
  -2   9   0    0.17    0.03
  -2   9   0    0.20    0.04
   2   9   0    0.18    0.03
   2   9   0    0.18    0.04
   2   9   0    0.16    0.04
   2   9   0    0.23    0.04
  -2   9   0    0.16    0.03
  -3  -9   0    0.60    0.07
   3  -9   0    0.51    0.04
   3  -9   0    0.47    0.06
   3  -9   0    0.44    0.05
   3  -9   0    0.55    0.06
  -3  -9   0    0.46    0.06
   3   9   0    0.49    0.06
  -3   9   0    0.47    0.06
  -3   9   0    0.55    0.06
   3   9   0    0.37    0.06
   3   9   0    0.38    0.05
  -3   9   0    0.55    0.05
   3   9   0    0.61    0.07
  -3   9   0    0.52    0.06
  -4  -9   0    1.04    0.09
   4  -9   0    0.86    0.07
   4  -9   0    0.87    0.09
  -4  -9   0    0.95    0.11
   4  -9   0    0.66    0.08
  -4  -9   0    0.80    0.09
  -4   9   0    1.02    0.09
   4   9   0    0.88    0.10
   4   9   0    0.75    0.09
   4   9   0    0.99    0.08
  -4   9   0    0.76    0.10
  -5  -9   0    1.06    0.13
   5  -9   0    1.09    0.10
   5  -9   0    1.20    0.10
  -5  -9   0    1.14    0.11
  -5  -9   0    1.23    0.12
   5  -9   0    1.25    0.12
   5  -9   0    1.05    0.12
   5   9   0    1.24    0.13
   5   9   0    1.05    0.09
  -5   9   0    1.09    0.13
   5   9   0    1.33    0.12
   6  -9   0    5.54    0.21
  -6  -9   0    5.71    0.24
  -6  -9   0    6.21    0.28
   6  -9   0    5.17    0.24
   6  -9   0    5.44    0.22
   6  -9   0    6.29    0.25
  -6   9   0    5.84    0.27
   6   9   0    5.86    0.25
   6   9   0    6.03    0.26
   7  -9   0    0.03    0.11
  -7  -9   0    0.02    0.09
   7  -9   0    0.22    0.10
  -7  -9   0    0.23    0.13
   7  -9   0    0.02    0.10
   7  -9   0    0.20    0.11
   7   9   0   -0.05    0.10
  -7   9   0   -0.07    0.12
   7   9   0    0.02    0.12
  -8  -9   0    0.02    0.11
  -8  -9   0   -0.10    0.16
   8  -9   0    0.10    0.15
   8  -9   0    0.03    0.13
   8   9   0    0.03    0.13
   8   9   0    0.01    0.14
  -8   9   0   -0.17    0.15
   8   9   0    0.03    0.15
   0 -10   0   20.95    0.62
   0 -10   0   20.38    0.58
   0 -10   0   22.75    0.62
   0 -10   0   20.34    0.58
   0  10   0   20.43    0.58
   0  10   0   21.21    0.58
   0  10   0   21.51    0.62
   0  10   0   20.95    0.62
  -1 -10   0   13.99    0.39
   1 -10   0   13.93    0.38
  -1 -10   0   14.31    0.38
   1 -10   0   13.79    0.39
  -1 -10   0   13.61    0.40
   1 -10   0   13.54    0.41
   1 -10   0   14.06    0.41
   1 -10   0   13.17    0.39
  -1 -10   0   13.93    0.42
  -1 -10   0   14.11    0.42
   1  10   0   14.52    0.42
   1  10   0   13.14    0.42
   1  10   0   13.60    0.40
  -1  10   0   14.56    0.42
  -1  10   0   13.86    0.38
   1  10   0   13.65    0.39
  -1  10   0   14.24    0.42
  -1  10   0   13.62    0.39
   1  10   0   14.44    0.38
  -1  10   0   13.71    0.35
   2 -10   0   14.49    0.37
   2 -10   0   14.42    0.43
   2 -10   0   14.82    0.40
  -2 -10   0   14.41    0.44
   2 -10   0   14.75    0.43
   2 -10   0   13.94    0.45
  -2 -10   0   14.14    0.41
  -2 -10   0   14.56    0.44
   2 -10   0   14.39    0.41
   2  10   0   13.63    0.41
   2  10   0   14.59    0.44
  -2  10   0   14.48    0.37
  -2  10   0   15.12    0.42
  -2  10   0   13.01    0.43
  -2  10   0   14.53    0.40
  -2  10   0   14.62    0.43
   2  10   0   14.80    0.44
   2  10   0   14.67    0.39
   2  10   0   14.42    0.42
   3 -10   0    4.89    0.19
   3 -10   0    5.04    0.15
  -3 -10   0    4.91    0.19
   3 -10   0    5.34    0.16
  -3 -10   0    4.79    0.18
   3 -10   0    4.63    0.18
   3  10   0    5.12    0.18
   3  10   0    4.91    0.18
  -3  10   0    5.17    0.17
   3  10   0    5.18    0.19
  -3  10   0    4.94    0.18
  -3  10   0    5.27    0.17
  -3  10   0    4.96    0.16
   4 -10   0    0.02    0.04
  -4 -10   0    0.07    0.06
   4 -10   0   -0.07    0.04
   4 -10   0    0.02    0.06
  -4 -10   0    0.01    0.05
  -4 -10   0    0.01    0.05
  -4  10   0    0.10    0.04
  -4  10   0    0.02    0.04
  -4  10   0    0.01    0.05
   4  10   0    0.00    0.05
  -4  10   0    0.11    0.06
   4  10   0   -0.03    0.05
   4  10   0    0.12    0.05
   5 -10   0    1.31    0.10
  -5 -10   0    1.10    0.12
   5 -10   0    1.12    0.12
   5 -10   0    1.07    0.10
  -5 -10   0    1.30    0.11
  -5 -10   0    1.09    0.11
   5  10   0    1.03    0.13
  -5  10   0    1.13    0.13
   5  10   0    1.29    0.12
  -5  10   0    1.36    0.12
   5  10   0    0.97    0.09
  -6 -10   0    2.55    0.20
   6 -10   0    2.30    0.15
  -6 -10   0    2.72    0.16
   6 -10   0    2.76    0.18
   6 -10   0    2.28    0.17
   6 -10   0    2.45    0.15
  -6  10   0    2.54    0.20
   6  10   0    2.84    0.18
   6  10   0    2.76    0.18
   7 -10   0    0.51    0.11
   7 -10   0    0.46    0.13
   7 -10   0    0.47    0.13
  -7 -10   0    0.57    0.14
  -7 -10   0    0.56    0.11
   7 -10   0    0.56    0.11
   7  10   0    0.49    0.14
   7  10   0    0.39    0.13
  -8 -10   0    0.52    0.12
   8 -10   0    0.60    0.14
   8 -10   0    0.42    0.16
   8  10   0    0.65    0.17
   8  10   0    0.51    0.16
   8  10   0    0.44    0.14
   0 -11   0    0.03    0.03
   0 -11   0    0.01    0.02
   0 -11   0    0.05    0.03
   0 -11   0    0.03    0.03
   0  11   0    0.07    0.03
   0  11   0    0.03    0.02
   0  11   0    0.04    0.02
   0  11   0    0.04    0.02
  -1 -11   0   14.78    0.45
   1 -11   0   13.86    0.41
  -1 -11   0   14.87    0.42
  -1 -11   0   14.75    0.41
   1 -11   0   14.85    0.44
   1 -11   0   14.97    0.44
   1 -11   0   14.68    0.42
  -1 -11   0   14.31    0.42
  -1 -11   0   14.69    0.45
   1  11   0   14.67    0.44
   1  11   0   14.76    0.44
   1  11   0   15.24    0.41
   1  11   0   14.68    0.42
  -1  11   0   14.85    0.44
  -1  11   0   14.17    0.37
  -1  11   0   14.87    0.41
  -1  11   0   14.93    0.42
   1  11   0   14.02    0.41
  -1  11   0   15.22    0.44
  -2 -11   0   45.33    1.32
   2 -11   0   44.99    1.36
   2 -11   0   46.98    1.31
   2 -11   0   46.76    1.21
   2 -11   0   43.21    1.09
   2 -11   0   46.05    1.24
  -2 -11   0   44.53    1.23
  -2 -11   0   46.09    1.32
  -2 -11   0   45.73    1.22
   2 -11   0   45.65    1.31
   2  11   0   45.68    1.27
  -2  11   0   46.47    1.21
  -2  11   0   47.29    1.24
   2  11   0   46.02    1.32
  -2  11   0   44.42    1.09
   2  11   0   47.04    1.22
  -2  11   0   45.84    1.31
   2  11   0   45.27    1.32
   2  11   0   44.06    1.23
  -2  11   0   46.86    1.31
   3 -11   0    0.04    0.03
  -3 -11   0    0.09    0.05
   3 -11   0    0.04    0.02
  -3 -11   0    0.11    0.05
   3 -11   0    0.07    0.04
   3 -11   0    0.03    0.05
   3  11   0    0.07    0.05
  -3  11   0    0.04    0.05
   3  11   0    0.05    0.04
  -3  11   0    0.10    0.05
  -3  11   0    0.06    0.03
   3  11   0   -0.02    0.04
   4 -11   0    0.83    0.10
  -4 -11   0    0.82    0.09
   4 -11   0    0.69    0.07
  -4 -11   0    0.90    0.10
  -4 -11   0    0.87    0.10
   4 -11   0    0.78    0.08
   4  11   0    0.80    0.10
   4  11   0    0.75    0.09
  -4  11   0    0.74    0.07
  -4  11   0    0.85    0.09
   4  11   0    0.72    0.08
  -5 -11   0    1.75    0.14
   5 -11   0    1.47    0.11
  -5 -11   0    1.79    0.13
  -5 -11   0    1.42    0.15
   5 -11   0    1.50    0.11
   5 -11   0    1.55    0.14
  -5  11   0    1.58    0.14
   5  11   0    1.81    0.14
   5  11   0    1.73    0.14
  -5  11   0    1.61    0.13
   5  11   0    1.65    0.11
  -6 -11   0   -0.01    0.10
   6 -11   0    0.06    0.09
   6 -11   0   -0.19    0.07
   6 -11   0   -0.04    0.09
   6 -11   0   -0.02    0.07
  -6 -11   0    0.08    0.08
   6  11   0   -0.07    0.09
  -6  11   0    0.13    0.10
   6  11   0   -0.01    0.09
  -7 -11   0    0.39    0.10
   7 -11   0    0.49    0.11
   7 -11   0    0.34    0.12
  -7 -11   0    0.39    0.14
   7 -11   0    0.18    0.11
   7 -11   0    0.23    0.13
   7  11   0    0.24    0.12
   7  11   0    0.24    0.12
  -8 -11   0    2.16    0.22
   8 -11   0    2.72    0.26
   8 -11   0    2.65    0.23
   8  11   0    2.76    0.25
   8  11   0    2.78    0.28
   8  11   0    3.13    0.26
   0 -12   0    1.35    0.07
   0 -12   0    1.40    0.07
   0 -12   0    1.38    0.08
   0 -12   0    1.26    0.06
   0  12   0    1.36    0.07
   0  12   0    1.34    0.07
   0  12   0    1.39    0.07
   0  12   0    1.36    0.06
   0  12   0    1.25    0.06
   1 -12   0    0.90    0.06
  -1 -12   0    0.84    0.06
   1 -12   0    0.71    0.04
   1 -12   0    0.93    0.07
  -1 -12   0    0.80    0.05
   1 -12   0    0.85    0.06
  -1 -12   0    0.85    0.06
  -1 -12   0    0.77    0.06
  -1 -12   0    0.79    0.06
  -1  12   0    0.81    0.05
  -1  12   0    0.96    0.06
   1  12   0    0.82    0.07
   1  12   0    0.77    0.06
  -1  12   0    0.82    0.06
  -1  12   0    0.87    0.06
   1  12   0    0.96    0.06
   1  12   0    0.83    0.05
  -1  12   0    0.71    0.06
   1  12   0    0.80    0.05
   2 -12   0    4.58    0.16
   2 -12   0    4.44    0.15
  -2 -12   0    4.38    0.17
  -2 -12   0    4.62    0.14
   2 -12   0    4.55    0.17
  -2 -12   0    4.37    0.16
  -2 -12   0    4.30    0.17
   2 -12   0    4.64    0.15
   2 -12   0    4.84    0.16
  -2  12   0    4.13    0.14
  -2  12   0    4.67    0.16
   2  12   0    4.65    0.17
   2  12   0    4.37    0.16
  -2  12   0    4.37    0.16
   2  12   0    4.48    0.14
  -2  12   0    4.40    0.15
  -2  12   0    4.37    0.16
   2  12   0    4.50    0.16
   2  12   0    4.40    0.16
   3 -12   0    5.54    0.18
   3 -12   0    5.20    0.19
  -3 -12   0    5.06    0.19
   3 -12   0    5.02    0.17
  -3 -12   0    5.30    0.20
   3 -12   0    5.31    0.17
  -3  12   0    5.27    0.18
  -3  12   0    4.95    0.17
   3  12   0    5.11    0.19
  -3  12   0    5.05    0.18
   3  12   0    5.14    0.19
   3  12   0    5.45    0.20
  -3  12   0    5.41    0.18
  -4 -12   0    2.01    0.13
  -4 -12   0    2.33    0.14
  -4 -12   0    2.22    0.13
   4 -12   0    2.20    0.09
   4 -12   0    2.14    0.11
   4 -12   0    2.03    0.13
   4  12   0    2.12    0.13
   4  12   0    2.03    0.13
   4  12   0    2.12    0.12
  -4  12   0    2.03    0.12
  -4  12   0    2.01    0.10
  -4  12   0    2.06    0.12
   5 -12   0    0.08    0.06
   5 -12   0    0.11    0.08
  -5 -12   0    0.07    0.07
  -5 -12   0    0.21    0.08
   5 -12   0    0.06    0.06
  -5 -12   0    0.19    0.08
   5  12   0    0.05    0.06
  -5  12   0    0.04    0.07
   5  12   0    0.05    0.08
   5  12   0    0.05    0.07
  -6 -12   0    1.57    0.15
   6 -12   0    1.62    0.16
   6 -12   0    1.58    0.16
   6 -12   0    1.35    0.13
   6 -12   0    1.64    0.13
  -6 -12   0    1.88    0.18
   6  12   0    1.65    0.16
   6  12   0    1.61    0.16
  -7 -12   0    0.23    0.10
   7 -12   0   -0.03    0.12
   7 -12   0    0.23    0.10
  -7 -12   0    0.08    0.13
   7 -12   0   -0.04    0.13
   7  12   0    0.07    0.12
   7  12   0   -0.16    0.11
  -8 -12   0    0.44    0.17
   8 -12   0    0.35    0.14
   8 -12   0    0.24    0.16
  -8 -12   0    0.32    0.12
   8  12   0    0.30    0.17
   8  12   0    0.66    0.15
   8  12   0    0.62    0.15
   0 -13   0    0.04    0.03
   0 -13   0    0.00    0.03
   0 -13   0    0.05    0.03
   0  13   0    0.04    0.03
   0  13   0    0.00    0.03
   0  13   0    0.02    0.03
  -1 -13   0    0.97    0.06
  -1 -13   0    0.85    0.07
  -1 -13   0    0.76    0.07
  -1 -13   0    0.87    0.07
  -1 -13   0    1.04    0.06
   1 -13   0    0.97    0.06
   1 -13   0    0.97    0.05
   1 -13   0    1.00    0.07
   1 -13   0    0.98    0.07
  -1  13   0    0.97    0.06
  -1  13   0    0.91    0.06
   1  13   0    1.00    0.07
   1  13   0    0.97    0.06
  -1  13   0    0.98    0.07
   1  13   0    0.99    0.06
  -1  13   0    0.96    0.07
   1  13   0    0.96    0.07
  -1  13   0    1.01    0.06
  -2 -13   0    2.35    0.11
   2 -13   0    2.43    0.10
   2 -13   0    2.64    0.10
   2 -13   0    2.37    0.12
  -2 -13   0    2.26    0.12
  -2 -13   0    2.56    0.12
   2 -13   0    2.51    0.11
   2 -13   0    2.29    0.09
   2 -13   0    2.73    0.11
  -2 -13   0    2.42    0.09
  -2  13   0    2.37    0.10
   2  13   0    2.46    0.12
   2  13   0    2.38    0.12
  -2  13   0    2.51    0.10
   2  13   0    2.46    0.11
   2  13   0    2.46    0.09
   2  13   0    2.53    0.12
  -2  13   0    1.98    0.10
  -2  13   0    2.52    0.11
  -2  13   0    2.38    0.11
   3 -13   0    1.33    0.08
  -3 -13   0    1.28    0.10
  -3 -13   0    1.32    0.10
   3 -13   0    1.27    0.10
   3 -13   0    1.53    0.08
   3 -13   0    1.07    0.08
  -3  13   0    1.28    0.09
  -3  13   0    1.38    0.09
   3  13   0    1.37    0.06
   3  13   0    1.40    0.09
  -3  13   0    1.30    0.08
  -3  13   0    1.31    0.09
   3  13   0    1.34    0.10
   3  13   0    1.24    0.10
  -4 -13   0    0.36    0.07
   4 -13   0    0.36    0.07
   4 -13   0    0.28    0.04
  -4 -13   0    0.17    0.07
   4 -13   0    0.31    0.06
   4  13   0    0.31    0.07
  -4  13   0    0.37    0.07
  -4  13   0    0.26    0.05
  -4  13   0    0.24    0.07
   4  13   0    0.35    0.07
   4  13   0    0.32    0.06
  -5 -13   0    0.88    0.11
  -5 -13   0    0.82    0.11
   5 -13   0    0.84    0.09
   5 -13   0    0.83    0.10
  -5 -13   0    0.90    0.10
   5 -13   0    1.06    0.13
   5  13   0    0.81    0.11
  -5  13   0    0.83    0.08
   5  13   0    0.89    0.11
  -5  13   0    0.88    0.11
   5  13   0    0.80    0.10
  -6 -13   0    0.36    0.09
   6 -13   0    0.31    0.11
  -6 -13   0    0.35    0.11
   6 -13   0    0.30    0.08
   6 -13   0    0.28    0.08
   6 -13   0    0.34    0.10
   6  13   0    0.34    0.11
   6  13   0    0.35    0.11
  -7 -13   0    0.39    0.11
   7 -13   0    0.29    0.11
  -7 -13   0    0.31    0.13
   7 -13   0    0.28    0.12
   7  13   0   -0.04    0.12
   7  13   0    0.12    0.13
   8 -13   0    0.08    0.15
  -8 -13   0    0.15    0.16
  -8 -13   0    0.10    0.12
   8  13   0    0.30    0.14
   8  13   0    0.24    0.15
   8  13   0   -0.05    0.17
   0 -14   0  145.85    3.96
   0 -14   0  144.72    3.88
   0 -14   0  144.18    4.14
   0 -14   0  143.95    4.14
   0  14   0  143.68    3.96
   0  14   0  145.11    4.14
   0  14   0  149.05    4.15
   0  14   0  147.35    3.83
   0  14   0  151.64    3.88
  -1 -14   0   11.34    0.37
   1 -14   0   11.65    0.35
   1 -14   0   12.14    0.33
  -1 -14   0   11.51    0.35
  -1 -14   0   11.68    0.34
  -1 -14   0   11.45    0.37
   1 -14   0   11.80    0.36
  -1 -14   0   11.69    0.35
   1 -14   0   11.82    0.37
  -1  14   0   11.97    0.34
   1  14   0   11.98    0.37
   1  14   0   11.24    0.35
  -1  14   0   11.86    0.37
  -1  14   0   11.95    0.35
  -1  14   0   11.36    0.30
  -1  14   0   11.85    0.36
   1  14   0   11.71    0.34
   1  14   0   12.00    0.37
   2 -14   0    0.04    0.04
   2 -14   0    0.06    0.03
  -2 -14   0    0.02    0.05
   2 -14   0    0.03    0.05
  -2 -14   0    0.03    0.03
  -2 -14   0   -0.05    0.05
   2 -14   0    0.01    0.03
   2 -14   0    0.08    0.04
   2  14   0   -0.03    0.03
   2  14   0    0.01    0.05
   2  14   0   -0.01    0.04
   2  14   0   -0.02    0.04
  -2  14   0    0.04    0.04
  -2  14   0    0.11    0.04
  -2  14   0    0.10    0.04
  -2  14   0    0.02    0.04
   3 -14   0    0.61    0.08
   3 -14   0    0.61    0.08
  -3 -14   0    0.61    0.08
  -3 -14   0    0.64    0.07
   3 -14   0    0.72    0.07
   3  14   0    0.54    0.07
   3  14   0    0.65    0.08
  -3  14   0    0.52    0.06
  -3  14   0    0.61    0.07
  -3  14   0    0.71    0.09
  -3  14   0    0.64    0.07
   3  14   0    0.63    0.08
   3  14   0    0.68    0.05
   4 -14   0    0.49    0.08
  -4 -14   0    0.22    0.08
  -4 -14   0    0.46    0.08
   4 -14   0    0.38    0.06
  -4  14   0    0.47    0.08
  -4  14   0    0.57    0.08
   4  14   0    0.41    0.07
  -4  14   0    0.33    0.06
   4  14   0    0.42    0.07
   4  14   0    0.43    0.08
  -5 -14   0    1.55    0.16
  -5 -14   0    1.37    0.13
   5 -14   0    1.27    0.09
  -5 -14   0    1.45    0.15
   5 -14   0    1.29    0.13
   5 -14   0    1.41    0.11
  -5  14   0    1.36    0.13
   5  14   0    1.28    0.12
   5  14   0    1.29    0.13
   5  14   0    1.23    0.14
  -6 -14   0    3.13    0.22
   6 -14   0    2.73    0.16
   6 -14   0    3.23    0.16
   6 -14   0    3.26    0.19
  -6 -14   0    3.23    0.19
   6 -14   0    3.10    0.20
   6  14   0    3.42    0.20
   6  14   0    3.32    0.21
   7 -14   0    0.59    0.14
  -7 -14   0    0.66    0.12
   7 -14   0    0.55    0.12
  -7 -14   0    0.44    0.14
   7  14   0    0.52    0.15
   7  14   0    0.52    0.13
   8 -14   0    0.31    0.16
  -8 -14   0    0.32    0.14
   8  14   0    0.39    0.15
   8  14   0    0.41    0.18
   8  14   0    0.33    0.16
   1 -15   0   18.42    0.57
   1 -15   0   16.63    0.53
  -1 -15   0   19.03    0.57
   1 -15   0   19.10    0.53
  -1 -15   0   19.23    0.57
  -1 -15   0   19.60    0.54
  -1 -15   0   19.42    0.53
   1 -15   0   19.85    0.57
  -1 -15   0   18.93    0.54
  -1  15   0   19.38    0.52
   1  15   0   19.47    0.57
  -1  15   0   19.47    0.54
   1  15   0   18.33    0.54
  -1  15   0   16.73    0.57
   1  15   0   18.70    0.53
  -1  15   0   18.51    0.53
  -1  15   0   19.38    0.57
   1  15   0   19.61    0.57
   2 -15   0   13.22    0.37
   2 -15   0   12.82    0.39
   2 -15   0   13.67    0.40
  -2 -15   0   12.74    0.41
  -2 -15   0   12.77    0.37
   2 -15   0   12.15    0.37
  -2 -15   0   13.05    0.41
   2  15   0   13.11    0.37
  -2  15   0   12.47    0.34
  -2  15   0   13.41    0.40
  -2  15   0   13.62    0.41
  -2  15   0   12.95    0.37
   2  15   0   12.33    0.39
   2  15   0   12.70    0.39
   2  15   0   13.00    0.41
   3 -15   0    7.12    0.24
  -3 -15   0    7.66    0.26
  -3 -15   0    6.76    0.26
   3 -15   0    7.16    0.23
   3 -15   0    6.83    0.24
  -3  15   0    7.11    0.24
   3  15   0    7.07    0.25
  -3  15   0    7.19    0.22
  -3  15   0    6.65    0.23
   3  15   0    7.09    0.25
   3  15   0    7.01    0.21
   3  15   0    6.89    0.25
  -3  15   0    6.91    0.24
   4 -15   0    1.84    0.11
  -4 -15   0    1.52    0.14
  -4 -15   0    1.73    0.13
   4 -15   0    1.88    0.14
   4  15   0    2.02    0.13
   4  15   0    1.97    0.13
  -4  15   0    1.67    0.11
  -4  15   0    1.75    0.11
  -4  15   0    1.80    0.12
  -4  15   0    2.11    0.14
   4  15   0    1.78    0.13
  -5 -15   0    1.22    0.15
   5 -15   0    1.09    0.09
   5 -15   0    1.25    0.15
   5 -15   0    1.13    0.11
  -5 -15   0    0.99    0.12
  -5 -15   0    1.00    0.13
   5  15   0    0.95    0.12
  -5  15   0    1.12    0.10
  -5  15   0    1.19    0.13
   5  15   0    1.07    0.14
   5  15   0    1.22    0.14
  -6 -15   0    0.55    0.10
   6 -15   0    0.29    0.08
  -6 -15   0    0.31    0.12
   6 -15   0    0.51    0.12
   6 -15   0    0.42    0.08
   6  15   0    0.36    0.10
  -6  15   0    0.48    0.11
   6  15   0    0.58    0.12
   7 -15   0    0.41    0.11
  -7 -15   0    0.44    0.12
   7 -15   0    0.48    0.14
   7 -15   0    0.42    0.15
  -7 -15   0    0.38    0.15
   7  15   0    0.59    0.15
   7  15   0    0.42    0.13
  -8 -15   0    0.80    0.15
   8 -15   0    0.74    0.17
   8  15   0    1.15    0.17
   8  15   0    0.89    0.18
   8  15   0    0.82    0.21
   0 -16   0    0.00    0.04
   0 -16   0    0.00    0.04
   0 -16   0    0.09    0.03
   0 -16   0    0.02    0.04
   0  16   0    0.05    0.03
   0  16   0    0.01    0.04
   0  16   0    0.05    0.04
   0  16   0    0.08    0.03
   0  16   0    0.05    0.03
   1 -16   0   17.43    0.50
   1 -16   0   17.41    0.52
  -1 -16   0   17.31    0.50
  -1 -16   0   14.71    0.52
   1 -16   0   17.34    0.48
  -1 -16   0   17.43    0.48
  -1 -16   0   17.09    0.53
  -1  16   0   17.49    0.48
   1  16   0   17.68    0.48
   1  16   0   17.28    0.52
  -1  16   0   15.73    0.48
  -1  16   0   17.34    0.52
   1  16   0   17.77    0.53
   1  16   0   17.38    0.50
  -1  16   0   17.10    0.52
   2 -16   0   40.14    1.17
  -2 -16   0   42.82    1.15
  -2 -16   0   42.39    1.25
   2 -16   0   44.67    1.24
  -2 -16   0   42.19    1.25
   2 -16   0   41.49    1.17
   2  16   0   41.92    1.20
  -2  16   0   43.54    1.24
   2  16   0   43.86    1.25
  -2  16   0   43.03    1.03
   2  16   0   43.07    1.15
  -2  16   0   43.30    1.24
  -2  16   0   43.20    1.14
   2  16   0   41.86    1.16
  -3 -16   0    1.93    0.12
   3 -16   0    1.96    0.12
  -3 -16   0    2.24    0.13
   3 -16   0    1.96    0.11
   3 -16   0    2.14    0.11
   3  16   0    2.14    0.12
  -3  16   0    1.87    0.11
  -3  16   0    2.08    0.12
   3  16   0    2.03    0.12
  -3  16   0    1.92    0.11
  -3  16   0    1.86    0.12
   3  16   0    1.97    0.12
   3  16   0    2.05    0.09
   4 -16   0    8.11    0.27
   4 -16   0    8.57    0.26
  -4 -16   0    8.29    0.30
   4 -16   0    8.39    0.30
  -4 -16   0    7.34    0.30
   4  16   0    8.23    0.29
  -4  16   0    7.92    0.26
   4  16   0    8.46    0.29
  -4  16   0    8.68    0.28
  -4  16   0    8.03    0.28
  -4  16   0    7.58    0.28
   4  16   0    8.46    0.30
   5 -16   0    0.94    0.11
   5 -16   0    0.80    0.12
  -5 -16   0    0.66    0.12
  -5 -16   0    0.81    0.10
  -5 -16   0    1.05    0.14
   5  16   0    0.84    0.11
   5  16   0    0.73    0.11
  -5  16   0    0.91    0.11
   5  16   0    0.81    0.10
  -5  16   0    1.02    0.10
  -6 -16   0    1.47    0.16
  -6 -16   0    1.21    0.15
   6 -16   0    1.04    0.15
   6 -16   0    1.16    0.13
   6  16   0    1.21    0.15
  -6  16   0    1.01    0.14
   6  16   0    1.06    0.14
   7 -16   0    0.04    0.10
   7 -16   0    0.07    0.12
   7 -16   0   -0.04    0.15
  -7 -16   0    0.15    0.12
  -7 -16   0   -0.01    0.15
   7  16   0    0.01    0.11
   7  16   0    0.20    0.14
   8 -16   0    0.16    0.17
  -8 -16   0    0.09    0.18
  -8 -16   0    0.33    0.14
   8  16   0    0.27    0.19
   8  16   0    0.23    0.16
   8  16   0    0.47    0.16
   0 -17   0    0.10    0.05
   0 -17   0    0.05    0.03
   0  17   0    0.09    0.04
   0  17   0    0.08    0.03
   0  17   0    0.03    0.05
  -1 -17   0   14.59    0.46
  -1 -17   0   14.55    0.43
   1 -17   0   14.65    0.46
  -1 -17   0   14.64    0.42
  -1 -17   0   14.77    0.46
   1 -17   0   14.28    0.41
   1 -17   0   14.70    0.43
   1  17   0   15.01    0.42
  -1  17   0   14.07    0.45
  -1  17   0   14.66    0.42
   1  17   0   14.65    0.46
  -1  17   0   13.91    0.41
  -1  17   0   14.73    0.46
   1  17   0   14.63    0.43
   2 -17   0    4.62    0.16
   2 -17   0    5.17    0.19
  -2 -17   0    5.17    0.17
  -2 -17   0    5.06    0.21
  -2 -17   0    5.22    0.20
   2 -17   0    5.42    0.20
  -2  17   0    5.02    0.20
   2  17   0    5.63    0.20
  -2  17   0    4.83    0.18
   2  17   0    4.97    0.17
  -2  17   0    4.95    0.17
   2  17   0    5.11    0.19
   2  17   0    5.05    0.19
  -2  17   0    5.25    0.19
   3 -17   0    4.27    0.17
   3 -17   0    4.10    0.16
   3 -17   0    4.12    0.18
  -3 -17   0    4.58    0.19
   3 -17   0    3.88    0.14
  -3 -17   0    3.97    0.18
   3  17   0    4.10    0.18
   3  17   0    4.09    0.18
  -3  17   0    3.96    0.16
  -3  17   0    3.94    0.17
  -3  17   0    4.18    0.18
   3  17   0    4.18    0.14
  -3  17   0    4.17    0.17
   3  17   0    4.05    0.17
   4 -17   0    0.15    0.06
  -4 -17   0    0.29    0.08
   4 -17   0    0.17    0.09
  -4 -17   0    0.05    0.09
   4  17   0    0.13    0.07
  -4  17   0    0.19    0.07
   4  17   0    0.22    0.08
  -4  17   0    0.10    0.06
  -4  17   0    0.27    0.09
  -4  17   0    0.15    0.07
   4  17   0    0.17    0.07
  -5 -17   0    5.96    0.26
  -5 -17   0    6.23    0.28
   5 -17   0    5.92    0.26
   5 -17   0    6.17    0.22
  -5  17   0    6.00    0.23
   5  17   0    6.47    0.26
   5  17   0    6.04    0.27
  -5  17   0    6.05    0.23
   5  17   0    5.57    0.25
   6 -17   0    0.13    0.12
  -6 -17   0    0.14    0.09
  -6 -17   0    0.18    0.11
   6 -17   0    0.09    0.08
  -6  17   0    0.14    0.11
   6  17   0    0.16    0.10
   6  17   0    0.08    0.11
  -7 -17   0    2.08    0.21
  -7 -17   0    2.00    0.24
   7 -17   0    2.05    0.22
   7  17   0    2.39    0.22
   7  17   0    2.26    0.24
   8 -17   0    0.12    0.17
  -8 -17   0    0.44    0.15
   8  17   0    0.46    0.19
   8  17   0    0.19    0.17
   8  17   0    0.37    0.15
   0 -18   0  135.18    3.71
   0 -18   0  139.45    3.64
   0 -18   0  138.85    3.89
   0  18   0  136.99    3.89
   0  18   0  136.26    3.89
   0  18   0  130.52    3.71
   0  18   0  139.72    3.64
  -1 -18   0    0.70    0.09
   1 -18   0    0.57    0.06
   1 -18   0    0.55    0.07
   1 -18   0    0.76    0.09
  -1 -18   0    0.74    0.08
  -1 -18   0    0.68    0.08
   1  18   0    0.78    0.08
   1  18   0    0.81    0.08
  -1  18   0    0.72    0.09
  -1  18   0    0.53    0.06
   1  18   0    0.55    0.06
  -1  18   0    0.79    0.08
   2 -18   0    0.08    0.04
   2 -18   0    0.19    0.06
  -2 -18   0    0.00    0.06
  -2 -18   0    0.22    0.05
  -2 -18   0    0.21    0.06
   2 -18   0    0.26    0.06
  -2  18   0    0.15    0.06
  -2  18   0    0.12    0.05
   2  18   0    0.13    0.06
  -2  18   0    0.11    0.06
   2  18   0    0.16    0.05
   2  18   0    0.18    0.05
  -2  18   0    0.14    0.05
   2  18   0    0.14    0.05
   3 -18   0    4.57    0.18
   3 -18   0    4.52    0.19
  -3 -18   0    4.91    0.20
   3 -18   0    4.08    0.15
   3 -18   0    4.56    0.17
  -3 -18   0    4.56    0.20
  -3  18   0    4.47    0.19
  -3  18   0    4.68    0.17
   3  18   0    4.50    0.19
   3  18   0    4.58    0.15
   3  18   0    4.68    0.19
  -3  18   0    4.41    0.18
   3  18   0    4.26    0.19
  -4 -18   0    1.12    0.13
   4 -18   0    1.41    0.11
   4 -18   0    1.24    0.11
   4 -18   0    1.19    0.13
  -4 -18   0    0.92    0.11
   4  18   0    1.19    0.13
  -4  18   0    1.02    0.10
   4  18   0    1.25    0.13
  -4  18   0    1.14    0.12
   4  18   0    1.38    0.12
  -4  18   0    1.08    0.12
   5 -18   0    1.02    0.12
   5 -18   0    1.14    0.14
  -5 -18   0    1.21    0.16
  -5 -18   0    1.47    0.15
   5  18   0    1.23    0.15
  -5  18   0    1.06    0.12
   5  18   0    1.02    0.11
  -5  18   0    1.16    0.12
   5  18   0    1.05    0.13
  -6 -18   0    0.61    0.11
   6 -18   0    0.55    0.10
  -6 -18   0    0.64    0.14
   6  18   0    0.61    0.14
   6  18   0    0.69    0.13
  -6  18   0    0.56    0.12
   7 -18   0    0.25    0.14
  -7 -18   0    0.29    0.15
  -7 -18   0    0.19    0.12
   7  18   0    0.39    0.16
   7  18   0    0.37    0.14
  -8 -18   0    0.41    0.19
  -8 -18   0    0.20    0.15
   8 -18   0    0.15    0.17
   8  18   0    0.39    0.18
   8  18   0    0.30    0.15
  -1 -19   0   29.39    0.83
  -1 -19   0   30.34    0.81
   1 -19   0   29.06    0.81
  -1 -19   0   28.87    0.88
   1 -19   0   28.90    0.82
   1 -19   0   29.74    0.87
  -1  19   0   29.43    0.87
  -1  19   0   28.47    0.81
   1  19   0   28.48    0.83
   1  19   0   28.96    0.88
   1  19   0   29.61    0.81
  -1  19   0   29.84    0.87
   2 -19   0    6.00    0.22
   2 -19   0    5.94    0.18
   2 -19   0    5.74    0.22
  -2 -19   0    5.64    0.19
  -2 -19   0    5.75    0.23
  -2  19   0    5.80    0.22
  -2  19   0    5.81    0.22
  -2  19   0    5.67    0.19
   2  19   0    5.56    0.21
   2  19   0    5.60    0.21
   2  19   0    5.37    0.19
   2  19   0    5.42    0.22
  -3 -19   0    0.58    0.09
   3 -19   0    0.49    0.06
   3 -19   0    0.61    0.08
   3 -19   0    0.69    0.09
  -3 -19   0    0.79    0.11
  -3  19   0    0.59    0.07
  -3  19   0    0.58    0.08
   3  19   0    0.58    0.08
  -3  19   0    0.55    0.08
   3  19   0    0.47    0.08
   3  19   0    0.58    0.07
   3  19   0    0.75    0.10
  -4 -19   0    2.38    0.15
   4 -19   0    2.33    0.16
  -4 -19   0    1.83    0.17
   4 -19   0    2.33    0.14
   4 -19   0    2.39    0.13
   4  19   0    2.61    0.16
  -4  19   0    1.91    0.15
   4  19   0    2.19    0.15
   4  19   0    2.43    0.16
  -4  19   0    2.27    0.14
  -4  19   0    2.29    0.14
  -5 -19   0    3.11    0.19
   5 -19   0    2.59    0.16
   5 -19   0    2.83    0.21
  -5 -19   0    3.05    0.20
   5  19   0    2.75    0.20
  -5  19   0    2.58    0.17
  -5  19   0    2.77    0.16
   5  19   0    2.53    0.18
   5  19   0    2.91    0.19
   6 -19   0    1.38    0.15
  -6 -19   0    1.56    0.18
  -6 -19   0    1.56    0.18
   6  19   0    1.77    0.20
  -6  19   0    1.44    0.15
  -6  19   0    1.71    0.14
   6  19   0    1.50    0.17
   7 -19   0    0.37    0.15
  -7 -19   0    0.28    0.13
  -7 -19   0    0.40    0.17
   7  19   0    0.47    0.16
   7  19   0    0.58    0.15
  -8 -19   0    0.45    0.21
   8 -19   0    0.29    0.18
  -8 -19   0    0.02    0.14
   8  19   0    0.30    0.18
   8  19   0    0.47    0.16
   0 -20   0    7.86    0.26
   0 -20   0    7.73    0.28
   0 -20   0    7.22    0.24
   0  20   0    7.50    0.24
   0  20   0    8.11    0.27
   1 -20   0    7.06    0.26
  -1 -20   0    7.25    0.24
   1 -20   0    6.83    0.22
  -1 -20   0    7.14    0.26
  -1 -20   0    6.98    0.23
   1 -20   0    7.26    0.25
   1  20   0    6.48    0.23
  -1  20   0    7.27    0.25
  -1  20   0    6.48    0.22
   1  20   0    7.09    0.26
  -1  20   0    7.10    0.26
   1  20   0    7.07    0.23
   2 -20   0    5.00    0.17
  -2 -20   0    4.76    0.21
   2 -20   0    5.25    0.21
   2 -20   0    4.97    0.20
  -2 -20   0    5.16    0.18
   2  20   0    5.35    0.21
  -2  20   0    5.05    0.21
   2  20   0    4.96    0.18
  -2  20   0    4.97    0.18
  -2  20   0    4.96    0.20
   2  20   0    5.03    0.20
   3 -20   0    9.11    0.28
   3 -20   0    9.68    0.32
  -3 -20   0    9.31    0.34
   3 -20   0    9.63    0.33
   3  20   0    9.54    0.32
  -3  20   0    9.42    0.28
   3  20   0    9.37    0.33
  -3  20   0    9.35    0.33
   3  20   0    8.91    0.28
  -3  20   0    9.32    0.32
   3  20   0    9.25    0.32
   4 -20   0    3.75    0.16
   4 -20   0    4.09    0.17
  -4 -20   0    3.98    0.20
   4 -20   0    4.14    0.18
   4 -20   0    4.05    0.21
  -4  20   0    3.76    0.18
  -4  20   0    3.93    0.18
   4  20   0    3.80    0.20
   4  20   0    4.34    0.20
   4  20   0    3.84    0.20
  -4  20   0    3.48    0.19
  -5 -20   0    0.52    0.11
   5 -20   0    0.56    0.09
   5 -20   0    0.41    0.13
   5  20   0    0.60    0.12
   5  20   0    0.43    0.10
  -5  20   0    0.50    0.09
   5  20   0    0.50    0.11
  -5  20   0    0.52    0.10
  -6 -20   0    0.51    0.14
  -6 -20   0    0.47    0.12
  -6  20   0    0.64    0.13
  -6  20   0    0.53    0.10
   6  20   0    0.37    0.12
   6  20   0    0.37    0.13
   7 -20   0    0.12    0.14
  -7 -20   0   -0.01    0.13
   7  20   0   -0.13    0.13
  -8 -20   0    0.12    0.16
   8 -20   0    0.08    0.19
   8  20   0    0.06    0.18
   8  20   0    0.15    0.15
   8  20   0    0.09    0.21
   0 -21   0    0.12    0.06
   0 -21   0    0.13    0.06
   0 -21   0   -0.04    0.05
   0  21   0    0.08    0.05
   0  21   0    0.10    0.05
   1 -21   0    9.37    0.29
  -1 -21   0    9.65    0.30
   1 -21   0    9.94    0.33
  -1 -21   0    9.20    0.33
   1 -21   0    9.81    0.31
  -1  21   0    9.47    0.32
  -1  21   0    9.67    0.33
   1  21   0    9.35    0.33
  -1  21   0    9.56    0.26
  -1  21   0    8.70    0.29
   1  21   0    9.45    0.30
   2 -21   0   18.85    0.58
   2 -21   0   18.21    0.55
  -2 -21   0   18.73    0.53
  -2 -21   0   18.31    0.59
   2 -21   0   18.47    0.52
  -2  21   0   18.53    0.58
   2  21   0   18.65    0.56
  -2  21   0   18.87    0.58
   2  21   0   18.05    0.58
   2  21   0   18.77    0.53
  -2  21   0   18.30    0.48
   3 -21   0    0.07    0.05
   3 -21   0    0.17    0.08
   3 -21   0    0.29    0.09
  -3 -21   0    0.15    0.07
  -3  21   0    0.08    0.08
   3  21   0    0.06    0.07
  -3  21   0    0.10    0.06
   3  21   0    0.06    0.06
   3  21   0    0.14    0.07
   3  21   0    0.17    0.07
  -3  21   0    0.05    0.06
   4 -21   0    1.23    0.11
   4 -21   0    1.53    0.17
   4 -21   0    1.72    0.14
  -4 -21   0    1.49    0.15
  -4  21   0    1.28    0.15
   4  21   0    1.44    0.15
   4  21   0    1.64    0.15
  -4  21   0    1.38    0.12
   4  21   0    1.54    0.15
  -4  21   0    1.46    0.13
   5 -21   0    0.12    0.12
  -5 -21   0    0.30    0.11
   5  21   0    0.25    0.11
   5  21   0    0.23    0.11
   5  21   0    0.10    0.10
  -5  21   0    0.19    0.08
  -5  21   0    0.19    0.10
  -6 -21   0    1.71    0.19
  -6 -21   0    1.21    0.15
   6  21   0    1.34    0.16
   6  21   0    1.49    0.18
  -6  21   0    1.62    0.18
  -6  21   0    1.33    0.15
  -7 -21   0    0.23    0.14
  -7 -21   0   -0.20    0.16
   7  21   0   -0.04    0.15
   8 -21   0    0.13    0.19
  -8 -21   0    0.07    0.16
   8  21   0    0.12    0.18
   8  21   0   -0.16    0.22
   8  21   0    0.27    0.16
   0 -22   0   14.67    0.43
   0 -22   0   14.81    0.44
   0 -22   0   14.14    0.47
   0  22   0   13.45    0.42
   0  22   0   14.30    0.47
   1 -22   0    0.82    0.08
   1 -22   0    0.83    0.10
  -1 -22   0    1.03    0.11
  -1 -22   0    0.82    0.10
   1 -22   0    0.86    0.10
  -1  22   0    0.84    0.08
  -1  22   0    0.75    0.10
   1  22   0    0.90    0.10
   1  22   0    0.90    0.09
  -1  22   0    0.93    0.06
  -1  22   0    0.95    0.10
  -2 -22   0   11.29    0.39
  -2 -22   0   10.88    0.34
   2 -22   0   11.35    0.37
   2 -22   0   11.58    0.38
   2 -22   0   11.07    0.33
   2  22   0   11.79    0.39
  -2  22   0   10.81    0.32
  -2  22   0   10.81    0.38
   2  22   0   11.59    0.35
   2  22   0   10.90    0.36
  -2  22   0   10.96    0.38
   3 -22   0    1.24    0.09
   3 -22   0    1.43    0.15
  -3 -22   0    1.39    0.14
   3 -22   0    1.45    0.14
  -3  22   0    1.27    0.12
  -3  22   0    1.41    0.15
   3  22   0    1.45    0.13
   3  22   0    1.40    0.12
   3  22   0    1.18    0.11
   3  22   0    1.26    0.13
  -3  22   0    1.46    0.13
  -4 -22   0    2.11    0.17
   4 -22   0    2.10    0.15
   4 -22   0    1.88    0.12
   4 -22   0    2.00    0.19
  -4  22   0    2.23    0.15
  -4  22   0    2.24    0.14
   4  22   0    2.25    0.16
   4  22   0    2.38    0.16
   4  22   0    2.36    0.17
  -5 -22   0    0.94    0.13
   5 -22   0    1.00    0.15
   5  22   0    0.88    0.13
  -5  22   0    1.06    0.13
   5  22   0    0.97    0.13
   5  22   0    0.96    0.14
  -5  22   0    0.96    0.11
  -6 -22   0    0.88    0.14
  -6 -22   0    1.07    0.17
  -6  22   0    0.92    0.14
   6  22   0    1.05    0.17
   6  22   0    1.26    0.16
  -6  22   0    0.97    0.12
  -7 -22   0    0.59    0.15
   7  22   0    0.60    0.16
  -7  22   0    0.50    0.17
   7  22   0    0.62    0.19
   8 -22   0    0.51    0.20
  -8 -22   0    0.22    0.17
   8  22   0    0.15    0.18
   8  22   0    0.43    0.17
   0 -23   0    0.23    0.07
   0 -23   0    0.15    0.06
   0 -23   0    0.23    0.07
   0  23   0    0.17    0.05
   0  23   0    0.16    0.06
   1 -23   0    2.96    0.17
  -1 -23   0    3.05    0.16
   1 -23   0    2.84    0.13
  -1 -23   0    3.04    0.15
   1 -23   0    3.09    0.16
   1  23   0    2.99    0.16
  -1  23   0    3.18    0.15
   1  23   0    2.78    0.14
  -1  23   0    3.02    0.11
  -1  23   0    2.76    0.12
   2 -23   0    0.13    0.08
   2 -23   0    0.01    0.05
  -2 -23   0    0.09    0.07
  -2 -23   0    0.15    0.07
   2 -23   0    0.10    0.07
  -2  23   0    0.07    0.09
   2  23   0    0.00    0.06
  -2  23   0    0.04    0.06
   2  23   0    0.01    0.06
  -2  23   0    0.05    0.06
   3 -23   0    3.07    0.12
  -3 -23   0    2.68    0.18
   3 -23   0    3.05    0.18
   3 -23   0    2.76    0.18
  -3  23   0    2.97    0.15
   3  23   0    2.72    0.17
   3  23   0    2.71    0.14
   3  23   0    2.86    0.17
  -3  23   0    2.86    0.16
   3  23   0    3.00    0.17
  -3  23   0    3.07    0.18
  -4 -23   0    6.76    0.30
   4 -23   0    7.07    0.30
   4 -23   0    6.82    0.27
  -4  23   0    7.03    0.26
  -4  23   0    7.06    0.27
   4  23   0    6.78    0.28
   4  23   0    7.10    0.29
   4  23   0    7.10    0.29
  -5 -23   0    0.45    0.12
  -5  23   0    0.68    0.10
   5  23   0    0.59    0.13
  -5  23   0    0.47    0.12
   5  23   0    0.69    0.13
   5  23   0    0.72    0.13
  -6 -23   0    0.87    0.17
  -6 -23   0    0.68    0.14
   6 -23   0    0.73    0.17
   6  23   0    1.00    0.16
  -6  23   0    0.77    0.14
   6  23   0    0.89    0.15
  -6  23   0    0.84    0.12
  -7 -23   0    0.12    0.14
   7  23   0    0.02    0.15
  -7  23   0    0.11    0.16
   7  23   0    0.13    0.17
   0 -24   0    0.07    0.07
   0 -24   0    0.07    0.06
   0 -24   0    0.09    0.07
   0  24   0    0.11    0.05
   0  24   0    0.06    0.06
   1 -24   0    7.13    0.26
   1 -24   0    7.19    0.27
  -1 -24   0    7.22    0.25
   1 -24   0    6.77    0.23
  -1 -24   0    7.30    0.28
  -1  24   0    6.97    0.21
  -1  24   0    6.45    0.23
   1  24   0    6.94    0.27
  -1  24   0    6.95    0.27
   1  24   0    6.84    0.24
   2 -24   0    3.30    0.13
   2 -24   0    3.84    0.20
  -2 -24   0    3.52    0.16
  -2 -24   0    3.52    0.19
   2 -24   0    3.53    0.18
  -2  24   0    3.27    0.15
   2  24   0    3.48    0.19
  -2  24   0    3.54    0.20
  -2  24   0    3.51    0.17
   2  24   0    3.46    0.17
   3 -24   0    0.04    0.09
   3 -24   0    0.06    0.05
   3 -24   0    0.18    0.09
  -3 -24   0    0.04    0.08
   3  24   0    0.04    0.08
  -3  24   0    0.17    0.08
  -3  24   0   -0.01    0.06
   3  24   0    0.12    0.07
  -3  24   0    0.13    0.10
   3  24   0    0.10    0.08
  -4 -24   0    1.73    0.17
   4 -24   0    1.76    0.18
  -4  24   0    1.88    0.15
   4  24   0    1.84    0.17
  -4  24   0    1.60    0.14
   4  24   0    1.79    0.16
   4  24   0    1.74    0.16
  -5 -24   0   -0.08    0.10
   5 -24   0   -0.07    0.13
  -5  24   0    0.00    0.11
   5  24   0   -0.11    0.10
  -5  24   0   -0.03    0.08
   5  24   0    0.08    0.11
   5  24   0    0.06    0.11
  -6 -24   0    0.29    0.13
  -6 -24   0    0.20    0.15
   6  24   0    0.24    0.14
   6  24   0    0.39    0.15
  -6  24   0    0.28    0.10
  -6  24   0    0.24    0.13
  -7 -24   0    1.08    0.17
  -7 -24   0    1.16    0.22
   7  24   0    0.83    0.21
  -7  24   0    0.89    0.17
   7  24   0    1.15    0.19
   0 -25   0   -0.07    0.07
   0 -25   0    0.03    0.07
   0 -25   0   -0.04    0.06
   0  25   0    0.06    0.06
   0  25   0    0.10    0.07
   1 -25   0    1.21    0.13
  -1 -25   0    1.05    0.12
   1 -25   0    1.01    0.13
  -1 -25   0    0.95    0.11
   1 -25   0    0.91    0.10
   1  25   0    1.01    0.10
  -1  25   0    1.04    0.11
   1  25   0    0.86    0.12
  -1  25   0    0.94    0.09
  -1  25   0    1.16    0.08
   2 -25   0    5.29    0.19
   2 -25   0    5.65    0.25
   2 -25   0    5.63    0.24
  -2 -25   0    5.46    0.24
  -2 -25   0    5.53    0.21
  -2  25   0    5.75    0.23
  -2  25   0    5.46    0.20
  -2  25   0    5.34    0.26
   2  25   0    5.51    0.25
   2  25   0    5.38    0.22
   3 -25   0    0.04    0.09
   3 -25   0    0.13    0.06
   3 -25   0    0.10    0.10
  -3 -25   0    0.07    0.09
   3  25   0    0.12    0.08
  -3  25   0    0.05    0.08
   3  25   0    0.02    0.07
  -3  25   0    0.16    0.11
  -3  25   0    0.12    0.07
   3  25   0    0.14    0.08
   4 -25   0    1.25    0.15
  -4 -25   0    1.29    0.17
   4  25   0    1.13    0.13
  -4  25   0    1.54    0.15
  -4  25   0    1.11    0.13
   4  25   0    1.17    0.14
   4  25   0    1.26    0.15
   5 -25   0    0.34    0.14
  -5 -25   0    0.34    0.12
   5  25   0    0.39    0.12
   5  25   0    0.31    0.12
   5  25   0    0.40    0.12
  -5  25   0    0.33    0.10
  -5  25   0    0.32    0.11
  -6 -25   0    1.20    0.19
  -6 -25   0    0.85    0.16
  -6  25   0    1.32    0.17
  -6  25   0    1.21    0.16
   6  25   0    0.74    0.17
   6  25   0    0.98    0.17
  -7 -25   0    0.34    0.16
  -7 -25   0    0.44    0.20
   7  25   0    0.39    0.16
  -7  25   0    0.21    0.12
  -7  25   0    0.52    0.17
   0 -26   0    1.91    0.14
   0 -26   0    2.05    0.16
   0 -26   0    1.99    0.13
   0  26   0    2.07    0.14
   0  26   0    2.05    0.12
  -1 -26   0    3.00    0.16
  -1 -26   0    2.76    0.17
   1 -26   0    2.63    0.14
   1 -26   0    3.13    0.18
   1 -26   0    2.85    0.17
   1  26   0    2.73    0.15
   1  26   0    3.01    0.17
  -1  26   0    2.98    0.12
  -1  26   0    2.73    0.14
  -1  26   0    2.86    0.16
  -2 -26   0    1.48    0.13
   2 -26   0    1.82    0.16
   2 -26   0    1.86    0.17
   2 -26   0    1.33    0.10
  -2 -26   0    1.49    0.15
   2  26   0    1.61    0.13
  -2  26   0    1.50    0.12
   2  26   0    1.58    0.14
  -2  26   0    1.67    0.13
  -3 -26   0    0.58    0.11
   3 -26   0    0.56    0.11
   3 -26   0    0.66    0.13
  -3 -26   0    0.70    0.09
   3  26   0    0.60    0.10
  -3  26   0    0.52    0.09
   3  26   0    0.53    0.10
  -3  26   0    0.67    0.10
  -4 -26   0    0.47    0.11
   4 -26   0    0.46    0.13
  -4  26   0    0.47    0.09
   4  26   0    0.36    0.11
  -4  26   0    0.46    0.11
   4  26   0    0.34    0.10
   4  26   0    0.59    0.12
  -5 -26   0    1.29    0.16
   5  26   0    1.29    0.16
  -5  26   0    1.47    0.18
  -5  26   0    1.67    0.16
   5  26   0    1.56    0.17
  -6 -26   0    1.55    0.21
  -6 -26   0    1.62    0.20
  -6  26   0    1.88    0.19
   6  26   0    1.57    0.19
   6  26   0    1.96    0.24
  -6  26   0    1.69    0.18
  -7 -26   0    0.04    0.20
  -7 -26   0   -0.02    0.15
  -7  26   0    0.12    0.13
   7  26   0    0.34    0.17
  -7  26   0    0.25    0.17
   0 -27   0    0.08    0.09
   0 -27   0   -0.04    0.08
   0  27   0    0.11    0.06
   0  27   0    0.04    0.06
   1 -27   0    0.26    0.09
   1 -27   0    0.38    0.08
   1 -27   0    0.47    0.10
  -1 -27   0    0.37    0.09
  -1 -27   0    0.38    0.09
   1  27   0    0.30    0.08
  -1  27   0    0.29    0.07
  -1  27   0    0.38    0.08
   1  27   0    0.44    0.09
  -1  27   0    0.41    0.06
   2 -27   0    0.85    0.10
   2 -27   0    0.95    0.13
   2 -27   0    0.89    0.12
  -2 -27   0    0.71    0.10
  -2 -27   0    0.80    0.11
   2  27   0    0.99    0.12
   2  27   0    0.90    0.11
  -2  27   0    1.00    0.12
  -2  27   0    0.84    0.09
  -3 -27   0    1.63    0.17
  -3 -27   0    1.71    0.13
   3 -27   0    1.92    0.18
   3 -27   0    1.95    0.19
  -3  27   0    1.76    0.15
   3  27   0    2.16    0.17
   3  27   0    1.82    0.16
  -3  27   0    1.65    0.15
  -4 -27   0    0.91    0.13
   4 -27   0    0.83    0.15
   4  27   0    0.88    0.13
   4  27   0    0.84    0.12
   4  27   0    0.87    0.13
  -4  27   0    0.84    0.11
  -4  27   0    1.10    0.13
  -5 -27   0    1.65    0.19
   5 -27   0    1.37    0.19
  -5  27   0    1.43    0.15
   5  27   0    1.40    0.17
   5  27   0    1.55    0.18
  -5  27   0    1.31    0.16
  -6 -27   0    0.91    0.16
  -6 -27   0    0.95    0.18
   6  27   0    0.90    0.17
  -6  27   0    0.99    0.16
  -6  27   0    1.01    0.14
   6  27   0    0.71    0.18
  -7 -27   0    0.74    0.24
  -7 -27   0    0.55    0.18
  -7  27   0    0.82    0.16
  -7  27   0    0.94    0.19
   0 -28   0    2.03    0.17
   0 -28   0    1.68    0.17
   0  28   0    1.95    0.12
   0  28   0    2.05    0.15
   1 -28   0    0.05    0.09
  -1 -28   0    0.10    0.09
   1 -28   0    0.15    0.09
   1 -28   0    0.12    0.07
  -1 -28   0    0.06    0.08
   1  28   0    0.08    0.08
  -1  28   0    0.25    0.08
  -1  28   0    0.06    0.07
  -1  28   0    0.06    0.07
  -1  28   0    0.00    0.05
   1  28   0    0.00    0.07
  -2 -28   0    0.79    0.12
  -2 -28   0    0.69    0.11
   2 -28   0    0.60    0.08
   2 -28   0    0.48    0.12
   2 -28   0    0.69    0.11
   2  28   0    0.64    0.10
  -2  28   0    0.73    0.10
  -2  28   0    0.71    0.09
   2  28   0    0.58    0.10
  -3 -28   0    0.34    0.09
   3 -28   0    0.30    0.12
   3 -28   0    0.36    0.12
  -3 -28   0    0.25    0.10
  -3  28   0    0.19    0.08
   3  28   0    0.29    0.09
   3  28   0    0.18    0.09
  -3  28   0    0.28    0.09
  -4 -28   0    1.75    0.19
   4 -28   0    1.83    0.20
   4  28   0    1.62    0.19
  -4  28   0    1.63    0.16
   4  28   0    1.57    0.18
  -4  28   0    1.67    0.16
  -5 -28   0    0.40    0.13
  -5  28   0    0.29    0.11
   5  28   0    0.33    0.15
   5  28   0    0.39    0.14
  -5  28   0    0.27    0.13
  -6 -28   0    0.29    0.14
  -6 -28   0    0.34    0.17
  -6  28   0    0.21    0.15
   6  28   0    0.24    0.14
  -6  28   0    0.30    0.13
  -7 -28   0    0.11    0.21
  -7 -28   0   -0.04    0.17
   7  28   0    0.42    0.18
  -7  28   0    0.32    0.15
  -7  28   0    0.25    0.19
   0 -29   0   -0.09    0.09
   0 -29   0   -0.08    0.09
   0  29   0    0.05    0.08
   0  29   0   -0.05    0.06
   1 -29   0    0.68    0.12
  -1 -29   0    0.71    0.11
   1 -29   0    0.56    0.11
  -1 -29   0    0.55    0.11
   1 -29   0    0.60    0.09
  -1  29   0    0.59    0.10
   1  29   0    0.79    0.09
  -1  29   0    0.60    0.07
   1  29   0    0.83    0.11
  -1  29   0    0.75    0.10
  -1  29   0    0.54    0.08
  -2 -29   0    0.04    0.09
   2 -29   0    0.08    0.10
   2 -29   0   -0.02    0.10
  -2 -29   0    0.04    0.09
   2  29   0    0.09    0.08
  -2  29   0    0.01    0.07
  -2  29   0    0.14    0.08
   2  29   0    0.00    0.08
   3 -29   0    0.56    0.13
   3 -29   0    0.60    0.13
  -3 -29   0    0.70    0.12
  -3 -29   0    0.70    0.11
  -3  29   0    0.61    0.11
   3  29   0    0.63    0.11
   3  29   0    0.50    0.12
  -3  29   0    0.74    0.12
  -4 -29   0    0.17    0.11
   4 -29   0    0.10    0.15
  -4  29   0    0.30    0.11
  -4  29   0    0.11    0.10
   4  29   0    0.05    0.11
   4  29   0    0.10    0.12
  -5 -29   0    0.17    0.13
   5 -29   0   -0.08    0.15
  -5  29   0    0.19    0.14
   5  29   0    0.25    0.13
  -5  29   0    0.10    0.11
  -6 -29   0    0.17    0.17
  -6 -29   0    0.12    0.14
  -6  29   0    0.06    0.15
  -6  29   0    0.10    0.14
   6  29   0    0.23    0.15
  -7 -29   0   -0.12    0.22
  -7 -29   0    0.08    0.17
  -7  29   0    0.40    0.15
  -7  29   0    0.01    0.19
   7  29   0    0.11    0.18
   7  29   0    0.27    0.16
   0 -30   0    0.11    0.10
   0 -30   0    0.23    0.11
   0  30   0    0.31    0.06
   0  30   0    0.26    0.08
   0  30   0    0.16    0.08
   1 -30   0    0.31    0.12
  -1 -30   0    0.29    0.11
   1 -30   0    0.18    0.10
  -1 -30   0    0.24    0.11
   1  30   0    0.32    0.10
  -1  30   0    0.29    0.06
   1  30   0    0.19    0.08
  -1  30   0    0.20    0.08
  -1  30   0    0.18    0.09
  -2 -30   0    0.19    0.11
  -2 -30   0    0.37    0.10
   2 -30   0    0.33    0.11
   2 -30   0    0.39    0.12
  -2  30   0    0.37    0.09
   2  30   0    0.35    0.09
   2  30   0    0.38    0.10
  -2  30   0    0.43    0.10
   3 -30   0    1.04    0.16
  -3 -30   0    1.24    0.15
  -3 -30   0    1.16    0.15
   3 -30   0    1.09    0.15
   3  30   0    1.03    0.14
   3  30   0    0.97    0.13
  -3  30   0    1.17    0.13
  -3  30   0    0.99    0.12
  -4 -30   0    0.28    0.12
   4 -30   0    0.05    0.14
   4  30   0   -0.14    0.11
  -4  30   0    0.28    0.12
   4  30   0   -0.15    0.11
  -4  30   0   -0.12    0.09
  -5 -30   0    0.15    0.13
  -5  30   0   -0.06    0.13
  -5  30   0    0.14    0.12
   5  30   0    0.17    0.13
  -6 -30   0    0.35    0.17
   6  30   0    0.23    0.19
  -6  30   0    0.34    0.14
  -6  30   0    0.43    0.16
   6  30   0    0.44    0.17
   0 -31   0   -0.04    0.10
   0 -31   0   -0.08    0.10
   0  31   0    0.02    0.08
   0  31   0   -0.06    0.06
   0  31   0   -0.04    0.07
   1 -31   0    2.51    0.20
  -1 -31   0    2.50    0.21
  -1 -31   0    2.64    0.19
   1 -31   0    3.04    0.22
  -1  31   0    2.73    0.13
  -1  31   0    2.65    0.16
   1  31   0    2.73    0.19
  -1  31   0    2.75    0.18
   1  31   0    2.84    0.16
  -1  31   0    2.27    0.15
  -2 -31   0    1.56    0.19
   2 -31   0    1.49    0.19
   2 -31   0    1.31    0.18
  -2 -31   0    1.57    0.17
  -2  31   0    1.53    0.16
  -2  31   0    1.47    0.14
   2  31   0    1.44    0.15
   2  31   0    1.40    0.17
   3 -31   0    5.09    0.28
  -3 -31   0    4.28    0.27
  -3 -31   0    5.11    0.23
  -3  31   0    5.02    0.25
   3  31   0    5.14    0.25
   3  31   0    5.10    0.27
  -3  31   0    4.88    0.23
  -4 -31   0    0.13    0.13
   4 -31   0    0.06    0.15
  -4  31   0    0.06    0.10
   4  31   0   -0.11    0.11
   4  31   0   -0.13    0.10
  -4  31   0    0.23    0.12
  -5 -31   0    1.20    0.18
  -5  31   0    1.13    0.15
   5  31   0    0.97    0.17
  -5  31   0    0.99    0.17
  -6 -31   0   -0.30    0.14
  -6  31   0    0.10    0.16
  -6  31   0    0.02    0.14
   6  31   0   -0.07    0.16
   0 -32   0   -0.02    0.10
   0 -32   0    0.10    0.12
   0  32   0    0.08    0.08
   0  32   0    0.01    0.07
   0  32   0    0.03    0.09
  -1 -32   0    1.53    0.19
   1 -32   0    1.91    0.21
  -1 -32   0    1.65    0.18
   1 -32   0    1.90    0.20
  -1  32   0    1.73    0.12
   1  32   0    1.65    0.17
  -1  32   0    1.69    0.16
   1  32   0    1.67    0.15
  -1  32   0    1.82    0.17
   2 -32   0    1.09    0.16
  -2 -32   0    1.42    0.14
  -2 -32   0    1.16    0.15
   2 -32   0    1.34    0.16
   2  32   0    1.24    0.16
  -2  32   0    1.44    0.16
   2  32   0    1.05    0.13
  -2  32   0    1.26    0.13
   3 -32   0    0.41    0.15
  -3 -32   0    0.48    0.13
  -3 -32   0    0.53    0.12
   3  32   0    0.63    0.13
   3  32   0    0.28    0.12
  -3  32   0    0.65    0.13
  -3  32   0    0.56    0.11
  -4 -32   0    0.59    0.15
   4 -32   0    0.64    0.17
   4  32   0    0.60    0.14
   4  32   0    0.46    0.13
  -4  32   0    0.83    0.13
  -4  32   0    0.92    0.14
  -5 -32   0   -0.10    0.13
  -5  32   0    0.14    0.15
  -5  32   0    0.12    0.13
   5  32   0   -0.11    0.13
   6  32   0   -0.02    0.17
  -6  32   0   -0.14    0.16
  -6  32   0    0.14    0.15
   0 -33   0   -0.07    0.11
   0 -33   0   -0.04    0.11
   0  33   0    0.02    0.08
   0  33   0   -0.09    0.07
   0  33   0   -0.07    0.09
   1 -33   0   12.64    0.45
  -1 -33   0   12.46    0.43
  -1 -33   0   11.53    0.46
   1 -33   0   12.16    0.47
  -1  33   0   11.50    0.35
  -1  33   0   12.09    0.45
   1  33   0   11.95    0.46
  -1  33   0   12.28    0.37
   1  33   0   12.03    0.41
  -2 -33   0   -0.01    0.11
  -2 -33   0    0.03    0.11
   2 -33   0    0.11    0.13
   2 -33   0   -0.05    0.12
  -2  33   0   -0.10    0.10
   2  33   0    0.18    0.10
   2  33   0    0.02    0.10
  -2  33   0    0.01    0.09
  -3 -33   0    8.59    0.33
   3 -33   0    8.88    0.38
  -3 -33   0    8.48    0.39
   3  33   0    9.15    0.36
  -3  33   0    8.25    0.31
   3  33   0    8.33    0.37
  -3  33   0    8.68    0.36
  -4 -33   0   -0.10    0.12
   4 -33   0    0.00    0.16
   4  33   0    0.11    0.14
  -4  33   0    0.22    0.11
  -4  33   0    0.18    0.12
   4  33   0    0.13    0.13
   5 -33   0    0.28    0.19
  -5 -33   0    0.36    0.16
  -5  33   0    0.63    0.15
  -5  33   0    0.35    0.16
   5  33   0    0.41    0.15
  -6 -33   0    0.17    0.17
   6  33   0    0.06    0.15
  -6  33   0   -0.21    0.18
   6  33   0   -0.24    0.17
  -6  33   0    0.08    0.16
   0 -34   0    1.72    0.20
   0 -34   0    1.81    0.21
   0  34   0    1.64    0.18
   0  34   0    1.57    0.15
   0  34   0    1.40    0.13
   1 -34   0    0.45    0.13
   1 -34   0    0.30    0.14
  -1 -34   0    0.28    0.13
  -1 -34   0    0.25    0.13
  -1  34   0    0.52    0.11
   1  34   0    0.46    0.11
   1  34   0    0.49    0.09
  -1  34   0    0.35    0.11
   1  34   0    0.31    0.11
   2 -34   0    0.28    0.15
  -2 -34   0    0.24    0.13
   2 -34   0    0.15    0.14
  -2 -34   0    0.15    0.13
  -2  34   0    0.11    0.11
   2  34   0    0.03    0.10
  -2  34   0    0.18    0.10
   2  34   0    0.10    0.11
  -3 -34   0    0.48    0.14
   3 -34   0    0.63    0.16
  -3 -34   0    0.48    0.14
  -3  34   0    0.35    0.11
   3  34   0    0.52    0.13
  -3  34   0    0.45    0.12
   3  34   0    0.61    0.13
   4 -34   0   -0.01    0.16
  -4 -34   0    0.31    0.15
   4  34   0    0.10    0.13
  -4  34   0    0.21    0.11
  -4  34   0    0.33    0.14
   4  34   0    0.30    0.14
  -5 -34   0    1.23    0.19
  -5  34   0    1.38    0.18
  -5  34   0    1.13    0.18
  -6 -34   0   -0.08    0.17
  -6  34   0   -0.16    0.17
   6  34   0   -0.02    0.18
  -6  34   0   -0.25    0.18
   6  34   0   -0.15    0.15
   0 -35   0    0.18    0.13
   0 -35   0   -0.04    0.13
   0  35   0    0.15    0.11
   0  35   0    0.18    0.09
   0  35   0   -0.12    0.08
  -1 -35   0    5.99    0.33
  -1 -35   0    6.15    0.30
   1 -35   0    6.23    0.32
   1 -35   0    6.18    0.31
  -1  35   0    6.24    0.30
   1  35   0    6.25    0.25
   1  35   0    6.06    0.30
   1  35   0    6.09    0.27
  -1  35   0    6.04    0.26
   2 -35   0    0.75    0.16
  -2 -35   0    0.73    0.16
  -2 -35   0    0.71    0.15
   2 -35   0    0.52    0.16
   2  35   0    0.46    0.13
  -2  35   0    0.63    0.13
  -2  35   0    0.70    0.13
   2  35   0    0.67    0.12
  -3 -35   0    6.84    0.37
   3 -35   0    7.89    0.37
  -3 -35   0    7.43    0.32
  -3  35   0    7.81    0.31
  -3  35   0    7.25    0.34
   3  35   0    7.76    0.34
   3  35   0    7.44    0.36
  -4 -35   0    0.54    0.16
   4  35   0    0.65    0.16
  -4  35   0    0.64    0.15
  -4  35   0    0.38    0.13
   4  35   0    0.33    0.15
  -5 -35   0    1.10    0.20
  -5  35   0    1.12    0.20
   5  35   0    0.95    0.19
  -5  35   0    0.82    0.17
   0 -36   0    0.53    0.15
   0 -36   0    0.64    0.15
   0  36   0    0.36    0.11
   0  36   0    0.58    0.11
   0  36   0    0.53    0.10
   1 -36   0    1.87    0.23
   1 -36   0    1.60    0.19
  -1 -36   0    1.76    0.18
  -1 -36   0    1.57    0.20
  -1  36   0    2.00    0.19
   1  36   0    1.86    0.21
   1  36   0    2.00    0.18
  -1  36   0    1.63    0.16
   1  36   0    1.75    0.16
   2 -36   0    0.22    0.16
   2 -36   0    0.09    0.16
  -2 -36   0    0.19    0.14
  -2 -36   0    0.14    0.14
   2  36   0    0.08    0.11
   2  36   0    0.03    0.12
   2  36   0    0.15    0.11
  -2  36   0    0.15    0.12
  -2  36   0    0.19    0.12
  -3 -36   0    1.43    0.19
   3 -36   0    1.24    0.19
  -3  36   0    1.23    0.16
  -3  36   0    1.18    0.16
   3  36   0    1.10    0.16
   3  36   0    1.27    0.17
  -4 -36   0    0.25    0.16
   4  36   0    0.14    0.15
  -4  36   0    0.21    0.13
  -4  36   0    0.51    0.16
   4  36   0   -0.22    0.15
  -5 -36   0    0.10    0.17
  -5  36   0    0.16    0.15
   5  36   0    0.18    0.15
  -5  36   0    0.16    0.17
   0 -37   0   -0.03    0.14
   0 -37   0    0.13    0.16
   0  37   0    0.05    0.10
   0  37   0    0.03    0.10
  -1 -37   0    0.23    0.15
   1 -37   0    0.55    0.16
   1 -37   0    0.32    0.15
  -1 -37   0    0.12    0.15
  -1  37   0    0.39    0.12
   1  37   0    0.55    0.12
   1  37   0    0.40    0.12
  -1  37   0    0.30    0.12
   1  37   0    0.34    0.11
  -2 -37   0   -0.08    0.14
   2 -37   0    0.05    0.15
  -2 -37   0    0.26    0.15
   2  37   0    0.07    0.10
  -2  37   0   -0.05    0.12
   2  37   0   -0.07    0.12
  -2  37   0   -0.07    0.11
   2  37   0    0.05    0.13
  -3 -37   0    0.12    0.15
  -3  37   0    0.02    0.13
   3  37   0    0.22    0.14
   3  37   0   -0.06    0.14
  -3  37   0    0.11    0.13
   3  37   0    0.29    0.13
   4 -37   0   -0.37    0.19
  -4 -37   0    0.14    0.17
   4  37   0    0.12    0.15
   4  37   0    0.20    0.14
  -4  37   0    0.03    0.13
   4  37   0    0.10    0.15
  -4  37   0    0.28    0.16
  -5  37   0    0.11    0.17
  -5  37   0    0.23    0.20
   5  37   0   -0.05    0.17
   5  37   0    0.37    0.16
   0 -38   0    0.94    0.18
   0 -38   0    1.19    0.20
   0  38   0    1.06    0.16
   1 -38   0    0.97    0.19
  -1 -38   0    1.00    0.18
   1 -38   0    1.17    0.19
  -1 -38   0    1.08    0.19
  -1  38   0    0.85    0.15
   1  38   0    1.06    0.15
  -1  38   0    1.04    0.16
   1  38   0    0.86    0.13
   1  38   0    1.12    0.14
   2 -38   0    0.46    0.18
  -2 -38   0   -0.01    0.16
  -2 -38   0    0.37    0.16
  -2  38   0    0.11    0.12
   2  38   0    0.02    0.12
   2  38   0   -0.03    0.11
   2  38   0    0.37    0.13
  -2  38   0    0.03    0.13
   3 -38   0    0.19    0.18
  -3 -38   0    0.17    0.18
   3  38   0   -0.14    0.14
   3  38   0    0.24    0.15
   3  38   0    0.10    0.13
  -3  38   0    0.07    0.13
  -3  38   0    0.14    0.15
  -4 -38   0    0.18    0.18
   4  38   0    0.27    0.14
  -4  38   0    0.36    0.16
  -4  38   0    0.09    0.14
   4  38   0    0.02    0.15
  -5 -38   0    0.27    0.20
   5  38   0    1.08    0.19
  -5  38   0    0.95    0.21
   5  38   0    0.77    0.21
  -5  38   0    1.00    0.19
   0 -39   0   -0.02    0.16
   0 -39   0   -0.03    0.16
   0  39   0    0.12    0.13
   1 -39   0    2.64    0.26
  -1 -39   0    3.24    0.28
  -1 -39   0    2.36    0.27
   1 -39   0    2.63    0.29
  -1  39   0    2.49    0.23
   1  39   0    2.12    0.22
   1  39   0    2.12    0.20
   1  39   0    2.85    0.25
  -1  39   0    2.33    0.21
  -2 -39   0    0.14    0.17
  -2 -39   0   -0.15    0.16
   2 -39   0    0.10    0.16
   2  39   0    0.16    0.14
  -2  39   0    0.18    0.15
   2  39   0   -0.01    0.13
  -2  39   0    0.19    0.14
   2  39   0   -0.09    0.12
  -3 -39   0    0.02    0.17
   3  39   0    0.09    0.13
  -3  39   0   -0.06    0.13
   3  39   0    0.12    0.15
   3  39   0    0.17    0.15
  -3  39   0    0.12    0.15
  -4 -39   0    1.27    0.22
   4  39   0    1.11    0.18
  -4  39   0    1.24    0.19
  -4  39   0    1.42    0.19
   0 -40   0    0.33    0.18
   0 -40   0    0.58    0.19
   0  40   0    0.75    0.15
  -1 -40   0    0.50    0.17
   1 -40   0    0.06    0.18
  -1 -40   0    0.09    0.18
   1  40   0    0.14    0.13
  -1  40   0    0.05    0.13
  -1  40   0   -0.09    0.14
  -2 -40   0   -0.07    0.17
  -2 -40   0    0.41    0.19
   2  40   0    0.15    0.14
   2  40   0    0.09    0.14
   2  40   0    0.24    0.15
  -2  40   0   -0.07    0.13
  -2  40   0   -0.01    0.14
   3 -40   0    0.89    0.21
  -3 -40   0    0.47    0.19
  -3  40   0    0.52    0.16
  -3  40   0    0.52    0.17
   3  40   0    0.70    0.17
   3  40   0    0.70    0.16
   3  40   0    0.68    0.18
  -4 -40   0    0.43    0.20
   4 -40   0    0.56    0.22
  -4  40   0    0.19    0.16
   4  40   0    0.52    0.18
  -4  40   0    0.52    0.19
   0 -41   0   -0.06    0.19
   0 -41   0    0.32    0.19
   0  41   0   -0.03    0.13
   1 -41   0    0.07    0.19
  -1 -41   0    0.27    0.18
   1 -41   0    0.35    0.20
  -1 -41   0    0.10    0.18
  -1  41   0    0.09    0.13
  -1  41   0   -0.15    0.14
   1  41   0    0.20    0.15
  -2 -41   0    0.18    0.19
   2 -41   0    0.08    0.20
  -2 -41   0    0.22    0.20
  -2  41   0    0.32    0.16
   2  41   0    0.21    0.17
   2  41   0   -0.14    0.14
  -2  41   0    0.10    0.14
  -3 -41   0    1.03    0.23
  -3  41   0    1.26    0.20
   3  41   0    0.79    0.19
   3  41   0    1.35    0.19
  -3  41   0    0.81    0.17
  -4 -41   0    1.09    0.23
  -4  41   0    1.48    0.21
  -4  41   0    0.77    0.19
   0 -42   0    1.05    0.22
   0  42   0    0.76    0.17
   0  42   0    0.95    0.17
  -1 -42   0   -0.09    0.18
  -1 -42   0    0.20    0.20
   1  42   0    0.19    0.15
  -1  42   0   -0.04    0.14
  -1  42   0   -0.21    0.15
  -2 -42   0    0.67    0.23
  -2 -42   0    1.33    0.23
  -2  42   0    0.80    0.17
  -2  42   0    1.08    0.19
   2  42   0    0.58    0.17
   2  42   0    0.60    0.18
  -3 -42   0    0.41    0.20
  -3  42   0    0.62    0.17
   3  42   0    0.42    0.18
   3  42   0    0.42    0.19
  -3  42   0    0.70    0.21
   0 -43   0    0.02    0.20
   0 -43   0   -0.08    0.21
   0  43   0    0.03    0.17
   0  43   0    0.24    0.16
  -1 -43   0    0.26    0.22
  -1 -43   0    0.43    0.22
   1  43   0    0.53    0.16
  -1  43   0    0.41    0.18
  -1  43   0    0.50    0.17
  -2 -43   0    0.30    0.21
   2 -43   0    0.24    0.23
  -2  43   0    0.04    0.16
  -2  43   0    0.32    0.18
   2  43   0    0.02    0.17
  -3 -43   0    0.41    0.21
   3  43   0   -0.01    0.19
  -3  43   0    0.22    0.21
  -3  43   0    0.11    0.15
   3  43   0   -0.02    0.18
   0 -44   0    2.23    0.28
   0 -44   0    2.18    0.28
   0  44   0    1.75    0.23
   0  44   0    2.08    0.28
   1 -44   0    0.33    0.23
  -1 -44   0    0.69    0.24
   1  44   0    0.45    0.18
  -1  44   0    0.46    0.18
  -1  44   0    0.56    0.18
  -2 -44   0    2.89    0.35
  -2  44   0    2.07    0.25
  -2  44   0    2.83    0.29
   2  44   0    2.45    0.31
   0 -45   0    0.15    0.24
   0 -45   0   -0.15    0.23
   0  45   0   -0.15    0.19
   0  45   0    0.07    0.19
  -1 -45   0    0.01    0.23
   1  45   0   -0.12    0.17
  -1  45   0   -0.12    0.18
  -1  45   0    0.16    0.18
   9   0  -1    0.08    0.18
   9   0  -1    0.41    0.16
   9   0  -1    0.40    0.17
   8   0  -1    0.19    0.11
   8   0  -1    0.04    0.14
  -8   0   1    0.34    0.13
   7   0  -1    1.12    0.12
  -7   0   1    0.87    0.10
   7   0  -1    0.98    0.13
  -7   0   1    1.10    0.13
  -6   0   1    0.11    0.08
   6   0  -1   -0.07    0.06
   6   0  -1   -0.07    0.06
  -6   0   1   -0.01    0.06
   6   0  -1   -0.15    0.08
   5   0  -1    0.11    0.06
  -5   0   1    0.21    0.06
   5   0  -1    0.02    0.07
   5   0  -1    0.07    0.05
  -5   0   1    0.11    0.05
  -4   0   1    0.08    0.05
   4   0  -1    0.11    0.04
  -4   0   1    0.21    0.05
   4   0  -1    0.14    0.04
   4   0  -1   -0.08    0.06
   4   0  -1    0.22    0.04
  -4   0   1    0.24    0.04
  -3   0   1   42.74    1.29
  -3   0   1   44.04    1.17
   3   0  -1   44.06    1.29
  -3   0   1   45.41    1.26
   3   0  -1   44.48    1.19
  -3   0   1   44.57    1.26
   3   0  -1   42.84    1.17
   3   0  -1   43.98    1.26
   3   0  -1   43.83    1.26
  -2   0   1    0.29    0.03
  -2   0   1    0.33    0.04
  -2   0   1    0.44    0.03
  -2   0   1    0.34    0.04
   2   0  -1    0.33    0.04
   2   0  -1    0.32    0.04
   2   0  -1    0.30    0.03
   2   0  -1    0.33    0.03
   0   0   1   -0.02    0.01
   0   0   1    0.00    0.01
   0   0  -1   -0.02    0.01
   0   0   1    0.00    0.01
  -1   0  -1    0.54    0.04
   1   0   1    0.37    0.05
  -1   0  -1    0.43    0.05
   1   0   1    0.50    0.03
  -1   0  -1    0.54    0.03
  -1   0  -1    0.53    0.04
   1   0   1    0.55    0.04
   1   0   1    0.51    0.04
  -1   0  -1    0.59    0.04
   1   0   1    0.53    0.04
  -2   0  -1   -0.01    0.03
   2   0   1    0.02    0.02
  -2   0  -1   -0.01    0.03
   2   0   1   -0.01    0.03
  -2   0  -1   -0.01    0.03
   2   0   1    0.01    0.02
   2   0   1    0.00    0.02
   2   0   1    0.00    0.02
   3   0   1    2.60    0.10
   3   0   1    2.62    0.11
   3   0   1    2.63    0.11
   3   0   1    2.69    0.11
   3   0   1    2.30    0.12
   3   0   1    2.64    0.11
  -3   0  -1    2.61    0.13
   4   0   1    0.05    0.05
   4   0   1   -0.06    0.05
  -4   0  -1    0.05    0.06
   4   0   1    0.00    0.05
   4   0   1    0.00    0.05
   5   0   1    3.28    0.15
   5   0   1    3.37    0.17
   5   0   1    3.79    0.16
   5   0   1    3.36    0.17
  -5   0  -1    3.63    0.19
   5   0   1    3.48    0.17
  -6   0  -1   -0.04    0.10
   6   0   1   -0.10    0.09
   6   0   1    0.02    0.08
   6   0   1    0.04    0.09
   6   0   1    0.07    0.08
   6   0   1    0.02    0.09
   7   0   1    1.41    0.16
  -7   0  -1    1.23    0.17
   7   0   1    1.27    0.14
   7   0   1    1.60    0.20
   7   0   1    1.56    0.19
   8   0   1    0.10    0.16
   8   0   1   -0.08    0.15
   8   0   1   -0.08    0.15
   9  -1  -1    0.31    0.16
   9  -1  -1    0.13    0.19
   9  -1  -1    0.12    0.16
   9   1  -1    0.36    0.16
   9   1  -1    0.29    0.17
  -8  -1   1    0.71    0.15
   8  -1  -1    0.87    0.15
   8  -1  -1    0.55    0.14
  -8   1   1    0.74    0.15
   8   1  -1    0.86    0.14
   8   1  -1    0.45    0.15
  -7  -1   1    1.85    0.18
   7  -1  -1    2.03    0.18
  -7  -1   1    1.41    0.13
   7  -1  -1    1.29    0.14
   7   1  -1    1.61    0.14
   7   1  -1    2.14    0.19
  -7   1   1    1.84    0.18
  -7   1   1    1.42    0.13
  -6  -1   1    0.87    0.10
   6  -1  -1    0.66    0.10
   6  -1  -1    0.79    0.08
  -6  -1   1    0.72    0.08
   6   1  -1    0.65    0.10
  -6   1   1    1.05    0.10
   6   1  -1    0.78    0.08
  -6   1   1    1.08    0.13
   5  -1  -1    2.89    0.16
   5  -1  -1    3.02    0.11
  -5  -1   1    3.11    0.13
   5  -1  -1    3.15    0.15
  -5  -1   1    3.21    0.15
  -5  -1   1    2.94    0.14
   5  -1  -1    3.12    0.12
  -5   1   1    3.27    0.15
  -5   1   1    2.94    0.13
   5   1  -1    2.85    0.12
   5   1  -1    3.18    0.16
  -5   1   1    2.99    0.13
  -4  -1   1   36.60    1.02
  -4  -1   1   34.20    1.05
   4  -1  -1   36.08    0.97
   4  -1  -1   35.19    1.01
   4  -1  -1   36.80    1.01
   4  -1  -1   33.72    1.05
   4  -1  -1   35.88    0.95
  -4  -1   1   35.50    0.94
  -4   1   1   36.26    0.95
   4   1  -1   34.83    0.94
   4   1  -1   34.97    1.01
   4   1  -1   34.47    0.97
  -4   1   1   35.89    1.01
  -4   1   1   29.89    1.01
   4   1  -1   36.51    1.01
  -4   1   1   35.27    1.05
  -3  -1   1   14.55    0.48
   3  -1  -1   16.15    0.44
  -3  -1   1   16.52    0.48
   3  -1  -1   16.60    0.47
   3  -1  -1   15.52    0.47
   3  -1  -1   16.17    0.41
   3  -1  -1   16.97    0.49
   3  -1  -1   16.43    0.46
  -3  -1   1   16.27    0.44
  -3  -1   1   17.63    0.49
  -3   1   1   16.29    0.45
   3   1  -1   15.93    0.49
   3   1  -1   16.21    0.46
  -3   1   1   15.93    0.49
   3   1  -1   15.92    0.44
   3   1  -1   16.39    0.48
  -3   1   1   15.87    0.48
   3   1  -1   16.20    0.48
  -3   1   1   16.22    0.48
   2  -1  -1  435.05   11.20
   2  -1  -1  384.45   10.91
   2  -1  -1  390.62   10.89
  -2  -1   1  371.30   11.20
  -2  -1   1  383.45   10.15
  -2  -1   1  390.90   10.20
  -2  -1   1  386.67   10.91
  -2  -1   1  392.32   10.91
   2  -1  -1  384.21   10.22
   2   1  -1  400.52   10.06
   2   1  -1  375.06   10.91
   2   1  -1  384.46   10.16
  -2   1   1  391.78   10.90
   2   1  -1  377.48   10.90
  -2   1   1  393.54   10.22
  -2   1   1  373.61   11.20
  -2   1   1  350.69   10.89
   0  -1   1   -0.15    0.01
   0  -1   1   -0.16    0.01
   0  -1  -1   -0.15    0.01
   0  -1  -1   -0.17    0.01
   0  -1   1   -0.14    0.01
   0   1  -1   -0.15    0.01
   0   1   1   -0.16    0.01
   0   1   1   -0.16    0.01
   0   1  -1   -0.18    0.01
  -1  -1  -1    5.47    0.16
   1  -1   1    5.47    0.16
   1  -1   1    5.55    0.16
   1  -1   1    5.57    0.14
  -1  -1  -1    5.62    0.16
   1  -1   1    5.46    0.18
  -1  -1  -1    5.42    0.16
  -1  -1  -1    5.16    0.18
  -1  -1  -1    5.38    0.14
   1  -1   1    5.38    0.16
  -1  -1  -1    5.53    0.17
   1  -1   1    5.32    0.15
   1   1   1    5.23    0.15
  -1   1  -1    5.47    0.16
   1   1   1    5.60    0.16
   1   1   1    5.42    0.17
  -1   1  -1    5.58    0.16
  -1   1  -1    5.33    0.14
   1   1   1    5.46    0.16
   1   1   1    5.36    0.18
   1   1   1    5.67    0.14
  -1   1  -1    5.12    0.18
   2  -1   1    6.81    0.19
   2  -1   1    7.35    0.22
  -2  -1  -1    7.37    0.21
   2  -1   1    7.29    0.21
   2  -1   1    7.18    0.21
   2  -1   1    7.35    0.24
  -2  -1  -1    7.00    0.24
   2   1   1    7.34    0.21
  -2   1  -1    6.94    0.24
   2   1   1    7.17    0.22
   2   1   1    7.17    0.24
   2   1   1    7.17    0.21
   2   1   1    7.02    0.19
  -2   1  -1    7.13    0.19
  -3  -1  -1    6.03    0.23
   3  -1   1    5.99    0.20
   3  -1   1    6.40    0.20
  -3  -1  -1    6.28    0.20
   3  -1   1    6.42    0.20
   3  -1   1    6.22    0.23
   3  -1   1    6.21    0.21
   3  -1   1    6.32    0.19
   3   1   1    6.29    0.20
   3   1   1    6.33    0.20
  -3   1  -1    6.15    0.23
   3   1   1    6.10    0.23
   3   1   1    6.31    0.20
   3   1   1    6.67    0.19
   3   1   1    6.53    0.21
   4  -1   1    2.01    0.11
   4  -1   1    1.93    0.11
   4  -1   1    1.83    0.11
  -4  -1  -1    1.91    0.13
   4  -1   1    1.91    0.11
   4  -1   1    1.79    0.11
   4   1   1    1.88    0.11
   4   1   1    1.99    0.12
   4   1   1    1.89    0.11
   4   1   1    1.78    0.10
  -4   1  -1    1.91    0.13
  -5  -1  -1    1.83    0.15
   5  -1   1    1.58    0.12
   5  -1   1    1.58    0.13
   5  -1   1    1.78    0.13
   5  -1   1    1.80    0.12
   5  -1   1    2.04    0.13
  -5   1  -1    2.05    0.15
   5   1   1    1.72    0.13
   5   1   1    1.62    0.13
   5   1   1    1.63    0.11
   5   1   1    1.72    0.13
   6  -1   1    0.28    0.10
   6  -1   1    0.32    0.09
   6  -1   1    0.28    0.09
  -6  -1  -1    0.54    0.11
   6  -1   1    0.42    0.10
   6   1   1    0.43    0.09
   6   1   1    0.30    0.10
   6   1   1    0.17    0.09
   6   1   1    0.42    0.09
   6   1   1    0.41    0.10
  -6   1  -1    0.37    0.11
  -7  -1  -1    0.46    0.14
   7  -1   1    0.28    0.12
   7  -1   1    0.48    0.13
   7  -1   1    0.48    0.12
   7  -1   1    0.03    0.12
   7   1   1    0.18    0.12
  -7   1  -1    0.39    0.15
   7   1   1    0.32    0.12
   7   1   1    0.55    0.12
   7   1   1    0.23    0.13
   8  -1   1    0.35    0.16
   8  -1   1    0.56    0.18
   8  -1   1    0.45    0.16
   8   1   1    0.51    0.17
   8   1   1    0.51    0.16
   8   1   1    0.45    0.17
   9  -2  -1    0.01    0.15
   9  -2  -1   -0.40    0.16
   9  -2  -1    0.09    0.15
   9   2  -1    0.09    0.15
   9   2  -1    0.08    0.18
   8  -2  -1    1.57    0.20
   8  -2  -1    1.48    0.18
  -8  -2   1    1.46    0.18
   8   2  -1    1.41    0.17
  -8   2   1    1.63    0.23
   8   2  -1    1.24    0.16
  -7  -2   1    0.09    0.10
   7  -2  -1   -0.02    0.09
   7  -2  -1    0.07    0.10
  -7  -2   1    0.13    0.08
   7   2  -1    0.02    0.08
   7   2  -1   -0.06    0.10
  -7   2   1   -0.04    0.07
  -7   2   1    0.11    0.10
  -6  -2   1   12.39    0.41
   6  -2  -1   11.32    0.39
  -6  -2   1   11.68    0.39
   6  -2  -1   11.26    0.36
  -6   2   1   12.21    0.38
  -6   2   1   12.09    0.42
   6   2  -1   12.02    0.40
   5  -2  -1   -0.05    0.07
  -5  -2   1    0.04    0.05
   5  -2  -1    0.05    0.05
  -5  -2   1    0.11    0.06
   5  -2  -1    0.05    0.06
   5   2  -1    0.01    0.04
  -5   2   1    0.10    0.06
   5   2  -1   -0.06    0.06
  -5   2   1    0.02    0.06
  -5   2   1    0.07    0.05
  -4  -2   1  102.55    2.97
  -4  -2   1  107.34    2.89
   4  -2  -1  102.13    2.70
   4  -2  -1  105.01    2.88
  -4  -2   1   94.35    2.88
  -4  -2   1  102.02    2.69
   4  -2  -1  101.43    2.97
   4  -2  -1  102.11    2.71
   4  -2  -1  103.40    2.88
  -4   2   1  104.03    2.97
  -4   2   1  106.94    2.89
   4   2  -1  101.75    2.69
   4   2  -1  105.23    2.88
   4   2  -1   99.89    2.71
  -4   2   1  103.60    2.70
   4   2  -1  101.38    2.88
  -4   2   1   86.36    2.88
   3  -2  -1    4.21    0.15
  -3  -2   1    4.33    0.14
   3  -2  -1    4.04    0.13
  -3  -2   1    4.18    0.15
   3  -2  -1    3.81    0.14
  -3  -2   1    4.23    0.15
  -3  -2   1    4.14    0.15
   3  -2  -1    4.15    0.15
  -3  -2   1    4.04    0.12
   3  -2  -1    4.15    0.13
   3  -2  -1    4.08    0.14
  -3   2   1    4.17    0.13
  -3   2   1    4.07    0.15
   3   2  -1    4.10    0.15
  -3   2   1    4.16    0.14
   3   2  -1    4.09    0.14
   3   2  -1    4.27    0.14
  -3   2   1    4.06    0.14
  -2  -2   1    0.68    0.06
   2  -2  -1    0.69    0.05
   2  -2  -1    0.81    0.05
   2  -2  -1    0.56    0.05
  -2  -2   1    0.76    0.05
   2  -2  -1    0.89    0.05
  -2  -2   1    0.70    0.04
  -2  -2   1    0.75    0.05
   2  -2  -1    0.59    0.05
  -2  -2   1    0.70    0.04
  -2   2   1    0.52    0.06
   2   2  -1    0.61    0.06
  -2   2   1    0.62    0.04
   2   2  -1    0.83    0.05
  -2   2   1    0.63    0.05
  -1  -2   1   24.60    0.71
   1  -2  -1   24.56    0.71
   1  -2  -1   24.79    0.65
  -1  -2   1   24.40    0.66
   1   2  -1   25.32    0.65
   1   2  -1   25.65    0.71
  -1   2   1   24.15    0.71
  -1   2   1   24.51    0.67
   0  -2   1   -0.01    0.01
   0  -2   1    0.00    0.01
   0  -2  -1   -0.01    0.01
   0   2  -1    0.00    0.01
   0   2  -1    0.00    0.01
   0   2   1   -0.03    0.01
   0   2   1    0.00    0.01
   1  -2   1   10.32    0.26
   1  -2   1   10.08    0.29
  -1  -2  -1   10.37    0.28
   1  -2   1   10.38    0.28
  -1  -2  -1    9.79    0.32
  -1  -2  -1   10.45    0.30
   1  -2   1   10.39    0.29
  -1  -2  -1   10.65    0.28
   1  -2   1    9.83    0.32
  -1  -2  -1   10.56    0.30
   1  -2   1   10.38    0.28
  -1   2  -1    9.89    0.32
  -1   2  -1   10.57    0.29
   1   2   1   10.57    0.30
   1   2   1   10.08    0.32
  -1   2  -1   10.16    0.28
   1   2   1   10.62    0.25
   1   2   1   10.31    0.28
   1   2   1   10.23    0.28
   1   2   1   10.41    0.30
   1   2   1   10.44    0.30
  -1   2  -1   10.17    0.26
  -2  -2  -1    5.42    0.17
   2  -2   1    5.45    0.17
   2  -2   1    5.65    0.15
   2  -2   1    5.59    0.17
   2  -2   1    5.62    0.16
  -2  -2  -1    5.50    0.19
   2  -2   1    5.34    0.17
  -2  -2  -1    5.28    0.18
   2  -2   1    5.53    0.19
   2   2   1    5.30    0.19
   2   2   1    5.39    0.17
   2   2   1    5.55    0.17
  -2   2  -1    5.29    0.15
  -2   2  -1    5.31    0.19
   2   2   1    5.49    0.18
   2   2   1    5.35    0.15
   3  -2   1    1.82    0.09
   3  -2   1    1.99    0.10
   3  -2   1    1.91    0.09
  -3  -2  -1    1.96    0.12
   3  -2   1    2.02    0.09
   3  -2   1    2.09    0.09
   3  -2   1    1.97    0.09
  -3  -2  -1    1.89    0.10
   3  -2   1    1.87    0.11
   3   2   1    2.00    0.09
   3   2   1    1.99    0.10
   3   2   1    1.84    0.09
  -3   2  -1    2.02    0.11
  -3   2  -1    2.00    0.10
   3   2   1    2.08    0.10
   3   2   1    1.72    0.10
   4  -2   1    1.12    0.09
   4  -2   1    1.30    0.10
   4  -2   1    1.37    0.10
   4  -2   1    1.38    0.10
  -4  -2  -1    1.42    0.12
   4  -2   1    1.45    0.10
   4   2   1    1.28    0.10
   4   2   1    1.32    0.09
  -4   2  -1    1.45    0.12
   4   2   1    1.23    0.08
   4   2   1    1.38    0.10
  -5  -2  -1    0.45    0.09
   5  -2   1    0.48    0.08
   5  -2   1    0.50    0.08
   5  -2   1    0.43    0.08
   5  -2   1    0.52    0.07
   5  -2   1    0.49    0.07
  -5   2  -1    0.44    0.09
   5   2   1    0.37    0.07
   5   2   1    0.58    0.09
   5   2   1    0.42    0.08
   5   2   1    0.40    0.08
   6  -2   1    0.06    0.08
  -6  -2  -1    0.11    0.10
   6  -2   1    0.29    0.09
   6  -2   1    0.08    0.09
   6  -2   1    0.13    0.09
   6   2   1    0.03    0.09
   6   2   1    0.21    0.10
   6   2   1    0.15    0.09
   6   2   1    0.28    0.08
  -6   2  -1    0.21    0.11
   6   2   1    0.23    0.08
  -7  -2  -1    1.63    0.23
   7  -2   1    1.83    0.20
   7  -2   1    1.63    0.17
   7  -2   1    1.56    0.15
   7  -2   1    1.54    0.18
   7   2   1    1.73    0.17
   7   2   1    1.82    0.20
  -7   2  -1    1.79    0.23
   7   2   1    2.03    0.19
   7   2   1    1.45    0.18
   8  -2   1   -0.15    0.15
   8  -2   1    0.23    0.17
   8  -2   1   -0.25    0.14
   8   2   1    0.00    0.15
   8   2   1    0.02    0.15
   8   2   1    0.17    0.16
  -8   2  -1    0.34    0.18
   9  -3  -1    0.00    0.16
   9  -3  -1   -0.12    0.17
   9  -3  -1    0.05    0.16
   9   3  -1   -0.17    0.18
   9   3  -1   -0.08    0.14
   8  -3  -1    7.45    0.34
   8  -3  -1    8.54    0.37
  -8  -3   1    8.20    0.38
  -8   3   1    8.19    0.37
   8   3  -1    7.53    0.35
   8   3  -1    8.26    0.35
   7  -3  -1    0.19    0.09
  -7  -3   1    0.17    0.08
  -7  -3   1    0.24    0.10
   7  -3  -1    0.28    0.11
   7   3  -1    0.15    0.11
  -7   3   1    0.05    0.10
   7   3  -1    0.02    0.10
  -6  -3   1   13.77    0.44
   6  -3  -1   13.10    0.41
  -6  -3   1   12.84    0.44
  -6  -3   1   13.91    0.46
   6  -3  -1   13.33    0.44
  -6   3   1   13.71    0.43
  -6   3   1   13.92    0.47
   6   3  -1   14.16    0.44
  -5  -3   1    3.70    0.15
  -5  -3   1    3.49    0.16
   5  -3  -1    3.50    0.17
  -5  -3   1    3.77    0.17
   5  -3  -1    3.61    0.15
  -5   3   1    3.52    0.14
  -5   3   1    4.07    0.17
  -5   3   1    3.45    0.15
   5   3  -1    3.44    0.14
   5   3  -1    3.84    0.17
  -4  -3   1  140.21    3.85
   4  -3  -1  136.30    3.96
   4  -3  -1  135.66    3.60
   4  -3  -1  142.20    3.60
  -4  -3   1  138.68    3.85
  -4  -3   1  135.91    3.96
   4   3  -1  134.76    3.60
   4   3  -1  137.99    3.84
  -4   3   1  138.75    3.96
  -4   3   1  115.00    3.84
  -4   3   1  137.98    3.61
   4   3  -1  138.35    3.84
   3  -3  -1    7.77    0.25
  -3  -3   1    7.94    0.22
   3  -3  -1    7.84    0.26
  -3  -3   1    7.81    0.25
   3  -3  -1    7.74    0.22
   3  -3  -1    7.99    0.24
  -3  -3   1    7.92    0.25
   3  -3  -1    7.98    0.25
  -3  -3   1    8.38    0.25
   3   3  -1    8.00    0.25
   3   3  -1    8.30    0.25
  -3   3   1    8.17    0.25
  -3   3   1    8.32    0.25
   3   3  -1    8.11    0.25
  -3   3   1    8.11    0.26
  -3   3   1    7.98    0.24
   2  -3  -1   47.76    1.13
   2  -3  -1   47.12    1.40
   2  -3  -1   48.52    1.28
   2  -3  -1   48.76    1.36
  -2  -3   1   46.70    1.36
  -2  -3   1   47.81    1.27
  -2  -3   1   47.92    1.36
   2  -3  -1   48.50    1.36
  -2   3   1   48.10    1.36
  -2   3   1   48.72    1.28
  -2   3   1   45.13    1.36
   2   3  -1   47.56    1.27
   2   3  -1   49.29    1.36
   2   3  -1   47.92    1.36
   1  -3  -1   59.46    1.52
  -1  -3   1   58.48    1.68
   1  -3  -1   59.46    1.38
  -1  -3   1   59.97    1.56
   1  -3  -1   59.84    1.68
   1   3  -1   56.82    1.68
   1   3  -1   60.39    1.55
  -1   3   1   59.01    1.57
  -1   3   1   59.23    1.68
   0  -3  -1  202.12    5.85
   0  -3  -1  208.23    5.34
   0  -3   1  198.19    6.01
   0  -3   1  210.98    5.84
   0  -3   1  207.05    5.42
   0   3  -1  202.80    5.86
   0   3  -1  214.74    5.34
   0   3  -1  210.22    5.41
   0   3   1  207.39    5.85
  -1  -3  -1   17.13    0.48
  -1  -3  -1   17.26    0.49
   1  -3   1   16.76    0.45
   1  -3   1   16.75    0.41
  -1  -3  -1   16.83    0.45
  -1  -3  -1   16.69    0.47
   1  -3   1   16.11    0.51
   1  -3   1   16.54    0.46
  -1  -3  -1   16.21    0.51
   1  -3   1   16.75    0.44
  -1   3  -1   16.62    0.44
   1   3   1   17.14    0.48
   1   3   1   16.89    0.48
  -1   3  -1   16.88    0.46
   1   3   1   17.00    0.45
  -1   3  -1   16.50    0.41
   1   3   1   16.94    0.40
  -1   3  -1   16.53    0.45
   1   3   1   16.65    0.45
   1   3   1   16.86    0.47
  -1   3  -1   16.26    0.51
   2  -3   1   14.13    0.38
   2  -3   1   14.09    0.38
   2  -3   1   14.14    0.38
   2  -3   1   14.05    0.39
   2  -3   1   13.45    0.43
  -2  -3  -1   14.10    0.40
  -2  -3  -1   13.20    0.38
   2  -3   1   13.84    0.35
   2  -3   1   13.85    0.39
  -2  -3  -1   13.99    0.40
  -2  -3  -1   13.68    0.43
   2   3   1   13.61    0.38
   2   3   1   13.80    0.38
   2   3   1   13.52    0.34
  -2   3  -1   13.35    0.43
   2   3   1   13.72    0.40
  -2   3  -1   13.70    0.35
   3  -3   1    0.61    0.06
  -3  -3  -1    0.57    0.07
   3  -3   1    0.61    0.06
   3  -3   1    0.64    0.06
   3  -3   1    0.72    0.07
   3  -3   1    0.60    0.06
  -3  -3  -1    0.58    0.06
   3   3   1    0.81    0.07
   3   3   1    0.59    0.06
   3   3   1    0.79    0.08
   3   3   1    0.60    0.07
  -3   3  -1    0.65    0.07
  -3   3  -1    0.62    0.08
   4  -3   1    2.12    0.11
   4  -3   1    2.32    0.12
   4  -3   1    2.20    0.11
   4  -3   1    2.14    0.11
   4  -3   1    2.09    0.12
  -4  -3  -1    2.10    0.14
   4   3   1    2.20    0.12
   4   3   1    2.08    0.12
   4   3   1    2.00    0.12
   4   3   1    1.90    0.10
  -4   3  -1    2.21    0.14
   5  -3   1    1.03    0.11
   5  -3   1    0.79    0.09
   5  -3   1    0.73    0.09
   5  -3   1    0.76    0.09
   5  -3   1    0.90    0.10
  -5  -3  -1    1.08    0.13
   5   3   1    0.82    0.10
  -5   3  -1    1.02    0.13
   5   3   1    1.03    0.11
   5   3   1    0.96    0.12
   5   3   1    1.02    0.12
   6  -3   1    1.23    0.12
   6  -3   1    1.20    0.15
   6  -3   1    1.44    0.15
  -6  -3  -1    1.16    0.14
   6  -3   1    1.19    0.11
   6  -3   1    1.17    0.15
   6   3   1    1.15    0.12
   6   3   1    1.38    0.12
   6   3   1    1.28    0.15
   6   3   1    1.25    0.16
  -6   3  -1    1.40    0.17
   7  -3   1    0.17    0.11
   7  -3   1    0.36    0.12
   7  -3   1    0.08    0.13
  -7  -3  -1    0.14    0.14
   7  -3   1    0.18    0.11
  -7   3  -1    0.31    0.14
   7   3   1    0.29    0.12
   7   3   1    0.21    0.12
   7   3   1    0.24    0.11
   7   3   1    0.21    0.12
   8  -3   1    0.19    0.16
   8  -3   1    0.09    0.15
  -8  -3  -1    0.19    0.18
   8   3   1   -0.12    0.16
   8   3   1   -0.02    0.15
  -8   3  -1   -0.22    0.17
   8   3   1    0.06    0.15
   9  -4  -1    0.06    0.16
   9  -4  -1    0.41    0.18
   9   4  -1    0.60    0.19
   9   4  -1    0.29    0.16
   8  -4  -1    5.46    0.31
   8  -4  -1    6.02    0.31
  -8  -4   1    6.91    0.33
   8   4  -1    6.76    0.32
   8   4  -1    6.14    0.32
  -8   4   1    6.16    0.33
  -7  -4   1   -0.03    0.08
  -7  -4   1    0.05    0.10
   7  -4  -1    0.13    0.09
   7  -4  -1    0.00    0.10
   7   4  -1   -0.17    0.09
  -7   4   1   -0.06    0.10
   7   4  -1   -0.12    0.09
   6  -4  -1    7.45    0.26
  -6  -4   1    6.93    0.27
  -6  -4   1    7.25    0.29
   6  -4  -1    7.76    0.29
   6   4  -1    7.54    0.29
  -6   4   1    7.79    0.26
  -6   4   1    7.84    0.30
  -5  -4   1    1.02    0.11
  -5  -4   1    0.85    0.10
   5  -4  -1    1.10    0.10
   5  -4  -1    1.27    0.11
  -5  -4   1    0.99    0.09
   5   4  -1    1.01    0.08
  -5   4   1    0.87    0.08
  -5   4   1    0.88    0.11
  -5   4   1    0.98    0.09
   5   4  -1    1.40    0.11
  -4  -4   1    2.94    0.12
   4  -4  -1    2.38    0.14
   4  -4  -1    2.82    0.12
   4  -4  -1    2.77    0.14
  -4  -4   1    3.22    0.13
  -4  -4   1    2.97    0.13
   4   4  -1    2.56    0.14
   4   4  -1    2.84    0.11
  -4   4   1    2.70    0.12
  -4   4   1    2.81    0.13
  -4   4   1    2.52    0.12
   4   4  -1    2.65    0.12
  -3  -4   1    2.63    0.11
  -3  -4   1    2.49    0.11
  -3  -4   1    2.54    0.11
   3  -4  -1    2.46    0.11
   3  -4  -1    2.59    0.10
  -3  -4   1    2.66    0.10
   3  -4  -1    2.53    0.10
  -3   4   1    2.62    0.11
   3   4  -1    2.47    0.10
  -3   4   1    2.60    0.11
   3   4  -1    2.73    0.10
  -3   4   1    2.47    0.10
   3   4  -1    2.53    0.11
  -3   4   1    2.55    0.10
   2  -4  -1  618.71   17.86
   2  -4  -1  620.09   17.37
   2  -4  -1  621.85   17.36
   2  -4  -1  622.10   14.36
  -2  -4   1  604.62   17.38
  -2  -4   1  606.37   16.17
  -2  -4   1  631.26   17.39
   2  -4  -1  622.21   16.30
  -2   4   1  613.40   17.38
   2   4  -1  600.39   17.37
   2   4  -1  616.51   16.19
   2   4  -1  605.97   17.40
  -2   4   1  615.25   16.29
  -2   4   1  622.01   17.36
  -1  -4   1   78.56    2.27
   1  -4  -1   75.16    2.27
   1  -4  -1   80.86    2.07
  -1  -4   1   82.10    2.11
   1  -4  -1   81.91    1.87
   1  -4  -1   82.39    2.27
  -1   4   1   78.65    2.07
   1   4  -1   82.41    2.10
  -1   4   1   80.01    2.27
  -1   4   1   82.99    2.13
   1   4  -1   78.42    2.27
  -1   4   1   80.47    1.87
   0  -4   1   54.34    1.47
   0  -4  -1   57.32    1.45
   0  -4   1   48.32    1.59
   0  -4   1   55.30    1.64
   0  -4   1   64.24    1.59
   0  -4  -1   57.33    1.53
   0  -4  -1   57.26    1.59
   0   4  -1   56.59    1.45
   0   4  -1   56.66    1.47
   0   4   1   57.25    1.59
   0   4  -1   52.59    1.59
   1  -4   1    0.40    0.04
   1  -4   1    0.41    0.03
  -1  -4  -1    0.33    0.04
  -1  -4  -1    0.40    0.05
  -1  -4  -1    0.41    0.04
  -1  -4  -1    0.44    0.04
   1  -4   1    0.41    0.05
   1  -4   1    0.41    0.03
  -1  -4  -1    0.42    0.04
   1  -4   1    0.46    0.04
  -1   4  -1    0.38    0.03
   1   4   1    0.51    0.04
  -1   4  -1    0.37    0.04
  -1   4  -1    0.35    0.04
   1   4   1    0.42    0.04
  -1   4  -1    0.39    0.04
   1   4   1    0.40    0.04
  -1   4  -1    0.37    0.05
  -1   4  -1    0.40    0.03
   1   4   1    0.32    0.04
   1   4   1    0.51    0.05
   2  -4   1    0.18    0.03
   2  -4   1    0.18    0.03
  -2  -4  -1    0.17    0.04
  -2  -4  -1    0.19    0.04
   2  -4   1    0.15    0.04
   2  -4   1    0.23    0.03
  -2  -4  -1    0.31    0.04
   2  -4   1    0.16    0.03
   2  -4   1    0.33    0.04
  -2  -4  -1    0.26    0.03
   2   4   1    0.22    0.03
   2   4   1    0.37    0.05
  -2   4  -1    0.23    0.04
   2   4   1    0.32    0.04
   2   4   1    0.25    0.03
   2   4   1    0.20    0.04
  -2   4  -1    0.26    0.04
   2   4   1    0.23    0.04
   3  -4   1    0.23    0.04
   3  -4   1    0.39    0.05
  -3  -4  -1    0.33    0.06
  -3  -4  -1    0.34    0.05
   3  -4   1    0.26    0.05
   3  -4   1    0.34    0.05
  -3  -4  -1    0.36    0.04
   3  -4   1    0.34    0.05
   3   4   1    0.38    0.05
  -3   4  -1    0.25    0.05
  -3   4  -1    0.25    0.06
   3   4   1    0.33    0.05
   3   4   1    0.35    0.05
   3   4   1    0.27    0.05
   4  -4   1    1.69    0.10
   4  -4   1    1.39    0.10
   4  -4   1    1.48    0.09
  -4  -4  -1    1.56    0.12
   4  -4   1    1.58    0.10
   4  -4   1    1.53    0.11
  -4   4  -1    1.51    0.11
   4   4   1    1.38    0.09
   4   4   1    1.55    0.11
  -4   4  -1    1.60    0.12
   4   4   1    1.50    0.10
   4   4   1    1.54    0.11
  -5  -4  -1    6.22    0.27
   5  -4   1    6.67    0.23
   5  -4   1    6.29    0.23
   5  -4   1    6.31    0.23
   5  -4   1    6.43    0.24
   5  -4   1    6.27    0.24
  -5   4  -1    6.33    0.27
   5   4   1    6.58    0.24
   5   4   1    6.09    0.21
   5   4   1    6.24    0.25
   5   4   1    6.82    0.25
   6  -4   1    0.17    0.09
  -6  -4  -1    0.34    0.11
   6  -4   1    0.30    0.09
   6  -4   1    0.17    0.10
   6  -4   1    0.16    0.09
   6  -4   1    0.18    0.09
   6   4   1    0.25    0.10
   6   4   1    0.20    0.07
   6   4   1    0.19    0.10
  -6   4  -1    0.45    0.11
   6   4   1    0.12    0.10
   7  -4   1   -0.07    0.10
   7  -4   1    0.18    0.12
   7  -4   1    0.16    0.11
   7  -4   1    0.08    0.11
   7   4   1   -0.02    0.12
   7   4   1    0.12    0.11
   7   4   1    0.08    0.11
   7   4   1    0.04    0.11
  -7   4  -1    0.34    0.13
   8  -4   1    0.30    0.15
   8  -4   1    0.15    0.15
   8  -4   1    0.36    0.17
  -8  -4  -1    0.09    0.17
   8   4   1    0.12    0.15
   8   4   1    0.04    0.16
  -8   4  -1    0.18    0.18
   8   4   1    0.27    0.15
   9  -5  -1    0.44    0.19
   9  -5  -1   -0.06    0.16
   9   5  -1    0.34    0.16
   9   5  -1    0.06    0.17
  -8  -5   1    3.10    0.25
   8  -5  -1    1.93    0.21
   8  -5  -1    2.30    0.24
   8   5  -1    2.67    0.22
  -8   5   1    2.08    0.25
   8   5  -1    2.34    0.24
  -7  -5   1    0.81    0.11
   7  -5  -1    0.62    0.13
   7  -5  -1    0.74    0.11
  -7  -5   1    0.78    0.12
   7   5  -1    0.67    0.12
   7   5  -1    0.91    0.13
  -7   5   1    0.75    0.13
  -6  -5   1   32.59    1.02
   6  -5  -1   34.28    0.95
  -6  -5   1   32.65    0.98
   6  -5  -1   30.75    0.92
  -6  -5   1   31.76    0.98
  -6   5   1   34.70    0.97
   6   5  -1   34.03    0.95
  -6   5   1   33.77    1.03
   5  -5  -1    0.45    0.08
   5  -5  -1    0.49    0.07
  -5  -5   1    0.52    0.08
  -5  -5   1    0.42    0.06
  -5  -5   1    0.40    0.07
  -5   5   1    0.44    0.07
   5   5  -1    0.58    0.07
  -5   5   1    0.46    0.06
  -5   5   1    0.46    0.08
   5   5  -1    0.38    0.07
   4  -5  -1    0.85    0.08
  -4  -5   1    0.95    0.09
   4  -5  -1    1.12    0.08
  -4  -5   1    1.12    0.08
  -4  -5   1    1.02    0.09
   4   5  -1    0.73    0.08
  -4   5   1    0.71    0.09
  -4   5   1    0.91    0.08
   4   5  -1    1.04    0.07
  -3  -5   1    1.71    0.08
  -3  -5   1    1.65    0.08
  -3  -5   1    1.60    0.08
   3  -5  -1    1.47    0.07
   3  -5  -1    1.48    0.08
   3  -5  -1    1.54    0.08
  -3  -5   1    1.52    0.08
   3  -5  -1    1.52    0.08
   3   5  -1    1.46    0.07
  -3   5   1    1.50    0.07
  -3   5   1    1.54    0.08
  -3   5   1    1.55    0.08
  -3   5   1    1.56    0.08
   3   5  -1    1.71    0.08
   3   5  -1    1.56    0.09
   2  -5  -1   82.64    2.16
   2  -5  -1   82.42    1.91
  -2  -5   1   82.60    2.31
  -2  -5   1   76.84    2.15
   2  -5  -1   81.02    2.37
   2  -5  -1   83.45    2.30
   2  -5  -1   83.33    2.30
  -2  -5   1   80.08    2.31
  -2   5   1   82.31    1.91
  -2   5   1   81.99    2.16
   2   5  -1   84.85    2.31
  -2   5   1   81.57    2.31
   2   5  -1   77.73    2.31
   2   5  -1   77.29    2.15
  -2   5   1   82.19    2.31
  -1  -5   1   21.53    0.57
  -1  -5   1   20.80    0.61
  -1  -5   1   21.36    0.57
   1  -5  -1   21.41    0.55
  -1  -5   1   20.85    0.61
   1  -5  -1   20.31    0.61
   1  -5  -1   22.00    0.61
   1  -5  -1   21.32    0.50
   1  -5  -1   20.14    0.57
  -1   5   1   20.76    0.50
   1   5  -1   21.06    0.57
   1   5  -1   21.72    0.61
   1   5  -1   20.93    0.61
  -1   5   1   20.82    0.55
   1   5  -1   21.69    0.57
  -1   5   1   21.77    0.57
  -1   5   1   21.14    0.61
  -1   5   1   21.39    0.61
   0  -5  -1   16.49    0.44
   0  -5  -1   16.11    0.47
   0  -5   1   16.68    0.50
   0  -5  -1   16.81    0.49
   0  -5   1   17.19    0.48
   0  -5   1   16.90    0.45
   0  -5   1   16.09    0.48
   0   5  -1   16.71    0.48
   0   5  -1   16.85    0.45
   0   5  -1   16.75    0.44
   0   5   1   16.80    0.49
   0   5   1   16.37    0.49
   1  -5   1    8.61    0.24
  -1  -5  -1    8.65    0.26
   1  -5   1    8.36    0.27
   1  -5   1    8.48    0.25
   1  -5   1    8.18    0.23
   1  -5   1    8.58    0.25
  -1  -5  -1    8.64    0.26
  -1  -5  -1    8.65    0.26
   1  -5   1    8.57    0.25
   1  -5   1    8.67    0.25
  -1  -5  -1    8.77    0.25
   1   5   1    8.72    0.26
  -1   5  -1    8.61    0.23
   1   5   1    8.83    0.26
  -1   5  -1    8.86    0.25
   1   5   1    8.57    0.24
  -1   5  -1    8.40    0.28
  -1   5  -1    8.61    0.25
  -1   5  -1    8.49    0.22
   1   5   1    8.75    0.25
   1   5   1    8.96    0.26
  -2  -5  -1   56.37    1.56
  -2  -5  -1   57.10    1.62
   2  -5   1   58.64    1.55
   2  -5   1   58.21    1.47
   2  -5   1   56.00    1.52
   2  -5   1   55.08    1.67
  -2  -5  -1   56.41    1.68
  -2  -5  -1   56.15    1.51
   2  -5   1   58.39    1.50
   2  -5   1   56.87    1.35
  -2  -5  -1   56.56    1.62
   2   5   1   56.75    1.34
   2   5   1   58.64    1.57
   2   5   1   56.28    1.49
  -2   5  -1   55.32    1.50
  -2   5  -1   56.04    1.35
   2   5   1   55.43    1.61
   2   5   1   57.94    1.61
   2   5   1   57.33    1.51
  -2   5  -1   56.41    1.68
  -3  -5  -1    1.63    0.10
   3  -5   1    1.83    0.09
   3  -5   1    1.64    0.08
   3  -5   1    1.86    0.09
  -3  -5  -1    1.44    0.11
   3  -5   1    1.64    0.08
  -3  -5  -1    1.64    0.08
   3  -5   1    1.65    0.09
   3   5   1    1.59    0.09
  -3   5  -1    1.52    0.09
  -3   5  -1    1.70    0.11
   3   5   1    1.63    0.09
   3   5   1    1.63    0.10
   4  -5   1    1.81    0.11
  -4  -5  -1    1.89    0.10
  -4  -5  -1    1.74    0.13
   4  -5   1    2.06    0.11
   4  -5   1    2.12    0.11
   4  -5   1    1.83    0.10
   4  -5   1    1.83    0.11
   4   5   1    2.10    0.12
   4   5   1    1.71    0.12
   4   5   1    1.94    0.11
   4   5   1    1.78    0.09
  -4   5  -1    1.94    0.13
  -4   5  -1    1.79    0.11
   5  -5   1    0.48    0.08
   5  -5   1    0.34    0.08
  -5  -5  -1    0.39    0.06
   5  -5   1    0.38    0.07
  -5  -5  -1    0.33    0.08
   5  -5   1    0.22    0.07
   5  -5   1    0.38    0.07
   5   5   1    0.49    0.09
   5   5   1    0.38    0.07
  -5   5  -1    0.49    0.09
   5   5   1    0.41    0.06
   5   5   1    0.31    0.08
  -6  -5  -1    0.79    0.12
   6  -5   1    0.68    0.10
   6  -5   1    0.65    0.10
   6  -5   1    0.51    0.11
   6  -5   1    0.48    0.11
   6  -5   1    0.53    0.10
   6   5   1    0.57    0.11
   6   5   1    0.59    0.11
  -6   5  -1    0.90    0.13
   6   5   1    0.54    0.10
   6   5   1    0.68    0.08
   7  -5   1    0.05    0.11
   7  -5   1    0.32    0.13
  -7  -5  -1    0.03    0.13
   7  -5   1    0.02    0.11
   7  -5   1    0.20    0.11
   7   5   1    0.12    0.12
  -7   5  -1    0.04    0.13
   7   5   1    0.21    0.13
   7   5   1    0.22    0.12
   8  -5   1    1.14    0.18
  -8  -5  -1    1.31    0.22
   8  -5   1    1.10    0.18
   8   5   1    1.31    0.19
   8   5   1    1.34    0.20
   8   5   1    1.26    0.18
   9  -6  -1   -0.06    0.15
   9  -6  -1    0.18    0.18
   9   6  -1    0.29    0.16
   9   6  -1    0.39    0.19
   8  -6  -1    0.19    0.13
   8  -6  -1   -0.09    0.12
  -8  -6   1    0.31    0.15
  -8   6   1    0.32    0.15
   8   6  -1    0.34    0.14
   8   6  -1    0.04    0.12
  -7  -6   1    0.07    0.11
   7  -6  -1    0.09    0.10
   7  -6  -1   -0.08    0.10
  -7  -6   1    0.09    0.08
   7   6  -1    0.17    0.10
   7   6  -1    0.15    0.11
  -7   6   1   -0.05    0.10
  -6  -6   1    1.85    0.15
  -6  -6   1    1.72    0.15
   6  -6  -1    1.75    0.14
   6  -6  -1    1.42    0.15
  -6   6   1    1.51    0.12
  -6   6   1    1.84    0.15
   5  -6  -1    0.07    0.06
  -5  -6   1    0.16    0.06
  -5  -6   1    0.05    0.05
  -5  -6   1    0.09    0.06
   5  -6  -1    0.21    0.06
  -5   6   1    0.04    0.07
  -5   6   1    0.02    0.06
   5   6  -1    0.15    0.05
  -5   6   1    0.19    0.05
   5   6  -1    0.10    0.06
  -4  -6   1   41.38    1.22
  -4  -6   1   41.48    1.19
   4  -6  -1   39.34    1.22
   4  -6  -1   41.57    1.12
  -4  -6   1   39.61    1.19
  -4   6   1   43.38    1.19
  -4   6   1   41.83    1.23
   4   6  -1   41.20    1.18
  -4   6   1   40.87    1.12
  -4   6   1   41.00    1.18
   4   6  -1   40.12    1.12
   3  -6  -1    0.06    0.04
  -3  -6   1    0.10    0.03
   3  -6  -1    0.11    0.04
   3  -6  -1    0.04    0.03
   3  -6  -1    0.04    0.03
  -3  -6   1    0.06    0.04
   3  -6  -1    0.08    0.04
  -3  -6   1    0.02    0.04
  -3   6   1    0.03    0.04
   3   6  -1    0.04    0.03
   3   6  -1    0.02    0.04
  -3   6   1    0.06    0.04
  -3   6   1    0.04    0.03
  -3   6   1    0.08    0.04
   3   6  -1    0.06    0.03
   2  -6  -1    0.05    0.03
   2  -6  -1    0.13    0.03
  -2  -6   1    0.24    0.03
  -2  -6   1    0.09    0.04
   2  -6  -1    0.14    0.03
   2  -6  -1    0.18    0.03
  -2  -6   1    0.14    0.03
   2  -6  -1    0.23    0.04
   2   6  -1    0.09    0.03
  -2   6   1    0.09    0.03
   2   6  -1    0.20    0.03
  -2   6   1    0.09    0.03
   2   6  -1    0.16    0.03
  -2   6   1    0.19    0.03
  -2   6   1    0.18    0.02
  -2   6   1    0.25    0.03
   1  -6  -1    0.00    0.02
   1  -6  -1    0.04    0.02
   1  -6  -1   -0.04    0.02
   1  -6  -1   -0.03    0.03
  -1  -6   1   -0.01    0.03
   1  -6  -1    0.00    0.03
  -1  -6   1    0.02    0.03
  -1  -6   1    0.02    0.03
  -1  -6   1    0.03    0.02
   1  -6  -1    0.02    0.03
   1   6  -1    0.02    0.03
  -1   6   1   -0.01    0.02
  -1   6   1    0.02    0.03
   1   6  -1    0.03    0.03
   1   6  -1    0.00    0.02
   1   6  -1    0.02    0.02
  -1   6   1    0.00    0.03
  -1   6   1   -0.02    0.03
  -1   6   1    0.02    0.02
   0  -6   1   25.28    0.68
   0  -6   1   25.22    0.67
   0  -6  -1   25.23    0.73
   0  -6  -1   24.93    0.66
   0  -6  -1   25.53    0.73
   0  -6   1   25.15    0.72
   0  -6   1   25.58    0.67
   0  -6   1   25.00    0.72
   0  -6  -1   25.56    0.70
   0   6   1   25.02    0.73
   0   6   1   24.63    0.70
   0   6  -1   25.34    0.72
   0   6   1   24.96    0.73
   0   6   1   25.76    0.68
   0   6   1   24.77    0.66
   0   6  -1   24.89    0.67
   0   6  -1   25.27    0.73
  -1  -6  -1   56.79    1.57
   1  -6   1   53.76    1.62
   1  -6   1   55.73    1.56
  -1  -6  -1   56.59    1.47
   1  -6   1   53.63    1.56
   1  -6   1   55.76    1.50
   1  -6   1   56.13    1.46
   1  -6   1   55.38    1.43
   1  -6   1   54.66    1.48
  -1  -6  -1   53.50    1.51
  -1  -6  -1   56.88    1.57
  -1   6  -1   56.45    1.57
   1   6   1   54.47    1.57
  -1   6  -1   53.86    1.62
   1   6   1   55.23    1.44
  -1   6  -1   54.74    1.46
  -1   6  -1   55.35    1.30
   1   6   1   55.95    1.52
   1   6   1   55.81    1.57
   1   6   1   54.73    1.46
  -1   6  -1   55.03    1.43
  -2  -6  -1    2.42    0.09
   2  -6   1    2.22    0.09
   2  -6   1    2.23    0.09
  -2  -6  -1    2.21    0.10
  -2  -6  -1    2.21    0.09
  -2  -6  -1    2.28    0.10
   2  -6   1    2.17    0.10
   2  -6   1    2.27    0.09
   2  -6   1    2.17    0.08
  -2  -6  -1    2.10    0.09
   2  -6   1    2.35    0.08
  -2   6  -1    2.22    0.09
   2   6   1    2.20    0.09
   2   6   1    2.23    0.09
  -2   6  -1    2.12    0.09
  -2   6  -1    2.27    0.10
   2   6   1    2.34    0.10
   2   6   1    2.31    0.09
  -3  -6  -1   16.54    0.47
  -3  -6  -1   16.78    0.49
   3  -6   1   16.57    0.48
   3  -6   1   16.97    0.46
  -3  -6  -1   16.47    0.53
   3  -6   1   16.61    0.45
   3  -6   1   15.87    0.47
   3   6   1   16.37    0.48
   3   6   1   16.63    0.48
   3   6   1   16.30    0.42
  -3   6  -1   16.05    0.42
   3   6   1   16.26    0.49
   3   6   1   16.38    0.47
  -3   6  -1   16.30    0.52
   4  -6   1    0.18    0.05
   4  -6   1    0.17    0.06
  -4  -6  -1    0.08    0.05
   4  -6   1    0.13    0.06
   4  -6   1    0.12    0.05
  -4  -6  -1    0.10    0.07
   4  -6   1    0.09    0.05
   4   6   1    0.07    0.06
   4   6   1    0.07    0.06
  -4   6  -1    0.15    0.06
  -4   6  -1    0.18    0.06
   4   6   1    0.16    0.05
  -5  -6  -1    0.08    0.08
   5  -6   1    0.13    0.07
   5  -6   1    0.07    0.07
   5  -6   1    0.02    0.06
  -5  -6  -1    0.07    0.05
   5  -6   1    0.03    0.07
   5  -6   1   -0.09    0.06
  -5  -6  -1    0.05    0.05
   5   6   1    0.05    0.05
   5   6   1    0.09    0.08
   5   6   1    0.02    0.07
   5   6   1    0.07    0.06
  -5   6  -1    0.09    0.08
  -6  -6  -1    0.38    0.11
   6  -6   1    0.24    0.09
   6  -6   1    0.37    0.09
   6  -6   1    0.28    0.10
   6  -6   1    0.21    0.09
  -6   6  -1    0.35    0.11
   6   6   1    0.32    0.10
   6   6   1    0.29    0.09
   6   6   1    0.22    0.10
  -7  -6  -1    0.32    0.15
   7  -6   1    0.32    0.12
   7  -6   1    0.42    0.12
   7  -6   1    0.30    0.11
   7  -6   1    0.45    0.13
   7   6   1    0.18    0.12
   7   6   1    0.41    0.14
  -7   6  -1    0.36    0.15
   7   6   1    0.13    0.12
   8  -6   1   -0.14    0.15
  -8  -6  -1    0.09    0.18
   8  -6   1   -0.04    0.16
   8   6   1    0.11    0.16
   8   6   1    0.29    0.17
   8   6   1    0.13    0.15
   9  -7  -1    0.70    0.18
   9  -7  -1    0.66    0.20
   9   7  -1    0.85    0.22
   9   7  -1    0.96    0.19
   8  -7  -1    5.53    0.29
   8  -7  -1    5.45    0.27
  -8   7   1    5.47    0.32
   8   7  -1    4.85    0.30
   8   7  -1    5.32    0.30
   7  -7  -1    0.29    0.11
  -7  -7   1    0.32    0.10
   7  -7  -1    0.17    0.11
  -7  -7   1    0.42    0.12
   7   7  -1    0.38    0.10
  -7   7   1    0.20    0.11
   7   7  -1    0.47    0.12
  -6  -7   1   13.14    0.42
  -6  -7   1   12.93    0.44
   6  -7  -1   12.45    0.40
   6  -7  -1   13.31    0.43
  -6  -7   1   12.33    0.42
   6   7  -1   11.01    0.39
  -6   7   1   13.26    0.45
  -6   7   1   13.22    0.41
   6   7  -1   13.46    0.43
  -5  -7   1    0.03    0.06
   5  -7  -1    0.06    0.06
  -5  -7   1    0.05    0.06
   5  -7  -1    0.07    0.06
  -5  -7   1   -0.01    0.06
  -5   7   1    0.08    0.05
   5   7  -1    0.08    0.05
   5   7  -1    0.15    0.07
  -5   7   1   -0.06    0.06
  -4  -7   1   92.30    2.70
   4  -7  -1   90.39    2.70
  -4  -7   1   89.52    2.62
   4  -7  -1   91.61    2.46
  -4  -7   1   93.95    2.63
  -4   7   1   90.69    2.46
   4   7  -1   92.43    2.46
   4   7  -1   92.66    2.62
  -4   7   1   92.18    2.61
  -4   7   1   92.90    2.70
  -4   7   1   93.53    2.61
  -3  -7   1    7.56    0.24
  -3  -7   1    7.25    0.24
   3  -7  -1    7.29    0.24
   3  -7  -1    7.16    0.20
   3  -7  -1    7.19    0.23
  -3  -7   1    7.19    0.23
   3  -7  -1    7.44    0.23
   3  -7  -1    7.43    0.23
   3   7  -1    7.23    0.23
  -3   7   1    6.77    0.23
  -3   7   1    7.34    0.23
  -3   7   1    6.97    0.23
   3   7  -1    7.27    0.23
   3   7  -1    7.06    0.23
  -3   7   1    7.21    0.20
  -2  -7   1    2.41    0.10
  -2  -7   1    2.60    0.10
   2  -7  -1    2.34    0.09
   2  -7  -1    2.37    0.10
   2  -7  -1    2.31    0.08
   2  -7  -1    2.37    0.10
   2  -7  -1    2.29    0.08
  -2  -7   1    2.27    0.09
  -2  -7   1    2.45    0.07
   2   7  -1    2.41    0.09
   2   7  -1    2.44    0.10
   2   7  -1    2.32    0.10
  -2   7   1    2.33    0.10
   2   7  -1    2.30    0.09
  -2   7   1    2.30    0.09
  -2   7   1    2.30    0.09
  -2   7   1    2.46    0.08
  -2   7   1    2.32    0.08
   1  -7  -1    0.65    0.05
  -1  -7   1    0.54    0.05
  -1  -7   1    0.54    0.04
   1  -7  -1    0.67    0.05
   1  -7  -1    0.54    0.04
  -1  -7   1    0.70    0.05
  -1  -7   1    0.60    0.05
  -1  -7   1    0.52    0.05
   1  -7  -1    0.59    0.04
   1  -7  -1    0.58    0.05
   1  -7  -1    0.52    0.05
  -1   7   1    0.58    0.05
   1   7  -1    0.63    0.05
  -1   7   1    0.53    0.04
   1   7  -1    0.55    0.05
  -1   7   1    0.55    0.05
   1   7  -1    0.49    0.05
   1   7  -1    0.60    0.05
  -1   7   1    0.51    0.04
  -1   7   1    0.55    0.05
   0  -7  -1   29.83    0.86
   0  -7  -1   29.29    0.82
   0  -7   1   29.96    0.79
   0  -7   1   28.91    0.86
   0  -7   1   29.85    0.80
   0  -7  -1   29.82    0.78
   0  -7  -1   29.96    0.86
   0  -7   1   29.40    0.86
   0  -7   1   30.28    0.79
   0   7   1   29.66    0.78
   0   7  -1   30.31    0.86
   0   7   1   30.18    0.80
   0   7  -1   28.75    0.85
   0   7   1   29.91    0.86
   0   7   1   30.35    0.82
   0   7  -1   29.78    0.79
   0   7   1   30.35    0.86
   1  -7   1    2.41    0.09
   1  -7   1    2.36    0.09
  -1  -7  -1    2.49    0.09
   1  -7   1    2.32    0.08
   1  -7   1    2.27    0.08
  -1  -7  -1    2.38    0.09
   1  -7   1    2.34    0.09
  -1  -7  -1    2.33    0.09
  -1  -7  -1    2.62    0.10
   1  -7   1    2.15    0.10
  -1   7  -1    2.32    0.08
   1   7   1    2.40    0.09
  -1   7  -1    2.28    0.10
   1   7   1    2.26    0.09
  -1   7  -1    2.44    0.09
   1   7   1    2.15    0.09
   1   7   1    2.30    0.09
  -1   7  -1    2.31    0.08
  -1   7  -1    2.38    0.09
   1   7   1    2.43    0.10
  -1   7  -1    2.22    0.08
  -2  -7  -1    7.04    0.23
   2  -7   1    7.25    0.22
   2  -7   1    7.36    0.20
  -2  -7  -1    6.89    0.25
  -2  -7  -1    7.23    0.23
  -2  -7  -1    7.20    0.22
   2  -7   1    7.13    0.22
   2  -7   1    7.29    0.20
   2  -7   1    7.47    0.25
   2  -7   1    7.47    0.21
  -2  -7  -1    7.09    0.23
  -2   7  -1    7.11    0.20
   2   7   1    7.59    0.23
   2   7   1    6.70    0.22
   2   7   1    7.30    0.23
   2   7   1    7.10    0.23
  -2   7  -1    7.30    0.25
  -2   7  -1    7.05    0.22
  -3  -7  -1    7.02    0.23
  -3  -7  -1    6.76    0.25
  -3  -7  -1    6.91    0.23
  -3  -7  -1    7.02    0.23
   3  -7   1    6.91    0.23
   3  -7   1    7.06    0.22
   3  -7   1    7.11    0.22
   3  -7   1    6.80    0.20
   3   7   1    5.65    0.22
  -3   7  -1    6.59    0.20
  -3   7  -1    6.92    0.25
   3   7   1    6.71    0.20
   3   7   1    7.05    0.24
   3   7   1    6.80    0.22
   3   7   1    6.90    0.22
   4  -7   1    0.09    0.06
  -4  -7  -1    0.04    0.05
   4  -7   1    0.00    0.05
  -4  -7  -1    0.06    0.06
   4  -7   1   -0.05    0.05
   4  -7   1    0.07    0.05
   4  -7   1    0.13    0.05
  -4   7  -1    0.05    0.06
   4   7   1    0.11    0.06
   4   7   1    0.06    0.04
   4   7   1    0.02    0.06
  -4   7  -1    0.03    0.06
   5  -7   1    0.26    0.08
   5  -7   1    0.09    0.07
   5  -7   1    0.29    0.09
  -5  -7  -1    0.33    0.09
  -5  -7  -1    0.26    0.06
   5  -7   1    0.15    0.07
   5  -7   1    0.33    0.07
   5   7   1    0.28    0.06
   5   7   1    0.35    0.08
   5   7   1    0.29    0.07
  -5   7  -1    0.25    0.09
   5   7   1    0.26    0.08
   6  -7   1    0.30    0.09
   6  -7   1    0.27    0.09
   6  -7   1    0.19    0.10
   6  -7   1    0.27    0.10
  -6  -7  -1    0.37    0.11
  -6   7  -1    0.37    0.11
   6   7   1    0.07    0.09
   6   7   1    0.21    0.10
   6   7   1    0.39    0.10
  -7  -7  -1    0.04    0.14
   7  -7   1    0.11    0.11
   7  -7   1    0.15    0.11
   7  -7   1    0.22    0.12
   7   7   1   -0.14    0.11
  -7   7  -1    0.05    0.14
   7   7   1    0.12    0.12
   7   7   1    0.02    0.13
   8  -7   1    0.51    0.16
   8  -7   1    0.42    0.17
   8   7   1    0.46    0.16
  -8   7  -1    0.48    0.19
   8   7   1    0.30    0.16
   9  -8  -1   -0.09    0.17
   9  -8  -1    0.10    0.16
   9   8  -1    0.07    0.17
   9   8  -1    0.08    0.18
  -8  -8   1    1.37    0.18
   8  -8  -1    1.25    0.17
   8  -8  -1    1.26    0.14
   8   8  -1    1.18    0.17
   8   8  -1    1.37    0.18
  -7  -8   1    0.08    0.09
  -7  -8   1    0.03    0.10
   7  -8  -1   -0.03    0.10
   7  -8  -1    0.03    0.10
   7   8  -1    0.01    0.10
   7   8  -1    0.12    0.10
  -7   8   1   -0.07    0.10
   6  -8  -1    1.12    0.13
  -6  -8   1    1.11    0.14
   6  -8  -1    0.87    0.11
  -6  -8   1    1.26    0.13
  -6  -8   1    0.81    0.11
   6   8  -1    1.23    0.13
  -6   8   1    1.00    0.11
   6   8  -1    0.87    0.12
  -6   8   1    1.02    0.14
  -5  -8   1    0.14    0.06
   5  -8  -1    0.06    0.06
  -5  -8   1    0.09    0.06
  -5  -8   1    0.12    0.07
   5   8  -1    0.13    0.06
   5   8  -1    0.14    0.07
  -5   8   1    0.14    0.05
  -5   8   1    0.02    0.06
  -4  -8   1   14.25    0.44
  -4  -8   1   14.31    0.44
   4  -8  -1   14.06    0.42
  -4  -8   1   14.35    0.45
   4  -8  -1   14.15    0.45
   4  -8  -1   12.77    0.42
   4   8  -1   14.54    0.43
  -4   8   1   14.20    0.42
  -4   8   1   14.12    0.43
   4   8  -1   14.13    0.43
  -4   8   1   14.91    0.43
  -3  -8   1    1.15    0.08
  -3  -8   1    1.04    0.07
   3  -8  -1    1.01    0.06
   3  -8  -1    1.02    0.07
   3  -8  -1    0.87    0.08
  -3  -8   1    1.07    0.08
   3  -8  -1    1.09    0.08
   3  -8  -1    1.21    0.08
  -3   8   1    1.10    0.06
  -3   8   1    0.99    0.08
  -3   8   1    1.05    0.07
   3   8  -1    1.10    0.08
  -3   8   1    1.04    0.07
   3   8  -1    1.04    0.07
   3   8  -1    1.09    0.07
   2  -8  -1    5.28    0.15
   2  -8  -1    5.45    0.17
   2  -8  -1    5.24    0.18
  -2  -8   1    5.28    0.18
  -2  -8   1    5.36    0.17
   2  -8  -1    5.12    0.15
   2  -8  -1    5.29    0.17
  -2  -8   1    5.25    0.15
  -2  -8   1    5.26    0.18
  -2   8   1    5.22    0.17
  -2   8   1    5.12    0.17
   2   8  -1    4.77    0.17
  -2   8   1    5.34    0.15
   2   8  -1    5.20    0.18
   2   8  -1    5.33    0.18
  -2   8   1    5.24    0.18
   2   8  -1    5.39    0.16
  -2   8   1    5.54    0.15
   1  -8  -1   35.06    0.83
  -1  -8   1   36.23    0.94
   1  -8  -1   33.91    0.97
   1  -8  -1   35.69    0.91
  -1  -8   1   34.92    0.94
   1  -8  -1   35.83    1.01
  -1  -8   1   34.50    1.01
  -1  -8   1   35.65    0.94
   1  -8  -1   35.97    0.95
   1  -8  -1   35.53    1.01
  -1  -8   1   34.69    1.01
  -1   8   1   35.11    1.01
   1   8  -1   34.79    0.94
  -1   8   1   34.70    0.83
  -1   8   1   33.95    0.91
  -1   8   1   35.33    0.95
   1   8  -1   35.01    1.01
   1   8  -1   36.14    0.93
   1   8  -1   35.63    1.01
  -1   8   1   34.49    1.01
   0  -8  -1   41.18    1.18
   0  -8   1   41.53    1.09
   0  -8  -1   41.24    1.10
   0  -8  -1   41.50    1.18
   0  -8   1   40.88    1.10
   0  -8   1   41.55    1.18
   0  -8   1   40.95    1.18
   0  -8  -1   40.37    1.13
   0   8  -1   40.50    1.09
   0   8   1   41.85    1.18
   0   8   1   40.29    1.07
   0   8   1   40.73    1.18
   0   8   1   41.69    1.13
   0   8  -1   41.77    1.18
   0   8  -1   41.41    1.18
   0   8   1   41.39    1.10
  -1  -8  -1   20.13    0.57
  -1  -8  -1   18.75    0.55
   1  -8   1   19.53    0.51
   1  -8   1   19.43    0.56
  -1  -8  -1   19.84    0.57
   1  -8   1   19.22    0.56
   1  -8   1   18.39    0.59
   1  -8   1   19.34    0.54
  -1  -8  -1   19.79    0.53
   1  -8   1   20.07    0.53
  -1   8  -1   19.68    0.56
   1   8   1   19.18    0.52
  -1   8  -1   18.89    0.48
   1   8   1   19.68    0.53
   1   8   1   19.93    0.53
  -1   8  -1   19.35    0.53
  -1   8  -1   18.74    0.51
   1   8   1   19.32    0.55
   1   8   1   20.19    0.57
  -1   8  -1   19.61    0.56
   1   8   1   18.56    0.57
   2  -8   1    1.31    0.07
   2  -8   1    1.57    0.08
   2  -8   1    1.31    0.08
  -2  -8  -1    1.35    0.08
  -2  -8  -1    1.42    0.08
   2  -8   1    1.35    0.08
  -2  -8  -1    1.41    0.07
  -2  -8  -1    1.37    0.08
   2  -8   1    1.42    0.06
   2  -8   1    1.36    0.06
   2   8   1    1.33    0.07
  -2   8  -1    1.44    0.08
  -2   8  -1    1.46    0.08
   2   8   1    1.42    0.08
  -2   8  -1    1.37    0.08
   2   8   1    1.50    0.08
   2   8   1    1.58    0.08
  -2   8  -1    1.43    0.06
  -3  -8  -1    0.23    0.05
   3  -8   1    0.19    0.04
  -3  -8  -1    0.24    0.06
   3  -8   1    0.11    0.05
  -3  -8  -1    0.11    0.06
   3  -8   1    0.18    0.04
   3  -8   1    0.23    0.06
  -3  -8  -1    0.19    0.05
  -3   8  -1    0.16    0.06
   3   8   1    0.15    0.05
   3   8   1    0.24    0.04
   3   8   1    0.21    0.04
   3   8   1    0.24    0.05
  -3   8  -1    0.18    0.05
   4  -8   1    5.77    0.19
  -4  -8  -1    5.95    0.24
   4  -8   1    5.73    0.20
   4  -8   1    5.73    0.21
  -4  -8  -1    5.72    0.21
   4  -8   1    5.48    0.20
  -4  -8  -1    5.43    0.20
   4  -8   1    6.03    0.21
   4   8   1    5.87    0.22
   4   8   1    5.87    0.22
  -4   8  -1    5.84    0.24
  -4   8  -1    5.52    0.20
   5  -8   1    2.77    0.16
   5  -8   1    2.86    0.17
   5  -8   1    2.73    0.15
  -5  -8  -1    2.87    0.14
   5  -8   1    2.88    0.14
  -5  -8  -1    2.80    0.18
   5  -8   1    2.63    0.15
   5   8   1    2.78    0.17
  -5   8  -1    2.81    0.16
  -5   8  -1    2.66    0.18
   5   8   1    2.94    0.17
   5   8   1    2.63    0.11
   5   8   1    2.65    0.15
   6  -8   1    0.09    0.09
   6  -8   1    0.05    0.08
   6  -8   1   -0.07    0.10
   6  -8   1   -0.08    0.09
  -6  -8  -1    0.14    0.10
   6  -8   1    0.10    0.08
  -6  -8  -1    0.04    0.07
   6   8   1    0.03    0.09
   6   8   1    0.04    0.09
   6   8   1    0.07    0.09
  -6   8  -1    0.06    0.10
  -7  -8  -1    1.80    0.22
   7  -8   1    1.44    0.16
   7  -8   1    1.28    0.16
   7  -8   1    1.46    0.18
   7  -8   1    1.54    0.18
   7   8   1    1.11    0.16
   7   8   1    1.35    0.17
   7   8   1    0.96    0.15
  -7   8  -1    1.47    0.19
   8  -8   1    0.03    0.14
   8  -8   1    0.62    0.18
   8   8   1    0.17    0.16
   8   8   1    0.19    0.15
   8   8   1    0.33    0.19
  -8   8  -1    0.25    0.18
   9  -9  -1    0.14    0.16
   9  -9  -1   -0.12    0.17
   9   9  -1   -0.08    0.16
   9   9  -1   -0.06    0.18
  -8  -9   1    2.68    0.26
   8  -9  -1    2.46    0.24
   8   9  -1    2.58    0.25
   8   9  -1    2.42    0.23
   7  -9  -1    1.02    0.13
  -7  -9   1    1.04    0.12
  -7  -9   1    1.12    0.14
   7  -9  -1    0.85    0.13
   7   9  -1    0.88    0.13
   7   9  -1    1.25    0.15
  -6  -9   1   18.15    0.58
  -6  -9   1   18.39    0.60
   6  -9  -1   17.56    0.54
   6  -9  -1   18.79    0.56
   6   9  -1   15.98    0.55
   6   9  -1   18.27    0.56
  -6   9   1   18.90    0.56
   6   9  -1   18.09    0.58
  -5  -9   1    4.05    0.18
  -5  -9   1    3.61    0.18
  -5  -9   1    4.25    0.18
   5  -9  -1    3.98    0.17
   5   9  -1    3.94    0.18
   5   9  -1    3.88    0.16
  -5   9   1    4.19    0.16
   4  -9  -1   12.09    0.37
   4  -9  -1   12.31    0.40
   4  -9  -1   12.04    0.37
   4  -9  -1   12.55    0.37
  -4  -9   1   12.38    0.39
  -4  -9   1   12.43    0.39
  -4  -9   1   12.13    0.40
   4   9  -1   12.12    0.38
  -4   9   1   12.48    0.38
   4   9  -1   12.21    0.38
  -4   9   1   12.08    0.38
  -4   9   1   12.11    0.33
  -3  -9   1    2.21    0.11
   3  -9  -1    2.14    0.09
   3  -9  -1    2.25    0.10
  -3  -9   1    2.16    0.11
   3  -9  -1    2.14    0.11
   3  -9  -1    2.22    0.10
   3  -9  -1    1.99    0.09
  -3   9   1    1.88    0.09
  -3   9   1    2.17    0.08
  -3   9   1    2.16    0.10
   3   9  -1    1.97    0.10
   3   9  -1    2.20    0.10
  -3   9   1    2.03    0.09
  -3   9   1    2.11    0.10
   3   9  -1    2.05    0.10
  -2  -9   1    0.97    0.05
  -2  -9   1    1.05    0.07
  -2  -9   1    0.91    0.06
   2  -9  -1    0.97    0.07
   2  -9  -1    0.96    0.06
   2  -9  -1    0.93    0.04
   2  -9  -1    0.96    0.07
  -2  -9   1    0.89    0.06
   2  -9  -1    0.88    0.06
   2   9  -1    0.82    0.06
  -2   9   1    0.95    0.07
   2   9  -1    0.94    0.06
  -2   9   1    0.98    0.06
   2   9  -1    0.92    0.06
   2   9  -1    0.86    0.06
  -2   9   1    0.91    0.05
  -2   9   1    0.99    0.05
  -2   9   1    1.00    0.06
  -1  -9   1   16.20    0.45
   1  -9  -1   15.63    0.49
   1  -9  -1   16.71    0.43
   1  -9  -1   16.18    0.46
  -1  -9   1   16.28    0.49
  -1  -9   1   16.19    0.49
  -1  -9   1   16.52    0.45
   1  -9  -1   16.94    0.49
   1  -9  -1   15.97    0.46
   1   9  -1   16.72    0.49
   1   9  -1   15.81    0.45
  -1   9   1   15.98    0.46
   1   9  -1   18.76    0.49
   1   9  -1   16.43    0.45
  -1   9   1   16.38    0.43
  -1   9   1   16.47    0.40
  -1   9   1   16.35    0.49
  -1   9   1   16.47    0.49
   0  -9  -1    3.04    0.12
   0  -9   1    2.91    0.11
   0  -9   1    3.18    0.11
   0  -9  -1    3.13    0.12
   0  -9   1    3.02    0.11
   0  -9  -1    3.20    0.11
   0  -9   1    3.07    0.10
   0  -9   1    3.10    0.11
   0   9   1    3.06    0.10
   0   9  -1    3.12    0.11
   0   9   1    3.08    0.12
   0   9  -1    2.97    0.11
   0   9  -1    3.06    0.11
   0   9   1    3.00    0.11
   0   9   1    3.12    0.12
   0   9   1    3.28    0.11
   1  -9   1   44.03    1.34
  -1  -9  -1   44.95    1.21
   1  -9   1   46.43    1.29
   1  -9   1   43.54    1.29
   1  -9   1   45.89    1.20
  -1  -9  -1   44.85    1.30
   1  -9   1   44.68    1.22
  -1  -9  -1   44.53    1.25
  -1  -9  -1   45.29    1.30
  -1   9  -1   46.91    1.29
  -1   9  -1   42.68    1.20
   1   9   1   44.95    1.18
   1   9   1   44.99    1.25
  -1   9  -1   44.69    1.17
   1   9   1   46.69    1.21
   1   9   1   45.29    1.21
   1   9   1   45.14    1.30
   1   9   1   47.44    1.30
  -1   9  -1   46.20    1.29
  -1   9  -1   44.86    1.08
  -2  -9  -1    0.02    0.04
   2  -9   1    0.04    0.04
  -2  -9  -1   -0.03    0.04
   2  -9   1    0.08    0.04
   2  -9   1    0.07    0.04
   2  -9   1   -0.06    0.02
   2  -9   1    0.04    0.03
   2  -9   1    0.03    0.02
  -2  -9  -1   -0.02    0.03
  -2  -9  -1    0.01    0.03
  -2   9  -1    0.04    0.02
  -2   9  -1    0.00    0.03
   2   9   1    0.04    0.03
  -2   9  -1    0.00    0.03
  -2   9  -1   -0.01    0.04
   2   9   1    0.05    0.03
   2   9   1    0.01    0.03
   2   9   1   -0.01    0.03
   3  -9   1    0.11    0.05
   3  -9   1    0.14    0.04
   3  -9   1    0.13    0.04
  -3  -9  -1    0.15    0.05
  -3  -9  -1    0.15    0.04
  -3  -9  -1    0.08    0.05
   3  -9   1    0.12    0.04
   3   9   1    0.16    0.04
   3   9   1    0.07    0.05
  -3   9  -1    0.13    0.06
  -3   9  -1    0.01    0.05
  -3   9  -1    0.01    0.05
   3   9   1    0.11    0.05
   4  -9   1    3.87    0.14
  -4  -9  -1    3.77    0.16
  -4  -9  -1    3.92    0.16
   4  -9   1    3.74    0.17
  -4  -9  -1    4.02    0.19
   4  -9   1    3.81    0.15
   4  -9   1    3.83    0.15
  -4   9  -1    3.80    0.16
   4   9   1    4.10    0.18
   4   9   1    3.90    0.15
   4   9   1    4.02    0.17
  -4   9  -1    3.91    0.19
  -5  -9  -1    0.30    0.08
   5  -9   1    0.39    0.09
  -5  -9  -1    0.30    0.07
   5  -9   1    0.29    0.07
   5  -9   1    0.32    0.07
   5  -9   1    0.25    0.07
   5  -9   1    0.32    0.08
  -5  -9  -1    0.24    0.09
  -5   9  -1    0.30    0.09
  -5   9  -1    0.28    0.09
   5   9   1    0.32    0.05
   5   9   1    0.29    0.09
   5   9   1    0.24    0.07
   5   9   1    0.27    0.08
   6  -9   1    0.62    0.10
   6  -9   1    0.70    0.10
   6  -9   1    0.50    0.10
  -6  -9  -1    0.56    0.09
  -6  -9  -1    0.55    0.12
   6  -9   1    0.64    0.11
   6   9   1    0.55    0.11
   6   9   1    0.52    0.11
   6   9   1    0.41    0.11
  -6   9  -1    0.52    0.13
   7  -9   1    0.27    0.11
  -7  -9  -1    0.30    0.10
   7  -9   1    0.30    0.13
  -7  -9  -1    0.23    0.14
   7   9   1    0.06    0.12
   7   9   1    0.31    0.14
   7   9   1    0.09    0.12
  -7   9  -1    0.01    0.14
   8  -9   1    1.85    0.22
   8   9   1    1.65    0.24
   8   9   1    1.37    0.19
   8   9   1    1.67    0.21
  -8   9  -1    1.36    0.22
   9 -10  -1    0.25    0.16
  -9 -10   1    0.00    0.15
   9 -10  -1    0.33    0.18
   9  10  -1    0.26    0.21
   9  10  -1    0.20    0.17
  -8 -10   1    2.00    0.20
   8 -10  -1    2.15    0.22
   8  10  -1    2.35    0.23
   8  10  -1    2.06    0.23
   7 -10  -1   -0.01    0.10
  -7 -10   1    0.07    0.11
   7 -10  -1    0.01    0.11
  -7 -10   1    0.09    0.09
   7  10  -1    0.06    0.10
   7  10  -1    0.05    0.11
  -6 -10   1    4.94    0.24
   6 -10  -1    5.06    0.24
   6 -10  -1    4.72    0.22
  -6 -10   1    5.17    0.23
   6  10  -1    5.04    0.24
  -6  10   1    5.21    0.20
   6  10  -1    5.31    0.24
  -5 -10   1    1.76    0.13
   5 -10  -1    1.47    0.13
  -5 -10   1    1.48    0.13
  -5 -10   1    1.57    0.12
  -5  10   1    1.39    0.10
   5  10  -1    1.63    0.11
   5  10  -1    1.57    0.13
   4 -10  -1    2.90    0.12
  -4 -10   1    2.96    0.15
   4 -10  -1    2.93    0.14
  -4 -10   1    3.01    0.14
   4 -10  -1    2.82    0.15
  -4  10   1    3.15    0.13
  -4  10   1    2.60    0.13
  -4  10   1    3.03    0.13
   4  10  -1    2.75    0.14
   4  10  -1    2.94    0.13
   3 -10  -1    9.21    0.30
   3 -10  -1    9.44    0.29
  -3 -10   1    9.03    0.30
   3 -10  -1    9.37    0.28
  -3 -10   1    9.27    0.30
   3 -10  -1    9.37    0.29
   3 -10  -1    8.92    0.25
  -3  10   1    9.28    0.29
  -3  10   1    9.06    0.25
  -3  10   1    9.34    0.28
   3  10  -1    9.28    0.29
  -3  10   1    7.74    0.28
   3  10  -1    8.52    0.28
  -3  10   1    9.41    0.26
  -2 -10   1    4.46    0.16
   2 -10  -1    4.34    0.13
   2 -10  -1    4.59    0.16
  -2 -10   1    4.51    0.15
  -2 -10   1    4.44    0.14
   2 -10  -1    4.57    0.16
   2 -10  -1    4.51    0.13
   2 -10  -1    4.62    0.16
  -2 -10   1    4.48    0.16
   2  10  -1    4.51    0.16
  -2  10   1    4.64    0.16
   2  10  -1    4.48    0.16
  -2  10   1    4.49    0.13
  -2  10   1    4.71    0.14
  -2  10   1    4.58    0.16
   2  10  -1    4.62    0.15
  -2  10   1    4.73    0.15
   2  10  -1    4.38    0.15
  -1 -10   1    0.34    0.04
  -1 -10   1    0.23    0.03
   1 -10  -1    0.32    0.04
  -1 -10   1    0.22    0.04
   1 -10  -1    0.31    0.04
   1 -10  -1    0.30    0.03
   1 -10  -1    0.25    0.04
   1 -10  -1    0.26    0.03
  -1 -10   1    0.24    0.03
   1  10  -1    0.21    0.04
   1  10  -1    0.28    0.03
   1  10  -1    0.29    0.04
  -1  10   1    0.28    0.03
   1  10  -1    0.27    0.03
  -1  10   1    0.23    0.03
  -1  10   1    0.22    0.03
  -1  10   1    0.33    0.04
  -1  10   1    0.28    0.04
  -1  10   1    0.24    0.03
   0 -10  -1    2.17    0.10
   0 -10   1    2.17    0.09
   0 -10   1    2.40    0.09
   0 -10  -1    2.27    0.09
   0 -10   1    2.38    0.09
   0 -10   1    2.33    0.09
   0 -10   1    2.49    0.10
   0 -10  -1    2.25    0.09
   0 -10  -1    2.33    0.10
   0  10  -1    2.28    0.07
   0  10   1    2.33    0.10
   0  10  -1    2.30    0.09
   0  10   1    2.27    0.09
   0  10  -1    2.42    0.10
   0  10   1    2.30    0.08
   0  10  -1    2.30    0.09
   0  10   1    2.29    0.10
   0  10  -1    2.25    0.09
   0  10   1    2.39    0.09
  -1 -10  -1    4.22    0.15
   1 -10   1    4.37    0.15
  -1 -10  -1    4.42    0.16
   1 -10   1    4.28    0.15
   1 -10   1    4.10    0.16
  -1 -10  -1    4.49    0.16
   1 -10   1    4.46    0.14
   1 -10   1    4.24    0.14
  -1 -10  -1    4.34    0.15
  -1  10  -1    4.25    0.15
   1  10   1    4.27    0.15
  -1  10  -1    4.30    0.13
   1  10   1    4.27    0.15
   1  10   1    4.25    0.15
   1  10   1    4.17    0.14
  -1  10  -1    4.11    0.12
  -1  10  -1    4.21    0.14
   1  10   1    4.39    0.15
  -1  10  -1    4.39    0.15
   1  10   1    4.30    0.14
  -1  10  -1    4.38    0.15
  -2 -10  -1    0.41    0.05
   2 -10   1    0.59    0.07
   2 -10   1    0.40    0.04
   2 -10   1    0.48    0.05
   2 -10   1    0.36    0.04
  -2 -10  -1    0.37    0.05
   2 -10   1    0.51    0.06
   2 -10   1    0.49    0.06
   2 -10   1    0.34    0.04
  -2 -10  -1    0.40    0.05
  -2 -10  -1    0.36    0.05
   2  10   1    0.41    0.05
  -2  10  -1    0.44    0.05
   2  10   1    0.54    0.07
   2  10   1    0.42    0.05
  -2  10  -1    0.46    0.04
   2  10   1    0.41    0.04
   2  10   1    0.47    0.06
  -2  10  -1    0.43    0.05
  -3 -10  -1    0.03    0.05
   3 -10   1   -0.02    0.03
   3 -10   1   -0.01    0.03
   3 -10   1    0.03    0.05
  -3 -10  -1    0.00    0.04
   3 -10   1    0.02    0.04
  -3 -10  -1   -0.02    0.05
  -3  10  -1   -0.06    0.05
   3  10   1    0.02    0.05
   3  10   1    0.01    0.04
  -3  10  -1    0.01    0.06
  -3  10  -1   -0.04    0.05
   3  10   1   -0.03    0.05
   4 -10   1    3.24    0.13
   4 -10   1    3.16    0.15
   4 -10   1    3.16    0.14
  -4 -10  -1    3.22    0.17
  -4 -10  -1    2.86    0.15
  -4 -10  -1    2.98    0.14
   4 -10   1    3.03    0.13
  -4  10  -1    3.18    0.17
   4  10   1    3.25    0.16
   4  10   1    3.04    0.13
   4  10   1    3.10    0.15
  -4  10  -1    3.04    0.15
   5 -10   1    0.72    0.08
  -5 -10  -1    0.64    0.09
   5 -10   1    0.81    0.10
  -5 -10  -1    0.75    0.11
  -5 -10  -1    0.76    0.09
   5 -10   1    0.74    0.11
   5 -10   1    0.56    0.08
   5 -10   1    0.55    0.08
   5  10   1    0.74    0.10
   5  10   1    0.87    0.11
  -5  10  -1    0.81    0.11
   5  10   1    0.88    0.11
  -5  10  -1    0.67    0.11
   6 -10   1    0.02    0.08
   6 -10   1    0.12    0.08
   6 -10   1    0.00    0.09
   6 -10   1   -0.09    0.08
  -6 -10  -1    0.07    0.07
  -6 -10  -1    0.06    0.11
  -6  10  -1   -0.01    0.10
   6  10   1   -0.04    0.09
   6  10   1    0.07    0.09
   6  10   1    0.02    0.10
  -7 -10  -1    0.50    0.15
   7 -10   1    0.42    0.14
   7 -10   1    0.38    0.13
   7 -10   1    0.32    0.11
  -7 -10  -1    0.22    0.10
   7  10   1    0.08    0.12
   7  10   1    0.20    0.13
   7  10   1    0.40    0.14
  -7  10  -1    0.06    0.15
   8 -10   1    0.04    0.17
   8  10   1    0.14    0.16
   8  10   1   -0.03    0.18
   8  10   1   -0.03    0.15
  -9 -11   1    0.11    0.15
   9 -11  -1    0.46    0.19
   9 -11  -1    0.38    0.17
   9  11  -1    0.47    0.19
   8 -11  -1    7.06    0.34
  -8 -11   1    6.88    0.36
   8  11  -1    6.68    0.34
   8  11  -1    6.57    0.35
   7 -11  -1    0.20    0.11
   7 -11  -1    0.05    0.11
  -7 -11   1    0.05    0.11
   7 -11  -1   -0.02    0.08
  -7 -11   1    0.07    0.10
   7  11  -1    0.05    0.11
   7  11  -1   -0.01    0.10
  -6 -11   1    6.86    0.27
  -6 -11   1    6.61    0.28
   6 -11  -1    6.57    0.26
   6 -11  -1    6.34    0.27
   6  11  -1    5.42    0.24
  -6  11   1    7.03    0.25
   6  11  -1    6.74    0.28
   6  11  -1    7.05    0.28
  -5 -11   1    0.53    0.09
  -5 -11   1    0.67    0.08
  -5 -11   1    0.73    0.09
   5 -11  -1    0.70    0.10
   5  11  -1    0.70    0.09
   5  11  -1    0.64    0.08
  -5  11   1    0.71    0.09
   5  11  -1    0.69    0.09
  -5  11   1    0.56    0.08
  -4 -11   1   34.58    1.02
   4 -11  -1   34.41    0.96
  -4 -11   1   34.74    1.02
   4 -11  -1   35.70    1.00
   4  11  -1   33.57    0.96
  -4  11   1   34.68    1.01
  -4  11   1   33.94    0.85
  -4  11   1   34.84    1.01
   4  11  -1   35.14    1.02
  -4  11   1   34.89    0.92
   3 -11  -1    1.98    0.07
   3 -11  -1    2.16    0.11
  -3 -11   1    2.14    0.11
   3 -11  -1    2.00    0.09
  -3 -11   1    2.15    0.11
   3 -11  -1    2.20    0.11
   3 -11  -1    2.23    0.11
  -3  11   1    2.26    0.11
   3  11  -1    2.05    0.11
  -3  11   1    2.11    0.10
  -3  11   1    2.13    0.09
  -3  11   1    2.17    0.10
  -3  11   1    2.06    0.11
   3  11  -1    2.11    0.11
   2 -11  -1    1.33    0.07
   2 -11  -1    1.24    0.07
  -2 -11   1    1.11    0.08
  -2 -11   1    1.27    0.08
  -2 -11   1    1.23    0.06
   2 -11  -1    1.27    0.08
  -2 -11   1    1.26    0.07
   2 -11  -1    1.30    0.05
   2 -11  -1    1.32    0.08
   2  11  -1    1.14    0.07
   2  11  -1    1.19    0.07
  -2  11   1    1.42    0.07
   2  11  -1    1.28    0.07
  -2  11   1    1.27    0.06
  -2  11   1    1.31    0.07
  -2  11   1    1.20    0.08
  -2  11   1    1.20    0.06
   2  11  -1    1.23    0.07
   1 -11  -1   -0.07    0.03
   1 -11  -1   -0.03    0.02
   1 -11  -1   -0.01    0.03
  -1 -11   1    0.01    0.03
   1 -11  -1    0.05    0.03
  -1 -11   1    0.04    0.03
  -1 -11   1   -0.03    0.03
   1 -11  -1   -0.02    0.02
  -1 -11   1    0.03    0.03
  -1  11   1    0.02    0.03
   1  11  -1   -0.01    0.03
  -1  11   1   -0.01    0.02
   1  11  -1   -0.02    0.03
  -1  11   1    0.01    0.03
   1  11  -1   -0.07    0.02
  -1  11   1    0.01    0.03
  -1  11   1   -0.01    0.03
  -1  11   1    0.01    0.02
   0 -11  -1   13.11    0.36
   0 -11  -1   12.70    0.39
   0 -11  -1   12.11    0.37
   0 -11   1   12.18    0.39
   0 -11   1   12.84    0.39
   0 -11   1   13.04    0.37
   0 -11   1   12.71    0.36
   0 -11   1   12.91    0.36
   0 -11  -1   12.99    0.39
   0  11  -1   12.96    0.39
   0  11   1   13.61    0.39
   0  11   1   12.36    0.39
   0  11  -1   13.21    0.36
   0  11  -1   12.77    0.39
   0  11   1   12.68    0.35
   0  11   1   12.93    0.37
   0  11  -1   12.62    0.36
   0  11   1   12.22    0.36
   0  11  -1   12.49    0.35
  -1 -11  -1    2.69    0.11
  -1 -11  -1    2.50    0.11
   1 -11   1    2.64    0.11
  -1 -11  -1    2.58    0.11
   1 -11   1    2.53    0.10
   1 -11   1    2.62    0.11
   1 -11   1    2.64    0.11
   1 -11   1    2.69    0.10
  -1 -11  -1    2.49    0.10
   1  11   1    2.63    0.11
   1  11   1    2.46    0.10
   1  11   1    2.53    0.11
  -1  11  -1    2.50    0.10
   1  11   1    2.52    0.11
  -1  11  -1    2.55    0.10
  -1  11  -1    2.48    0.08
  -1  11  -1    2.67    0.11
  -1  11  -1    2.56    0.11
   1  11   1    2.49    0.10
  -1  11  -1    2.52    0.10
  -2 -11  -1   24.11    0.71
  -2 -11  -1   23.29    0.71
   2 -11   1   23.87    0.66
   2 -11   1   25.05    0.70
  -2 -11  -1   24.15    0.67
   2 -11   1   23.55    0.69
   2 -11   1   24.14    0.68
   2 -11   1   24.35    0.66
   2 -11   1   24.39    0.63
  -2  11  -1   23.94    0.66
   2  11   1   24.18    0.65
  -2  11  -1   23.68    0.60
   2  11   1   23.39    0.67
   2  11   1   23.94    0.69
   2  11   1   23.42    0.71
  -2  11  -1   24.36    0.70
  -2  11  -1   23.79    0.70
   2  11   1   24.32    0.71
   3 -11   1    0.93    0.09
  -3 -11  -1    1.18    0.09
  -3 -11  -1    1.09    0.10
   3 -11   1    1.00    0.08
   3 -11   1    1.16    0.07
  -3 -11  -1    1.02    0.10
   3 -11   1    1.03    0.07
   3  11   1    1.01    0.07
   3  11   1    1.00    0.09
  -3  11  -1    1.01    0.10
  -3  11  -1    1.14    0.09
   3  11   1    1.13    0.09
  -3  11  -1    1.07    0.10
  -3  11  -1    0.97    0.07
   3  11   1    1.10    0.09
  -4 -11  -1    0.02    0.07
   4 -11   1    0.08    0.05
   4 -11   1    0.13    0.07
  -4 -11  -1    0.12    0.06
   4 -11   1    0.13    0.05
  -4 -11  -1    0.07    0.07
   4 -11   1    0.13    0.05
   4  11   1    0.07    0.06
   4  11   1    0.16    0.05
   4  11   1    0.08    0.05
  -4  11  -1    0.01    0.07
   4  11   1    0.14    0.07
  -4  11  -1    0.11    0.07
   5 -11   1    0.26    0.09
   5 -11   1    0.12    0.08
  -5 -11  -1    0.12    0.08
   5 -11   1    0.18    0.07
  -5 -11  -1    0.18    0.07
  -5 -11  -1    0.08    0.09
   5 -11   1    0.01    0.07
   5 -11   1    0.13    0.07
  -5  11  -1    0.10    0.09
   5  11   1    0.09    0.08
   5  11   1    0.12    0.08
  -5  11  -1    0.09    0.09
   6 -11   1    0.21    0.10
   6 -11   1    0.21    0.09
  -6 -11  -1    0.25    0.13
  -6 -11  -1    0.20    0.08
   6 -11   1    0.16    0.11
   6 -11   1    0.28    0.09
   6 -11   1    0.16    0.09
   6  11   1    0.25    0.11
  -6  11  -1    0.07    0.11
   6  11   1    0.14    0.10
   6  11   1    0.23    0.10
   7 -11   1    1.64    0.17
  -7 -11  -1    1.75    0.23
   7 -11   1    1.94    0.19
  -7 -11  -1    1.58    0.17
   7  11   1    1.59    0.19
   7  11   1    1.74    0.18
  -7  11  -1    1.65    0.23
   7  11   1    1.73    0.22
   8 -11   1   -0.01    0.17
   8  11   1    0.09    0.16
   8  11   1   -0.01    0.15
   8  11   1    0.16    0.19
   9 -12  -1    0.62    0.20
   9  12  -1    0.71    0.20
   9  12  -1    0.54    0.21
  -8 -12   1    1.58    0.21
   8  12  -1    1.37    0.19
   8  12  -1    1.67    0.22
   7 -12  -1    0.75    0.14
  -7 -12   1    0.90    0.14
   7 -12  -1    1.02    0.14
   7 -12  -1    0.70    0.10
   7  12  -1    0.87    0.13
   7  12  -1    0.83    0.14
  -6 -12   1    4.73    0.23
  -6 -12   1    4.19    0.22
   6 -12  -1    4.17    0.21
   6  12  -1    4.44    0.23
  -6  12   1    4.66    0.20
   6  12  -1    4.87    0.23
  -5 -12   1    3.45    0.18
  -5 -12   1    3.36    0.19
   5 -12  -1    3.33    0.18
  -5 -12   1    3.34    0.17
  -5  12   1    3.53    0.15
   5  12  -1    3.31    0.18
  -5  12   1    3.80    0.17
  -5  12   1    3.29    0.16
   5  12  -1    3.38    0.16
   5  12  -1    3.08    0.17
  -4 -12   1   15.95    0.52
   4 -12  -1   15.86    0.49
   4 -12  -1   16.88    0.50
  -4 -12   1   16.47    0.52
  -4  12   1   17.23    0.46
   4  12  -1   16.14    0.49
  -4  12   1   17.12    0.51
  -4  12   1   16.10    0.50
  -4  12   1   16.13    0.44
   4  12  -1   17.01    0.51
   3 -12  -1   23.88    0.69
  -3 -12   1   23.10    0.70
  -3 -12   1   23.51    0.62
   3 -12  -1   23.32    0.71
   3 -12  -1   22.99    0.66
  -3 -12   1   23.24    0.70
  -3  12   1   23.56    0.63
  -3  12   1   23.93    0.69
  -3  12   1   23.29    0.58
   3  12  -1   22.72    0.70
  -3  12   1   22.78    0.69
   3  12  -1   23.46    0.66
   2 -12  -1    0.51    0.06
   2 -12  -1    0.29    0.05
  -2 -12   1    0.34    0.05
   2 -12  -1    0.25    0.02
   2 -12  -1    0.32    0.04
   2 -12  -1    0.33    0.05
  -2 -12   1    0.31    0.04
   2 -12  -1    0.36    0.04
  -2 -12   1    0.41    0.05
  -2 -12   1    0.32    0.05
  -2  12   1    0.48    0.06
   2  12  -1    0.37    0.04
   2  12  -1    0.31    0.04
  -2  12   1    0.33    0.04
  -2  12   1    0.39    0.05
  -2  12   1    0.27    0.04
  -2  12   1    0.34    0.05
   2  12  -1    0.40    0.05
   2  12  -1    0.27    0.04
   1 -12  -1    5.94    0.19
  -1 -12   1    6.27    0.21
   1 -12  -1    6.43    0.21
  -1 -12   1    6.02    0.21
   1 -12  -1    6.30    0.20
   1 -12  -1    6.62    0.21
  -1 -12   1    6.39    0.20
  -1 -12   1    6.21    0.19
   1  12  -1    6.27    0.21
  -1  12   1    6.13    0.17
   1  12  -1    6.24    0.19
  -1  12   1    6.21    0.20
   1  12  -1    6.25    0.19
   1  12  -1    6.21    0.21
   1  12  -1    6.09    0.20
  -1  12   1    6.05    0.19
  -1  12   1    6.10    0.18
  -1  12   1    6.36    0.21
  -1  12   1    6.41    0.21
   1  12  -1    6.24    0.19
   0 -12   1    0.41    0.05
   0 -12  -1    0.51    0.05
   0 -12   1    0.44    0.05
   0 -12   1    0.39    0.05
   0 -12  -1    0.41    0.05
   0 -12   1    0.43    0.06
   0 -12  -1    0.42    0.05
   0 -12   1    0.47    0.05
   0 -12  -1    0.49    0.05
   0  12   1    0.46    0.05
   0  12   1    0.54    0.05
   0  12  -1    0.42    0.03
   0  12  -1    0.45    0.06
   0  12   1    0.41    0.05
   0  12  -1    0.42    0.05
   0  12   1    0.47    0.04
   0  12   1    0.52    0.05
   0  12  -1    0.45    0.05
   0  12  -1    0.47    0.05
  -1 -12  -1    0.02    0.03
   1 -12   1    0.06    0.03
   1 -12   1   -0.01    0.02
   1 -12   1    0.02    0.03
   1 -12   1    0.04    0.04
  -1 -12  -1   -0.02    0.03
  -1 -12  -1   -0.02    0.04
  -1 -12  -1    0.00    0.03
   1 -12   1    0.00    0.03
  -1  12  -1   -0.01    0.04
   1  12   1   -0.07    0.03
   1  12   1    0.00    0.03
   1  12   1   -0.01    0.03
  -1  12  -1   -0.05    0.02
  -1  12  -1    0.00    0.03
   1  12   1    0.03    0.03
  -1  12  -1    0.00    0.03
  -1  12  -1   -0.01    0.03
   1  12   1   -0.01    0.03
  -2 -12  -1    0.80    0.08
   2 -12   1    0.80    0.08
  -2 -12  -1    0.90    0.08
   2 -12   1    0.71    0.07
   2 -12   1    0.82    0.06
   2 -12   1    0.71    0.04
  -2 -12  -1    0.97    0.08
   2 -12   1    0.90    0.07
  -2  12  -1    0.86    0.06
   2  12   1    0.76    0.08
   2  12   1    0.72    0.06
  -2  12  -1    0.88    0.08
   2  12   1    0.84    0.08
   2  12   1    0.77    0.07
  -2  12  -1    0.81    0.07
  -2  12  -1    0.72    0.08
  -3 -12  -1    3.32    0.15
   3 -12   1    3.24    0.14
   3 -12   1    3.14    0.11
  -3 -12  -1    3.27    0.15
   3 -12   1    3.24    0.12
   3 -12   1    3.60    0.14
  -3  12  -1    3.20    0.13
   3  12   1    3.23    0.15
   3  12   1    3.29    0.12
   3  12   1    3.26    0.15
  -3  12  -1    3.45    0.15
   3  12   1    3.36    0.14
  -3  12  -1    3.32    0.14
  -4 -12  -1    1.52    0.14
   4 -12   1    1.50    0.11
  -4 -12  -1    1.17    0.12
  -4 -12  -1    1.41    0.11
   4 -12   1    1.44    0.10
   4 -12   1    1.54    0.09
   4 -12   1    1.51    0.12
   4  12   1    1.47    0.11
  -4  12  -1    1.31    0.13
   4  12   1    1.45    0.12
   4  12   1    1.52    0.08
   4  12   1    1.46    0.12
  -4  12  -1    1.33    0.11
   5 -12   1    0.57    0.08
   5 -12   1    0.58    0.11
   5 -12   1    0.43    0.08
  -5 -12  -1    0.47    0.08
   5 -12   1    0.42    0.09
  -5 -12  -1    0.18    0.09
  -5 -12  -1    0.30    0.10
   5 -12   1    0.45    0.07
   5  12   1    0.45    0.10
   5  12   1    0.45    0.09
  -5  12  -1    0.46    0.10
  -5  12  -1    0.51    0.09
   5  12   1    0.31    0.08
  -6 -12  -1    0.02    0.08
   6 -12   1    0.14    0.08
   6 -12   1    0.00    0.09
  -6 -12  -1   -0.01    0.12
   6 -12   1    0.16    0.09
   6 -12   1   -0.06    0.10
   6 -12   1    0.02    0.11
   6  12   1    0.10    0.09
  -6  12  -1    0.05    0.11
   6  12   1    0.08    0.10
   6  12   1    0.06    0.11
  -7 -12  -1    0.94    0.13
   7 -12   1    0.98    0.13
   7 -12   1    0.85    0.15
   7  12   1    0.87    0.15
  -7  12  -1    0.83    0.17
   7  12   1    1.08    0.17
   7  12   1    1.10    0.17
   8 -12   1   -0.06    0.17
   8  12   1   -0.02    0.15
   8  12   1    0.20    0.19
   8  12   1    0.24    0.16
   9 -13  -1   -0.16    0.18
   9  13  -1    0.17    0.18
  -8 -13   1    0.70    0.17
   8 -13  -1    0.48    0.15
   8  13  -1    0.50    0.15
   8  13  -1    0.59    0.16
   7 -13  -1    2.24    0.20
  -7 -13   1    1.89    0.21
   7  13  -1    2.62    0.20
   7  13  -1    2.48    0.21
  -6 -13   1   10.96    0.39
  -6 -13   1   10.95    0.40
   6 -13  -1   10.75    0.37
   6  13  -1    9.56    0.36
  -6  13   1   11.07    0.36
   6  13  -1   10.28    0.39
   6  13  -1   11.15    0.38
  -5 -13   1    0.07    0.07
  -5 -13   1    0.09    0.09
   5 -13  -1   -0.02    0.08
  -5 -13   1    0.10    0.07
   5  13  -1    0.02    0.06
  -5  13   1    0.04    0.05
   5  13  -1    0.14    0.07
  -5  13   1    0.07    0.07
  -5  13   1    0.11    0.07
   5  13  -1    0.07    0.07
   4 -13  -1    0.37    0.08
  -4 -13   1    0.34    0.07
   4 -13  -1    0.39    0.06
  -4 -13   1    0.32    0.08
  -4  13   1    0.33    0.07
  -4  13   1    0.31    0.07
   4  13  -1    0.42    0.07
  -4  13   1    0.39    0.06
   4  13  -1    0.44    0.07
   4  13  -1    0.40    0.06
  -4  13   1    0.42    0.06
   3 -13  -1   30.34    0.87
  -3 -13   1   28.01    0.88
   3 -13  -1   29.60    0.83
   3 -13  -1   30.40    0.90
  -3 -13   1   29.47    0.79
  -3 -13   1   29.36    0.88
  -3  13   1   30.23    0.87
   3  13  -1   30.42    0.85
   3  13  -1   29.26    0.82
   3  13  -1   29.63    0.88
  -3  13   1   28.95    0.87
  -3  13   1   30.32    0.79
  -3  13   1   29.27    0.73
   2 -13  -1   68.68    1.60
   2 -13  -1   65.39    1.85
   2 -13  -1   59.68    1.82
   2 -13  -1   69.19    1.94
   2 -13  -1   71.44    1.94
  -2 -13   1   69.62    1.81
  -2 -13   1   61.41    1.95
  -2 -13   1   67.46    1.95
  -2 -13   1   68.20    1.81
   2  13  -1   68.15    1.95
  -2  13   1   69.87    1.94
  -2  13   1   70.39    1.83
   2  13  -1   68.55    1.95
  -2  13   1   67.50    1.61
   2  13  -1   72.57    1.87
  -2  13   1   62.38    1.94
  -2  13   1   70.24    1.79
   2  13  -1   71.39    1.80
   1 -13  -1    5.80    0.20
  -1 -13   1    5.62    0.18
  -1 -13   1    5.43    0.19
   1 -13  -1    5.84    0.19
  -1 -13   1    5.64    0.20
   1 -13  -1    5.27    0.18
  -1 -13   1    5.45    0.18
   1 -13  -1    5.77    0.19
  -1  13   1    5.81    0.18
  -1  13   1    5.53    0.16
   1  13  -1    5.59    0.18
  -1  13   1    5.44    0.16
   1  13  -1    5.63    0.18
   1  13  -1    5.72    0.18
  -1  13   1    5.30    0.18
   1  13  -1    5.58    0.18
  -1  13   1    5.58    0.20
   1  13  -1    5.63    0.19
  -1  13   1    5.82    0.20
   1  13  -1    5.49    0.19
   0 -13   1   15.62    0.45
   0 -13   1   16.30    0.48
   0 -13   1   16.53    0.45
   0 -13  -1   16.14    0.48
   0 -13  -1   16.14    0.48
   0 -13  -1   15.87    0.45
   0 -13   1   15.93    0.45
   0 -13   1   15.51    0.48
   0 -13  -1   14.92    0.46
   0  13   1   15.22    0.46
   0  13   1   15.80    0.45
   0  13  -1   15.92    0.45
   0  13  -1   16.51    0.48
   0  13   1   15.81    0.43
   0  13  -1   16.05    0.48
   0  13  -1   16.73    0.45
   0  13   1   16.03    0.48
   0  13   1   15.88    0.48
   0  13  -1   15.54    0.44
  -1 -13  -1   11.72    0.36
   1 -13   1   11.64    0.37
  -1 -13  -1   11.44    0.34
   1 -13   1   11.79    0.36
   1 -13   1   11.64    0.33
  -1 -13  -1   11.26    0.35
   1 -13   1   11.55    0.34
   1 -13   1   10.51    0.35
  -1 -13  -1   11.19    0.36
   1  13   1   11.27    0.33
  -1  13  -1   11.61    0.34
   1  13   1   11.54    0.36
   1  13   1   11.61    0.36
   1  13   1   11.42    0.33
  -1  13  -1   11.06    0.33
   1  13   1   11.36    0.35
  -1  13  -1   11.94    0.36
  -1  13  -1   12.24    0.36
  -1  13  -1   11.49    0.31
   2 -13   1    2.79    0.12
   2 -13   1    2.74    0.12
   2 -13   1    2.60    0.12
   2 -13   1    2.82    0.11
  -2 -13  -1    2.84    0.13
  -2 -13  -1    2.62    0.13
   2  13   1    2.75    0.13
  -2  13  -1    2.63    0.09
   2  13   1    2.84    0.10
  -2  13  -1    2.74    0.12
   2  13   1    2.82    0.13
  -2  13  -1    2.77    0.12
  -2  13  -1    2.87    0.12
  -2  13  -1    2.58    0.11
   2  13   1    2.70    0.12
   3 -13   1    1.78    0.12
  -3 -13  -1    1.84    0.11
  -3 -13  -1    1.84    0.12
   3 -13   1    1.86    0.11
   3 -13   1    1.78    0.08
   3 -13   1    1.98    0.08
  -3  13  -1    1.77    0.09
  -3  13  -1    1.89    0.11
   3  13   1    1.88    0.09
   3  13   1    1.90    0.11
   3  13   1    1.89    0.11
  -3  13  -1    1.94    0.12
   3  13   1    1.87    0.12
  -4 -13  -1    0.71    0.10
   4 -13   1    0.57    0.09
   4 -13   1    0.65    0.07
  -4 -13  -1    0.74    0.10
  -4 -13  -1    0.66    0.09
   4 -13   1    0.82    0.08
   4 -13   1    0.80    0.08
   4  13   1    0.78    0.10
   4  13   1    0.67    0.09
   4  13   1    0.67    0.09
   4  13   1    0.63    0.06
  -4  13  -1    0.78    0.09
   5 -13   1    1.11    0.11
   5 -13   1    1.25    0.13
   5 -13   1    1.10    0.13
   5 -13   1    1.26    0.11
  -5 -13  -1    1.13    0.13
  -5 -13  -1    1.15    0.12
   5  13   1    0.96    0.12
   5  13   1    1.10    0.14
  -5  13  -1    1.11    0.12
  -5  13  -1    1.05    0.13
   5  13   1    1.08    0.14
   6 -13   1    0.02    0.08
   6 -13   1    0.17    0.09
   6 -13   1    0.25    0.12
   6 -13   1    0.28    0.11
  -6 -13  -1    0.24    0.12
  -6 -13  -1    0.14    0.08
   6 -13   1    0.12    0.09
   6  13   1    0.39    0.10
   6  13   1    0.23    0.12
  -6  13  -1    0.05    0.11
  -6  13  -1    0.12    0.11
   6  13   1    0.19    0.12
  -7 -13  -1    0.19    0.11
  -7 -13  -1    0.09    0.15
   7 -13   1    0.24    0.13
   7  13   1    0.13    0.14
   7  13   1    0.49    0.16
   7  13   1    0.06    0.13
   8 -13   1   -0.09    0.16
  -8 -13  -1    0.06    0.18
  -8 -13  -1    0.16    0.12
   8  13   1   -0.16    0.14
   8  13   1    0.05    0.16
   9 -14  -1    0.49    0.20
   9  14  -1    0.67    0.20
   8 -14  -1    2.10    0.26
  -8 -14   1    2.80    0.27
   8  14  -1    2.77    0.24
   8  14  -1    2.32    0.26
   7 -14  -1    0.51    0.14
  -7 -14   1    0.38    0.13
  -7 -14   1    0.46    0.12
   7 -14  -1    0.42    0.13
   7  14  -1    0.54    0.13
   7  14  -1    0.58    0.13
  -6 -14   1    0.69    0.12
   6 -14  -1    0.61    0.08
  -6 -14   1    0.66    0.10
   6 -14  -1    0.69    0.12
   6  14  -1    0.66    0.11
  -6  14   1    0.54    0.09
   6  14  -1    0.55    0.10
  -5 -14   1    3.29    0.18
  -5 -14   1    3.28    0.19
   5 -14  -1    3.16    0.18
  -5 -14   1    3.40    0.18
  -5  14   1    2.99    0.17
  -5  14   1    3.23    0.16
  -5  14   1    3.23    0.15
   5  14  -1    2.98    0.16
   5  14  -1    3.33    0.17
   5  14  -1    3.09    0.18
   4 -14  -1    0.05    0.07
   4 -14  -1    0.15    0.06
  -4 -14   1    0.11    0.08
  -4 -14   1    0.11    0.06
   4  14  -1    0.17    0.06
  -4  14   1    0.17    0.05
  -4  14   1    0.13    0.06
   4  14  -1    0.06    0.05
  -4  14   1    0.02    0.06
  -4  14   1    0.15    0.05
   4  14  -1    0.00    0.05
  -3 -14   1    5.06    0.15
  -3 -14   1    5.31    0.20
   3 -14  -1    5.23    0.19
   3 -14  -1    5.15    0.20
  -3 -14   1    4.80    0.20
   3  14  -1    5.19    0.20
   3  14  -1    5.22    0.19
  -3  14   1    5.16    0.19
  -3  14   1    5.47    0.20
  -3  14   1    4.79    0.17
  -3  14   1    5.01    0.17
  -2 -14   1   32.82    0.95
  -2 -14   1   31.88    0.95
  -2 -14   1   33.07    0.87
   2 -14  -1   33.06    0.89
   2 -14  -1   32.41    0.94
   2 -14  -1   29.66    0.89
   2  14  -1   29.88    0.88
  -2  14   1   32.25    0.78
   2  14  -1   33.16    0.95
  -2  14   1   31.94    0.94
  -2  14   1   31.79    0.86
   2  14  -1   32.41    0.90
  -2  14   1   32.83    0.94
   2  14  -1   33.15    0.87
   1 -14  -1    5.51    0.19
  -1 -14   1    5.36    0.19
  -1 -14   1    5.77    0.18
   1 -14  -1    5.29    0.18
   1 -14  -1    5.69    0.20
   1 -14  -1    5.77    0.19
  -1 -14   1    5.81    0.20
  -1 -14   1    5.49    0.18
  -1  14   1    5.83    0.19
  -1  14   1    5.24    0.18
   1  14  -1    5.56    0.18
  -1  14   1    5.51    0.20
  -1  14   1    5.74    0.20
  -1  14   1    5.51    0.16
  -1  14   1    5.44    0.16
   1  14  -1    5.61    0.18
   1  14  -1    5.31    0.18
   1  14  -1    5.67    0.20
   1  14  -1    5.81    0.20
   0 -14   1    0.04    0.04
   0 -14   1   -0.05    0.03
   0 -14  -1   -0.01    0.03
   0 -14  -1    0.04    0.03
   0 -14   1    0.01    0.03
   0 -14   1   -0.02    0.04
   0 -14   1    0.01    0.04
   0 -14  -1   -0.01    0.04
   0 -14  -1   -0.02    0.03
   0  14   1    0.06    0.03
   0  14  -1    0.02    0.03
   0  14  -1    0.00    0.03
   0  14   1    0.08    0.03
   0  14  -1   -0.02    0.04
   0  14   1    0.03    0.03
   0  14   1    0.11    0.03
   0  14  -1    0.03    0.03
   0  14  -1    0.05    0.02
   0  14   1    0.08    0.03
  -1 -14  -1    2.82    0.11
   1 -14   1    2.66    0.11
   1 -14   1    2.68    0.12
  -1 -14  -1    2.86    0.12
  -1 -14  -1    2.92    0.13
   1 -14   1    2.96    0.12
  -1 -14  -1    2.80    0.12
  -1 -14  -1    2.81    0.13
   1 -14   1    2.96    0.12
  -1  14  -1    2.90    0.12
   1  14   1    3.13    0.12
  -1  14  -1    3.03    0.13
  -1  14  -1    2.74    0.09
   1  14   1    2.78    0.11
  -1  14  -1    3.01    0.12
   1  14   1    2.93    0.12
  -1  14  -1    2.69    0.12
   1  14   1    2.98    0.13
  -2 -14  -1    0.00    0.05
  -2 -14  -1    0.02    0.05
   2 -14   1    0.00    0.04
   2 -14   1    0.00    0.04
   2 -14   1    0.02    0.04
   2 -14   1   -0.02    0.04
   2  14   1    0.00    0.04
  -2  14  -1    0.03    0.05
   2  14   1    0.02    0.04
   2  14   1   -0.05    0.04
  -2  14  -1    0.00    0.04
   2  14   1   -0.02    0.05
  -2  14  -1   -0.06    0.05
  -2  14  -1   -0.02    0.04
   3 -14   1    1.43    0.07
  -3 -14  -1    1.58    0.11
  -3 -14  -1    1.40    0.12
   3 -14   1    1.49    0.07
   3 -14   1    1.50    0.10
   3 -14   1    1.39    0.11
   3  14   1    1.53    0.11
  -3  14  -1    1.38    0.09
   3  14   1    1.40    0.08
   3  14   1    1.48    0.11
  -3  14  -1    1.52    0.10
   3  14   1    1.56    0.11
  -4 -14  -1    1.16    0.13
   4 -14   1    1.16    0.10
   4 -14   1    1.00    0.09
  -4 -14  -1    1.00    0.13
   4 -14   1    0.95    0.11
   4 -14   1    0.98    0.08
  -4 -14  -1    1.06    0.11
  -4  14  -1    1.04    0.11
   4  14   1    1.04    0.12
   4  14   1    0.95    0.07
   4  14   1    1.09    0.13
  -4  14  -1    0.89    0.09
   4  14   1    1.13    0.11
  -5 -14  -1    0.69    0.09
   5 -14   1    0.65    0.12
   5 -14   1    0.63    0.08
   5 -14   1    0.67    0.08
  -5 -14  -1    0.63    0.11
   5 -14   1    0.71    0.09
  -5  14  -1    0.68    0.10
   5  14   1    0.63    0.11
   5  14   1    0.65    0.11
   5  14   1    0.71    0.09
   6 -14   1    0.29    0.09
  -6 -14  -1    0.49    0.13
   6 -14   1    0.34    0.11
   6 -14   1    0.32    0.09
  -6 -14  -1    0.24    0.09
   6  14   1    0.43    0.11
   6  14   1    0.44    0.11
  -6  14  -1    0.49    0.12
   6  14   1    0.34    0.12
  -7 -14  -1    5.20    0.34
  -7 -14  -1    4.91    0.26
   7 -14   1    4.82    0.29
   7  14   1    5.27    0.30
   7  14   1    5.26    0.31
   7  14   1    5.23    0.32
   8 -14   1    0.25    0.18
  -8 -14  -1    0.28    0.13
   8  14   1    0.39    0.18
   8  14   1    0.03    0.16
   8 -15  -1    3.45    0.28
  -8 -15   1    3.73    0.30
  -8 -15   1    2.86    0.25
   8  15  -1    3.77    0.29
   8  15  -1    3.54    0.28
   7 -15  -1    0.21    0.12
  -7 -15   1    0.28    0.13
   7 -15  -1    0.25    0.14
  -7 -15   1    0.21    0.11
   7  15  -1    0.22    0.13
   7  15  -1    0.38    0.11
  -6 -15   1    2.41    0.19
  -6 -15   1    2.06    0.17
   6 -15  -1    2.26    0.19
   6 -15  -1    2.39    0.13
   6  15  -1    2.04    0.18
  -6  15   1    2.01    0.15
   6  15  -1    2.05    0.18
   5 -15  -1    1.29    0.08
  -5 -15   1    1.19    0.13
  -5 -15   1    1.25    0.13
  -5 -15   1    1.35    0.13
   5 -15  -1    1.08    0.14
  -5  15   1    1.21    0.14
   5  15  -1    1.14    0.13
   5  15  -1    1.20    0.12
  -5  15   1    1.34    0.11
   5  15  -1    1.27    0.12
  -5  15   1    1.20    0.12
   4 -15  -1    4.98    0.21
  -4 -15   1    5.48    0.22
  -4 -15   1    5.06    0.23
   4 -15  -1    5.32    0.20
   4  15  -1    5.48    0.21
   4  15  -1    5.67    0.22
  -4  15   1    5.32    0.20
   4  15  -1    5.49    0.21
  -4  15   1    5.28    0.19
  -4  15   1    5.48    0.21
  -4  15   1    5.48    0.19
  -3 -15   1    8.59    0.31
  -3 -15   1    9.41    0.32
  -3 -15   1    9.00    0.26
   3 -15  -1    9.33    0.30
   3 -15  -1    9.52    0.31
   3  15  -1    9.32    0.30
   3  15  -1    9.45    0.30
  -3  15   1    9.12    0.31
  -3  15   1    9.46    0.26
   3  15  -1    9.43    0.32
  -3  15   1    9.61    0.28
  -3  15   1    9.22    0.31
  -2 -15   1    6.41    0.24
  -2 -15   1    6.61    0.24
   2 -15  -1    6.89    0.23
  -2 -15   1    6.79    0.20
   2 -15  -1    6.77    0.23
   2 -15  -1    6.26    0.21
   2  15  -1    6.83    0.22
  -2  15   1    6.46    0.23
  -2  15   1    6.62    0.21
   2  15  -1    6.74    0.23
   2  15  -1    6.38    0.22
  -2  15   1    6.55    0.23
  -2  15   1    6.21    0.19
  -1 -15   1   39.60    1.14
   1 -15  -1   39.87    1.14
   1 -15  -1   39.29    1.13
   1 -15  -1   34.03    1.06
  -1 -15   1   39.36    1.05
   1 -15  -1   37.65    1.08
  -1 -15   1   37.84    1.05
  -1 -15   1   37.03    1.13
  -1  15   1   39.08    0.93
  -1  15   1   38.86    1.01
   1  15  -1   40.86    1.14
   1  15  -1   39.22    1.05
   1  15  -1   38.64    1.08
   1  15  -1   39.87    1.13
  -1  15   1   37.35    1.08
   1  15  -1   40.65    1.06
  -1  15   1   39.39    1.13
  -1  15   1   41.08    1.06
   0 -15   1   12.46    0.36
   0 -15  -1   12.24    0.38
   0 -15  -1   12.22    0.38
   0 -15   1   12.46    0.36
   0 -15   1   12.03    0.36
   0 -15  -1   12.34    0.36
   0 -15   1   11.85    0.38
   0 -15   1   12.21    0.38
   0 -15  -1   12.19    0.36
   0  15   1   12.25    0.35
   0  15   1   12.28    0.38
   0  15   1   12.34    0.38
   0  15  -1   10.46    0.38
   0  15  -1   12.74    0.36
   0  15   1   12.32    0.34
   0  15  -1   12.32    0.38
   0  15   1   11.55    0.36
   0  15  -1   12.26    0.35
   0  15  -1   11.98    0.34
  -1 -15  -1    4.48    0.17
   1 -15   1    4.45    0.17
  -1 -15  -1    4.55    0.17
  -1 -15  -1    4.41    0.16
   1 -15   1    4.06    0.15
  -1 -15  -1    4.40    0.15
   1 -15   1    4.15    0.16
  -1  15  -1    4.40    0.16
   1  15   1    4.35    0.17
   1  15   1    4.29    0.15
   1  15   1    3.73    0.16
  -1  15  -1    4.38    0.16
  -1  15  -1    4.31    0.13
  -1  15  -1    4.41    0.17
   2 -15   1    1.56    0.10
  -2 -15  -1    1.60    0.11
   2 -15   1    1.52    0.11
   2 -15   1    1.67    0.10
  -2 -15  -1    1.55    0.11
   2  15   1    1.59    0.11
  -2  15  -1    1.54    0.10
  -2  15  -1    1.52    0.10
   2  15   1    1.64    0.09
  -2  15  -1    1.51    0.09
   2  15   1    1.73    0.11
   2  15   1    1.47    0.10
  -2  15  -1    1.47    0.09
   3 -15   1    0.48    0.07
   3 -15   1    0.44    0.05
  -3 -15  -1    0.47    0.07
   3 -15   1    0.55    0.08
  -3 -15  -1    0.38    0.08
  -3  15  -1    0.42    0.06
   3  15   1    0.52    0.08
  -3  15  -1    0.39    0.06
   3  15   1    0.49    0.06
   3  15   1    0.43    0.07
   3  15   1    0.48    0.07
  -3  15  -1    0.45    0.07
   4 -15   1    0.21    0.08
  -4 -15  -1    0.12    0.08
   4 -15   1    0.02    0.05
   4 -15   1    0.09    0.04
  -4 -15  -1    0.25    0.07
   4 -15   1    0.00    0.06
  -4 -15  -1    0.01    0.09
   4  15   1    0.05    0.07
   4  15   1    0.11    0.05
   4  15   1    0.09    0.07
  -4  15  -1    0.09    0.05
   4  15   1    0.12    0.07
  -4  15  -1   -0.06    0.05
  -4  15  -1    0.02    0.07
   5 -15   1    0.05    0.08
  -5 -15  -1    0.21    0.08
  -5 -15  -1    0.25    0.10
   5 -15   1    0.09    0.07
   5 -15   1    0.18    0.11
   5 -15   1    0.19    0.07
  -5  15  -1    0.29    0.09
   5  15   1    0.20    0.09
   5  15   1    0.20    0.09
   6 -15   1    0.39    0.10
  -6 -15  -1    0.41    0.13
   6 -15   1    0.53    0.14
   6 -15   1    0.18    0.10
  -6 -15  -1    0.38    0.10
   6 -15   1    0.44    0.12
   6  15   1    0.46    0.11
   6  15   1    0.35    0.13
  -6  15  -1    0.45    0.12
   6  15   1    0.50    0.12
  -7 -15  -1    7.33    0.40
   7 -15   1    6.87    0.33
  -7 -15  -1    7.11    0.32
   7  15   1    7.72    0.34
   7  15   1    7.75    0.39
   7  15   1    7.77    0.37
   8 -15   1   -0.12    0.18
  -8 -15  -1    0.13    0.14
   8  15   1   -0.07    0.15
   8  15   1   -0.03    0.18
   8  15   1   -0.02    0.20
  -8 -16   1    0.80    0.16
   8 -16  -1    0.93    0.19
  -8 -16   1    0.96    0.19
   8  16  -1    0.74    0.19
   8  16  -1    0.99    0.17
   7 -16  -1    0.39    0.14
  -7 -16   1    0.53    0.14
   7 -16  -1    0.26    0.12
  -7 -16   1    0.48    0.13
   7  16  -1    0.47    0.13
   7  16  -1    0.35    0.14
   6 -16  -1    0.12    0.06
  -6 -16   1    0.01    0.09
   6 -16  -1    0.18    0.11
  -6 -16   1    0.11    0.10
   6  16  -1    0.14    0.10
   6  16  -1    0.16    0.10
  -6  16   1    0.23    0.08
   5 -16  -1    0.15    0.07
  -5 -16   1    0.27    0.11
  -5 -16   1    0.21    0.09
   5 -16  -1    0.11    0.09
   5  16  -1    0.13    0.07
  -5  16   1    0.11    0.07
  -5  16   1    0.10    0.08
  -5  16   1    0.09    0.07
   5  16  -1    0.23    0.08
   5  16  -1    0.13    0.08
  -5  16   1    0.10    0.08
   4 -16  -1    2.79    0.14
   4 -16  -1    3.02    0.16
  -4 -16   1    2.84    0.16
  -4 -16   1    3.03    0.17
  -4  16   1    2.83    0.14
   4  16  -1    3.09    0.15
  -4  16   1    3.01    0.14
   4  16  -1    2.84    0.15
  -4  16   1    2.87    0.14
   4  16  -1    2.87    0.15
  -4  16   1    2.74    0.15
   3 -16  -1    0.96    0.09
   3 -16  -1    1.18    0.11
   3 -16  -1    1.18    0.10
  -3 -16   1    1.05    0.07
  -3 -16   1    1.22    0.10
  -3 -16   1    1.10    0.11
   3  16  -1    1.15    0.10
   3  16  -1    1.15    0.10
  -3  16   1    1.10    0.09
  -3  16   1    1.13    0.09
  -3  16   1    1.19    0.09
  -3  16   1    1.22    0.11
   3  16  -1    1.24    0.10
  -2 -16   1   15.68    0.50
   2 -16  -1   15.10    0.46
  -2 -16   1   16.12    0.51
  -2 -16   1   15.85    0.45
   2 -16  -1   16.54    0.50
   2 -16  -1   16.09    0.48
   2  16  -1   17.45    0.51
  -2  16   1   15.97    0.50
  -2  16   1   16.54    0.45
   2  16  -1   16.59    0.48
  -2  16   1   15.99    0.50
  -2  16   1   16.21    0.41
   2  16  -1   15.30    0.47
   1 -16  -1   16.54    0.49
   1 -16  -1   16.49    0.47
  -1 -16   1   16.12    0.49
  -1 -16   1   15.10    0.49
  -1 -16   1   15.76    0.46
  -1 -16   1   15.76    0.45
   1 -16  -1   15.03    0.46
  -1  16   1   15.64    0.40
  -1  16   1   15.87    0.42
   1  16  -1   16.18    0.45
  -1  16   1   15.87    0.49
   1  16  -1   16.29    0.49
   1  16  -1   15.82    0.46
  -1  16   1   15.53    0.46
  -1  16   1   16.48    0.49
   1  16  -1   14.28    0.49
   0 -16   1    1.70    0.10
   0 -16  -1    1.86    0.10
   0 -16  -1    1.74    0.09
   0 -16   1    1.71    0.09
   0 -16   1    1.62    0.10
   0 -16   1    1.78    0.10
   0 -16  -1    1.76    0.10
   0 -16  -1    1.94    0.09
   0  16   1    1.84    0.09
   0  16  -1    1.67    0.09
   0  16   1    1.77    0.10
   0  16   1    1.81    0.09
   0  16  -1    1.71    0.07
   0  16  -1    1.80    0.10
   0  16  -1    1.65    0.10
   0  16  -1    1.85    0.09
   0  16   1    1.91    0.08
   0  16   1    1.78    0.09
  -1 -16  -1   -0.05    0.04
   1 -16   1    0.02    0.04
  -1 -16  -1    0.00    0.04
   1 -16   1   -0.02    0.04
   1 -16   1   -0.03    0.05
  -1 -16  -1    0.03    0.05
  -1 -16  -1    0.03    0.05
  -1  16  -1   -0.01    0.03
  -1  16  -1    0.00    0.04
  -1  16  -1    0.03    0.05
   1  16   1    0.02    0.03
   1  16   1   -0.07    0.04
   1  16   1    0.01    0.04
   1  16   1    0.04    0.04
   2 -16   1    2.02    0.11
  -2 -16  -1    1.75    0.11
   2 -16   1    1.87    0.11
   2 -16   1    2.04    0.11
  -2 -16  -1    1.86    0.13
   2  16   1    1.82    0.11
   2  16   1    1.87    0.10
  -2  16  -1    1.90    0.11
  -2  16  -1    1.96    0.10
   2  16   1    1.70    0.11
   2  16   1    1.91    0.12
  -2  16  -1    1.91    0.11
  -3 -16  -1    1.56    0.11
   3 -16   1    1.47    0.10
   3 -16   1    1.60    0.11
   3 -16   1    1.40    0.12
   3 -16   1    1.33    0.07
  -3 -16  -1    1.08    0.13
  -3  16  -1    1.29    0.09
  -3  16  -1    1.14    0.10
   3  16   1    1.26    0.11
   3  16   1    1.15    0.08
  -3  16  -1    1.37    0.10
   3  16   1    1.46    0.12
   3  16   1    1.47    0.11
  -4 -16  -1    1.62    0.16
  -4 -16  -1    2.07    0.14
  -4 -16  -1    2.02    0.16
   4 -16   1    2.10    0.13
   4 -16   1    1.89    0.10
   4 -16   1    2.00    0.15
   4 -16   1    2.03    0.09
   4  16   1    2.04    0.15
   4  16   1    1.58    0.09
  -4  16  -1    2.00    0.11
   4  16   1    1.97    0.14
   4  16   1    1.74    0.13
  -4  16  -1    1.79    0.13
  -5 -16  -1    3.16    0.22
   5 -16   1    2.82    0.21
   5 -16   1    3.15    0.13
  -5 -16  -1    3.14    0.18
   5 -16   1    3.01    0.17
   5 -16   1    2.82    0.15
   5  16   1    3.13    0.21
  -5  16  -1    2.76    0.18
   5  16   1    3.11    0.20
  -6 -16  -1    0.96    0.12
   6 -16   1    0.81    0.12
   6 -16   1    0.74    0.10
  -6 -16  -1    0.94    0.15
   6 -16   1    0.82    0.13
   6  16   1    0.84    0.15
  -6  16  -1    0.62    0.13
   6  16   1    0.90    0.15
   6  16   1    0.82    0.13
  -7 -16  -1    0.69    0.17
  -7 -16  -1    0.69    0.13
   7 -16   1    0.42    0.15
   7  16   1    0.63    0.16
   7  16   1    0.88    0.16
   7  16   1    0.75    0.18
   8 -16   1   -0.15    0.18
  -8 -16  -1    0.31    0.14
   8  16   1   -0.09    0.16
   8  16   1    0.24    0.18
   8 -17  -1    0.20    0.16
  -8 -17   1    0.08    0.14
  -8 -17   1    0.08    0.17
   8  17  -1    0.11    0.17
   8  17  -1    0.05    0.15
   7 -17  -1    0.10    0.12
  -7 -17   1    0.26    0.14
   7  17  -1    0.24    0.12
   7  17  -1    0.26    0.14
  -6 -17   1    0.34    0.11
  -6 -17   1    0.17    0.11
   6 -17  -1    0.34    0.12
   6  17  -1    0.33    0.11
  -6  17   1    0.20    0.08
   6  17  -1    0.31    0.10
  -5 -17   1    0.22    0.11
   5 -17  -1    0.06    0.07
   5 -17  -1   -0.03    0.09
  -5 -17   1    0.02    0.08
   5  17  -1    0.10    0.08
  -5  17   1    0.09    0.09
  -5  17   1    0.10    0.08
  -5  17   1   -0.03    0.06
   5  17  -1    0.12    0.08
  -5  17   1    0.02    0.08
   5  17  -1    0.01    0.08
  -4 -17   1    0.04    0.06
   4 -17  -1    0.03    0.07
   4 -17  -1    0.09    0.08
  -4 -17   1    0.15    0.09
   4  17  -1   -0.02    0.06
  -4  17   1    0.08    0.06
   4  17  -1   -0.01    0.06
  -4  17   1    0.04    0.06
   4  17  -1    0.20    0.07
  -4  17   1    0.01    0.06
  -4  17   1    0.02    0.07
   3 -17  -1    0.96    0.09
  -3 -17   1    1.31    0.12
   3 -17  -1    1.28    0.12
   3 -17  -1    1.40    0.11
  -3 -17   1    1.27    0.11
  -3 -17   1    1.19    0.07
   3  17  -1    1.39    0.10
   3  17  -1    1.37    0.10
  -3  17   1    1.17    0.09
  -3  17   1    1.28    0.09
  -3  17   1    1.14    0.10
  -3  17   1    1.29    0.12
  -2 -17   1    8.74    0.30
   2 -17  -1    8.90    0.29
  -2 -17   1    8.68    0.26
  -2 -17   1    8.50    0.30
   2 -17  -1    7.44    0.26
   2 -17  -1    8.90    0.29
  -2  17   1    8.76    0.26
   2  17  -1    8.12    0.29
   2  17  -1    8.46    0.26
  -2  17   1    8.67    0.29
   2  17  -1    8.69    0.28
  -2  17   1    8.48    0.29
  -2  17   1    8.51    0.24
   2  17  -1    8.45    0.27
   1 -17  -1    0.09    0.04
   1 -17  -1    0.22    0.06
   1 -17  -1    0.16    0.06
  -1 -17   1    0.16    0.04
  -1 -17   1    0.20    0.05
  -1  17   1    0.15    0.03
   1  17  -1    0.11    0.04
   1  17  -1    0.15    0.04
  -1  17   1    0.20    0.06
   1  17  -1    0.19    0.05
  -1  17   1    0.21    0.04
   1  17  -1    0.22    0.05
  -1  17   1    0.15    0.04
  -1  17   1    0.20    0.04
   0 -17   1   11.72    0.34
   0 -17  -1   10.59    0.34
   0 -17  -1   10.88    0.34
   0 -17  -1   10.05    0.36
   0 -17   1   11.13    0.34
   0 -17  -1   11.46    0.37
   0 -17   1   11.30    0.37
   0  17   1   11.16    0.35
   0  17   1   11.69    0.37
   0  17   1   11.37    0.37
   0  17  -1   11.79    0.37
   0  17   1   12.03    0.34
   0  17  -1   11.40    0.33
   0  17   1   11.85    0.32
   0  17  -1   11.64    0.37
   1 -17   1    1.51    0.10
   1 -17   1    1.55    0.10
  -1 -17  -1    1.62    0.11
  -1 -17  -1    1.56    0.11
  -1 -17  -1    1.63    0.09
   1 -17   1    1.48    0.10
   1  17   1    1.50    0.10
   1  17   1    1.53    0.10
  -1  17  -1    1.61    0.10
   1  17   1    1.60    0.09
  -1  17  -1    1.43    0.09
  -1  17  -1    1.45    0.06
   1  17   1    1.45    0.09
   2 -17   1    5.84    0.21
   2 -17   1    5.63    0.21
  -2 -17  -1    5.48    0.22
   2 -17   1    5.73    0.20
  -2 -17  -1    5.85    0.23
  -2  17  -1    5.96    0.21
   2  17   1    5.31    0.19
   2  17   1    5.39    0.21
  -2  17  -1    5.62    0.19
   2  17   1    5.47    0.21
   2  17   1    5.63    0.21
  -2  17  -1    5.65    0.21
   3 -17   1    0.25    0.06
  -3 -17  -1    0.16    0.08
   3 -17   1    0.21    0.07
  -3 -17  -1    0.24    0.07
   3 -17   1    0.18    0.06
   3  17   1    0.20    0.07
  -3  17  -1    0.22    0.06
   3  17   1    0.25    0.07
   3  17   1    0.18    0.06
  -3  17  -1    0.19    0.05
   3  17   1    0.24    0.06
  -3  17  -1    0.25    0.06
  -4 -17  -1    0.30    0.08
   4 -17   1    0.12    0.05
   4 -17   1    0.21    0.07
  -4 -17  -1    0.04    0.10
   4 -17   1    0.28    0.09
  -4  17  -1    0.24    0.08
   4  17   1    0.06    0.08
   4  17   1    0.20    0.08
   4  17   1    0.30    0.09
   4  17   1    0.18    0.06
  -4  17  -1    0.10    0.06
  -5 -17  -1    6.42    0.31
  -5 -17  -1    6.22    0.27
   5 -17   1    6.60    0.25
   5 -17   1    6.33    0.20
   5 -17   1    6.12    0.23
   5  17   1    6.21    0.28
  -5  17  -1    6.27    0.25
   5  17   1    6.39    0.28
  -6 -17  -1    0.81    0.13
  -6 -17  -1    0.85    0.16
   6 -17   1    0.75    0.13
   6 -17   1    0.90    0.12
   6  17   1    0.90    0.16
   6  17   1    0.94    0.13
   6  17   1    0.82    0.14
  -6  17  -1    0.84    0.15
  -7 -17  -1    0.57    0.14
  -7 -17  -1    0.45    0.19
   7 -17   1    0.39    0.16
   7  17   1    0.72    0.16
   7  17   1    0.62    0.18
   7  17   1    0.64    0.16
   8 -17   1    0.43    0.20
  -8 -17  -1    0.63    0.15
   8  17   1    0.29    0.19
   8  17   1    0.51    0.17
  -8 -18   1    0.73    0.16
   8 -18  -1    0.89    0.18
   8 -18  -1    0.60    0.21
   8  18  -1    0.93    0.20
   8  18  -1    1.15    0.19
  -7 -18   1    0.04    0.11
  -7 -18   1   -0.07    0.14
   7  18  -1    0.11    0.13
   7  18  -1    0.04    0.12
  -6 -18   1    0.00    0.10
   6 -18  -1    0.03    0.12
  -6 -18   1    0.15    0.11
  -6  18   1   -0.05    0.10
  -6  18   1    0.05    0.08
   6  18  -1    0.19    0.11
   6  18  -1    0.07    0.10
   5 -18  -1    0.14    0.08
   5 -18  -1   -0.05    0.10
  -5 -18   1    0.02    0.08
  -5 -18   1    0.26    0.12
   5  18  -1    0.00    0.08
   5  18  -1    0.05    0.08
  -5  18   1    0.15    0.09
  -5  18   1    0.08    0.10
   5  18  -1    0.11    0.07
  -5  18   1    0.08    0.07
  -5  18   1    0.09    0.08
  -4 -18   1    0.13    0.08
  -4 -18   1    0.11    0.09
   4 -18  -1    0.13    0.07
   4 -18  -1    0.08    0.08
  -4  18   1    0.13    0.08
   4  18  -1    0.11    0.06
   4  18  -1    0.17    0.07
  -4  18   1    0.14    0.07
  -4  18   1    0.12    0.06
   4  18  -1    0.06    0.07
  -4  18   1    0.01    0.07
  -3 -18   1    0.32    0.05
   3 -18  -1    0.25    0.06
   3 -18  -1    0.44    0.08
   3 -18  -1    0.26    0.07
  -3 -18   1    0.39    0.07
   3  18  -1    0.50    0.07
  -3  18   1    0.40    0.06
   3  18  -1    0.36    0.07
  -3  18   1    0.38    0.06
  -3  18   1    0.40    0.08
   3  18  -1    0.34    0.06
  -3  18   1    0.37    0.06
  -2 -18   1    6.60    0.21
  -2 -18   1    6.36    0.24
   2 -18  -1    6.84    0.24
   2 -18  -1    6.06    0.21
   2 -18  -1    6.71    0.24
   2  18  -1    6.90    0.24
  -2  18   1    6.85    0.20
  -2  18   1    6.53    0.24
   2  18  -1    6.54    0.23
  -2  18   1    6.50    0.22
  -2  18   1    6.46    0.24
   2  18  -1    6.41    0.21
   2  18  -1    6.52    0.23
  -1 -18   1    5.08    0.20
  -1 -18   1    5.08    0.18
   1 -18  -1    5.21    0.18
   1 -18  -1    5.21    0.19
   1 -18  -1    5.16    0.20
  -1  18   1    5.00    0.16
  -1  18   1    5.09    0.16
   1  18  -1    5.06    0.17
   1  18  -1    5.31    0.18
  -1  18   1    5.00    0.20
  -1  18   1    5.15    0.20
   1  18  -1    5.06    0.20
  -1  18   1    5.12    0.18
   0 -18   1   17.45    0.52
   0 -18  -1   17.96    0.56
   0 -18  -1   17.50    0.52
   0 -18   1   17.98    0.55
   0 -18  -1   17.93    0.52
   0  18   1   18.29    0.55
   0  18  -1   18.20    0.55
   0  18   1   17.72    0.49
   0  18   1   17.34    0.52
   0  18  -1   17.95    0.50
   0  18  -1   17.99    0.55
   1 -18   1   11.57    0.37
   1 -18   1   11.93    0.36
  -1 -18  -1   11.64    0.39
  -1 -18  -1   12.42    0.36
   1 -18   1   12.19    0.39
  -1 -18  -1   12.11    0.40
   1  18   1   11.94    0.35
   1  18   1   12.51    0.39
  -1  18  -1   12.18    0.39
   1  18   1   11.98    0.37
   1  18   1   11.94    0.36
  -1  18  -1   11.87    0.39
  -1  18  -1   11.92    0.32
   2 -18   1    0.01    0.06
   2 -18   1    0.05    0.06
   2 -18   1    0.05    0.05
  -2 -18  -1    0.14    0.08
  -2 -18  -1    0.05    0.06
   2  18   1   -0.03    0.05
  -2  18  -1    0.01    0.05
  -2  18  -1    0.05    0.04
  -2  18  -1   -0.04    0.05
   2  18   1   -0.01    0.05
   3 -18   1    0.15    0.07
  -3 -18  -1    0.14    0.07
   3 -18   1    0.14    0.06
   3 -18   1    0.11    0.06
  -3 -18  -1    0.14    0.08
   3  18   1    0.18    0.07
   3  18   1    0.06    0.07
  -3  18  -1    0.11    0.06
  -3  18  -1    0.13    0.06
  -3  18  -1    0.13    0.05
   3  18   1    0.08    0.06
   3  18   1    0.09    0.06
   4 -18   1    8.16    0.28
  -4 -18  -1    7.01    0.31
   4 -18   1    7.99    0.25
  -4 -18  -1    7.80    0.30
   4 -18   1    8.58    0.32
  -4  18  -1    8.28    0.27
   4  18   1    8.15    0.31
   4  18   1    8.33    0.30
  -4  18  -1    8.04    0.28
   4  18   1    7.79    0.30
   4  18   1    7.78    0.24
   5 -18   1    6.10    0.24
   5 -18   1    5.77    0.28
  -5 -18  -1    5.98    0.26
  -5 -18  -1    6.62    0.30
   5 -18   1    5.81    0.22
  -5  18  -1    6.08    0.25
   5  18   1    6.28    0.28
   5  18   1    6.40    0.29
  -6 -18  -1    0.46    0.11
  -6 -18  -1    0.12    0.14
   6 -18   1    0.18    0.11
  -6  18  -1    0.36    0.13
   6  18   1    0.17    0.11
   6  18   1    0.40    0.14
   6  18   1    0.45    0.12
  -7 -18  -1    1.25    0.21
   7 -18   1    1.72    0.19
  -7 -18  -1    1.29    0.16
   7  18   1    1.61    0.18
   7  18   1    1.35    0.19
   7  18   1    1.29    0.21
  -8 -18  -1    0.66    0.23
   8 -18   1    1.03    0.21
  -8 -19   1    0.04    0.19
  -8 -19   1    0.43    0.15
   8 -19  -1   -0.06    0.16
   8 -19  -1   -0.12    0.20
   8  19  -1    0.03    0.16
  -7 -19   1   -0.05    0.14
   7 -19  -1   -0.36    0.14
  -7 -19   1   -0.20    0.12
   7  19  -1    0.10    0.12
   7  19  -1    0.05    0.13
  -6 -19   1    0.04    0.10
   6 -19  -1    0.03    0.12
  -6 -19   1    0.06    0.11
   6  19  -1    0.20    0.11
  -6  19   1   -0.01    0.11
  -6  19   1    0.06    0.09
   6  19  -1    0.02    0.10
  -5 -19   1    0.50    0.10
   5 -19  -1    0.23    0.11
   5 -19  -1    0.42    0.09
   5  19  -1    0.36    0.09
   5  19  -1    0.33    0.10
  -5  19   1    0.43    0.09
   5  19  -1    0.40    0.09
  -5  19   1    0.41    0.09
   4 -19  -1    4.90    0.22
   4 -19  -1    4.96    0.21
  -4 -19   1    4.79    0.22
   4 -19  -1    4.40    0.20
  -4  19   1    4.41    0.19
   4  19  -1    5.01    0.21
  -4  19   1    4.72    0.20
   4  19  -1    5.05    0.21
  -4  19   1    4.75    0.22
   4  19  -1    4.84    0.22
  -4  19   1    4.54    0.19
   3 -19  -1    0.37    0.08
  -3 -19   1    0.56    0.08
   3 -19  -1    0.35    0.06
  -3 -19   1    0.45    0.06
   3 -19  -1    0.45    0.08
  -3  19   1    0.45    0.09
  -3  19   1    0.43    0.07
  -3  19   1    0.60    0.07
   3  19  -1    0.46    0.07
  -3  19   1    0.33    0.06
   3  19  -1    0.43    0.07
   3  19  -1    0.45    0.07
   2 -19  -1   11.69    0.37
  -2 -19   1   11.16    0.39
   2 -19  -1   11.84    0.38
  -2 -19   1   11.45    0.34
   2 -19  -1   10.32    0.34
  -2  19   1   12.02    0.35
   2  19  -1   11.79    0.34
   2  19  -1   11.94    0.39
   2  19  -1   11.23    0.36
  -2  19   1   11.49    0.38
   2  19  -1   11.60    0.36
  -2  19   1   11.37    0.31
  -2  19   1   11.74    0.38
   1 -19  -1    0.63    0.08
   1 -19  -1    0.64    0.08
  -1 -19   1    0.41    0.06
  -1 -19   1    0.55    0.08
   1 -19  -1    0.64    0.08
   1  19  -1    0.65    0.07
  -1  19   1    0.56    0.07
  -1  19   1    0.67    0.07
   1  19  -1    0.51    0.06
  -1  19   1    0.62    0.06
   1  19  -1    0.62    0.07
  -1  19   1    0.60    0.08
  -1  19   1    0.82    0.10
   0 -19  -1    3.97    0.16
   0 -19   1    4.24    0.18
   0 -19   1    4.35    0.17
   0 -19  -1    4.52    0.18
   0  19  -1    4.31    0.17
   0  19  -1    4.25    0.14
   0  19   1    4.31    0.18
   0  19  -1    4.34    0.18
   0  19   1    4.34    0.15
   0  19   1    4.12    0.16
   1 -19   1    6.19    0.23
   1 -19   1    6.50    0.24
  -1 -19  -1    6.29    0.24
   1 -19   1    6.25    0.22
  -1 -19  -1    5.67    0.21
   1  19   1    6.56    0.24
   1  19   1    6.54    0.23
  -1  19  -1    6.33    0.24
   1  19   1    6.50    0.22
  -1  19  -1    6.35    0.18
   1  19   1    6.56    0.21
  -1  19  -1    6.43    0.23
   2 -19   1    5.39    0.21
  -2 -19  -1    5.78    0.24
  -2 -19  -1    5.46    0.22
   2 -19   1    5.40    0.20
   2 -19   1    5.71    0.21
   2  19   1    5.47    0.19
   2  19   1    5.09    0.21
   2  19   1    5.47    0.21
  -2  19  -1    5.51    0.19
  -2  19  -1    5.54    0.21
  -2  19  -1    5.51    0.21
   3 -19   1    2.16    0.13
   3 -19   1    2.23    0.15
  -3 -19  -1    1.98    0.14
  -3 -19  -1    2.09    0.17
   3 -19   1    2.13    0.13
  -3  19  -1    2.04    0.13
   3  19   1    2.05    0.14
  -3  19  -1    2.02    0.13
   3  19   1    2.05    0.14
   3  19   1    1.95    0.11
  -3  19  -1    2.41    0.13
   3  19   1    2.08    0.14
   4 -19   1    0.99    0.12
  -4 -19  -1    1.10    0.13
   4 -19   1    0.73    0.08
  -4 -19  -1    0.49    0.12
   4 -19   1    0.93    0.13
   4  19   1    0.89    0.10
   4  19   1    0.70    0.09
  -4  19  -1    0.77    0.08
   4  19   1    0.94    0.11
  -4  19  -1    0.70    0.09
   4  19   1    0.93    0.11
  -4  19  -1    0.99    0.11
  -5 -19  -1    3.27    0.23
   5 -19   1    3.14    0.18
  -5 -19  -1    3.00    0.19
   5 -19   1    2.84    0.15
   5  19   1    3.18    0.18
   5  19   1    3.29    0.21
  -5  19  -1    2.81    0.19
   5  19   1    3.19    0.20
  -6 -19  -1    2.79    0.28
   6 -19   1    2.63    0.20
  -6 -19  -1    2.78    0.21
   6  19   1    2.71    0.22
   6  19   1    2.86    0.25
  -6  19  -1    2.88    0.22
   6  19   1    2.81    0.24
  -7 -19  -1    1.55    0.21
  -7 -19  -1    1.21    0.17
   7 -19   1    1.62    0.19
   7  19   1    1.60    0.21
   7  19   1    1.49    0.19
   7  19   1    1.32    0.21
  -8 -20   1    0.83    0.16
   8 -20  -1    0.45    0.18
   8  20  -1    0.39    0.17
  -7 -20   1    0.52    0.17
  -7 -20   1    0.32    0.13
   7  20  -1    0.46    0.14
  -7  20   1    0.28    0.11
   7  20  -1    0.29    0.15
  -6 -20   1    0.90    0.14
  -6 -20   1    0.98    0.14
   6  20  -1    0.78    0.13
  -6  20   1    1.02    0.14
  -6  20   1    0.89    0.11
   6  20  -1    0.72    0.14
  -5 -20   1    0.60    0.11
   5 -20  -1    0.75    0.13
  -5  20   1    0.85    0.11
  -5  20   1    0.74    0.09
   5  20  -1    0.60    0.10
   5  20  -1    0.62    0.11
   5  20  -1    0.67    0.11
   4 -20  -1    4.97    0.21
   4 -20  -1    4.58    0.22
   4 -20  -1    4.05    0.19
  -4 -20   1    4.58    0.22
  -4  20   1    4.65    0.20
   4  20  -1    4.69    0.21
  -4  20   1    4.64    0.19
   4  20  -1    4.77    0.21
  -4  20   1    4.68    0.22
  -4  20   1    4.38    0.20
   4  20  -1    4.73    0.21
   3 -20  -1    3.86    0.18
  -3 -20   1    3.56    0.14
   3 -20  -1    3.75    0.18
   3 -20  -1    3.26    0.15
  -3 -20   1    3.57    0.18
   3  20  -1    3.69    0.18
   3  20  -1    3.77    0.17
  -3  20   1    3.78    0.19
  -3  20   1    3.64    0.17
  -3  20   1    3.83    0.15
   3  20  -1    3.78    0.18
   2 -20  -1    1.28    0.11
   2 -20  -1    1.31    0.12
  -2 -20   1    1.34    0.10
  -2 -20   1    1.10    0.12
   2 -20  -1    0.95    0.09
   2  20  -1    1.27    0.10
  -2  20   1    1.26    0.10
   2  20  -1    1.35    0.11
  -2  20   1    1.21    0.12
  -2  20   1    1.52    0.09
   2  20  -1    1.18    0.09
   2  20  -1    1.37    0.11
  -1 -20   1    0.87    0.10
   1 -20  -1    0.74    0.08
   1 -20  -1    0.73    0.08
  -1 -20   1    0.72    0.08
   1 -20  -1    0.64    0.08
  -1  20   1    0.74    0.07
   1  20  -1    0.70    0.07
  -1  20   1    0.59    0.09
  -1  20   1    0.69    0.06
   1  20  -1    0.66    0.08
  -1  20   1    0.62    0.07
  -1  20   1    0.64    0.07
   0 -20  -1    7.26    0.25
   0 -20  -1    7.63    0.27
   0 -20  -1    7.26    0.25
   0 -20   1    7.41    0.25
   0 -20   1    7.63    0.27
   0  20   1    7.57    0.23
   0  20   1    7.61    0.27
   0  20  -1    7.42    0.23
   0  20  -1    7.09    0.27
   0  20  -1    7.58    0.27
   0  20   1    7.64    0.25
  -1 -20  -1    2.73    0.15
   1 -20   1    2.76    0.14
   1 -20   1    2.82    0.14
   1 -20   1    2.89    0.15
  -1 -20  -1    3.03    0.14
  -1  20  -1    2.70    0.15
   1  20   1    2.79    0.12
   1  20   1    3.00    0.15
  -1  20  -1    2.77    0.13
   1  20   1    2.59    0.13
   2 -20   1    4.05    0.18
   2 -20   1    3.97    0.18
   2 -20   1    4.09    0.17
  -2 -20  -1    3.79    0.18
  -2  20  -1    3.91    0.18
   2  20   1    4.03    0.16
  -2  20  -1    4.01    0.17
   2  20   1    4.00    0.17
  -2  20  -1    3.99    0.16
   2  20   1    3.53    0.17
  -3 -20  -1   13.10    0.45
   3 -20   1   13.34    0.42
   3 -20   1   13.22    0.43
   3 -20   1   13.50    0.41
  -3  20  -1   13.65    0.38
   3  20   1   13.26    0.39
  -3  20  -1   13.91    0.43
   3  20   1   13.38    0.43
   3  20   1   12.96    0.44
   3  20   1   13.51    0.44
  -3  20  -1   12.69    0.43
  -4 -20  -1    2.74    0.22
  -4 -20  -1    3.45    0.19
   4 -20   1    3.29    0.21
   4 -20   1    3.51    0.18
   4  20   1    3.27    0.19
   4  20   1    3.58    0.19
  -4  20  -1    3.41    0.18
  -4  20  -1    3.17    0.18
   4  20   1    3.28    0.19
  -4  20  -1    3.20    0.16
   5 -20   1    1.73    0.20
  -5 -20  -1    1.90    0.20
  -5 -20  -1    1.59    0.17
   5 -20   1    1.63    0.16
  -5  20  -1    1.60    0.17
   5  20   1    1.66    0.16
   5  20   1    1.53    0.17
  -5  20  -1    1.49    0.14
   5  20   1    1.66    0.18
  -6 -20  -1    2.16    0.20
  -6 -20  -1    2.87    0.26
   6 -20   1    2.41    0.20
  -6  20  -1    2.23    0.21
   6  20   1    2.40    0.22
   6  20   1    2.34    0.24
   6  20   1    2.28    0.21
  -7 -20  -1    0.28    0.13
  -7 -20  -1    0.45    0.17
   7 -20   1    0.43    0.16
   7  20   1    0.61    0.16
  -7  20  -1    0.23    0.16
   7  20   1    0.47    0.15
   8 -21  -1   -0.04    0.18
  -8 -21   1    0.29    0.15
   8  21  -1    0.18    0.16
   8  21  -1   -0.08    0.20
  -7 -21   1    0.92    0.17
  -7 -21   1    0.48    0.14
   7  21  -1    0.70    0.17
  -7  21   1    0.47    0.12
   7  21  -1    0.55    0.15
  -6 -21   1    0.22    0.12
   6 -21  -1    0.41    0.14
  -6 -21   1    0.07    0.10
   6  21  -1    0.08    0.12
  -6  21   1    0.16    0.12
   6  21  -1    0.17    0.11
  -6  21   1    0.30    0.09
   5 -21  -1    0.68    0.13
  -5 -21   1    0.75    0.12
  -5  21   1    1.01    0.13
   5  21  -1    0.70    0.11
   5  21  -1    0.71    0.12
   5  21  -1    0.79    0.11
  -5  21   1    0.82    0.11
   4 -21  -1    5.83    0.24
   4 -21  -1    5.61    0.26
  -4 -21   1    5.73    0.26
   4 -21  -1    5.26    0.22
  -4  21   1    5.54    0.24
   4  21  -1    5.89    0.24
  -4  21   1    5.75    0.21
  -4  21   1    5.82    0.25
   4  21  -1    5.94    0.24
   4  21  -1    6.23    0.25
   3 -21  -1    0.10    0.08
  -3 -21   1    0.02    0.06
  -3 -21   1    0.05    0.07
   3 -21  -1    0.12    0.06
   3 -21  -1    0.02    0.08
   3  21  -1    0.00    0.06
  -3  21   1   -0.06    0.08
   3  21  -1    0.05    0.07
  -3  21   1    0.01    0.05
   3  21  -1   -0.02    0.06
  -3  21   1    0.06    0.06
   2 -21  -1    2.02    0.11
   2 -21  -1    2.23    0.14
  -2 -21   1    2.15    0.12
   2 -21  -1    2.17    0.14
  -2 -21   1    2.14    0.14
  -2  21   1    2.17    0.15
   2  21  -1    2.14    0.12
   2  21  -1    2.24    0.13
  -2  21   1    2.21    0.11
  -2  21   1    2.10    0.13
   2  21  -1    2.21    0.12
  -1 -21   1    0.03    0.06
  -1 -21   1    0.10    0.06
   1 -21  -1    0.00    0.06
   1 -21  -1   -0.04    0.06
   1 -21  -1    0.09    0.05
  -1  21   1   -0.06    0.04
  -1  21   1    0.03    0.04
  -1  21   1    0.00    0.04
  -1  21   1   -0.06    0.05
   1  21  -1    0.01    0.04
   1  21  -1   -0.07    0.05
   0 -21   1    0.95    0.11
   0 -21  -1    0.62    0.08
   0 -21   1    0.89    0.10
   0 -21  -1    0.92    0.11
   0  21  -1    0.87    0.07
   0  21   1    0.83    0.09
   0  21   1    0.98    0.08
   0  21  -1    0.81    0.09
   0  21  -1    0.86    0.10
   0  21   1    0.79    0.08
   1 -21   1   -0.09    0.06
  -1 -21  -1    0.09    0.06
   1 -21   1    0.02    0.06
  -1 -21  -1    0.04    0.06
   1  21   1   -0.05    0.05
  -1  21  -1    0.02    0.06
   1  21   1    0.07    0.04
  -1  21  -1    0.02    0.04
   1  21   1    0.10    0.06
   2 -21   1    1.34    0.12
  -2 -21  -1    1.17    0.12
   2 -21   1    1.36    0.12
   2 -21   1    1.27    0.12
  -2  21  -1    1.02    0.10
  -2  21  -1    0.92    0.12
   2  21   1    1.14    0.11
  -2  21  -1    1.14    0.10
   2  21   1    1.29    0.11
   2  21   1    1.24    0.11
   3 -21   1    1.35    0.14
  -3 -21  -1    1.22    0.13
   3 -21   1    1.30    0.13
   3 -21   1    1.29    0.12
   3  21   1    1.28    0.13
   3  21   1    1.25    0.14
  -3  21  -1    1.11    0.12
   3  21   1    1.02    0.11
  -3  21  -1    1.15    0.11
  -3  21  -1    1.22    0.13
   3  21   1    1.09    0.12
   4 -21   1    0.13    0.08
   4 -21   1   -0.02    0.10
  -4 -21  -1    0.05    0.09
   4  21   1    0.10    0.09
  -4  21  -1    0.18    0.09
   4  21   1    0.18    0.09
   4  21   1    0.24    0.10
  -4  21  -1    0.08    0.07
   5 -21   1    2.41    0.18
  -5 -21  -1    2.26    0.19
  -5 -21  -1    2.76    0.22
  -5  21  -1    2.17    0.16
   5  21   1    2.69    0.18
   5  21   1    2.66    0.21
  -5  21  -1    2.66    0.19
   5  21   1    2.37    0.21
   6 -21   1    0.41    0.13
  -6 -21  -1    0.56    0.13
  -6 -21  -1    0.70    0.17
   6  21   1    0.58    0.15
   6  21   1    0.45    0.12
  -6  21  -1    0.66    0.14
   6  21   1    0.33    0.16
  -7 -21  -1    0.18    0.17
  -7 -21  -1   -0.03    0.14
   7 -21   1   -0.07    0.15
   7  21   1    0.15    0.14
   7  21   1    0.08    0.15
  -7  21  -1    0.02    0.16
   8 -22  -1    0.03    0.18
   8  22  -1    0.01    0.19
   8  22  -1    0.07    0.17
  -7 -22   1    0.24    0.14
   7 -22  -1    0.02    0.17
  -7 -22   1    0.44    0.17
   7  22  -1    0.22    0.16
   7  22  -1    0.20    0.14
  -7  22   1    0.16    0.12
   6 -22  -1    0.10    0.13
  -6 -22   1    0.07    0.12
  -6 -22   1   -0.13    0.10
   6  22  -1   -0.08    0.10
   6  22  -1    0.03    0.12
  -6  22   1   -0.02    0.11
  -6  22   1   -0.02    0.09
  -5 -22   1    2.61    0.20
   5 -22  -1    2.73    0.20
  -5  22   1    2.79    0.18
   5  22  -1    3.04    0.20
   5  22  -1    2.99    0.20
   5  22  -1    2.51    0.18
  -5  22   1    2.82    0.17
   4 -22  -1    0.89    0.10
   4 -22  -1    1.10    0.14
  -4 -22   1    0.91    0.11
   4 -22  -1    1.10    0.13
   4  22  -1    1.19    0.12
  -4  22   1    0.88    0.10
  -4  22   1    0.87    0.12
   4  22  -1    0.80    0.10
   4  22  -1    1.06    0.13
  -4  22   1    0.79    0.10
   3 -22  -1    5.26    0.23
   3 -22  -1    5.40    0.23
  -3 -22   1    5.26    0.19
  -3 -22   1    5.37    0.24
   3 -22  -1    4.44    0.19
   3  22  -1    5.22    0.22
   3  22  -1    5.28    0.22
  -3  22   1    5.17    0.22
  -3  22   1    5.45    0.19
   3  22  -1    5.36    0.21
  -3  22   1    4.80    0.24
  -2 -22   1   10.53    0.32
   2 -22  -1   10.47    0.36
   2 -22  -1    9.85    0.32
   2 -22  -1   10.73    0.35
  -2 -22   1   10.75    0.37
   2  22  -1   10.31    0.33
  -2  22   1   10.25    0.37
  -2  22   1   10.44    0.29
   2  22  -1   10.53    0.36
   2  22  -1   10.38    0.34
  -2  22   1   10.27    0.36
   1 -22  -1    5.30    0.21
  -1 -22   1    5.29    0.22
   1 -22  -1    5.07    0.22
  -1 -22   1    4.99    0.19
   1 -22  -1    4.85    0.19
   1  22  -1    4.97    0.18
  -1  22   1    5.14    0.16
  -1  22   1    4.91    0.16
  -1  22   1    5.03    0.19
  -1  22   1    5.24    0.21
   1  22  -1    4.84    0.21
   0 -22  -1    2.48    0.15
   0 -22   1    2.58    0.14
   0 -22  -1    2.40    0.14
   0 -22   1    2.64    0.15
   0  22   1    2.60    0.13
   0  22   1    2.61    0.11
   0  22  -1    2.53    0.11
   0  22   1    2.58    0.14
   0  22  -1    2.35    0.14
   1 -22   1    0.22    0.08
  -1 -22  -1    0.27    0.07
   1 -22   1    0.39    0.08
  -1 -22  -1    0.44    0.07
  -1  22  -1    0.28    0.08
   1  22   1    0.38    0.07
  -1  22  -1    0.32    0.07
   1  22   1    0.41    0.06
   1  22   1    0.31    0.07
  -2 -22  -1    0.28    0.08
   2 -22   1    0.34    0.08
   2 -22   1    0.36    0.09
   2 -22   1    0.26    0.07
  -2  22  -1    0.28    0.07
   2  22   1    0.24    0.07
   2  22   1    0.30    0.07
  -2  22  -1    0.27    0.08
  -2  22  -1    0.27    0.06
   3 -22   1    2.95    0.16
   3 -22   1    2.87    0.18
   3 -22   1    2.68    0.16
  -3 -22  -1    2.99    0.18
   3  22   1    2.82    0.16
  -3  22  -1    3.10    0.16
   3  22   1    3.07    0.17
   3  22   1    2.55    0.14
  -3  22  -1    2.80    0.17
  -3  22  -1    2.85    0.16
   4 -22   1    8.10    0.29
  -4 -22  -1    7.58    0.32
   4 -22   1    7.54    0.32
  -4  22  -1    8.11    0.28
   4  22   1    8.28    0.32
  -4  22  -1    7.97    0.30
   4  22   1    8.26    0.32
   4  22   1    7.89    0.32
   5 -22   1    0.83    0.16
  -5 -22  -1    0.97    0.13
  -5 -22  -1    0.92    0.15
   5 -22   1    1.07    0.13
   5  22   1    1.07    0.14
   5  22   1    1.13    0.15
   5  22   1    0.94    0.13
  -5  22  -1    0.74    0.10
  -5  22  -1    0.89    0.13
  -6 -22  -1    0.01    0.15
  -6 -22  -1    0.01    0.12
   6  22   1    0.17    0.12
   6  22   1    0.02    0.13
  -6  22  -1    0.24    0.14
   6  22   1   -0.01    0.14
   7 -22   1   -0.04    0.16
  -7 -22  -1    0.02    0.17
  -7 -22  -1   -0.09    0.14
   7  22   1    0.01    0.18
   7  22   1   -0.10    0.14
   7  22   1    0.08    0.17
  -7  22  -1   -0.11    0.15
   8 -23  -1    0.01    0.18
  -8 -23   1    0.03    0.20
   8  23  -1    0.21    0.18
   8  23  -1   -0.01    0.22
  -7 -23   1    0.15    0.17
  -7 -23   1    0.26    0.14
   7  23  -1   -0.03    0.16
   7  23  -1    0.26    0.15
  -6 -23   1   -0.01    0.12
   6  23  -1    0.16    0.13
  -6  23   1    0.05    0.10
  -6  23   1    0.04    0.12
   6  23  -1    0.05    0.11
  -5 -23   1   -0.06    0.10
   5 -23  -1   -0.03    0.12
   5  23  -1    0.04    0.09
   5  23  -1   -0.01    0.09
  -5  23   1    0.00    0.09
   5  23  -1    0.08    0.10
  -5  23   1    0.05    0.09
   4 -23  -1    1.87    0.17
  -4 -23   1    1.99    0.17
   4 -23  -1    2.32    0.17
   4 -23  -1    1.98    0.14
  -4  23   1    2.11    0.19
  -4  23   1    2.22    0.14
  -4  23   1    2.13    0.15
   4  23  -1    1.96    0.17
   4  23  -1    2.09    0.16
   4  23  -1    2.14    0.16
  -3 -23   1    1.74    0.12
   3 -23  -1    1.48    0.15
   3 -23  -1    1.91    0.16
  -3 -23   1    1.74    0.15
   3 -23  -1    1.48    0.12
  -3  23   1    2.00    0.13
   3  23  -1    1.59    0.14
  -3  23   1    1.55    0.16
  -3  23   1    1.79    0.13
   3  23  -1    1.66    0.14
   3  23  -1    1.98    0.13
   2 -23  -1    9.20    0.33
  -2 -23   1    8.78    0.33
  -2 -23   1    8.81    0.29
   2 -23  -1    8.08    0.28
   2 -23  -1    9.44    0.32
   2  23  -1    9.02    0.30
  -2  23   1    8.82    0.32
  -2  23   1    9.05    0.26
   2  23  -1    8.82    0.32
   1 -23  -1    0.04    0.07
  -1 -23   1    0.06    0.07
   1 -23  -1    0.02    0.06
   1 -23  -1    0.05    0.07
  -1 -23   1    0.12    0.07
   1  23  -1   -0.05    0.05
  -1  23   1    0.06    0.04
  -1  23   1    0.07    0.05
  -1  23   1    0.05    0.06
  -1  23   1    0.03    0.05
   1  23  -1    0.10    0.05
   0 -23  -1    1.56    0.13
   0 -23   1    1.49    0.13
   0 -23   1    1.61    0.13
   0 -23  -1    1.63    0.14
   0  23  -1    1.57    0.09
   0  23   1    1.52    0.11
   0  23   1    1.57    0.12
   0  23  -1    1.62    0.11
   0  23   1    1.39    0.09
   1 -23   1    4.35    0.20
  -1 -23  -1    4.48    0.19
  -1 -23  -1    4.33    0.21
   1 -23   1    4.59    0.21
  -1  23  -1    4.66    0.20
   1  23   1    4.50    0.17
   1  23   1    4.45    0.20
  -1  23  -1    4.55    0.21
   1  23   1    4.40    0.19
   2 -23   1    2.52    0.16
   2 -23   1    2.49    0.16
  -2 -23  -1    2.49    0.16
   2 -23   1    2.75    0.15
  -2  23  -1    2.36    0.16
   2  23   1    2.41    0.14
  -2  23  -1    2.41    0.14
   2  23   1    2.40    0.15
  -2  23  -1    2.49    0.14
  -3 -23  -1    7.92    0.32
   3 -23   1    8.22    0.29
   3 -23   1    8.27    0.31
   3 -23   1    7.72    0.29
   3  23   1    8.13    0.30
  -3  23  -1    7.55    0.30
  -3  23  -1    8.11    0.27
  -3  23  -1    8.25    0.29
   3  23   1    7.93    0.31
   3  23   1    7.55    0.27
   4 -23   1    0.55    0.10
  -4 -23  -1    0.64    0.11
   4 -23   1    0.44    0.12
  -4  23  -1    0.41    0.09
   4  23   1    0.58    0.11
   4  23   1    0.69    0.12
  -4  23  -1    0.71    0.11
   4  23   1    0.57    0.12
   5 -23   1    0.34    0.12
  -5 -23  -1    0.41    0.13
  -5 -23  -1    0.40    0.11
   5 -23   1    0.51    0.15
  -5  23  -1    0.21    0.09
   5  23   1    0.46    0.10
   5  23   1    0.31    0.11
  -5  23  -1    0.32    0.12
   5  23   1    0.41    0.13
  -6 -23  -1    0.63    0.14
  -6 -23  -1    0.47    0.17
   6  23   1    0.53    0.14
   6  23   1    0.56    0.17
  -6  23  -1    0.73    0.15
   6  23   1    0.43    0.16
  -7 -23  -1    0.21    0.15
   7 -23   1    0.04    0.17
  -7  23  -1    0.08    0.16
   7  23   1    0.22    0.17
   7  23   1   -0.04    0.15
  -8 -24   1    0.11    0.18
   8 -24  -1   -0.05    0.18
   8  24  -1    0.09    0.18
  -7 -24   1    0.00    0.18
   7 -24  -1    0.48    0.19
  -7 -24   1    0.45    0.15
  -7  24   1    0.37    0.12
   7  24  -1    0.39    0.15
   7  24  -1    0.43    0.18
  -6 -24   1    3.77    0.26
   6 -24  -1    3.96    0.26
  -6  24   1    3.57    0.22
   6  24  -1    4.10    0.25
  -6  24   1    3.93    0.24
   6  24  -1    4.35    0.27
  -5 -24   1    1.41    0.16
   5 -24  -1    1.56    0.18
   5  24  -1    1.30    0.15
   5  24  -1    1.24    0.16
   5  24  -1    1.40    0.16
  -5  24   1    1.50    0.14
  -5  24   1    1.36    0.16
   4 -24  -1   -0.02    0.11
  -4 -24   1    0.16    0.10
   4 -24  -1   -0.01    0.09
   4  24  -1    0.07    0.09
   4  24  -1    0.08    0.08
   4  24  -1    0.13    0.08
  -4  24   1    0.04    0.08
  -4  24   1    0.13    0.07
   3 -24  -1    1.16    0.14
   3 -24  -1    1.57    0.16
  -3 -24   1    1.45    0.15
  -3 -24   1    1.43    0.12
   3 -24  -1    1.47    0.12
  -3  24   1    1.64    0.13
   3  24  -1    1.41    0.13
  -3  24   1    1.49    0.13
   3  24  -1    1.47    0.13
  -3  24   1    1.79    0.18
   3  24  -1    1.42    0.14
   2 -24  -1    3.43    0.18
  -2 -24   1    3.11    0.15
  -2 -24   1    3.04    0.18
   2 -24  -1    2.95    0.15
   2 -24  -1    2.89    0.17
   2  24  -1    2.90    0.15
   2  24  -1    2.97    0.17
  -2  24   1    3.05    0.14
  -2  24   1    2.82    0.16
  -1 -24   1    1.68    0.12
  -1 -24   1    1.60    0.14
   1 -24  -1    1.42    0.12
   1 -24  -1    1.56    0.14
   1 -24  -1    1.57    0.13
  -1  24   1    1.48    0.12
   1  24  -1    1.50    0.12
   1  24  -1    1.44    0.10
  -1  24   1    1.45    0.09
  -1  24   1    1.45    0.11
  -1  24   1    1.66    0.11
   0 -24   1   11.68    0.37
   0 -24   1   11.62    0.40
   0 -24  -1   11.41    0.40
   0 -24  -1   11.78    0.37
   0  24   1   11.52    0.34
   0  24   1   11.49    0.40
   0  24  -1   11.00    0.34
   0  24   1   11.17    0.36
   0  24  -1   11.58    0.39
  -1 -24  -1    0.18    0.08
   1 -24   1    0.20    0.08
   1 -24   1    0.15    0.08
  -1 -24  -1    0.17    0.08
   1  24   1    0.17    0.06
   1  24   1    0.19    0.07
  -1  24  -1    0.27    0.06
   1  24   1    0.28    0.06
  -1  24  -1    0.22    0.09
   2 -24   1    1.85    0.16
   2 -24   1    1.71    0.15
  -2 -24  -1    1.70    0.15
   2  24   1    1.80    0.14
  -2  24  -1    1.71    0.13
  -2  24  -1    1.57    0.13
   2  24   1    1.84    0.13
   2  24   1    2.09    0.13
  -2  24  -1    1.86    0.16
   3 -24   1    2.87    0.17
   3 -24   1    2.59    0.18
   3 -24   1    2.68    0.19
  -3 -24  -1    2.84    0.18
   3  24   1    2.86    0.17
   3  24   1    2.71    0.17
  -3  24  -1    2.77    0.19
   3  24   1    2.45    0.16
  -3  24  -1    2.80    0.16
  -3  24  -1    2.71    0.16
   4 -24   1    0.06    0.10
   4 -24   1    0.21    0.12
  -4 -24  -1    0.02    0.09
   4  24   1   -0.09    0.09
   4  24   1    0.11    0.08
  -4  24  -1    0.09    0.09
  -4  24  -1   -0.08    0.08
   4  24   1    0.01    0.09
   4  24   1   -0.01    0.10
   5 -24   1    0.66    0.13
  -5 -24  -1    0.81    0.13
  -5 -24  -1    0.71    0.15
   5  24   1    0.76    0.12
   5  24   1    0.71    0.15
  -5  24  -1    0.66    0.11
   5  24   1    0.76    0.14
  -5  24  -1    0.78    0.14
  -6 -24  -1    0.93    0.19
  -6 -24  -1    0.93    0.16
  -6  24  -1    1.06    0.16
   6  24   1    0.92    0.19
   6  24   1    0.93    0.16
  -6  24  -1    1.31    0.17
   6  24   1    0.93    0.15
  -7 -24  -1    0.76    0.18
   7 -24   1    0.62    0.18
  -7 -24  -1    0.36    0.22
   7  24   1    0.81    0.19
  -7  24  -1    1.16    0.19
   7  24   1    0.66    0.18
  -7 -25   1   -0.05    0.18
  -7 -25   1    0.17    0.15
  -7  25   1    0.31    0.12
   7  25  -1    0.03    0.16
  -6 -25   1    0.31    0.12
   6 -25  -1    0.27    0.16
   6  25  -1    0.30    0.14
   6  25  -1    0.22    0.12
  -6  25   1    0.29    0.14
  -6  25   1    0.21    0.11
  -5 -25   1    0.96    0.15
   5 -25  -1    1.23    0.16
   5  25  -1    0.98    0.14
  -5  25   1    0.93    0.12
  -5  25   1    0.96    0.13
   5  25  -1    0.84    0.13
   5  25  -1    1.41    0.18
   4 -25  -1   -0.08    0.11
  -4 -25   1    0.05    0.09
   4 -25  -1   -0.06    0.10
  -4 -25   1   -0.07    0.07
   4  25  -1    0.16    0.09
  -4  25   1    0.07    0.09
   4  25  -1    0.06    0.09
   4  25  -1    0.09    0.08
  -4  25   1   -0.04    0.07
   3 -25  -1    0.15    0.10
   3 -25  -1    0.12    0.08
  -3 -25   1    0.01    0.08
  -3 -25   1    0.05    0.07
   3 -25  -1    0.08    0.09
  -3  25   1    0.02    0.07
   3  25  -1    0.07    0.07
  -3  25   1    0.08    0.07
   3  25  -1    0.06    0.08
   3  25  -1   -0.03    0.07
   2 -25  -1    0.36    0.09
  -2 -25   1    0.30    0.08
   2 -25  -1    0.30    0.08
   2 -25  -1    0.41    0.09
  -2 -25   1    0.44    0.09
   2  25  -1    0.40    0.07
   2  25  -1    0.24    0.08
  -2  25   1    0.23    0.07
  -2  25   1    0.39    0.07
   1 -25  -1    2.67    0.17
  -1 -25   1    2.79    0.15
  -1 -25   1    2.57    0.17
   1 -25  -1    2.72    0.16
   1  25  -1    2.57    0.13
  -1  25   1    2.59    0.13
   1  25  -1    2.57    0.15
  -1  25   1    2.62    0.16
  -1  25   1    2.53    0.13
  -1  25   1    2.47    0.11
   0 -25  -1    2.17    0.16
   0 -25   1    2.45    0.16
   0 -25   1    2.52    0.15
   0 -25  -1    2.24    0.15
   0  25   1    2.36    0.12
   0  25  -1    2.44    0.12
   0  25   1    2.43    0.13
   0  25   1    2.49    0.15
   0  25  -1    2.32    0.15
  -1 -25  -1    2.85    0.15
   1 -25   1    2.57    0.17
  -1 -25  -1    2.78    0.17
   1 -25   1    2.52    0.16
   1  25   1    2.68    0.16
  -1  25  -1    2.66    0.15
   1  25   1    2.62    0.15
   1  25   1    2.56    0.13
   2 -25   1    0.78    0.12
  -2 -25  -1    0.75    0.11
   2 -25   1    1.01    0.12
   2  25   1    0.84    0.10
  -2  25  -1    1.07    0.12
   2  25   1    0.99    0.11
  -2  25  -1    0.72    0.09
  -2  25  -1    0.87    0.12
   2  25   1    0.89    0.12
   3 -25   1    0.02    0.10
  -3 -25  -1    0.12    0.09
   3 -25   1    0.07    0.10
   3 -25   1    0.19    0.09
   3  25   1    0.16    0.07
  -3  25  -1    0.06    0.08
   3  25   1    0.10    0.08
   3  25   1    0.26    0.08
  -3  25  -1    0.33    0.09
   4 -25   1    0.51    0.13
   4 -25   1    0.44    0.11
  -4 -25  -1    0.53    0.11
  -4  25  -1    0.43    0.10
   4  25   1    0.52    0.10
   4  25   1    0.27    0.10
  -4  25  -1    0.62    0.12
   4  25   1    0.44    0.11
   4  25   1    0.51    0.13
  -5 -25  -1    0.18    0.11
   5 -25   1    0.00    0.12
   5  25   1    0.17    0.11
   5  25   1    0.07    0.12
  -5  25  -1   -0.10    0.09
  -5  25  -1    0.08    0.12
   5  25   1    0.08    0.14
  -6 -25  -1    2.26    0.26
  -6 -25  -1    1.85    0.23
  -6  25  -1    2.15    0.23
  -6  25  -1    2.15    0.20
   6  25   1    2.38    0.26
   6  25   1    2.21    0.23
  -7 -25  -1    0.17    0.17
  -7 -25  -1    0.04    0.21
   7 -25   1    0.29    0.18
   7  25   1    0.11    0.17
  -7  25  -1    0.51    0.20
   7  25   1    0.12    0.18
  -7 -26   1    2.02    0.25
  -7 -26   1    1.82    0.25
   7  26  -1    1.51    0.22
  -7  26   1    1.93    0.22
  -7  26   1    1.92    0.21
   7  26  -1    1.69    0.23
  -6 -26   1    1.23    0.16
  -6  26   1    1.05    0.15
   6  26  -1    0.96    0.17
   6  26  -1    0.80    0.17
  -6  26   1    0.88    0.14
   5 -26  -1    0.77    0.15
  -5 -26   1    0.67    0.13
  -5  26   1    0.67    0.13
   5  26  -1    0.51    0.14
   5  26  -1    0.52    0.12
   5  26  -1    0.63    0.13
  -5  26   1    0.56    0.11
  -4 -26   1    0.11    0.10
  -4 -26   1   -0.08    0.08
   4 -26  -1   -0.13    0.10
   4 -26  -1    0.13    0.11
   4  26  -1   -0.02    0.10
  -4  26   1    0.00    0.08
   4  26  -1    0.07    0.09
   4  26  -1    0.04    0.09
  -4  26   1    0.03    0.09
   3 -26  -1    1.10    0.13
   3 -26  -1    1.05    0.13
  -3 -26   1    1.16    0.15
   3 -26  -1    1.19    0.13
  -3 -26   1    1.06    0.12
  -3  26   1    1.05    0.12
  -3  26   1    1.04    0.13
   3  26  -1    1.06    0.14
   3  26  -1    0.97    0.11
   2 -26  -1    0.90    0.12
   2 -26  -1    0.76    0.11
  -2 -26   1    0.70    0.10
  -2 -26   1    0.87    0.12
   2 -26  -1    0.93    0.12
  -2  26   1    0.80    0.09
   2  26  -1    0.70    0.09
  -2  26   1    0.75    0.10
   2  26  -1    0.59    0.09
  -1 -26   1    0.56    0.10
   1 -26  -1    0.69    0.11
   1 -26  -1    0.79    0.11
  -1 -26   1    0.69    0.10
  -1  26   1    0.57    0.08
   1  26  -1    0.62    0.08
  -1  26   1    0.62    0.07
  -1  26   1    0.71    0.08
  -1  26   1    0.66    0.09
   1  26  -1    0.82    0.11
   0 -26   1    0.18    0.08
   0 -26  -1    0.12    0.08
   0 -26  -1    0.07    0.09
   0 -26   1    0.24    0.09
   0  26  -1    0.20    0.06
   0  26   1    0.14    0.07
   0  26   1    0.19    0.06
   0  26  -1    0.27    0.07
   0  26   1    0.12    0.07
  -1 -26  -1    2.53    0.15
   1 -26   1    2.66    0.17
  -1 -26  -1    2.28    0.17
   1 -26   1    2.58    0.17
   1  26   1    2.55    0.16
   1  26   1    2.55    0.14
  -1  26  -1    2.45    0.15
   1  26   1    2.54    0.15
   2 -26   1    0.54    0.11
   2 -26   1    0.69    0.12
  -2 -26  -1    0.35    0.10
  -2  26  -1    0.53    0.12
   2  26   1    0.60    0.10
  -2  26  -1    0.49    0.09
   2  26   1    0.55    0.09
  -2  26  -1    0.52    0.09
   2  26   1    0.52    0.08
   3 -26   1    0.76    0.14
   3 -26   1    0.91    0.13
  -3 -26  -1    0.79    0.12
   3  26   1    0.79    0.11
  -3  26  -1    0.93    0.11
   3  26   1    0.85    0.11
  -3  26  -1    0.84    0.11
   3  26   1    0.78    0.11
   4 -26   1    1.49    0.17
   4 -26   1    1.31    0.18
  -4 -26  -1    1.10    0.14
   4  26   1    1.35    0.16
   4  26   1    1.21    0.14
  -4  26  -1    1.42    0.16
  -4  26  -1    1.22    0.15
   4  26   1    0.94    0.14
   5 -26   1    4.92    0.25
  -5 -26  -1    4.60    0.27
   5  26   1    4.88    0.25
  -5  26  -1    4.23    0.24
  -5  26  -1    4.81    0.25
   5  26   1    4.19    0.26
   5  26   1    4.48    0.30
   6 -26   1    0.06    0.17
  -6 -26  -1    0.11    0.14
  -6 -26  -1   -0.17    0.17
   6  26   1    0.09    0.14
   6  26   1    0.04    0.14
  -6  26  -1    0.03    0.12
   6  26   1    0.01    0.17
  -6  26  -1    0.05    0.14
  -7 -26  -1    0.52    0.24
  -7 -26  -1    0.55    0.18
  -7  26  -1    0.36    0.19
   7  26   1    0.27    0.18
   7  26   1    0.45    0.17
  -7 -27   1    0.28    0.19
  -7 -27   1    0.13    0.16
  -7  27   1    0.25    0.13
   7  27  -1    0.05    0.18
  -7  27   1    0.13    0.16
   7  27  -1   -0.25    0.17
  -6 -27   1    0.38    0.14
   6 -27  -1    0.35    0.17
   6  27  -1    0.30    0.15
  -6  27   1    0.41    0.15
  -6  27   1    0.26    0.12
   6  27  -1    0.33    0.15
  -5 -27   1    0.53    0.13
   5 -27  -1    0.64    0.15
   5  27  -1    0.31    0.12
  -5  27   1    0.25    0.11
   5  27  -1    0.35    0.13
  -5  27   1    0.16    0.12
   5  27  -1    0.23    0.11
  -4 -27   1    0.69    0.10
   4 -27  -1    1.06    0.15
   4 -27  -1    0.95    0.14
  -4 -27   1    0.96    0.13
   4  27  -1    0.88    0.12
   4  27  -1    0.77    0.12
  -4  27   1    0.67    0.11
   4  27  -1    0.70    0.13
  -4  27   1    0.89    0.11
   3 -27  -1    0.25    0.11
  -3 -27   1    0.16    0.08
   3 -27  -1    0.36    0.12
  -3 -27   1    0.32    0.10
   3  27  -1    0.25    0.09
  -3  27   1    0.18    0.08
  -3  27   1    0.22    0.08
   3  27  -1    0.40    0.09
   2 -27  -1    0.11    0.09
   2 -27  -1    0.07    0.08
  -2 -27   1    0.00    0.08
   2 -27  -1    0.10    0.10
  -2 -27   1    0.09    0.09
   2  27  -1    0.06    0.07
  -2  27   1    0.19    0.08
   2  27  -1    0.06    0.07
  -2  27   1    0.02    0.07
   1 -27  -1    0.15    0.09
  -1 -27   1    0.14    0.09
   1 -27  -1    0.10    0.09
  -1 -27   1    0.09    0.08
   1  27  -1    0.03    0.06
  -1  27   1    0.04    0.07
  -1  27   1    0.01    0.07
  -1  27   1    0.17    0.07
   1  27  -1    0.10    0.08
  -1  27   1    0.04    0.05
   0 -27   1    0.00    0.09
   0 -27  -1   -0.07    0.08
   0 -27   1    0.04    0.08
   0 -27  -1    0.01    0.09
   0  27   1   -0.03    0.06
   0  27  -1    0.09    0.06
   0  27  -1    0.05    0.06
   0  27   1    0.10    0.05
   0  27   1    0.08    0.07
   1 -27   1    7.83    0.30
   1 -27   1    7.36    0.31
  -1 -27  -1    7.95    0.28
  -1 -27  -1    7.23    0.31
   1  27   1    7.89    0.27
  -1  27  -1    7.75    0.30
   1  27   1    7.46    0.28
   1  27   1    7.69    0.31
   2 -27   1    4.15    0.23
  -2 -27  -1    3.88    0.22
   2 -27   1    4.19    0.22
   2  27   1    3.81    0.20
   2  27   1    4.06    0.19
  -2  27  -1    4.12    0.20
  -2  27  -1    3.96    0.18
   2  27   1    4.11    0.22
   3 -27   1    0.19    0.12
   3 -27   1    0.30    0.12
  -3 -27  -1    0.15    0.10
  -3  27  -1    0.27    0.10
  -3  27  -1    0.18    0.09
   3  27   1    0.18    0.08
   3  27   1    0.34    0.10
   3  27   1    0.17    0.10
   4 -27   1    2.15    0.21
  -4 -27  -1    2.04    0.19
  -4  27  -1    2.05    0.18
   4  27   1    1.87    0.20
   4  27   1    2.18    0.17
   4  27   1    1.97    0.20
  -4  27  -1    2.02    0.17
  -5 -27  -1    1.54    0.20
   5  27   1    1.42    0.19
  -5  27  -1    1.61    0.17
   5  27   1    1.46    0.18
   5  27   1    1.77    0.19
  -5  27  -1    1.46    0.15
  -6 -27  -1    2.06    0.24
  -6 -27  -1    3.03    0.31
   6  27   1    2.50    0.24
  -6  27  -1    2.66    0.23
  -6  27  -1    2.76    0.25
   6  27   1    2.45    0.25
  -7 -28   1    0.30    0.17
   7 -28  -1    0.15    0.20
  -7 -28   1    0.50    0.20
  -7  28   1    0.44    0.15
   7  28  -1    0.60    0.19
  -7  28   1    0.47    0.17
  -6 -28   1    0.33    0.14
  -6  28   1    0.21    0.13
   6  28  -1    0.16    0.14
  -6  28   1   -0.02    0.13
   6  28  -1    0.40    0.16
   5 -28  -1    4.65    0.29
  -5 -28   1    4.39    0.26
   5  28  -1    4.85    0.27
   5  28  -1    4.63    0.26
  -5  28   1    4.38    0.24
   5  28  -1    4.20    0.26
  -5  28   1    4.42    0.25
   4 -28  -1    2.21    0.20
  -4 -28   1    1.84    0.20
  -4 -28   1    1.62    0.15
  -4  28   1    1.82    0.17
   4  28  -1    1.80    0.19
  -4  28   1    1.76    0.17
   4  28  -1    1.69    0.18
   4  28  -1    1.84    0.17
   3 -28  -1    3.29    0.20
  -3 -28   1    3.09    0.21
  -3 -28   1    2.87    0.17
   3 -28  -1    3.18    0.22
  -3  28   1    2.95    0.18
  -3  28   1    2.87    0.16
   3  28  -1    2.99    0.20
   3  28  -1    3.06    0.18
   2 -28  -1    0.13    0.10
   2 -28  -1    0.13    0.10
  -2 -28   1    0.06    0.10
  -2 -28   1    0.10    0.09
   2  28  -1    0.27    0.08
  -2  28   1    0.03    0.07
   2  28  -1    0.16    0.08
  -2  28   1    0.24    0.08
  -1 -28   1    0.50    0.10
   1 -28  -1    0.50    0.10
  -1 -28   1    0.58    0.11
   1 -28  -1    0.63    0.11
   1  28  -1    0.61    0.09
   1  28  -1    0.55    0.08
  -1  28   1    0.53    0.10
  -1  28   1    0.57    0.08
  -1  28   1    0.40    0.07
  -1  28   1    0.41    0.08
   0 -28   1    1.30    0.16
   0 -28  -1    0.95    0.13
   0 -28   1    1.06    0.12
   0 -28  -1    1.21    0.13
   0  28  -1    1.17    0.13
   0  28   1    0.88    0.11
   0  28   1    1.18    0.10
   0  28  -1    0.85    0.10
   0  28   1    0.97    0.13
  -1 -28  -1    0.78    0.11
   1 -28   1    0.79    0.11
   1 -28   1    0.70    0.11
  -1 -28  -1    0.59    0.11
   1  28   1    0.64    0.10
  -1  28  -1    0.70    0.10
   1  28   1    0.62    0.09
   1  28   1    0.72    0.09
   2 -28   1    1.10    0.14
   2 -28   1    1.37    0.17
  -2 -28  -1    0.97    0.13
  -2  28  -1    1.29    0.14
   2  28   1    1.39    0.13
  -2  28  -1    1.28    0.14
   2  28   1    1.27    0.15
   2  28   1    1.16    0.14
  -3 -28  -1    0.75    0.13
   3 -28   1    1.05    0.15
   3  28   1    0.95    0.13
  -3  28  -1    1.11    0.14
   3  28   1    0.82    0.13
   3  28   1    0.97    0.11
  -3  28  -1    1.11    0.13
   4 -28   1    0.00    0.13
  -4 -28  -1   -0.01    0.11
   4  28   1    0.11    0.10
   4  28   1    0.00    0.11
   4  28   1    0.01    0.09
  -4  28  -1    0.21    0.11
  -4  28  -1   -0.01    0.09
  -5 -28  -1    0.26    0.12
   5 -28   1    0.32    0.17
  -5  28  -1   -0.02    0.11
   5  28   1    0.27    0.13
   5  28   1   -0.05    0.13
  -5  28  -1   -0.04    0.13
  -6 -28  -1    0.01    0.14
  -6 -28  -1    0.09    0.17
  -6  28  -1   -0.30    0.15
   6  28   1    0.10    0.16
  -6  28  -1   -0.18    0.13
   6  28   1    0.21    0.15
  -7 -29   1    0.39    0.22
  -7 -29   1    0.30    0.17
  -7  29   1    0.39    0.18
   7  29  -1    0.50    0.19
  -7  29   1    0.31    0.15
  -6 -29   1    0.36    0.16
  -6  29   1    0.56    0.15
   6  29  -1    0.65    0.17
   6  29  -1    0.44    0.17
  -6  29   1    0.51    0.13
  -5 -29   1    1.70    0.21
   5 -29  -1    1.81    0.22
  -5  29   1    1.36    0.15
   5  29  -1    1.63    0.19
  -5  29   1    1.42    0.16
   5  29  -1    1.66    0.21
   5  29  -1    1.21    0.16
   4 -29  -1    0.22    0.13
  -4 -29   1    0.22    0.09
  -4 -29   1    0.23    0.12
   4  29  -1    0.06    0.10
  -4  29   1    0.17    0.10
   4  29  -1    0.05    0.10
  -4  29   1    0.10    0.10
   3 -29  -1    0.33    0.11
   3 -29  -1    0.09    0.11
  -3 -29   1    0.17    0.09
  -3 -29   1    0.23    0.11
   3  29  -1    0.11    0.09
  -3  29   1    0.30    0.09
   3  29  -1    0.28    0.09
  -3  29   1    0.07    0.08
  -2 -29   1    0.14    0.10
   2 -29  -1    0.09    0.10
  -2 -29   1    0.11    0.10
   2 -29  -1    0.17    0.11
   2  29  -1    0.04    0.08
   2  29  -1    0.27    0.09
  -2  29   1    0.22    0.08
  -2  29   1    0.09    0.08
  -1 -29   1    8.26    0.30
   1 -29  -1    7.80    0.33
  -1 -29   1    8.01    0.33
   1 -29  -1    8.50    0.31
  -1  29   1    8.09    0.32
   1  29  -1    7.74    0.31
  -1  29   1    7.71    0.25
   1  29  -1    7.83    0.28
  -1  29   1    7.43    0.25
  -1  29   1    7.72    0.28
   0 -29  -1    0.08    0.10
   0 -29   1    0.07    0.10
   0 -29   1    0.17    0.10
   0 -29  -1    0.02    0.10
   0  29  -1    0.00    0.06
   0  29   1    0.11    0.08
   0  29   1    0.05    0.07
   0  29   1    0.13    0.06
   0  29  -1    0.12    0.08
   1 -29   1    1.84    0.18
   1 -29   1    1.84    0.17
  -1 -29  -1    1.78    0.17
  -1 -29  -1    2.11    0.16
   1  29   1    1.83    0.14
   1  29   1    1.59    0.13
  -1  29  -1    1.57    0.15
   1  29   1    1.82    0.16
   2 -29   1    0.62    0.13
   2 -29   1    0.46    0.12
  -2 -29  -1    0.31    0.11
   2  29   1    0.65    0.10
   2  29   1    0.55    0.11
   2  29   1    0.52    0.10
  -2  29  -1    0.62    0.10
  -2  29  -1    0.58    0.10
  -3 -29  -1    1.58    0.19
   3 -29   1    1.62    0.20
  -3  29  -1    2.27    0.17
   3  29   1    1.84    0.18
   3  29   1    2.05    0.17
  -3  29  -1    1.95    0.17
   3  29   1    2.01    0.19
  -4 -29  -1    0.35    0.12
   4  29   1    0.29    0.10
  -4  29  -1    0.20    0.10
   4  29   1    0.38    0.12
   4  29   1    0.25    0.12
  -4  29  -1    0.36    0.12
  -5 -29  -1    0.09    0.14
  -5  29  -1    0.03    0.13
   5  29   1    0.24    0.14
   5  29   1    0.17    0.12
  -5  29  -1   -0.07    0.11
  -6 -29  -1   -0.12    0.15
  -6 -29  -1    0.03    0.18
  -6  29  -1   -0.39    0.15
   6  29   1    0.02    0.15
   6  29   1    0.06    0.15
  -6  29  -1   -0.10    0.14
  -7 -30   1    2.73    0.30
  -7 -30   1    2.73    0.35
  -7  30   1    2.65    0.25
   7  30  -1    2.89    0.33
  -7  30   1    2.95    0.27
   7  30  -1    2.47    0.28
  -6 -30   1    0.31    0.16
   6  30  -1    0.38    0.16
  -6  30   1    0.39    0.16
   6  30  -1    0.60    0.17
  -6  30   1    0.51    0.14
  -5 -30   1    0.14    0.14
   5 -30  -1    0.15    0.15
  -5  30   1   -0.03    0.11
  -5  30   1    0.03    0.13
   5  30  -1    0.14    0.13
   5  30  -1    0.06    0.13
   5  30  -1    0.31    0.14
   4 -30  -1    0.30    0.14
  -4 -30   1   -0.01    0.12
   4  30  -1    0.17    0.11
   4  30  -1   -0.06    0.11
  -4  30   1    0.02    0.10
  -4  30   1   -0.05    0.10
   3 -30  -1    3.24    0.23
  -3 -30   1    3.28    0.19
  -3 -30   1    3.19    0.24
   3 -30  -1    3.64    0.22
  -3  30   1    3.42    0.18
  -3  30   1    3.24    0.20
   3  30  -1    3.33    0.20
   3  30  -1    3.50    0.22
   2 -30  -1    1.15    0.14
   2 -30  -1    1.25    0.15
  -2 -30   1    1.11    0.13
  -2 -30   1    1.03    0.14
   2  30  -1    1.18    0.14
   2  30  -1    1.18    0.14
  -2  30   1    1.17    0.11
  -2  30   1    1.00    0.12
  -1 -30   1    0.94    0.13
  -1 -30   1    1.09    0.13
   1 -30  -1    0.84    0.13
   1 -30  -1    0.94    0.13
  -1  30   1    0.82    0.12
  -1  30   1    1.04    0.11
   1  30  -1    0.90    0.09
  -1  30   1    0.86    0.10
   1  30  -1    0.95    0.11
  -1  30   1    0.83    0.10
   0 -30  -1    1.15    0.14
   0 -30   1    1.33    0.17
   0 -30  -1    1.04    0.13
   0 -30   1    1.28    0.16
   0  30   1    1.10    0.15
   0  30  -1    1.10    0.14
   0  30   1    1.14    0.13
   0  30  -1    1.25    0.12
   0  30   1    1.00    0.11
  -1 -30  -1    2.74    0.18
   1 -30   1    2.50    0.20
  -1 -30  -1    2.60    0.20
   1 -30   1    2.68    0.19
  -1  30  -1    2.55    0.16
  -1  30  -1    2.36    0.17
   1  30   1    2.13    0.15
   1  30   1    2.65    0.17
   1  30   1    2.74    0.19
   2 -30   1    0.34    0.13
   2 -30   1    0.24    0.12
  -2 -30  -1    0.24    0.11
  -2  30  -1    0.27    0.10
   2  30   1    0.06    0.09
  -2  30  -1    0.21    0.09
   2  30   1    0.14    0.09
   2  30   1    0.16    0.08
  -3 -30  -1    2.49    0.22
   3 -30   1    2.74    0.23
   3  30   1    3.17    0.20
  -3  30  -1    2.32    0.19
   3  30   1    2.60    0.18
   3  30   1    2.64    0.21
  -3  30  -1    2.51    0.19
   4 -30   1    2.55    0.24
  -4 -30  -1    2.38    0.23
   4  30   1    2.10    0.23
  -4  30  -1    2.57    0.20
   4  30   1    2.20    0.21
   4  30   1    2.69    0.21
  -4  30  -1    2.57    0.20
  -5 -30  -1    0.11    0.14
   5 -30   1    0.04    0.17
   5  30   1    0.15    0.13
  -5  30  -1    0.01    0.14
  -5  30  -1   -0.08    0.11
   5  30   1    0.06    0.13
   6 -30   1    0.06    0.21
  -6 -30  -1    0.03    0.16
  -6 -30  -1    0.10    0.19
  -6  30  -1   -0.07    0.15
  -6  30  -1   -0.17    0.16
   6  30   1    0.22    0.17
   6  30   1    0.08    0.16
   7 -31  -1   -0.04    0.22
  -7 -31   1    0.35    0.22
  -7  31   1    0.30    0.16
  -7  31   1   -0.08    0.20
   7  31  -1    0.35    0.20
  -6 -31   1    0.55    0.17
  -6  31   1    0.84    0.15
   6  31  -1    0.78    0.19
  -6  31   1    0.85    0.17
   5 -31  -1    1.86    0.22
  -5 -31   1    1.62    0.20
   5  31  -1    1.65    0.20
   5  31  -1    2.17    0.23
   5  31  -1    1.74    0.19
  -5  31   1    1.74    0.21
  -5  31   1    2.01    0.21
   4 -31  -1   -0.05    0.13
  -4 -31   1   -0.12    0.13
   4  31  -1    0.03    0.11
  -4  31   1    0.14    0.10
  -4  31   1   -0.05    0.11
   4  31  -1    0.05    0.11
   3 -31  -1    5.02    0.27
  -3 -31   1    4.89    0.23
  -3 -31   1    4.42    0.27
   3 -31  -1    4.37    0.27
   3  31  -1    5.11    0.24
   3  31  -1    4.68    0.26
  -3  31   1    4.94    0.21
  -3  31   1    4.30    0.24
   2 -31  -1    0.19    0.11
  -2 -31   1    0.26    0.12
   2 -31  -1    0.28    0.12
  -2 -31   1    0.18    0.11
   2  31  -1    0.25    0.09
   2  31  -1    0.32    0.10
  -2  31   1    0.24    0.09
  -2  31   1    0.27    0.09
  -1 -31   1    0.04    0.10
  -1 -31   1    0.11    0.11
   1 -31  -1    0.17    0.11
   1 -31  -1    0.04    0.11
   1  31  -1    0.07    0.09
  -1  31   1    0.03    0.09
   1  31  -1   -0.04    0.07
  -1  31   1   -0.02    0.08
  -1  31   1    0.13    0.08
  -1  31   1   -0.09    0.07
   0 -31  -1    4.88    0.26
   0 -31   1    5.01    0.24
   0 -31   1    5.15    0.27
   0 -31  -1    4.91    0.25
   0  31   1    4.75    0.19
   0  31   1    4.76    0.24
   0  31   1    4.57    0.21
   0  31  -1    4.95    0.20
   0  31  -1    4.71    0.24
  -1 -31  -1    1.46    0.18
   1 -31   1    1.07    0.14
  -1 -31  -1    1.33    0.17
   1 -31   1    1.23    0.15
   1  31   1    1.24    0.14
   1  31   1    0.92    0.12
  -1  31  -1    1.06    0.13
  -1  31  -1    1.18    0.12
   1  31   1    1.06    0.13
  -2 -31  -1    1.41    0.19
   2 -31   1    1.65    0.20
   2 -31   1    2.11    0.20
  -2  31  -1    1.74    0.16
   2  31   1    1.49    0.18
   2  31   1    1.64    0.16
   2  31   1    1.61    0.16
  -2  31  -1    1.75    0.17
   3 -31   1    3.07    0.25
  -3 -31  -1    2.51    0.23
   3  31   1    2.90    0.22
  -3  31  -1    2.90    0.20
   3  31   1    2.89    0.21
   3  31   1    2.90    0.20
  -3  31  -1    3.21    0.20
  -4 -31  -1    0.95    0.16
  -4  31  -1    0.92    0.14
   4  31   1    0.95    0.15
   4  31   1    0.74    0.15
   4  31   1    1.04    0.16
  -4  31  -1    0.92    0.15
  -5 -31  -1    1.42    0.19
  -5  31  -1    1.52    0.17
  -5  31  -1    1.51    0.19
   5  31   1    1.58    0.18
   5  31   1    1.18    0.20
  -6 -31  -1    0.30    0.20
  -6 -31  -1    0.37    0.18
  -6  31  -1    0.04    0.15
   6  31   1    0.02    0.15
  -6  31  -1    0.06    0.17
   6  31   1    0.05    0.18
  -6 -32   1    0.25    0.17
   6  32  -1    0.14    0.18
  -6  32   1    0.44    0.15
  -6  32   1    0.28    0.17
   5 -32  -1    1.56    0.22
  -5 -32   1    1.16    0.19
  -5  32   1    1.17    0.16
   5  32  -1    1.09    0.18
  -5  32   1    1.05    0.15
  -4 -32   1    0.91    0.17
   4 -32  -1    1.03    0.18
  -4  32   1    0.84    0.14
  -4  32   1    0.93    0.14
   4  32  -1    0.94    0.15
   4  32  -1    0.97    0.16
  -3 -32   1   -0.02    0.11
   3 -32  -1    0.02    0.13
  -3 -32   1   -0.03    0.12
   3 -32  -1    0.06    0.13
  -3  32   1    0.07    0.10
   3  32  -1    0.10    0.11
  -3  32   1    0.02    0.10
   3  32  -1   -0.09    0.10
  -2 -32   1    0.31    0.12
  -2 -32   1    0.49    0.13
   2 -32  -1    0.41    0.13
   2 -32  -1    0.29    0.12
   2  32  -1    0.34    0.10
   2  32  -1    0.21    0.10
  -2  32   1    0.34    0.10
  -2  32   1    0.39    0.10
  -1 -32   1    2.54    0.22
   1 -32  -1    2.64    0.20
  -1 -32   1    2.74    0.20
   1 -32  -1    2.33    0.21
  -1  32   1    2.79    0.17
  -1  32   1    2.46    0.14
   1  32  -1    2.47    0.19
   1  32  -1    2.67    0.16
  -1  32   1    2.66    0.17
  -1  32   1    2.48    0.19
   0 -32   1    0.29    0.12
   0 -32   1    0.25    0.12
   0 -32  -1    0.28    0.12
   0 -32  -1    0.15    0.12
   0  32   1    0.07    0.09
   0  32   1    0.29    0.10
   0  32   1    0.14    0.07
   0  32  -1    0.15    0.08
   0  32  -1    0.14    0.09
   1 -32   1    4.88    0.26
  -1 -32  -1    4.83    0.24
  -1 -32  -1    4.58    0.26
   1 -32   1    4.67    0.26
  -1  32  -1    4.76    0.25
  -1  32  -1    4.56    0.22
   1  32   1    4.67    0.21
   1  32   1    4.65    0.25
   1  32   1    4.45    0.22
  -2 -32  -1   -0.06    0.11
   2 -32   1    0.03    0.14
   2 -32   1    0.16    0.12
   2  32   1    0.08    0.10
   2  32   1    0.00    0.09
  -2  32  -1   -0.02    0.09
   2  32   1    0.11    0.10
  -2  32  -1    0.07    0.11
   3 -32   1    0.26    0.15
  -3 -32  -1    0.21    0.13
  -3  32  -1    0.27    0.12
   3  32   1    0.04    0.11
  -3  32  -1    0.23    0.11
   3  32   1   -0.10    0.11
   3  32   1    0.21    0.11
   4 -32   1    0.17    0.16
  -4 -32  -1   -0.02    0.13
   4  32   1    0.12    0.13
  -4  32  -1    0.09    0.13
  -4  32  -1    0.00    0.11
   4  32   1    0.23    0.12
  -5 -32  -1    0.32    0.15
   5  32   1   -0.07    0.16
  -5  32  -1    0.16    0.16
   5  32   1    0.12    0.14
  -5  32  -1   -0.05    0.13
  -6 -32  -1   -0.01    0.16
  -6 -32  -1    0.31    0.21
  -6  32  -1   -0.11    0.18
   6  32   1   -0.18    0.18
   6  32   1   -0.23    0.16
  -6  32  -1   -0.20    0.16
  -6 -33   1    0.18    0.18
   6  33  -1    0.13    0.17
  -6  33   1    0.14    0.15
  -6  33   1    0.02    0.15
   5 -33  -1   -0.04    0.18
  -5 -33   1    0.10    0.15
   5  33  -1   -0.08    0.13
  -5  33   1    0.04    0.14
  -5  33   1    0.00    0.13
  -4 -33   1    0.63    0.16
   4 -33  -1    0.48    0.17
  -4  33   1    0.61    0.13
  -4  33   1    0.69    0.14
   4  33  -1    0.51    0.15
   4  33  -1    0.57    0.15
  -3 -33   1    0.06    0.12
   3 -33  -1    0.10    0.14
   3 -33  -1    0.18    0.14
  -3 -33   1    0.28    0.13
  -3  33   1    0.06    0.11
   3  33  -1    0.01    0.10
   3  33  -1    0.11    0.12
  -3  33   1    0.26    0.10
   2 -33  -1    0.25    0.13
  -2 -33   1    0.22    0.12
  -2 -33   1    0.29    0.12
   2 -33  -1    0.00    0.12
   2  33  -1    0.05    0.10
  -2  33   1    0.14    0.10
   2  33  -1    0.04    0.09
  -2  33   1   -0.01    0.10
   1 -33  -1    0.68    0.15
   1 -33  -1    0.58    0.14
  -1 -33   1    0.64    0.13
  -1 -33   1    0.76    0.14
  -1  33   1    0.77    0.11
   1  33  -1    0.73    0.10
  -1  33   1    0.77    0.11
  -1  33   1    0.61    0.11
   1  33  -1    0.69    0.12
  -1  33   1    0.54    0.08
   0 -33   1    2.37    0.22
   0 -33   1    2.75    0.23
   0 -33  -1    2.40    0.22
   0 -33  -1    2.54    0.22
   0  33  -1    2.49    0.15
   0  33   1    2.38    0.17
   0  33  -1    2.41    0.19
   0  33   1    2.46    0.20
   0  33   1    2.41    0.15
   1 -33   1    1.23    0.15
  -1 -33  -1    1.42    0.16
  -1 -33  -1    1.25    0.16
   1 -33   1    1.35    0.17
  -1  33  -1    1.09    0.13
   1  33   1    1.46    0.16
  -1  33  -1    1.04    0.14
   1  33   1    1.12    0.14
   1  33   1    1.13    0.14
   2 -33   1    1.42    0.18
   2 -33   1    1.43    0.17
  -2 -33  -1    1.39    0.17
   2  33   1    1.45    0.19
  -2  33  -1    1.29    0.15
   2  33   1    1.31    0.17
   2  33   1    1.39    0.14
  -2  33  -1    1.50    0.18
   3 -33   1    3.43    0.26
  -3 -33  -1    2.73    0.25
  -3  33  -1    3.17    0.21
   3  33   1    2.96    0.22
   3  33   1    3.07    0.23
   3  33   1    3.06    0.25
  -3  33  -1    3.11    0.21
  -4 -33  -1   -0.04    0.14
   4 -33   1   -0.16    0.16
  -4  33  -1    0.19    0.14
   4  33   1    0.03    0.12
   4  33   1   -0.03    0.13
  -4  33  -1    0.02    0.12
  -5 -33  -1    0.13    0.16
   5  33   1   -0.14    0.15
  -5  33  -1   -0.06    0.14
   5  33   1   -0.01    0.16
  -5  33  -1    0.06    0.17
  -6 -34   1    0.05    0.17
  -6  34   1    0.37    0.18
  -6  34   1    0.45    0.17
   6  34  -1    0.40    0.18
  -5 -34   1    0.61    0.18
   5 -34  -1    0.39    0.20
  -5  34   1    0.29    0.14
   5  34  -1    0.46    0.17
  -5  34   1    0.39    0.16
  -4 -34   1    0.13    0.15
   4 -34  -1    0.31    0.17
  -4  34   1    0.44    0.14
   4  34  -1    0.11    0.14
   4  34  -1    0.07    0.13
  -4  34   1    0.22    0.12
  -3 -34   1    0.13    0.13
  -3 -34   1   -0.01    0.13
   3 -34  -1    0.02    0.15
   3  34  -1   -0.10    0.12
   3  34  -1    0.07    0.11
  -3  34   1    0.06    0.11
  -3  34   1    0.14    0.10
   2 -34  -1    0.64    0.15
   2 -34  -1    0.80    0.15
  -2 -34   1    0.55    0.14
  -2 -34   1    0.76    0.14
   2  34  -1    0.46    0.13
  -2  34   1    0.51    0.12
  -2  34   1    0.66    0.12
   2  34  -1    0.72    0.11
  -1 -34   1    4.80    0.28
   1 -34  -1    4.95    0.28
   1 -34  -1    4.27    0.26
  -1 -34   1    4.99    0.27
   1  34  -1    4.66    0.22
  -1  34   1    4.51    0.22
   1  34  -1    4.34    0.26
  -1  34   1    4.51    0.18
  -1  34   1    4.95    0.21
  -1  34   1    4.60    0.26
   0 -34  -1    0.18    0.12
   0 -34  -1    0.21    0.14
   0 -34   1    0.11    0.13
   0 -34   1    0.05    0.13
   0  34  -1   -0.16    0.10
   0  34   1    0.04    0.10
   0  34  -1    0.22    0.08
   0  34   1    0.08    0.10
   0  34   1    0.06    0.08
  -1 -34  -1    1.99    0.21
   1 -34   1    1.78    0.21
  -1 -34  -1    1.74    0.22
   1 -34   1    2.59    0.23
  -1  34  -1    2.25    0.19
   1  34   1    2.14    0.16
   1  34   1    2.33    0.18
  -1  34  -1    2.02    0.18
   1  34   1    2.00    0.20
   2 -34   1    3.14    0.25
  -2 -34  -1    3.14    0.25
  -2  34  -1    2.93    0.22
   2  34   1    2.91    0.20
   2  34   1    3.26    0.22
   2  34   1    2.85    0.23
  -2  34  -1    3.29    0.21
  -3 -34  -1    0.21    0.14
   3  34   1   -0.02    0.13
  -3  34  -1    0.28    0.13
   3  34   1   -0.10    0.12
   3  34   1   -0.05    0.12
  -3  34  -1    0.17    0.11
  -4 -34  -1   -0.03    0.14
  -4  34  -1    0.13    0.13
  -4  34  -1    0.33    0.15
   4  34   1    0.05    0.14
   4  34   1    0.11    0.14
  -5 -34  -1    1.45    0.20
   5  34   1    0.90    0.20
   5  34   1    1.43    0.21
  -5  34  -1    1.22    0.18
  -5  34  -1    1.34    0.20
  -6  35   1    0.18    0.17
  -6  35   1    0.22    0.18
  -5 -35   1    0.93    0.18
   5 -35  -1    0.94    0.22
  -5  35   1    0.69    0.17
   5  35  -1    0.65    0.17
  -5  35   1    0.85    0.18
  -4 -35   1    0.78    0.17
   4 -35  -1    0.67    0.19
  -4  35   1    0.70    0.14
   4  35  -1    0.48    0.15
   4  35  -1    0.35    0.14
  -4  35   1    0.58    0.15
  -3 -35   1    0.62    0.16
  -3 -35   1    0.67    0.15
   3 -35  -1    0.64    0.18
   3  35  -1    0.40    0.15
  -3  35   1    0.64    0.13
  -3  35   1    0.59    0.14
   2 -35  -1    2.74    0.24
   2 -35  -1    2.46    0.23
  -2 -35   1    2.44    0.22
  -2 -35   1    2.25    0.24
   2  35  -1    2.24    0.19
  -2  35   1    2.34    0.21
  -2  35   1    2.69    0.18
   2  35  -1    2.57    0.23
  -1 -35   1    0.21    0.14
  -1 -35   1    0.13    0.13
   1 -35  -1    0.04    0.14
   1 -35  -1    0.07    0.13
   1  35  -1   -0.01    0.11
  -1  35   1    0.07    0.10
   1  35  -1    0.29    0.10
  -1  35   1    0.11    0.10
  -1  35   1    0.05    0.11
   0 -35   1   -0.03    0.14
   0 -35   1    0.15    0.14
   0 -35  -1    0.16    0.12
   0 -35  -1    0.14    0.14
   0  35   1    0.21    0.11
   0  35   1    0.09    0.09
   0  35   1    0.09    0.10
   0  35  -1    0.08    0.11
  -1 -35  -1   -0.01    0.14
   1 -35   1    0.12    0.13
   1 -35   1    0.18    0.15
  -1 -35  -1    0.15    0.14
   1  35   1    0.05    0.11
   1  35   1    0.26    0.10
   1  35   1    0.31    0.11
  -1  35  -1    0.01    0.12
  -1  35  -1    0.10    0.10
  -2 -35  -1    1.84    0.23
   2 -35   1    1.87    0.21
   2  35   1    1.58    0.21
  -2  35  -1    1.96    0.20
   2  35   1    1.76    0.19
  -2  35  -1    1.37    0.19
   2  35   1    1.47    0.15
  -3 -35  -1    0.63    0.15
   3 -35   1    0.87    0.19
   3  35   1    0.66    0.14
  -3  35  -1    0.83    0.15
  -3  35  -1    0.75    0.14
   3  35   1    0.86    0.16
   3  35   1    0.88    0.15
   4 -35   1    0.20    0.20
  -4 -35  -1    0.01    0.15
   4  35   1   -0.06    0.16
  -4  35  -1   -0.10    0.12
  -4  35  -1    0.19    0.15
   4  35   1   -0.15    0.14
  -5 -35  -1    2.46    0.27
   5  35   1    1.68    0.22
  -5  35  -1    1.76    0.23
   5  35   1    1.77    0.22
  -5  35  -1    1.84    0.21
  -5 -36   1    4.14    0.31
   5 -36  -1    3.78    0.34
  -5  36   1    3.33    0.28
   5  36  -1    3.17    0.30
  -5  36   1    3.50    0.28
  -4 -36   1    0.01    0.15
   4 -36  -1   -0.09    0.17
  -4  36   1   -0.17    0.12
  -4  36   1   -0.01    0.14
   4  36  -1    0.02    0.14
   4  36  -1    0.19    0.15
  -3 -36   1    3.44    0.25
  -3 -36   1    3.23    0.28
   3 -36  -1    3.21    0.27
  -3  36   1    3.06    0.22
  -3  36   1    3.30    0.24
   3  36  -1    3.04    0.24
   3  36  -1    3.71    0.28
  -2 -36   1    0.03    0.14
  -2 -36   1    0.12    0.14
   2 -36  -1   -0.04    0.15
   2 -36  -1    0.08    0.15
  -2  36   1   -0.01    0.11
   2  36  -1   -0.17    0.11
  -2  36   1    0.24    0.12
   2  36  -1    0.06    0.13
   1 -36  -1    0.22    0.14
  -1 -36   1    0.25    0.15
  -1 -36   1    0.21    0.14
   1 -36  -1    0.19    0.14
   1  36  -1    0.35    0.11
   1  36  -1    0.23    0.12
  -1  36   1    0.30    0.11
  -1  36   1    0.13    0.11
  -1  36   1    0.31    0.12
   0 -36   1    0.76    0.17
   0 -36  -1    0.89    0.16
   0 -36   1    1.14    0.18
   0 -36  -1    1.09    0.17
   0  36   1    0.91    0.14
   0  36  -1    0.82    0.14
   0  36   1    0.99    0.13
   0  36   1    0.94    0.12
  -1 -36  -1    1.82    0.21
  -1 -36  -1    1.77    0.20
   1 -36   1    1.90    0.25
  -1  36  -1    1.39    0.19
  -1  36  -1    1.70    0.17
   1  36   1    1.76    0.19
   1  36   1    1.72    0.20
   1  36   1    1.82    0.16
  -2 -36  -1    0.55    0.15
   2 -36   1    0.72    0.17
   2  36   1    0.84    0.15
   2  36   1    0.83    0.15
  -2  36  -1    0.82    0.14
  -2  36  -1    0.91    0.14
   2  36   1    0.81    0.13
   3 -36   1    0.23    0.17
  -3 -36  -1    0.22    0.15
   3  36   1    0.20    0.15
   3  36   1   -0.10    0.13
   3  36   1    0.22    0.13
  -3  36  -1    0.14    0.14
  -3  36  -1    0.34    0.13
  -4 -36  -1    0.20    0.14
   4  36   1   -0.22    0.14
   4  36   1   -0.23    0.16
  -4  36  -1   -0.04    0.14
  -4  36  -1    0.02    0.15
  -5 -36  -1    0.65    0.18
  -5  36  -1    0.13    0.16
   5  36   1    0.11    0.17
  -5  36  -1    0.24    0.20
   5  36   1    0.04    0.18
  -5 -37   1    3.40    0.32
   5 -37  -1    3.03    0.33
  -5  37   1    3.03    0.29
  -5  37   1    2.66    0.28
   5  37  -1    2.61    0.29
   4 -37  -1    0.95    0.21
  -4 -37   1    0.96    0.19
  -4  37   1    1.12    0.17
   4  37  -1    0.83    0.18
  -4  37   1    0.63    0.15
   4  37  -1    0.90    0.17
  -3 -37   1    0.55    0.16
   3 -37  -1    0.50    0.18
  -3 -37   1    0.43    0.16
   3  37  -1    0.46    0.14
  -3  37   1    0.40    0.13
   3  37  -1    0.48    0.15
  -3  37   1    0.31    0.15
  -2 -37   1    0.55    0.16
  -2 -37   1    0.65    0.17
   2 -37  -1    0.51    0.17
   2 -37  -1    0.11    0.17
   2  37  -1    0.42    0.14
  -2  37   1    0.64    0.13
   2  37  -1    0.30    0.12
  -2  37   1    0.48    0.13
  -1 -37   1    0.50    0.16
   1 -37  -1    0.46    0.17
  -1 -37   1    0.30    0.16
   1 -37  -1    0.35    0.16
  -1  37   1    0.09    0.11
   1  37  -1    0.25    0.12
  -1  37   1    0.27    0.12
   1  37  -1    0.36    0.11
   0 -37  -1    0.34    0.16
   0 -37  -1    0.16    0.14
   0 -37   1    0.10    0.15
   0  37  -1    0.28    0.12
   0  37   1    0.30    0.10
   0  37   1    0.24    0.12
   0  37   1    0.08    0.12
  -1 -37  -1    3.02    0.27
  -1 -37  -1    3.01    0.27
   1 -37   1    2.91    0.28
   1  37   1    2.81    0.20
  -1  37  -1    3.05    0.22
   1  37   1    2.72    0.22
  -1  37  -1    2.75    0.23
   1  37   1    3.00    0.24
  -2 -37  -1    0.48    0.16
  -2  37  -1    0.35    0.13
  -2  37  -1    0.46    0.14
   2  37   1    0.56    0.14
   2  37   1    0.31    0.12
   2  37   1    0.52    0.14
  -3 -37  -1    3.27    0.29
  -3  37  -1    4.11    0.27
  -3  37  -1    3.37    0.26
   3  37   1    3.99    0.27
   3  37   1    3.76    0.29
   3  37   1    3.74    0.24
  -4 -37  -1    0.76    0.18
  -4  37  -1    0.28    0.15
   4  37   1    0.16    0.17
   4  37   1    0.23    0.16
  -4  37  -1    0.70    0.18
   5 -38  -1    2.09    0.27
  -5 -38   1    2.35    0.32
  -5  38   1    2.06    0.23
  -5  38   1    1.68    0.21
   4 -38  -1    0.37    0.20
  -4 -38   1    0.38    0.18
  -4  38   1    0.17    0.15
  -4  38   1    0.18    0.17
   4  38  -1    0.29    0.19
   3 -38  -1    1.87    0.23
  -3 -38   1    1.56    0.21
   3  38  -1    2.23    0.24
   3  38  -1    1.64    0.18
  -3  38   1    1.66    0.22
  -3  38   1    2.16    0.21
   2 -38  -1    0.11    0.17
  -2 -38   1    0.03    0.16
   2 -38  -1    0.00    0.18
  -2  38   1    0.25    0.13
   2  38  -1    0.21    0.13
  -2  38   1    0.49    0.14
   2  38  -1    0.07    0.12
   1 -38  -1    3.70    0.31
  -1 -38   1    3.89    0.30
  -1 -38   1    4.32    0.28
   1 -38  -1    3.92    0.31
   1  38  -1    5.18    0.29
  -1  38   1    3.91    0.22
  -1  38   1    4.03    0.27
   0 -38   1   -0.03    0.15
   0 -38   1   -0.09    0.15
   0 -38  -1    0.06    0.17
   0 -38  -1    0.05    0.15
   0  38  -1    0.03    0.13
   0  38   1    0.07    0.12
   0  38   1   -0.07    0.12
  -1 -38  -1    1.25    0.20
   1 -38   1    1.19    0.20
  -1 -38  -1    1.20    0.18
  -1  38  -1    1.25    0.17
   1  38   1    1.07    0.16
   1  38   1    1.17    0.14
  -1  38  -1    1.08    0.16
   1  38   1    1.18    0.17
  -2 -38  -1    0.11    0.15
  -2  38  -1    0.14    0.14
   2  38   1    0.33    0.15
  -2  38  -1    0.45    0.13
   2  38   1    0.21    0.14
   2  38   1    0.33    0.12
  -3 -38  -1    0.11    0.16
   3  38   1   -0.16    0.14
  -3  38  -1   -0.08    0.12
   3  38   1    0.01    0.15
   3  38   1    0.12    0.14
  -3  38  -1    0.08    0.15
  -4 -38  -1    1.41    0.20
  -4  38  -1    1.01    0.18
  -4  38  -1    1.29    0.20
   4  38   1    0.89    0.18
  -5 -39   1    0.42    0.22
  -5  39   1    0.92    0.21
   5  39  -1    0.91    0.20
  -5  39   1    0.46    0.18
  -4 -39   1   -0.07    0.18
   4  39  -1    0.31    0.18
   4  39  -1   -0.17    0.17
  -4  39   1    0.12    0.15
  -4  39   1   -0.17    0.16
   3 -39  -1    0.74    0.20
  -3 -39   1    0.84    0.19
   3  39  -1    0.66    0.17
  -3  39   1    0.89    0.17
   3  39  -1    0.81    0.18
  -3  39   1    0.77    0.16
  -2 -39   1    0.06    0.15
   2 -39  -1    0.43    0.18
   2 -39  -1   -0.19    0.17
  -2 -39   1   -0.03    0.17
   2  39  -1    0.22    0.14
  -2  39   1    0.36    0.14
  -2  39   1    0.14    0.12
   2  39  -1    0.03    0.13
   1 -39  -1    0.14    0.18
  -1 -39   1    0.22    0.17
   1 -39  -1    0.01    0.17
  -1 -39   1    0.43    0.17
  -1  39   1    0.14    0.13
  -1  39   1    0.01    0.13
   1  39  -1    0.49    0.14
   0 -39   1    1.01    0.19
   0 -39   1    1.12    0.20
   0 -39  -1    1.42    0.20
   0 -39  -1    1.12    0.19
   0  39   1    1.17    0.16
   0  39   1    0.99    0.16
   0  39  -1    1.05    0.16
  -1 -39  -1    0.43    0.18
  -1 -39  -1    0.50    0.18
   1 -39   1    0.51    0.18
   1  39   1    0.28    0.12
  -1  39  -1    0.46    0.15
   1  39   1    0.33    0.14
   1  39   1    0.40    0.14
  -1  39  -1    0.30    0.15
  -2 -39  -1    0.98    0.20
   2 -39   1    1.20    0.21
  -2  39  -1    0.94    0.18
   2  39   1    1.02    0.18
   2  39   1    1.39    0.16
  -2  39  -1    1.20    0.16
  -3 -39  -1    0.30    0.17
   3 -39   1    0.12    0.21
  -3  39  -1    0.17    0.17
  -3  39  -1    0.03    0.14
   3  39   1   -0.03    0.17
   3  39   1    0.08    0.15
   3  39   1    0.15    0.14
  -4 -39  -1    0.57    0.19
   4  39   1    0.39    0.17
  -4  39  -1    0.26    0.16
   4  39   1    0.10    0.18
  -4  39  -1    0.25    0.19
  -4 -40   1    0.28    0.20
  -4  40   1    0.38    0.18
   4  40  -1    0.19    0.18
   4  40  -1    0.26    0.19
  -4  40   1    0.35    0.16
  -3 -40   1    0.22    0.19
  -3  40   1   -0.06    0.13
   3  40  -1    0.03    0.16
   3  40  -1   -0.17    0.15
  -3  40   1   -0.02    0.15
   2 -40  -1   -0.01    0.20
  -2 -40   1    0.14    0.19
  -2 -40   1   -0.03    0.18
   2  40  -1    0.32    0.16
  -2  40   1    0.21    0.13
  -2  40   1    0.17    0.15
  -1 -40   1    1.69    0.21
   1 -40  -1    1.65    0.23
   1 -40  -1    1.76    0.23
  -1 -40   1    1.36    0.22
  -1  40   1    1.47    0.18
  -1  40   1    1.62    0.17
   1  40  -1    1.56    0.20
   0 -40   1    0.09    0.17
   0 -40   1    0.26    0.17
   0 -40  -1    0.09    0.18
   0 -40  -1    0.24    0.17
   0  40   1    0.06    0.14
   0  40   1    0.24    0.13
   0  40   1   -0.07    0.12
   0  40  -1    0.18    0.14
   1 -40   1   -0.04    0.17
  -1 -40  -1    0.05    0.16
  -1 -40  -1    0.13    0.19
  -1  40  -1   -0.02    0.12
   1  40   1    0.09    0.14
   1  40   1    0.08    0.14
   1  40   1    0.10    0.12
  -1  40  -1   -0.09    0.15
   2 -40   1    0.28    0.20
  -2 -40  -1    0.37    0.18
   2  40   1    0.15    0.15
  -2  40  -1    0.27    0.16
  -2  40  -1    0.40    0.14
   2  40   1    0.23    0.14
   2  40   1    0.26    0.16
  -3 -40  -1    0.16    0.18
   3  40   1    0.17    0.19
  -3  40  -1    0.03    0.17
   3  40   1   -0.01    0.17
  -3  40  -1    0.06    0.15
   3  40   1    0.10    0.15
  -4  41   1    0.44    0.19
  -4  41   1    0.11    0.16
   4  41  -1   -0.01    0.20
  -3 -41   1    0.15    0.20
  -3  41   1    0.00    0.15
   3  41  -1   -0.04    0.16
   3  41  -1    0.08    0.16
  -3  41   1    0.13    0.17
   2 -41  -1    0.15    0.20
  -2 -41   1   -0.22    0.19
  -2  41   1    0.19    0.13
  -2  41   1    0.05    0.15
   2  41  -1   -0.09    0.14
  -1 -41   1    0.26    0.20
   1 -41  -1    0.36    0.19
  -1 -41   1    0.22    0.19
   1 -41  -1    0.45    0.20
   1  41  -1    0.28    0.15
  -1  41   1    0.31    0.15
  -1  41   1    0.24    0.15
   0 -41   1    0.33    0.18
   0 -41   1    0.19    0.18
   0 -41  -1    0.10    0.18
   0 -41  -1    0.36    0.19
   0  41   1    0.20    0.15
   0  41   1   -0.01    0.15
   0  41  -1    0.06    0.14
  -1 -41  -1    0.45    0.20
  -1 -41  -1    0.62    0.20
   1 -41   1    0.58    0.20
   1  41   1    0.21    0.15
   1  41   1    0.47    0.16
  -1  41  -1    0.16    0.14
  -1  41  -1    0.41    0.17
  -2 -41  -1    0.61    0.21
   2 -41   1    0.33    0.21
   2  41   1    0.37    0.17
  -2  41  -1    0.33    0.17
  -2  41  -1    0.64    0.16
   2  41   1    0.37    0.15
   2  41   1    0.90    0.18
  -3 -41  -1    1.68    0.25
   3  41   1    1.49    0.24
   3  41   1    1.95    0.21
  -3  41  -1    1.97    0.27
  -3  41  -1    2.00    0.22
   3 -42  -1   -0.09    0.22
  -3 -42   1    0.14    0.21
  -3  42   1   -0.34    0.15
  -3  42   1    0.07    0.17
   3  42  -1   -0.03    0.18
  -2 -42   1   -0.13    0.20
  -2 -42   1    0.34    0.21
   2 -42  -1    0.64    0.25
  -2  42   1    0.59    0.18
   2  42  -1    0.58    0.17
  -2  42   1    0.49    0.16
   1 -42  -1    0.08    0.21
   1 -42  -1    0.47    0.20
  -1 -42   1    0.26    0.21
  -1 -42   1    0.08    0.21
  -1  42   1    0.40    0.16
  -1  42   1    0.17    0.16
   1  42  -1    0.02    0.15
   0 -42  -1    0.28    0.19
   0 -42   1    0.18    0.21
   0 -42  -1   -0.09    0.19
   0  42   1    0.12    0.16
   0  42  -1    0.01    0.15
   0  42   1   -0.20    0.16
  -1 -42  -1    0.29    0.20
  -1 -42  -1    0.51    0.21
   1  42   1    0.18    0.17
  -1  42  -1    0.11    0.17
  -1  42  -1    0.38    0.16
  -2 -42  -1    0.25    0.20
   2  42   1    0.04    0.17
  -2  42  -1    0.00    0.14
   2  42   1   -0.13    0.16
  -2  42  -1    0.47    0.18
   2  42   1    0.22    0.18
   3 -42   1    0.04    0.22
  -3 -42  -1    0.44    0.21
  -3  42  -1    0.28    0.17
  -3  42  -1   -0.09    0.18
   3 -43  -1    1.12    0.27
   3  43  -1    1.07    0.23
  -3  43   1    1.20    0.21
  -3  43   1    1.04    0.20
   2 -43  -1   -0.03    0.21
  -2 -43   1    0.18    0.22
  -2 -43   1   -0.24    0.20
   2  43  -1   -0.11    0.17
  -2  43   1    0.36    0.16
  -2  43   1    0.07    0.17
   1 -43  -1    0.27    0.21
   1 -43  -1    0.11    0.22
  -1 -43   1    0.14    0.21
  -1 -43   1   -0.08    0.22
  -1  43   1    0.25    0.16
  -1  43   1    0.20    0.16
   1  43  -1   -0.20    0.15
   0 -43   1    0.35    0.21
   0 -43  -1    0.97    0.22
   0 -43  -1    0.31    0.22
   0  43   1    0.51    0.17
   0  43   1    0.38    0.17
   0  43  -1    0.61    0.18
  -1 -43  -1    0.32    0.22
  -1 -43  -1    0.12    0.21
  -1  43  -1    0.06    0.16
  -1  43  -1   -0.29    0.17
   1  43   1   -0.07    0.17
  -2 -43  -1    0.31    0.20
  -2  43  -1    0.16    0.19
  -2  43  -1   -0.03    0.16
   2  43   1    0.07    0.18
  -2 -44   1   -0.40    0.23
   2 -44  -1    0.19    0.23
  -2  44   1    0.08    0.18
   2  44  -1    0.03    0.18
  -2  44   1   -0.14    0.15
  -1 -44   1    0.82    0.25
   1 -44  -1    0.53    0.24
   1  44  -1    0.44    0.18
  -1  44   1    0.44    0.17
  -1  44   1    0.45    0.19
   0 -44  -1    0.34    0.24
   0 -44  -1    0.13    0.23
   0  44   1   -0.16    0.17
   0  44  -1    0.25    0.17
   0  44  -1   -0.02    0.17
   0  44   1   -0.04    0.18
  -1 -44  -1    0.38    0.23
  -1 -44  -1    0.39    0.23
  -1  44  -1    0.33    0.17
  -1  44  -1    0.04    0.19
   1  44   1    0.05    0.18
  -1 -45   1    0.31    0.23
  -1 -45   1   -0.18    0.23
  -1  45   1   -0.14    0.19
  -1  45   1   -0.07    0.17
   1  45  -1    0.19    0.19
   0 -45  -1    0.94    0.27
   0 -45  -1    1.00    0.27
   0  45  -1    0.87    0.21
   0  45   1    0.31    0.19
   0  45  -1    0.95    0.20
   9   0  -2   -0.08    0.17
  -8   0   2    1.77    0.18
   8   0  -2    2.23    0.21
  -7   0   2    0.09    0.09
   7   0  -2   -0.02    0.10
  -7   0   2   -0.10    0.08
  -6   0   2   11.12    0.35
  -6   0   2   12.53    0.39
  -6   0   2   10.96    0.39
  -6   0   2   11.56    0.39
   6   0  -2   11.07    0.36
   6   0  -2   12.24    0.39
   5   0  -2    0.05    0.06
  -5   0   2   -0.03    0.05
   5   0  -2    0.08    0.05
  -5   0   2    0.01    0.05
  -5   0   2   -0.05    0.05
  -5   0   2    0.04    0.07
  -4   0   2    1.04    0.07
  -4   0   2    1.00    0.07
  -4   0   2    0.91    0.08
   4   0  -2    0.94    0.08
  -4   0   2    1.01    0.09
   4   0  -2    0.94    0.09
  -3   0   2   -0.01    0.04
  -3   0   2    0.01    0.03
   3   0  -2    0.03    0.03
   3   0  -2    0.03    0.04
  -3   0   2   -0.01    0.03
   3   0  -2   -0.04    0.03
  -2   0   2   39.38    1.02
  -2   0   2   38.96    1.11
   2   0  -2   39.07    1.04
   2   0  -2   39.66    1.12
   2   0  -2   36.56    1.11
   2   0  -2   39.39    1.02
  -2   0   2   37.71    1.11
  -1   0   2    0.03    0.02
   1   0  -2    0.04    0.03
  -1   0   2    0.04    0.03
  -1   0   2    0.02    0.02
   1   0  -2    0.03    0.02
  -1   0   2   -0.01    0.03
   1   0  -2    0.00    0.03
  -1   0   2   -0.02    0.03
   1   0  -2   -0.02    0.03
   0   0  -2    1.52    0.07
   0   0   2    1.37    0.07
   0   0   2    1.28    0.07
   0   0   2    1.37    0.07
   0   0  -2    1.41    0.07
   0   0   2    1.43    0.07
   0   0   2    1.49    0.07
   0   0   2    1.42    0.07
   0   0  -2    1.44    0.07
   0   0  -2    1.44    0.07
  -1   0  -2    0.04    0.02
   1   0   2    0.01    0.02
   1   0   2    0.03    0.02
   1   0   2    0.01    0.02
   1   0   2    0.01    0.03
  -1   0  -2    0.00    0.02
  -1   0  -2   -0.02    0.03
   1   0   2   -0.03    0.02
  -1   0  -2   -0.01    0.02
  -1   0  -2   -0.04    0.03
   1   0   2   -0.05    0.02
  -1   0  -2   -0.01    0.02
   1   0   2    0.04    0.03
   2   0   2   10.34    0.29
  -2   0  -2   10.00    0.30
  -2   0  -2    9.94    0.30
   2   0   2   10.41    0.31
  -2   0  -2    9.81    0.29
   2   0   2    9.90    0.26
   2   0   2    9.56    0.33
  -2   0  -2    9.94    0.26
  -2   0  -2    9.92    0.34
   2   0   2   10.05    0.28
   3   0   2    0.02    0.05
  -3   0  -2    0.00    0.06
   3   0   2    0.03    0.05
   3   0   2    0.07    0.04
   3   0   2   -0.06    0.04
  -3   0  -2    0.02    0.05
   4   0   2    0.07    0.06
  -4   0  -2    0.16    0.07
   4   0   2    0.09    0.06
   4   0   2    0.08    0.06
   4   0   2    0.12    0.06
   4   0   2    0.20    0.06
   5   0   2   -0.03    0.08
  -5   0  -2    0.25    0.10
   5   0   2    0.09    0.08
   5   0   2    0.09    0.08
   5   0   2    0.01    0.08
   5   0   2    0.13    0.08
   6   0   2    0.35    0.10
  -6   0  -2    0.34    0.13
   6   0   2    0.32    0.11
   6   0   2    0.28    0.11
   6   0   2    0.14    0.10
   7   0   2    0.04    0.14
   7   0   2    0.28    0.14
  -7   0  -2    0.26    0.16
   7   0   2    0.39    0.13
   7   0   2    0.16    0.12
   8   0   2    2.30    0.25
   8   0   2    2.96    0.31
   9  -1  -2    0.25    0.16
   9   1  -2    0.19    0.16
   9   1  -2    0.15    0.17
  -8  -1   2    8.66    0.37
   8  -1  -2    9.23    0.37
  -8   1   2    8.56    0.34
   8   1  -2    9.07    0.37
  -7  -1   2    0.09    0.09
   7  -1  -2    0.13    0.09
  -7  -1   2    0.24    0.09
  -7   1   2    0.16    0.09
  -7   1   2    0.13    0.08
   7   1  -2    0.16    0.10
   6  -1  -2   10.56    0.35
  -6  -1   2   10.24    0.34
  -6  -1   2    9.28    0.34
   6  -1  -2    9.40    0.32
  -6  -1   2    9.21    0.30
  -6  -1   2    9.97    0.35
  -6   1   2   10.58    0.35
  -6   1   2   10.08    0.34
  -6   1   2    9.84    0.34
   6   1  -2    9.34    0.32
   6   1  -2   10.47    0.35
  -6   1   2    9.53    0.31
  -5  -1   2    0.05    0.07
   5  -1  -2    0.13    0.05
  -5  -1   2    0.13    0.05
   5  -1  -2    0.03    0.06
  -5  -1   2    0.07    0.05
  -5  -1   2    0.02    0.05
   5   1  -2    0.17    0.05
  -5   1   2    0.04    0.05
  -5   1   2    0.11    0.07
   5   1  -2   -0.01    0.06
  -5   1   2    0.07    0.05
  -5   1   2    0.01    0.05
   4  -1  -2    1.00    0.08
  -4  -1   2    1.00    0.09
   4  -1  -2    0.91    0.09
  -4  -1   2    1.06    0.07
  -4  -1   2    0.97    0.07
  -4  -1   2    0.83    0.08
   4  -1  -2    0.93    0.07
  -4   1   2    1.07    0.07
  -4   1   2    0.98    0.07
  -4   1   2    1.04    0.09
   4   1  -2    0.91    0.09
   4   1  -2    0.97    0.08
  -4   1   2    0.95    0.08
  -3  -1   2    0.34    0.04
  -3  -1   2    0.38    0.05
  -3  -1   2    0.32    0.05
   3  -1  -2    0.41    0.05
   3  -1  -2    0.42    0.05
   3  -1  -2    0.34    0.05
   3   1  -2    0.33    0.04
  -3   1   2    0.33    0.05
   3   1  -2    0.33    0.04
  -3   1   2    0.46    0.05
   3   1  -2    0.34    0.04
  -3   1   2    0.30    0.04
   3   1  -2    0.30    0.05
   2  -1  -2   19.74    0.60
  -2  -1   2   20.39    0.61
  -2  -1   2   21.26    0.55
   2  -1  -2   20.79    0.61
  -2  -1   2   20.54    0.60
   2   1  -2   20.74    0.56
   2   1  -2   19.04    0.60
  -2   1   2   20.98    0.61
  -2   1   2   20.06    0.60
  -2   1   2   20.81    0.54
   2   1  -2   21.14    0.55
   2   1  -2   20.75    0.61
  -1  -1   2   12.45    0.37
   1  -1  -2   12.44    0.37
   1  -1  -2   12.49    0.34
  -1  -1   2   12.67    0.34
  -1  -1   2   12.15    0.37
   1  -1  -2   12.51    0.37
  -1  -1   2   12.74    0.34
  -1  -1   2   12.40    0.37
   1   1  -2   12.22    0.37
  -1   1   2   11.90    0.37
  -1   1   2   12.23    0.37
   1   1  -2   12.58    0.34
  -1   1   2   12.37    0.34
  -1   1   2   12.24    0.34
   1   1  -2   12.52    0.37
   1   1  -2   12.33    0.37
   1   1  -2   12.27    0.34
   1   1  -2   12.40    0.34
   0  -1   2    0.46    0.05
   0  -1  -2    0.50    0.05
   0  -1  -2    0.46    0.05
   0  -1   2    0.45    0.04
   0  -1   2    0.47    0.05
   0  -1  -2    0.42    0.04
   0  -1   2    0.41    0.05
   0  -1  -2    0.51    0.05
   0  -1   2    0.46    0.04
   0  -1   2    0.48    0.05
   0  -1  -2    0.42    0.05
   0   1   2    0.46    0.04
   0   1  -2    0.43    0.05
   0   1   2    0.46    0.05
   0   1   2    0.51    0.05
   0   1   2    0.46    0.05
   0   1  -2    0.45    0.04
   0   1  -2    0.55    0.04
   0   1  -2    0.37    0.05
   0   1   2    0.43    0.05
   0   1  -2    0.36    0.05
   1  -1   2    0.11    0.03
   1  -1   2    0.15    0.03
   1  -1   2    0.15    0.03
   1  -1   2    0.15    0.03
   1  -1   2    0.14    0.02
   1  -1   2    0.14    0.03
  -1  -1  -2    0.12    0.02
  -1  -1  -2    0.15    0.04
   1  -1   2    0.12    0.03
  -1  -1  -2    0.10    0.03
  -1  -1  -2    0.12    0.03
  -1  -1  -2    0.09    0.03
  -1  -1  -2    0.14    0.03
  -1  -1  -2    0.16    0.03
   1   1   2    0.17    0.03
   1   1   2    0.13    0.04
  -1   1  -2    0.14    0.03
  -1   1  -2    0.18    0.03
   1   1   2    0.15    0.03
   1   1   2    0.06    0.03
  -1   1  -2    0.13    0.03
  -1   1  -2    0.13    0.03
   1   1   2    0.12    0.03
   1   1   2    0.17    0.03
   1   1   2    0.14    0.02
  -1   1  -2    0.16    0.04
  -2  -1  -2    1.89    0.08
   2  -1   2    1.97    0.09
   2  -1   2    1.97    0.11
   2  -1   2    1.87    0.09
   2  -1   2    1.90    0.08
  -2  -1  -2    1.75    0.09
   2  -1   2    1.93    0.09
  -2  -1  -2    1.86    0.11
  -2  -1  -2    1.88    0.08
   2  -1   2    2.12    0.09
  -2  -1  -2    1.82    0.08
  -2   1  -2    1.83    0.09
   2   1   2    1.88    0.08
   2   1   2    1.96    0.09
  -2   1  -2    1.95    0.11
   2   1   2    1.94    0.09
  -2   1  -2    1.90    0.08
  -2   1  -2    1.87    0.09
   2   1   2    1.90    0.09
   2   1   2    1.91    0.11
   3  -1   2    2.60    0.13
   3  -1   2    2.77    0.12
  -3  -1  -2    2.66    0.15
   3  -1   2    2.90    0.13
   3  -1   2    2.60    0.11
  -3   1  -2    2.73    0.15
   3   1   2    2.84    0.13
   3   1   2    2.86    0.13
   3   1   2    2.63    0.12
  -3   1  -2    2.61    0.12
   4  -1   2    3.23    0.16
  -4  -1  -2    3.16    0.17
   4  -1   2    3.10    0.14
   4  -1   2    3.08    0.15
   4  -1   2    2.75    0.14
   4  -1   2    2.95    0.15
  -4   1  -2    3.21    0.18
   4   1   2    2.86    0.15
   4   1   2    3.10    0.16
   4   1   2    3.01    0.15
   4   1   2    3.13    0.14
   5  -1   2    6.06    0.25
   5  -1   2    6.04    0.24
  -5  -1  -2    6.01    0.28
   5  -1   2    6.29    0.24
   5  -1   2    6.06    0.24
   5  -1   2    6.10    0.24
   5   1   2    5.98    0.26
  -5   1  -2    6.37    0.28
   5   1   2    6.20    0.24
   5   1   2    6.05    0.24
   5   1   2    6.02    0.24
   6  -1   2    0.10    0.10
   6  -1   2    0.11    0.11
  -6  -1  -2    0.09    0.12
   6  -1   2    0.26    0.09
   6  -1   2    0.18    0.10
   6   1   2    0.22    0.11
   6   1   2    0.23    0.11
   6   1   2    0.17    0.10
  -6   1  -2    0.18    0.11
   6   1   2    0.06    0.10
   7  -1   2    3.52    0.26
   7  -1   2    3.66    0.25
  -7  -1  -2    3.08    0.29
   7  -1   2    3.06    0.25
   7   1   2    3.36    0.26
   7   1   2    3.53    0.25
   7   1   2    3.21    0.24
  -7   1  -2    3.31    0.29
   8  -1   2    0.12    0.18
   8   1   2    0.03    0.18
   8   1   2    0.22    0.18
   8   1   2    0.06    0.19
   9  -2  -2    0.26    0.17
   9   2  -2   -0.20    0.14
   9   2  -2    0.03    0.16
   8  -2  -2    0.46    0.13
  -8  -2   2    0.73    0.12
  -8   2   2    0.69    0.14
  -8   2   2    0.42    0.11
   8   2  -2    0.64    0.14
   7  -2  -2    0.28    0.10
  -7  -2   2    0.16    0.08
  -7  -2   2    0.21    0.09
   7   2  -2    0.17    0.10
  -7   2   2    0.11    0.08
   6  -2  -2    0.18    0.08
   6  -2  -2   -0.01    0.06
  -6  -2   2    0.12    0.06
  -6  -2   2   -0.04    0.09
  -6  -2   2    0.08    0.06
  -6   2   2    0.13    0.07
   6   2  -2   -0.13    0.08
  -6   2   2    0.15    0.07
  -6   2   2    0.12    0.09
   6   2  -2    0.04    0.05
  -6   2   2   -0.01    0.08
   5  -2  -2    0.07    0.05
   5  -2  -2    0.02    0.06
  -5  -2   2   -0.05    0.07
   5  -2  -2    0.07    0.06
  -5  -2   2    0.09    0.05
  -5  -2   2    0.13    0.05
  -5  -2   2    0.08    0.04
   5   2  -2    0.07    0.05
  -5   2   2    0.01    0.05
  -5   2   2    0.07    0.05
  -5   2   2    0.01    0.06
   5   2  -2    0.09    0.06
  -5   2   2    0.15    0.07
   4  -2  -2    1.60    0.09
  -4  -2   2    1.71    0.10
  -4  -2   2    1.65    0.08
  -4  -2   2    1.70    0.08
  -4  -2   2    1.83    0.11
   4  -2  -2    1.64    0.11
   4  -2  -2    1.86    0.10
   4   2  -2    1.73    0.10
  -4   2   2    1.92    0.11
  -4   2   2    1.63    0.09
   4   2  -2    1.88    0.10
  -4   2   2    1.86    0.10
  -4   2   2    1.78    0.08
  -3  -2   2    6.39    0.21
  -3  -2   2    6.42    0.21
  -3  -2   2    6.00    0.18
   3  -2  -2    5.99    0.20
   3   2  -2    6.27    0.18
  -3   2   2    6.36    0.19
   3   2  -2    6.28    0.20
   3   2  -2    5.93    0.20
  -3   2   2    5.98    0.21
  -3   2   2    6.56    0.21
   3   2  -2    6.18    0.21
   2  -2  -2    8.43    0.23
  -2  -2   2    8.21    0.26
   2  -2  -2    8.15    0.26
  -2  -2   2    8.35    0.23
  -2  -2   2    8.16    0.26
   2  -2  -2    7.78    0.26
  -2   2   2    8.30    0.26
   2   2  -2    8.13    0.26
  -2   2   2    8.55    0.23
   2   2  -2    7.54    0.26
   2   2  -2    8.09    0.24
   2   2  -2    8.44    0.23
  -2   2   2    8.38    0.26
   1  -2  -2    1.55    0.07
  -1  -2   2    1.58    0.08
   1  -2  -2    1.58    0.07
   1  -2  -2    1.60    0.08
  -1  -2   2    1.70    0.07
  -1  -2   2    1.78    0.08
  -1  -2   2    1.57    0.07
   1  -2  -2    1.53    0.08
   1   2  -2    1.75    0.08
  -1   2   2    1.58    0.08
   1   2  -2    1.59    0.07
  -1   2   2    1.71    0.07
   1   2  -2    1.65    0.06
   1   2  -2    1.64    0.07
   1   2  -2    1.53    0.08
  -1   2   2    1.64    0.08
   1   2  -2    1.60    0.06
   0  -2  -2  105.74    3.02
   0  -2   2  106.78    2.75
   0  -2   2  108.66    3.02
   0  -2  -2  109.64    2.49
   0  -2  -2  104.35    3.10
   0  -2  -2  110.33    2.90
   0  -2   2  107.01    2.79
   0  -2  -2  105.38    2.75
   0  -2   2  108.72    2.89
   0  -2   2  106.63    3.10
   0  -2  -2  106.76    3.02
   0  -2   2  107.14    3.02
   0   2   2  106.00    3.02
   0   2   2  104.83    3.10
   0   2   2  105.98    3.02
   0   2  -2  110.17    2.89
   0   2  -2  105.51    2.79
   0   2  -2  108.01    3.02
   0   2   2  104.90    2.90
   0   2  -2  103.61    3.10
   0   2  -2  106.73    2.75
   0   2  -2  103.72    3.02
   0   2   2  106.85    2.75
   1  -2   2    8.59    0.28
  -1  -2  -2    8.29    0.23
  -1  -2  -2    8.24    0.25
   1  -2   2    8.27    0.24
   1  -2   2    8.32    0.25
  -1  -2  -2    8.41    0.24
  -1  -2  -2    8.39    0.26
  -1  -2  -2    8.55    0.21
   1  -2   2    8.31    0.25
  -1  -2  -2    8.21    0.28
   1  -2   2    8.34    0.25
   1  -2   2    8.74    0.25
  -1  -2  -2    8.08    0.26
   1   2   2    8.24    0.24
  -1   2  -2    8.28    0.24
  -1   2  -2    8.37    0.22
   1   2   2    8.49    0.23
  -1   2  -2    8.44    0.25
   1   2   2    8.55    0.21
  -1   2  -2    8.45    0.25
   1   2   2    8.55    0.26
  -1   2  -2    8.19    0.28
   1   2   2    8.35    0.25
   1   2   2    8.47    0.28
   1   2   2    8.19    0.25
  -2  -2  -2    1.55    0.07
  -2  -2  -2    1.49    0.08
  -2  -2  -2    1.46    0.10
  -2  -2  -2    1.51    0.07
   2  -2   2    1.50    0.08
   2  -2   2    1.29    0.10
   2  -2   2    1.28    0.07
   2  -2   2    1.38    0.08
   2  -2   2    1.38    0.08
  -2  -2  -2    1.37    0.08
   2  -2   2    1.34    0.08
  -2   2  -2    1.30    0.08
   2   2   2    1.41    0.07
   2   2   2    1.31    0.10
   2   2   2    1.48    0.07
  -2   2  -2    1.44    0.08
  -2   2  -2    1.26    0.10
  -2   2  -2    1.46    0.08
   2   2   2    1.38    0.07
   2   2   2    1.36    0.08
   3  -2   2    0.06    0.05
  -3  -2  -2    0.08    0.06
  -3  -2  -2    0.15    0.05
   3  -2   2   -0.03    0.04
   3  -2   2    0.14    0.04
   3  -2   2    0.15    0.05
   3   2   2    0.09    0.05
  -3   2  -2    0.05    0.05
   3   2   2    0.07    0.05
   3   2   2    0.12    0.05
  -3   2  -2    0.14    0.06
   4  -2   2    7.26    0.26
   4  -2   2    7.53    0.25
   4  -2   2    7.50    0.25
  -4  -2  -2    7.14    0.29
   4  -2   2    7.27    0.26
   4  -2   2    7.34    0.25
   4   2   2    7.61    0.26
  -4   2  -2    7.43    0.29
   4   2   2    7.38    0.25
   4   2   2    7.32    0.27
   5  -2   2    4.33    0.19
   5  -2   2    4.28    0.21
   5  -2   2    4.43    0.21
   5  -2   2    4.44    0.19
  -5  -2  -2    4.46    0.24
   5   2   2    4.40    0.20
   5   2   2    4.31    0.20
   5   2   2    4.30    0.21
   5   2   2    4.33    0.21
  -5   2  -2    4.37    0.23
   6  -2   2    0.41    0.11
   6  -2   2    0.63    0.11
   6  -2   2    0.32    0.10
  -6  -2  -2    0.40    0.13
   6  -2   2    0.16    0.10
   6   2   2    0.40    0.12
  -6   2  -2    0.37    0.13
   6   2   2    0.48    0.11
   6   2   2    0.26    0.11
   6   2   2    0.21    0.10
   7  -2   2    0.77    0.15
   7  -2   2    0.49    0.15
  -7  -2  -2    0.79    0.18
   7  -2   2    0.65    0.14
   7  -2   2    0.93    0.15
   7   2   2    0.59    0.14
   7   2   2    0.62    0.15
   7   2   2    0.79    0.15
   7   2   2    0.67    0.15
  -7   2  -2    0.61    0.17
  -8  -2  -2    0.00    0.20
   8  -2   2    0.06    0.18
   8   2   2    0.09    0.18
   8   2   2    0.20    0.18
   9  -3  -2    0.00    0.17
   9   3  -2    0.28    0.16
   9   3  -2    0.20    0.15
   8  -3  -2    0.84    0.14
   8   3  -2    0.65    0.15
   7  -3  -2    0.04    0.09
  -7  -3   2    0.10    0.08
  -7  -3   2    0.09    0.09
  -7   3   2    0.03    0.09
  -7   3   2   -0.03    0.08
   7   3  -2    0.16    0.10
   6  -3  -2    4.03    0.19
  -6  -3   2    3.68    0.14
  -6  -3   2    3.62    0.20
   6  -3  -2    3.28    0.19
   6  -3  -2    3.67    0.16
  -6  -3   2    3.90    0.18
  -6  -3   2    4.03    0.18
   6   3  -2    3.66    0.19
  -6   3   2    3.81    0.18
  -6   3   2    3.69    0.17
   6   3  -2    3.50    0.16
  -6   3   2    3.71    0.19
  -6   3   2    3.45    0.17
  -5  -3   2    0.96    0.09
   5  -3  -2    1.06    0.11
   5  -3  -2    0.87    0.09
   5  -3  -2    0.88    0.10
  -5  -3   2    0.83    0.09
  -5  -3   2    1.01    0.07
  -5  -3   2    1.24    0.12
   5  -3  -2    0.87    0.09
   5   3  -2    1.09    0.11
  -5   3   2    1.07    0.09
   5   3  -2    0.99    0.07
  -5   3   2    0.89    0.09
  -5   3   2    1.04    0.11
  -5   3   2    0.97    0.09
   5   3  -2    0.97    0.09
   4  -3  -2    3.67    0.14
  -4  -3   2    3.56    0.13
   4  -3  -2    3.56    0.15
  -4  -3   2    3.61    0.12
   4  -3  -2    3.82    0.15
  -4  -3   2    3.58    0.15
  -4   3   2    3.87    0.15
   4   3  -2    3.85    0.15
   4   3  -2    3.89    0.12
  -4   3   2    3.36    0.13
   4   3  -2    3.46    0.15
  -4   3   2    4.08    0.16
   3  -3  -2   11.91    0.37
  -3  -3   2   12.16    0.35
  -3  -3   2   11.98    0.37
   3  -3  -2   12.03    0.37
   3   3  -2   12.04    0.35
   3   3  -2   11.45    0.37
   3   3  -2   12.53    0.33
  -3   3   2   12.27    0.35
  -3   3   2   12.09    0.37
  -3   3   2   12.26    0.37
   3   3  -2   11.90    0.37
  -2  -3   2    6.38    0.20
  -2  -3   2    6.15    0.20
  -2  -3   2    6.39    0.18
   2  -3  -2    6.08    0.20
   2  -3  -2    5.92    0.20
  -2  -3   2    6.18    0.19
   2  -3  -2    6.00    0.18
   2   3  -2    6.13    0.20
  -2   3   2    5.93    0.18
  -2   3   2    5.98    0.20
   2   3  -2    6.21    0.19
   2   3  -2    5.78    0.20
  -2   3   2    5.95    0.20
   2   3  -2    6.24    0.18
  -2   3   2    6.25    0.17
  -1  -3   2    2.88    0.11
   1  -3  -2    3.00    0.10
   1  -3  -2    2.95    0.11
   1  -3  -2    2.86    0.11
  -1  -3   2    2.96    0.11
  -1  -3   2    2.92    0.10
  -1  -3   2    2.91    0.09
  -1  -3   2    2.79    0.10
   1  -3  -2    2.94    0.11
   1   3  -2    3.01    0.11
   1   3  -2    2.90    0.10
  -1   3   2    2.86    0.11
   1   3  -2    2.99    0.10
   1   3  -2    2.88    0.11
  -1   3   2    2.84    0.10
   1   3  -2    3.01    0.10
   1   3  -2    2.89    0.09
  -1   3   2    2.88    0.11
   0  -3  -2    1.45    0.07
   0  -3  -2    1.50    0.07
   0  -3  -2    1.41    0.07
   0  -3   2    1.43    0.07
   0  -3   2    1.45    0.07
   0  -3   2    1.53    0.07
   0  -3  -2    1.43    0.07
   0  -3  -2    1.46    0.07
   0  -3  -2    1.23    0.04
   0  -3   2    1.23    0.06
   0  -3   2    1.45    0.07
   0   3  -2    1.48    0.06
   0   3   2    1.54    0.07
   0   3  -2    1.46    0.07
   0   3   2    1.53    0.07
   0   3  -2    1.49    0.07
   0   3   2    1.52    0.07
   0   3  -2    1.56    0.07
   0   3  -2    1.46    0.07
   0   3   2    1.43    0.07
   0   3  -2    1.48    0.07
  -1  -3  -2    6.84    0.22
  -1  -3  -2    7.00    0.22
   1  -3   2    7.01    0.24
  -1  -3  -2    7.04    0.18
  -1  -3  -2    7.07    0.20
   1  -3   2    7.07    0.21
   1  -3   2    6.91    0.21
   1  -3   2    7.07    0.21
  -1  -3  -2    6.20    0.22
   1  -3   2    7.17    0.21
   1  -3   2    7.24    0.22
  -1  -3  -2    6.64    0.21
  -1  -3  -2    7.07    0.24
   1   3   2    7.10    0.18
  -1   3  -2    7.05    0.22
   1   3   2    7.25    0.22
  -1   3  -2    6.89    0.24
  -1   3  -2    7.12    0.21
   1   3   2    7.04    0.20
   1   3   2    7.18    0.22
  -1   3  -2    6.82    0.21
   1   3   2    6.81    0.21
   1   3   2    6.82    0.22
  -1   3  -2    7.16    0.19
   2  -3   2    0.67    0.06
  -2  -3  -2    0.52    0.07
  -2  -3  -2    0.49    0.06
   2  -3   2    0.49    0.05
   2  -3   2    0.62    0.06
  -2  -3  -2    0.47    0.06
   2  -3   2    0.63    0.07
   2  -3   2    0.45    0.05
  -2  -3  -2    0.59    0.05
   2   3   2    0.52    0.05
  -2   3  -2    0.53    0.06
  -2   3  -2    0.54    0.06
   2   3   2    0.68    0.06
   2   3   2    0.50    0.05
   2   3   2    0.45    0.06
  -2   3  -2    0.56    0.08
  -2   3  -2    0.53    0.06
  -3  -3  -2    3.94    0.15
   3  -3   2    3.82    0.15
   3  -3   2    3.73    0.14
   3  -3   2    3.77    0.16
   3  -3   2    3.78    0.15
  -3  -3  -2    3.80    0.18
  -3  -3  -2    3.35    0.13
   3  -3   2    3.73    0.15
  -3   3  -2    3.75    0.18
   3   3   2    3.88    0.16
  -3   3  -2    3.63    0.14
   3   3   2    3.83    0.14
   3   3   2    3.82    0.15
   4  -3   2    0.17    0.07
  -4  -3  -2    0.24    0.08
   4  -3   2    0.09    0.06
   4  -3   2    0.13    0.06
   4  -3   2    0.26    0.06
   4  -3   2    0.22    0.06
  -4   3  -2    0.19    0.08
   4   3   2    0.19    0.06
  -4   3  -2    0.11    0.07
   4   3   2    0.25    0.07
   4   3   2    0.23    0.06
   5  -3   2    2.95    0.17
   5  -3   2    2.59    0.17
   5  -3   2    2.98    0.16
   5  -3   2    2.89    0.17
  -5  -3  -2    2.99    0.20
   5   3   2    2.76    0.17
   5   3   2    3.02    0.18
   5   3   2    2.64    0.16
  -5   3  -2    2.96    0.20
   6  -3   2    1.41    0.16
   6  -3   2    1.54    0.17
   6  -3   2    1.50    0.16
  -6  -3  -2    1.25    0.16
   6  -3   2    1.11    0.14
   6   3   2    1.24    0.14
   6   3   2    1.31    0.14
   6   3   2    1.14    0.14
   6   3   2    1.38    0.17
  -6   3  -2    1.21    0.17
  -7  -3  -2    0.13    0.16
   7  -3   2    0.13    0.13
   7  -3   2    0.26    0.14
   7  -3   2    0.33    0.14
   7  -3   2    0.29    0.14
  -7   3  -2    0.14    0.15
   7   3   2    0.37    0.14
   7   3   2    0.24    0.13
   7   3   2    0.34    0.14
   7   3   2    0.04    0.14
   8  -3   2    0.03    0.17
   8   3   2   -0.06    0.18
  -8   3  -2   -0.07    0.19
   8   3   2    0.01    0.19
   8   3   2    0.24    0.18
   9  -4  -2    0.08    0.17
   9   4  -2    0.14    0.17
   9   4  -2    0.17    0.14
   8  -4  -2    0.73    0.14
  -8  -4   2    0.72    0.14
   8   4  -2    0.57    0.14
  -8   4   2    0.68    0.11
  -7  -4   2    0.21    0.09
   7  -4  -2    0.18    0.10
  -7  -4   2    0.14    0.09
   7   4  -2    0.30    0.10
  -7   4   2    0.02    0.09
  -7   4   2    0.17    0.08
  -6  -4   2    0.10    0.07
  -6  -4   2    0.03    0.07
  -6  -4   2    0.07    0.09
   6  -4  -2    0.13    0.08
   6   4  -2    0.08    0.06
  -6   4   2    0.14    0.09
   6   4  -2    0.09    0.08
  -6   4   2   -0.06    0.07
   6   4  -2    0.04    0.06
  -6   4   2   -0.04    0.06
  -6   4   2   -0.01    0.08
   5  -4  -2    0.53    0.06
   5  -4  -2    0.40    0.07
   5  -4  -2    0.44    0.08
   5  -4  -2    0.76    0.10
  -5  -4   2    0.53    0.07
  -5  -4   2    0.47    0.06
  -5  -4   2    0.48    0.05
   5   4  -2    0.59    0.08
   5   4  -2    0.48    0.05
  -5   4   2    0.38    0.07
  -5   4   2    0.61    0.08
  -5   4   2    0.65    0.08
  -5   4   2    0.52    0.06
   5   4  -2    0.49    0.06
  -4  -4   2    0.86    0.10
  -4  -4   2    0.71    0.08
  -4  -4   2    0.75    0.05
   4  -4  -2    0.76    0.08
   4  -4  -2    1.01    0.08
  -4  -4   2    0.90    0.07
  -4   4   2    0.70    0.07
   4   4  -2    0.76    0.09
   4   4  -2    0.90    0.06
   4   4  -2    0.84    0.08
  -4   4   2    0.93    0.09
  -4   4   2    0.99    0.08
  -3  -4   2    0.10    0.04
   3  -4  -2    0.04    0.04
  -3  -4   2    0.17    0.05
  -3  -4   2    0.12    0.04
   3  -4  -2    0.07    0.04
   3  -4  -2    0.14    0.04
   3   4  -2    0.14    0.03
  -3   4   2    0.06    0.04
  -3   4   2    0.09    0.03
   3   4  -2    0.09    0.04
  -3   4   2    0.08    0.04
   3   4  -2    0.05    0.04
   3   4  -2    0.06    0.03
   2  -4  -2   55.50    1.63
  -2  -4   2   56.47    1.63
   2  -4  -2   58.84    1.63
  -2  -4   2   59.15    1.50
   2  -4  -2   55.98    1.48
  -2  -4   2   58.25    1.51
  -2  -4   2   55.94    1.63
   2   4  -2   54.23    1.63
   2   4  -2   57.77    1.50
  -2   4   2   56.99    1.52
  -2   4   2   57.54    1.63
   2   4  -2   57.39    1.63
   2   4  -2   56.78    1.51
  -2   4   2   56.52    1.63
  -1  -4   2    2.40    0.09
  -1  -4   2    2.37    0.10
   1  -4  -2    2.51    0.10
  -1  -4   2    2.41    0.10
   1  -4  -2    2.49    0.09
  -1  -4   2    2.28    0.09
  -1  -4   2    2.45    0.08
   1  -4  -2    2.54    0.10
   1  -4  -2    2.43    0.10
  -1   4   2    2.40    0.10
   1   4  -2    2.38    0.08
  -1   4   2    2.62    0.09
   1   4  -2    2.39    0.09
   1   4  -2    2.59    0.10
   1   4  -2    2.49    0.10
  -1   4   2    2.45    0.10
   1   4  -2    2.51    0.09
   0  -4  -2    7.87    0.25
   0  -4  -2    8.22    0.25
   0  -4  -2    8.48    0.26
   0  -4   2    8.03    0.25
   0  -4   2    8.51    0.23
   0  -4  -2    7.85    0.26
   0  -4   2    7.94    0.26
   0  -4   2    8.09    0.25
   0  -4   2    8.42    0.24
   0   4   2    8.23    0.25
   0   4  -2    8.58    0.25
   0   4  -2    8.04    0.26
   0   4  -2    8.31    0.23
   0   4  -2    8.19    0.24
   0   4   2    7.96    0.25
   0   4   2    7.71    0.25
   0   4   2    8.06    0.24
   0   4  -2    8.39    0.24
   0   4  -2    8.87    0.25
  -1  -4  -2    1.00    0.06
   1  -4   2    1.01    0.05
  -1  -4  -2    0.96    0.05
  -1  -4  -2    0.95    0.06
   1  -4   2    0.98    0.07
   1  -4   2    0.88    0.05
   1  -4   2    0.89    0.05
  -1  -4  -2    0.89    0.06
  -1  -4  -2    0.82    0.06
  -1  -4  -2    0.77    0.07
   1  -4   2    0.80    0.07
   1  -4   2    0.92    0.06
   1  -4   2    0.92    0.04
  -1   4  -2    0.96    0.05
  -1   4  -2    1.01    0.06
  -1   4  -2    0.90    0.07
   1   4   2    0.93    0.05
   1   4   2    1.07    0.05
   1   4   2    0.83    0.06
   1   4   2    0.88    0.05
  -1   4  -2    0.90    0.06
   1   4   2    0.99    0.06
   1   4   2    0.99    0.06
  -1   4  -2    0.92    0.05
   2  -4   2    2.71    0.11
  -2  -4  -2    2.76    0.12
  -2  -4  -2    2.76    0.11
  -2  -4  -2    2.62    0.11
   2  -4   2    2.62    0.11
   2  -4   2    2.90    0.11
  -2  -4  -2    2.56    0.13
   2  -4   2    2.86    0.11
   2  -4   2    2.59    0.10
   2   4   2    2.63    0.11
  -2   4  -2    2.55    0.10
   2   4   2    2.52    0.10
   2   4   2    2.63    0.10
   2   4   2    2.72    0.10
  -2   4  -2    2.68    0.11
   2   4   2    2.74    0.10
  -2   4  -2    2.58    0.13
   2   4   2    2.70    0.12
  -2   4  -2    2.62    0.11
   3  -4   2   28.30    0.81
   3  -4   2   29.76    0.80
  -3  -4  -2   28.37    0.79
   3  -4   2   27.08    0.78
  -3  -4  -2   29.22    0.84
  -3  -4  -2   29.34    0.90
   3  -4   2   29.02    0.79
   3  -4   2   29.97    0.82
   3   4   2   29.29    0.84
  -3   4  -2   28.92    0.72
   3   4   2   29.38    0.79
   3   4   2   29.36    0.79
  -3   4  -2   28.49    0.89
   3   4   2   28.87    0.71
   4  -4   2    0.34    0.06
   4  -4   2    0.31    0.06
   4  -4   2    0.31    0.07
   4  -4   2    0.19    0.06
   4  -4   2    0.21    0.07
  -4  -4  -2    0.29    0.08
   4   4   2    0.37    0.07
   4   4   2    0.34    0.07
  -4   4  -2    0.33    0.08
  -4   4  -2    0.29    0.07
   4   4   2    0.26    0.06
   5  -4   2    0.35    0.08
   5  -4   2    0.01    0.08
  -5  -4  -2    0.19    0.09
   5  -4   2    0.16    0.08
   5  -4   2    0.32    0.08
   5   4   2    0.25    0.08
   5   4   2    0.18    0.08
   5   4   2    0.24    0.09
  -5   4  -2    0.34    0.10
  -6  -4  -2    1.96    0.21
   6  -4   2    2.17    0.18
   6  -4   2    1.95    0.18
   6  -4   2    1.76    0.17
   6  -4   2    1.66    0.18
   6   4   2    1.83    0.19
   6   4   2    1.85    0.18
  -6   4  -2    2.08    0.21
   6   4   2    1.78    0.18
   6   4   2    2.07    0.19
  -7  -4  -2    0.35    0.17
   7  -4   2    0.21    0.14
   7  -4   2   -0.08    0.12
   7  -4   2    0.11    0.13
   7   4   2    0.03    0.14
   7   4   2    0.03    0.13
   7   4   2    0.23    0.14
   7   4   2    0.33    0.14
  -7   4  -2    0.40    0.16
   8  -4   2   -0.05    0.18
  -8   4  -2    0.01    0.20
   8   4   2    0.57    0.18
   8   4   2    0.21    0.18
   8   4   2    0.00    0.20
   9  -5  -2    0.36    0.18
   9   5  -2    0.42    0.15
   9   5  -2    0.56    0.19
  -8  -5   2    0.15    0.13
   8  -5  -2    0.17    0.13
   8   5  -2    0.21    0.14
  -8   5   2   -0.13    0.09
   7  -5  -2    0.22    0.10
  -7  -5   2    0.25    0.09
  -7  -5   2    0.21    0.09
   7  -5  -2    0.20    0.10
  -7   5   2    0.19    0.09
   7   5  -2    0.18    0.10
   6  -5  -2    2.13    0.14
  -6  -5   2    2.47    0.15
  -6  -5   2    2.48    0.15
  -6  -5   2    2.29    0.17
   6  -5  -2    2.31    0.16
  -6   5   2    2.19    0.14
  -6   5   2    1.99    0.16
   6   5  -2    2.33    0.15
   6   5  -2    1.90    0.13
   6   5  -2    2.26    0.12
  -5  -5   2    5.42    0.23
   5  -5  -2    5.43    0.21
  -5  -5   2    5.65    0.21
   5  -5  -2    6.01    0.22
   5  -5  -2    5.53    0.20
  -5  -5   2    5.82    0.22
   5  -5  -2    5.71    0.20
   5   5  -2    5.58    0.18
  -5   5   2    5.55    0.22
   5   5  -2    5.87    0.22
  -5   5   2    5.44    0.20
  -5   5   2    5.84    0.21
   5   5  -2    5.55    0.21
   4  -5  -2    3.09    0.13
  -4  -5   2    3.25    0.12
  -4  -5   2    2.93    0.10
  -4  -5   2    3.11    0.14
   4  -5  -2    2.86    0.12
  -4  -5   2    3.13    0.14
   4   5  -2    3.14    0.14
   4   5  -2    3.36    0.11
  -4   5   2    2.94    0.14
  -4   5   2    3.30    0.14
  -4   5   2    2.96    0.13
  -3  -5   2    3.22    0.13
   3  -5  -2    3.26    0.13
  -3  -5   2    2.82    0.12
   3  -5  -2    3.09    0.12
   3  -5  -2    2.93    0.12
  -3  -5   2    3.35    0.13
   3  -5  -2    3.05    0.11
   3  -5  -2    3.18    0.11
  -3   5   2    3.25    0.13
  -3   5   2    3.07    0.13
   3   5  -2    3.06    0.12
   3   5  -2    3.36    0.11
   3   5  -2    2.94    0.12
   3   5  -2    3.18    0.13
  -3   5   2    3.20    0.12
  -2  -5   2   11.48    0.33
   2  -5  -2   11.73    0.32
  -2  -5   2   11.81    0.36
   2  -5  -2   11.85    0.29
  -2  -5   2   11.82    0.36
   2  -5  -2   11.81    0.36
  -2  -5   2   12.35    0.33
   2  -5  -2   11.82    0.36
  -2   5   2   11.12    0.33
   2   5  -2   11.37    0.36
   2   5  -2   11.93    0.33
  -2   5   2   11.24    0.36
   2   5  -2   11.79    0.33
   2   5  -2   11.75    0.36
  -2   5   2   11.89    0.36
   1  -5  -2    4.19    0.15
   1  -5  -2    4.32    0.15
   1  -5  -2    4.18    0.14
  -1  -5   2    4.35    0.14
   1  -5  -2    4.37    0.13
  -1  -5   2    4.31    0.14
  -1  -5   2    4.39    0.13
  -1  -5   2    4.25    0.15
  -1  -5   2    4.31    0.15
   1  -5  -2    4.23    0.11
   1   5  -2    4.16    0.15
   1   5  -2    4.19    0.13
   1   5  -2    4.29    0.13
  -1   5   2    4.06    0.13
  -1   5   2    4.19    0.15
   1   5  -2    4.27    0.15
  -1   5   2    4.14    0.15
   0  -5   2    1.63    0.07
   0  -5   2    1.46    0.07
   0  -5  -2    1.73    0.08
   0  -5  -2    1.57    0.07
   0  -5   2    1.62    0.07
   0  -5   2    1.53    0.07
   0  -5   2    1.50    0.05
   0  -5   2    1.63    0.07
   0  -5  -2    1.65    0.08
   0  -5  -2    1.55    0.07
   0   5   2    1.62    0.08
   0   5  -2    1.61    0.06
   0   5  -2    1.59    0.07
   0   5   2    1.71    0.07
   0   5   2    1.47    0.07
   0   5  -2    1.66    0.07
   0   5  -2    1.59    0.07
   0   5   2    1.62    0.07
   0   5  -2    1.59    0.08
   0   5  -2    1.61    0.07
   1  -5   2    0.95    0.06
   1  -5   2    0.85    0.05
   1  -5   2    0.90    0.05
  -1  -5  -2    0.94    0.06
  -1  -5  -2    0.95    0.06
  -1  -5  -2    0.93    0.07
   1  -5   2    0.74    0.07
  -1  -5  -2    0.78    0.07
  -1  -5  -2    0.96    0.06
   1  -5   2    0.90    0.05
   1  -5   2    1.00    0.05
  -1  -5  -2    0.87    0.06
   1   5   2    1.04    0.06
   1   5   2    0.76    0.04
   1   5   2    0.85    0.06
   1   5   2    0.89    0.06
  -1   5  -2    0.95    0.07
  -1   5  -2    0.86    0.06
   1   5   2    0.93    0.06
  -1   5  -2    0.80    0.05
   1   5   2    0.84    0.06
  -1   5  -2    0.84    0.06
  -1   5  -2    0.89    0.06
  -1   5  -2    0.94    0.05
   2  -5   2    0.40    0.05
  -2  -5  -2    0.38    0.05
   2  -5   2    0.52    0.06
   2  -5   2    0.35    0.04
  -2  -5  -2    0.38    0.05
   2  -5   2    0.39    0.05
  -2  -5  -2    0.48    0.06
  -2  -5  -2    0.35    0.06
  -2  -5  -2    0.49    0.05
   2  -5   2    0.44    0.05
   2   5   2    0.45    0.06
  -2   5  -2    0.41    0.05
   2   5   2    0.41    0.05
   2   5   2    0.45    0.05
  -2   5  -2    0.41    0.05
  -2   5  -2    0.39    0.05
   2   5   2    0.40    0.05
   2   5   2    0.46    0.06
  -2   5  -2    0.40    0.06
   2   5   2    0.38    0.04
   3  -5   2   35.65    1.03
  -3  -5  -2   37.18    1.07
  -3  -5  -2   37.58    1.14
   3  -5   2   37.91    1.04
   3  -5   2   37.72    0.99
  -3  -5  -2   36.10    1.01
   3  -5   2   37.22    1.00
   3  -5   2   37.78    1.01
   3   5   2   36.70    0.90
  -3   5  -2   36.50    0.91
  -3   5  -2   37.00    1.13
   3   5   2   38.12    1.01
   3   5   2   37.86    1.01
   3   5   2   37.55    1.06
   4  -5   2    2.26    0.14
   4  -5   2    2.20    0.14
   4  -5   2    2.47    0.12
   4  -5   2    2.35    0.13
  -4  -5  -2    2.31    0.16
  -4  -5  -2    2.30    0.11
   4  -5   2    2.43    0.13
  -4   5  -2    2.29    0.13
   4   5   2    2.28    0.15
   4   5   2    2.42    0.13
   4   5   2    2.39    0.14
  -4   5  -2    2.33    0.16
  -5  -5  -2    0.57    0.11
   5  -5   2    0.47    0.10
   5  -5   2    0.71    0.09
   5  -5   2    0.64    0.09
   5  -5   2    0.57    0.09
   5   5   2    0.59    0.10
   5   5   2    0.50    0.10
  -5   5  -2    0.58    0.11
   5   5   2    0.49    0.09
   6  -5   2    1.06    0.13
   6  -5   2    0.89    0.13
   6  -5   2    0.87    0.12
  -6  -5  -2    0.98    0.15
   6  -5   2    0.74    0.12
   6   5   2    0.76    0.13
   6   5   2    0.73    0.13
  -6   5  -2    0.90    0.15
   6   5   2    0.79    0.13
   7  -5   2    0.95    0.15
  -7  -5  -2    0.89    0.19
   7  -5   2    1.09    0.16
   7  -5   2    1.00    0.15
   7   5   2    0.94    0.16
   7   5   2    1.03    0.16
  -7   5  -2    1.11    0.19
   7   5   2    1.14    0.18
   7   5   2    1.10    0.16
  -8  -5  -2    0.33    0.19
   8   5   2    0.15    0.16
   8   5   2    0.05    0.18
  -8   5  -2   -0.08    0.20
   8   5   2    0.02    0.19
   9  -6  -2   -0.21    0.16
   9   6  -2    0.07    0.17
   9   6  -2    0.11    0.14
  -8  -6   2    0.17    0.12
   8  -6  -2   -0.03    0.13
   8   6  -2    0.23    0.13
   7  -6  -2    0.47    0.11
  -7  -6   2    0.37    0.10
   7  -6  -2    0.02    0.10
   7   6  -2    0.26    0.10
   6  -6  -2    6.05    0.25
   6  -6  -2    5.69    0.23
  -6  -6   2    6.02    0.25
  -6  -6   2    6.03    0.24
   6   6  -2    5.82    0.23
   6   6  -2    5.87    0.21
  -6   6   2    6.13    0.25
   6   6  -2    6.45    0.25
  -6   6   2    6.23    0.23
   5  -6  -2    0.66    0.08
   5  -6  -2    0.76    0.09
   5  -6  -2    0.79    0.10
  -5  -6   2    0.65    0.08
  -5  -6   2    0.77    0.09
   5  -6  -2    0.66    0.08
   5   6  -2    0.64    0.06
  -5   6   2    0.61    0.08
  -5   6   2    0.67    0.09
   5   6  -2    0.74    0.09
   5   6  -2    0.62    0.07
   4  -6  -2    0.04    0.05
  -4  -6   2   -0.09    0.05
  -4  -6   2    0.08    0.03
  -4  -6   2    0.07    0.04
   4  -6  -2    0.09    0.05
  -4  -6   2    0.11    0.05
   4  -6  -2    0.06    0.04
   4   6  -2    0.04    0.04
  -4   6   2    0.12    0.05
  -4   6   2   -0.06    0.05
   4   6  -2    0.09    0.04
  -4   6   2    0.06    0.05
   4   6  -2   -0.01    0.05
   3  -6  -2   13.50    0.40
   3  -6  -2   13.81    0.42
   3  -6  -2   14.11    0.36
  -3  -6   2   13.34    0.43
  -3  -6   2   13.09    0.43
   3  -6  -2   14.24    0.43
   3  -6  -2   14.09    0.42
  -3  -6   2   14.35    0.40
   3   6  -2   14.28    0.43
   3   6  -2   14.31    0.39
   3   6  -2   14.11    0.43
  -3   6   2   14.08    0.43
   3   6  -2   13.82    0.40
  -3   6   2   14.57    0.43
  -3   6   2   13.91    0.40
   2  -6  -2    0.20    0.03
  -2  -6   2    0.21    0.03
   2  -6  -2    0.26    0.03
   2  -6  -2    0.13    0.04
  -2  -6   2    0.23    0.03
   2  -6  -2    0.23    0.04
  -2  -6   2    0.19    0.04
  -2  -6   2    0.17    0.04
  -2   6   2    0.24    0.04
   2   6  -2    0.19    0.03
   2   6  -2    0.23    0.04
  -2   6   2    0.21    0.04
   2   6  -2    0.22    0.04
  -2   6   2    0.18    0.04
   2   6  -2    0.21    0.03
  -1  -6   2   26.65    0.81
  -1  -6   2   27.60    0.81
   1  -6  -2   27.47    0.82
  -1  -6   2   28.65    0.75
   1  -6  -2   28.62    0.74
   1  -6  -2   28.30    0.82
  -1  -6   2   28.42    0.83
   1  -6  -2   28.29    0.66
   1  -6  -2   27.07    0.78
  -1  -6   2   29.01    0.75
  -1   6   2   27.80    0.82
  -1   6   2   28.19    0.82
   1   6  -2   28.41    0.75
  -1   6   2   28.19    0.74
   1   6  -2   28.57    0.75
   1   6  -2   27.49    0.81
   1   6  -2   28.08    0.81
   0  -6   2    7.94    0.25
   0  -6  -2    7.38    0.23
   0  -6   2    7.88    0.23
   0  -6   2    8.06    0.22
   0  -6  -2    7.96    0.25
   0  -6  -2    7.72    0.25
   0  -6   2    7.39    0.25
   0  -6   2    7.96    0.22
   0  -6  -2    7.69    0.24
   0   6  -2    7.92    0.22
   0   6   2    8.23    0.25
   0   6   2    8.02    0.24
   0   6   2    7.86    0.23
   0   6  -2    7.70    0.24
   0   6  -2    7.65    0.23
   0   6  -2    7.98    0.26
   0   6   2    7.73    0.25
   0   6  -2    7.99    0.25
   0   6  -2    8.19    0.23
   1  -6   2   33.90    0.99
   1  -6   2   35.14    0.93
   1  -6   2   35.12    0.95
  -1  -6  -2   34.85    0.97
  -1  -6  -2   34.06    0.92
  -1  -6  -2   33.29    1.04
  -1  -6  -2   35.35    1.00
   1  -6   2   33.58    1.04
  -1  -6  -2   35.64    0.93
   1  -6   2   35.04    0.99
   1  -6   2   35.32    0.91
  -1  -6  -2   34.87    1.00
  -1   6  -2   35.19    0.95
   1   6   2   34.67    1.00
   1   6   2   35.66    0.82
  -1   6  -2   34.68    0.99
  -1   6  -2   33.14    1.04
  -1   6  -2   34.81    0.83
  -1   6  -2   33.41    0.99
  -1   6  -2   34.13    0.93
   1   6   2   35.09    1.00
   1   6   2   34.87    0.92
   1   6   2   35.31    0.97
  -1   6  -2   34.29    0.91
  -2  -6  -2    0.00    0.04
   2  -6   2    0.04    0.03
  -2  -6  -2    0.05    0.05
  -2  -6  -2    0.11    0.04
   2  -6   2    0.06    0.03
   2  -6   2    0.04    0.04
  -2  -6  -2    0.07    0.04
   2  -6   2    0.02    0.03
  -2   6  -2    0.04    0.04
   2   6   2    0.10    0.04
   2   6   2    0.02    0.04
  -2   6  -2    0.00    0.05
   2   6   2    0.02    0.04
   2   6   2    0.09    0.04
  -2   6  -2    0.09    0.04
   2   6   2    0.01    0.03
   2   6   2    0.07    0.04
  -2   6  -2   -0.02    0.02
   3  -6   2    1.12    0.09
   3  -6   2    1.02    0.10
  -3  -6  -2    1.13    0.08
   3  -6   2    1.23    0.09
   3  -6   2    0.78    0.10
  -3  -6  -2    1.22    0.11
   3  -6   2    1.21    0.09
  -3  -6  -2    1.10    0.10
   3   6   2    1.22    0.10
   3   6   2    1.12    0.10
   3   6   2    1.17    0.10
  -3   6  -2    1.15    0.11
   3   6   2    1.30    0.10
  -3   6  -2    1.11    0.09
   4  -6   2    5.86    0.21
   4  -6   2    6.00    0.21
   4  -6   2    6.11    0.22
  -4  -6  -2    6.12    0.26
   4  -6   2    5.87    0.23
  -4  -6  -2    5.91    0.21
   4  -6   2    6.23    0.22
   4   6   2    5.94    0.22
  -4   6  -2    6.06    0.21
  -4   6  -2    6.25    0.26
   4   6   2    5.96    0.24
   4   6   2    5.76    0.22
   5  -6   2    0.45    0.09
  -5  -6  -2    0.56    0.11
  -5  -6  -2    0.45    0.07
   5  -6   2    0.55    0.09
   5  -6   2    0.48    0.09
   5  -6   2    0.42    0.10
   5  -6   2    0.46    0.09
  -5   6  -2    0.44    0.11
   5   6   2    0.58    0.10
   5   6   2    0.50    0.10
   5   6   2    0.49    0.09
   6  -6   2    0.15    0.10
  -6  -6  -2    0.11    0.12
   6  -6   2    0.04    0.09
   6  -6   2    0.07    0.10
   6  -6   2   -0.03    0.10
   6   6   2    0.16    0.11
   6   6   2   -0.05    0.11
  -6   6  -2    0.24    0.11
   6   6   2    0.03    0.10
   7  -6   2    0.24    0.14
   7  -6   2    0.39    0.13
   7  -6   2    0.25    0.13
   7   6   2    0.45    0.14
  -7   6  -2    0.26    0.17
   7   6   2    0.42    0.15
   7   6   2    0.26    0.15
   7   6   2    0.24    0.14
   8   6   2    0.22    0.17
   8   6   2   -0.05    0.20
  -8   6  -2    0.00    0.20
   8   6   2    0.02    0.19
   9  -7  -2    0.49    0.18
   9   7  -2    0.41    0.16
   9   7  -2    0.08    0.17
  -8  -7   2    2.28    0.21
   8  -7  -2    2.45    0.22
  -8  -7   2    2.52    0.23
   8   7  -2    2.50    0.23
  -7  -7   2   -0.03    0.08
   7  -7  -2   -0.02    0.10
  -7  -7   2    0.21    0.10
   7  -7  -2    0.00    0.11
   7   7  -2    0.09    0.10
  -7   7   2   -0.11    0.08
   6  -7  -2    2.52    0.15
   6  -7  -2    2.20    0.13
  -6  -7   2    2.59    0.15
  -6  -7   2    2.78    0.19
   6  -7  -2    2.62    0.17
  -6  -7   2    2.62    0.16
   6   7  -2    2.51    0.15
  -6   7   2    2.66    0.17
  -6   7   2    2.76    0.15
   6   7  -2    2.45    0.14
   6   7  -2    2.51    0.17
   5  -7  -2    2.56    0.12
  -5  -7   2    2.42    0.14
   5  -7  -2    2.50    0.13
  -5  -7   2    2.37    0.12
   5  -7  -2    2.16    0.14
  -5  -7   2    2.38    0.15
   5   7  -2    2.35    0.14
  -5   7   2    2.42    0.14
   5   7  -2    2.13    0.11
   5   7  -2    2.21    0.13
  -5   7   2    2.55    0.13
  -4  -7   2    5.43    0.16
   4  -7  -2    5.53    0.19
  -4  -7   2    5.37    0.21
   4  -7  -2    5.44    0.20
  -4  -7   2    5.38    0.19
  -4  -7   2    5.46    0.21
   4  -7  -2    5.75    0.20
  -4   7   2    5.43    0.19
  -4   7   2    5.46    0.20
  -4   7   2    5.64    0.20
   4   7  -2    5.51    0.20
   4   7  -2    5.48    0.18
   4   7  -2    5.35    0.20
  -3  -7   2    3.33    0.14
  -3  -7   2    3.32    0.13
   3  -7  -2    3.48    0.13
   3  -7  -2    3.41    0.12
  -3  -7   2    3.25    0.14
   3  -7  -2    3.71    0.14
   3  -7  -2    3.40    0.12
   3  -7  -2    3.26    0.13
   3  -7  -2    3.27    0.13
   3   7  -2    3.36    0.12
   3   7  -2    3.42    0.14
  -3   7   2    3.45    0.14
   3   7  -2    3.55    0.14
  -3   7   2    3.43    0.13
  -3   7   2    2.86    0.13
   3   7  -2    2.96    0.13
  -2  -7   2   10.12    0.31
   2  -7  -2    9.88    0.31
  -2  -7   2   10.03    0.28
   2  -7  -2    9.92    0.31
   2  -7  -2   10.16    0.28
  -2  -7   2    9.42    0.29
  -2  -7   2    9.14    0.31
   2  -7  -2   10.10    0.25
  -2   7   2   10.17    0.29
  -2   7   2    9.61    0.31
   2   7  -2   10.08    0.28
   2   7  -2    9.60    0.29
   2   7  -2    9.96    0.31
  -2   7   2    9.87    0.31
   2   7  -2    9.53    0.31
  -1  -7   2    0.41    0.04
  -1  -7   2    0.43    0.05
   1  -7  -2    0.35    0.04
  -1  -7   2    0.36    0.05
   1  -7  -2    0.35    0.04
  -1  -7   2    0.42    0.05
  -1  -7   2    0.44    0.04
   1  -7  -2    0.37    0.04
   1  -7  -2    0.39    0.04
   1  -7  -2    0.29    0.03
   1   7  -2    0.35    0.04
  -1   7   2    0.35    0.04
   1   7  -2    0.42    0.05
  -1   7   2    0.37    0.05
  -1   7   2    0.33    0.04
  -1   7   2    0.36    0.05
   1   7  -2    0.38    0.04
   1   7  -2    0.41    0.05
   0  -7   2   13.35    0.35
   0  -7  -2   12.81    0.36
   0  -7   2   12.61    0.39
   0  -7   2   12.77    0.37
   0  -7  -2   13.32    0.40
   0  -7  -2   12.74    0.40
   0  -7   2   13.53    0.39
   0  -7  -2   13.21    0.38
   0  -7   2   12.28    0.40
   0   7  -2   12.86    0.39
   0   7   2   13.09    0.36
   0   7  -2   13.15    0.41
   0   7  -2   13.03    0.39
   0   7   2   13.18    0.40
   0   7   2   13.53    0.38
   0   7  -2   12.99    0.37
   0   7   2   12.71    0.39
   0   7  -2   13.23    0.37
   0   7  -2   13.41    0.36
   1  -7   2   77.34    2.36
   1  -7   2   79.38    2.08
  -1  -7  -2   78.32    2.29
  -1  -7  -2   80.02    2.20
   1  -7   2   80.76    2.27
  -1  -7  -2   82.32    2.12
   1  -7   2   80.56    2.12
   1  -7   2   80.46    2.18
  -1  -7  -2   78.52    2.09
  -1  -7  -2   78.99    2.36
   1  -7   2   80.06    2.27
  -1  -7  -2   81.16    2.29
   1   7   2   84.12    1.88
  -1   7  -2   81.65    1.89
   1   7   2   80.71    2.28
  -1   7  -2   79.59    2.36
  -1   7  -2   81.82    2.18
  -1   7  -2   79.66    2.28
  -1   7  -2   80.47    2.08
   1   7   2   80.98    2.28
   1   7   2   80.57    2.09
  -1   7  -2   80.16    2.12
  -1   7  -2   79.29    2.28
  -2  -7  -2   17.22    0.51
  -2  -7  -2   16.78    0.54
  -2  -7  -2   16.89    0.48
   2  -7   2   17.86    0.48
   2  -7   2   16.69    0.49
   2  -7   2   17.33    0.47
  -2  -7  -2   17.47    0.51
   2  -7   2   16.80    0.48
   2   7   2   17.31    0.51
   2   7   2   17.01    0.48
   2   7   2   17.05    0.48
  -2   7  -2   16.17    0.47
  -2   7  -2   16.44    0.43
   2   7   2   17.45    0.42
  -2   7  -2   16.73    0.54
   2   7   2   17.24    0.51
  -2   7  -2   17.03    0.48
   2   7   2   17.40    0.51
  -3  -7  -2    0.27    0.07
   3  -7   2    0.31    0.05
  -3  -7  -2    0.44    0.07
   3  -7   2    0.26    0.06
   3  -7   2    0.16    0.05
   3  -7   2    0.20    0.06
  -3  -7  -2    0.26    0.05
  -3  -7  -2    0.32    0.06
   3  -7   2    0.37    0.05
   3   7   2    0.32    0.06
  -3   7  -2    0.37    0.06
   3   7   2    0.31    0.06
  -3   7  -2    0.31    0.07
   3   7   2    0.26    0.05
   3   7   2    0.26    0.06
   3   7   2    0.33    0.07
   4  -7   2   -0.01    0.06
   4  -7   2    0.14    0.08
   4  -7   2   -0.02    0.05
  -4  -7  -2    0.04    0.05
   4  -7   2    0.04    0.05
   4  -7   2   -0.02    0.05
  -4  -7  -2    0.00    0.07
  -4   7  -2    0.01    0.07
   4   7   2    0.10    0.06
   4   7   2   -0.04    0.06
  -4   7  -2    0.06    0.07
   4   7   2    0.04    0.07
   5  -7   2    0.07    0.08
  -5  -7  -2    0.12    0.07
  -5  -7  -2    0.06    0.09
   5  -7   2    0.10    0.07
   5  -7   2    0.01    0.08
   5  -7   2    0.04    0.09
   5  -7   2   -0.02    0.07
   5   7   2    0.11    0.09
   5   7   2    0.18    0.08
  -5   7  -2    0.15    0.09
  -5   7  -2    0.21    0.10
   5   7   2    0.07    0.09
  -6  -7  -2    0.11    0.12
   6  -7   2   -0.04    0.09
   6  -7   2    0.06    0.10
   6  -7   2   -0.01    0.10
   6  -7   2    0.05    0.09
   6   7   2    0.07    0.10
  -6   7  -2   -0.23    0.11
   6   7   2    0.08    0.11
   6   7   2    0.11    0.11
  -7  -7  -2    1.30    0.21
   7  -7   2    1.15    0.16
   7  -7   2    1.44    0.17
   7  -7   2    1.14    0.17
  -7   7  -2    1.04    0.20
   7   7   2    1.39    0.17
   7   7   2    0.99    0.16
   7   7   2    1.15    0.17
   7   7   2    1.09    0.16
  -8   7  -2    0.23    0.21
   8   7   2   -0.15    0.18
   8   7   2   -0.02    0.18
   9  -8  -2    0.33    0.17
   9   8  -2    0.58    0.17
   9   8  -2    0.83    0.20
   8  -8  -2    1.37    0.17
  -8  -8   2    1.10    0.16
   8   8  -2    1.04    0.16
   8   8  -2    1.35    0.17
  -7  -8   2    0.21    0.10
  -7  -8   2    0.14    0.09
   7  -8  -2    0.19    0.11
   7  -8  -2    0.20    0.10
   7   8  -2    0.18    0.11
  -7   8   2    0.01    0.08
   6  -8  -2    3.54    0.19
  -6  -8   2    3.30    0.20
  -6  -8   2    4.10    0.19
   6  -8  -2    3.66    0.18
  -6  -8   2    3.57    0.19
   6   8  -2    3.70    0.18
   6   8  -2    3.28    0.16
   6   8  -2    3.38    0.19
  -6   8   2    3.94    0.17
  -6   8   2    3.48    0.19
  -5  -8   2    0.64    0.09
   5  -8  -2    0.83    0.09
   5  -8  -2    0.83    0.10
  -5  -8   2    0.61    0.08
  -5  -8   2    0.81    0.10
   5  -8  -2    0.60    0.08
   5   8  -2    0.71    0.09
   5   8  -2    0.70    0.09
  -5   8   2    0.64    0.09
   5   8  -2    0.51    0.07
  -5   8   2    0.75    0.09
  -4  -8   2    2.45    0.12
  -4  -8   2    2.25    0.13
   4  -8  -2    2.13    0.11
   4  -8  -2    2.36    0.12
   4  -8  -2    2.16    0.12
   4   8  -2    2.24    0.12
   4   8  -2    2.15    0.10
   4   8  -2    2.29    0.12
  -4   8   2    2.04    0.12
  -4   8   2    2.14    0.11
  -4   8   2    2.09    0.12
   3  -8  -2   15.59    0.42
   3  -8  -2   16.08    0.48
   3  -8  -2   15.59    0.39
  -3  -8   2   15.44    0.48
   3  -8  -2   15.64    0.47
   3  -8  -2   15.79    0.45
  -3  -8   2   15.23    0.48
   3  -8  -2   16.10    0.48
  -3  -8   2   15.83    0.45
   3   8  -2   15.27    0.43
   3   8  -2   15.54    0.49
  -3   8   2   15.81    0.48
  -3   8   2   15.39    0.47
   3   8  -2   14.32    0.45
   3   8  -2   15.57    0.48
  -3   8   2   15.91    0.45
  -2  -8   2    1.11    0.07
   2  -8  -2    1.20    0.07
   2  -8  -2    1.32    0.06
   2  -8  -2    1.20    0.08
  -2  -8   2    1.22    0.08
   2  -8  -2    1.11    0.06
  -2  -8   2    1.30    0.07
  -2  -8   2    1.19    0.07
   2  -8  -2    1.13    0.07
  -2   8   2    1.23    0.08
  -2   8   2    1.23    0.07
  -2   8   2    1.11    0.06
   2   8  -2    1.29    0.07
  -2   8   2    1.27    0.08
   2   8  -2    1.36    0.07
   2   8  -2    1.18    0.06
   2   8  -2    1.13    0.07
  -1  -8   2   14.19    0.39
  -1  -8   2   13.37    0.42
   1  -8  -2   13.89    0.41
  -1  -8   2   14.40    0.39
   1  -8  -2   13.85    0.43
   1  -8  -2   14.04    0.38
  -1  -8   2   14.17    0.43
   1  -8  -2   14.24    0.43
   1  -8  -2   14.39    0.34
  -1   8   2   13.94    0.43
  -1   8   2   14.11    0.38
   1   8  -2   13.81    0.39
  -1   8   2   14.25    0.41
  -1   8   2   14.27    0.40
   1   8  -2   13.88    0.43
  -1   8   2   13.81    0.43
   1   8  -2   14.21    0.43
   1   8  -2   14.07    0.39
  -1   8   2   14.30    0.34
   0  -8   2    0.07    0.03
   0  -8  -2    0.01    0.02
   0  -8   2    0.03    0.02
   0  -8  -2    0.06    0.03
   0  -8   2    0.03    0.03
   0  -8   2    0.00    0.02
   0  -8  -2   -0.02    0.03
   0  -8  -2    0.01    0.03
   0  -8   2    0.03    0.03
   0   8  -2    0.01    0.03
   0   8   2    0.01    0.03
   0   8  -2    0.01    0.02
   0   8  -2    0.01    0.03
   0   8  -2   -0.04    0.03
   0   8   2    0.07    0.03
   0   8   2   -0.01    0.03
   0   8   2    0.01    0.03
  -1  -8  -2   34.06    0.95
   1  -8   2   36.40    0.98
  -1  -8  -2   35.60    1.04
  -1  -8  -2   36.27    1.04
   1  -8   2   35.53    1.03
   1  -8   2   34.21    1.07
  -1  -8  -2   36.52    0.96
   1  -8   2   36.42    0.94
   1  -8   2   36.03    0.96
  -1  -8  -2   35.67    1.00
  -1   8  -2   35.74    0.96
   1   8   2   36.75    1.00
  -1   8  -2   34.77    0.94
   1   8   2   36.12    0.95
   1   8   2   36.56    0.84
   1   8   2   36.16    1.04
   1   8   2   36.84    1.04
  -1   8  -2   36.46    0.98
  -1   8  -2   33.49    1.03
  -1   8  -2   35.15    1.07
  -1   8  -2   35.89    1.03
  -1   8  -2   36.04    0.86
  -2  -8  -2   15.70    0.52
   2  -8   2   16.34    0.44
  -2  -8  -2   16.53    0.46
   2  -8   2   15.69    0.46
   2  -8   2   15.79    0.47
  -2  -8  -2   15.91    0.49
   2  -8   2   16.97    0.46
  -2  -8  -2   16.38    0.49
   2   8   2   15.95    0.48
   2   8   2   16.60    0.48
  -2   8  -2   16.15    0.41
  -2   8  -2   15.26    0.44
   2   8   2   16.03    0.46
   2   8   2   15.81    0.48
  -2   8  -2   15.75    0.52
   2   8   2   16.03    0.46
  -2   8  -2   15.90    0.46
   2   8   2   15.96    0.40
  -2   8  -2   16.65    0.47
  -3  -8  -2    3.71    0.15
  -3  -8  -2    3.76    0.18
   3  -8   2    3.81    0.15
   3  -8   2    3.72    0.16
   3  -8   2    3.97    0.14
  -3  -8  -2    3.76    0.15
   3  -8   2    3.74    0.17
   3  -8   2    4.01    0.15
   3   8   2    3.69    0.14
   3   8   2    3.72    0.17
  -3   8  -2    3.81    0.15
   3   8   2    3.86    0.15
  -3   8  -2    3.74    0.18
   3   8   2    3.86    0.16
   4  -8   2    0.07    0.06
   4  -8   2    0.13    0.07
   4  -8   2    0.07    0.06
  -4  -8  -2    0.16    0.06
  -4  -8  -2    0.08    0.07
   4  -8   2    0.03    0.05
   4  -8   2    0.06    0.08
   4   8   2    0.11    0.06
  -4   8  -2    0.15    0.07
   4   8   2    0.13    0.07
   4   8   2    0.00    0.06
  -4   8  -2    0.05    0.08
   5  -8   2    0.01    0.07
  -5  -8  -2    0.08    0.06
   5  -8   2    0.00    0.08
   5  -8   2    0.06    0.09
   5  -8   2   -0.08    0.08
  -5  -8  -2   -0.02    0.10
   5  -8   2    0.05    0.07
   5   8   2    0.12    0.08
   5   8   2    0.06    0.08
   5   8   2    0.03    0.08
  -5   8  -2    0.02    0.09
  -5   8  -2   -0.01    0.09
   6  -8   2    0.05    0.10
   6  -8   2    0.07    0.10
   6  -8   2    0.13    0.10
   6  -8   2   -0.01    0.10
  -6  -8  -2    0.12    0.12
   6   8   2    0.07    0.11
  -6   8  -2    0.02    0.13
   6   8   2    0.12    0.11
   6   8   2    0.03    0.10
  -7  -8  -2    1.40    0.20
   7  -8   2    1.33    0.16
   7  -8   2    1.12    0.16
   7  -8   2    1.27    0.17
   7   8   2    1.22    0.18
   7   8   2    1.21    0.18
   7   8   2    1.21    0.17
  -7   8  -2    1.32    0.19
  -8  -8  -2    0.19    0.21
  -8   8  -2    0.13    0.21
   8   8   2    0.04    0.18
   8   8   2   -0.07    0.18
   9  -9  -2    0.16    0.17
   9   9  -2   -0.07    0.15
  -8  -9   2    0.31    0.13
   8  -9  -2    0.07    0.13
  -8  -9   2    0.35    0.14
   8   9  -2    0.08    0.12
   8   9  -2    0.13    0.12
   7  -9  -2    0.51    0.12
  -7  -9   2    0.42    0.10
  -7  -9   2    0.44    0.10
   7  -9  -2    0.40    0.11
   7   9  -2    0.35    0.12
  -7   9   2    0.33    0.09
  -6  -9   2    0.34    0.08
  -6  -9   2    0.30    0.10
   6  -9  -2    0.32    0.09
  -6  -9   2    0.27    0.08
   6  -9  -2    0.25    0.09
  -6   9   2    0.42    0.07
  -6   9   2    0.24    0.09
   6   9  -2    0.24    0.10
   6   9  -2    0.26    0.08
   6   9  -2    0.14    0.08
  -5  -9   2    6.53    0.24
   5  -9  -2    6.39    0.24
  -5  -9   2    6.31    0.25
  -5  -9   2    6.73    0.25
   5  -9  -2    6.05    0.24
   5   9  -2    6.66    0.25
  -5   9   2    6.29    0.24
   5   9  -2    6.40    0.22
   5   9  -2    6.42    0.24
  -5   9   2    6.63    0.25
   4  -9  -2    0.41    0.06
  -4  -9   2    0.44    0.07
   4  -9  -2    0.53    0.06
  -4  -9   2    0.40    0.06
   4  -9  -2    0.42    0.07
   4   9  -2    0.36    0.06
   4   9  -2    0.36    0.06
  -4   9   2    0.41    0.06
   4   9  -2    0.40    0.07
  -4   9   2    0.39    0.07
   3  -9  -2   35.55    0.92
   3  -9  -2   35.49    0.85
   3  -9  -2   34.38    0.96
  -3  -9   2   32.80    1.03
  -3  -9   2   34.68    0.96
   3  -9  -2   36.02    1.02
  -3  -9   2   34.67    1.03
   3   9  -2   36.49    0.94
   3   9  -2   34.49    0.96
  -3   9   2   35.09    1.02
  -3   9   2   35.75    1.02
   3   9  -2   35.29    1.03
  -3   9   2   35.70    0.96
   2  -9  -2    0.07    0.04
  -2  -9   2    0.10    0.03
   2  -9  -2    0.11    0.04
   2  -9  -2    0.12    0.04
   2  -9  -2    0.11    0.03
  -2  -9   2    0.10    0.03
  -2  -9   2    0.08    0.04
   2  -9  -2    0.12    0.03
  -2  -9   2    0.11    0.04
  -2   9   2    0.04    0.04
  -2   9   2    0.15    0.03
   2   9  -2    0.10    0.03
   2   9  -2    0.09    0.03
   2   9  -2    0.10    0.03
  -2   9   2    0.08    0.03
  -2   9   2    0.10    0.04
   2   9  -2    0.16    0.03
  -2   9   2    0.08    0.03
   1  -9  -2    6.72    0.23
   1  -9  -2    6.94    0.23
  -1  -9   2    6.94    0.23
   1  -9  -2    6.88    0.20
  -1  -9   2    6.76    0.20
   1  -9  -2    6.80    0.22
  -1  -9   2    6.84    0.21
  -1  -9   2    6.48    0.22
  -1   9   2    6.92    0.21
   1   9  -2    6.98    0.21
   1   9  -2    7.03    0.23
   1   9  -2    6.79    0.22
  -1   9   2    6.94    0.17
  -1   9   2    6.76    0.23
  -1   9   2    6.60    0.23
  -1   9   2    6.69    0.20
   1   9  -2    6.84    0.20
  -1   9   2    6.93    0.22
   0  -9   2    2.54    0.11
   0  -9   2    2.55    0.10
   0  -9   2    2.62    0.09
   0  -9   2    2.62    0.11
   0  -9  -2    2.51    0.10
   0  -9   2    2.55    0.10
   0  -9  -2    2.70    0.11
   0  -9  -2    2.65    0.11
   0   9   2    2.55    0.10
   0   9   2    2.53    0.10
   0   9   2    2.67    0.11
   0   9  -2    2.70    0.11
   0   9   2    2.68    0.11
   0   9  -2    2.57    0.09
   0   9   2    2.69    0.11
   0   9  -2    2.54    0.10
   0   9  -2    2.66    0.11
   1  -9   2   15.85    0.46
  -1  -9  -2   16.74    0.49
   1  -9   2   15.50    0.50
   1  -9   2   16.31    0.44
  -1  -9  -2   15.98    0.47
   1  -9   2   15.84    0.48
   1  -9   2   15.67    0.45
  -1  -9  -2   16.16    0.45
  -1  -9  -2   16.25    0.49
   1  -9   2   16.11    0.47
   1   9   2   15.94    0.49
  -1   9  -2   15.84    0.44
  -1   9  -2   16.05    0.44
   1   9   2   16.06    0.45
  -1   9  -2   16.35    0.48
  -1   9  -2   16.17    0.41
  -1   9  -2   16.37    0.48
  -1   9  -2   15.99    0.51
   1   9   2   15.92    0.48
  -1   9  -2   16.07    0.46
   1   9   2   16.68    0.48
   2  -9   2    7.77    0.25
  -2  -9  -2    7.23    0.25
  -2  -9  -2    7.71    0.24
   2  -9   2    7.82    0.23
  -2  -9  -2    7.63    0.28
  -2  -9  -2    7.66    0.25
   2  -9   2    7.78    0.23
   2  -9   2    7.55    0.25
   2   9   2    7.59    0.24
   2   9   2    7.57    0.21
  -2   9  -2    7.72    0.24
  -2   9  -2    7.45    0.23
   2   9   2    7.50    0.26
  -2   9  -2    7.51    0.22
  -2   9  -2    7.55    0.28
   2   9   2    7.72    0.25
   2   9   2    7.62    0.24
  -2   9  -2    7.18    0.25
   3  -9   2    2.72    0.12
   3  -9   2    2.64    0.11
   3  -9   2    2.39    0.14
  -3  -9  -2    2.38    0.13
  -3  -9  -2    2.58    0.13
  -3  -9  -2    2.84    0.15
   3  -9   2    2.67    0.13
   3   9   2    2.51    0.14
   3   9   2    2.58    0.13
  -3   9  -2    2.58    0.12
   3   9   2    2.51    0.12
   3   9   2    2.42    0.12
   3   9   2    2.59    0.13
  -3   9  -2    2.52    0.15
   4  -9   2    0.57    0.08
   4  -9   2    0.57    0.08
   4  -9   2    0.39    0.07
   4  -9   2    0.39    0.09
   4  -9   2    0.36    0.06
  -4  -9  -2    0.54    0.07
  -4  -9  -2    0.61    0.08
  -4  -9  -2    0.31    0.09
   4   9   2    0.55    0.09
  -4   9  -2    0.39    0.09
  -4   9  -2    0.39    0.08
   4   9   2    0.38    0.08
   4   9   2    0.49    0.08
   5  -9   2    0.84    0.09
   5  -9   2    0.80    0.09
   5  -9   2    0.78    0.10
  -5  -9  -2    0.98    0.12
  -5  -9  -2    0.86    0.13
   5  -9   2    0.77    0.10
  -5   9  -2    0.89    0.11
  -5   9  -2    0.90    0.13
   5   9   2    0.94    0.12
   5   9   2    1.23    0.14
   5   9   2    0.91    0.11
   6  -9   2    0.03    0.11
   6  -9   2   -0.01    0.10
   6  -9   2    0.43    0.11
  -6  -9  -2    0.16    0.12
   6  -9   2    0.15    0.10
  -6   9  -2    0.27    0.13
   6   9   2    0.27    0.12
   6   9   2    0.21    0.11
   6   9   2    0.22    0.12
   7  -9   2    0.12    0.13
   7  -9   2    0.34    0.14
  -7  -9  -2    0.28    0.16
   7   9   2   -0.11    0.13
   7   9   2    0.33    0.16
   7   9   2    0.14    0.14
  -7   9  -2    0.33    0.16
   8   9   2    0.02    0.18
   8   9   2    0.14    0.21
   8   9   2   -0.05    0.18
   9 -10  -2    0.28    0.18
   9  10  -2    0.13    0.15
   8 -10  -2    1.61    0.21
   8  10  -2    1.19    0.17
   8  10  -2    2.06    0.22
  -7 -10   2    1.49    0.17
   7 -10  -2    1.89    0.18
  -7 -10   2    1.50    0.17
   7 -10  -2    1.83    0.18
   7  10  -2    1.32    0.16
  -7  10   2    1.97    0.15
  -6 -10   2    2.73    0.16
   6 -10  -2    2.66    0.16
  -6 -10   2    2.78    0.17
   6 -10  -2    2.57    0.14
  -6 -10   2    2.32    0.19
   6  10  -2    2.87    0.18
  -6  10   2    2.96    0.16
  -6  10   2    2.52    0.18
   6  10  -2    2.62    0.15
  -5 -10   2    0.15    0.06
  -5 -10   2    0.38    0.07
   5 -10  -2    0.36    0.08
  -5 -10   2    0.35    0.09
   5 -10  -2    0.24    0.08
   5 -10  -2    0.31    0.07
   5  10  -2    0.08    0.06
  -5  10   2    0.17    0.06
   5  10  -2    0.13    0.06
  -5  10   2    0.17    0.07
   5  10  -2    0.24    0.07
   4 -10  -2    2.37    0.12
   4 -10  -2    2.26    0.12
  -4 -10   2    2.30    0.13
   4 -10  -2    2.42    0.10
   4 -10  -2    2.28    0.13
  -4 -10   2    2.20    0.13
   4  10  -2    2.06    0.11
   4  10  -2    2.13    0.12
   4  10  -2    2.11    0.12
  -4  10   2    2.29    0.13
  -4  10   2    2.51    0.12
   3 -10  -2    0.10    0.04
  -3 -10   2    0.03    0.05
   3 -10  -2    0.10    0.05
   3 -10  -2    0.09    0.05
  -3 -10   2    0.03    0.05
   3 -10  -2    0.03    0.05
  -3  10   2    0.04    0.04
   3  10  -2    0.04    0.04
  -3  10   2    0.11    0.03
  -3  10   2   -0.05    0.05
  -3  10   2    0.09    0.04
   3  10  -2    0.05    0.05
   3  10  -2    0.14    0.04
  -3  10   2    0.11    0.04
   2 -10  -2    3.52    0.12
  -2 -10   2    3.68    0.15
  -2 -10   2    3.32    0.14
   2 -10  -2    3.52    0.14
   2 -10  -2    3.68    0.15
  -2 -10   2    3.80    0.13
   2 -10  -2    3.84    0.14
   2 -10  -2    3.87    0.12
   2 -10  -2    3.72    0.14
  -2 -10   2    3.78    0.13
   2  10  -2    3.55    0.14
   2  10  -2    3.47    0.14
  -2  10   2    3.55    0.12
  -2  10   2    3.53    0.13
  -2  10   2    3.65    0.11
   2  10  -2    3.75    0.13
  -2  10   2    3.57    0.14
   2  10  -2    3.83    0.13
  -2  10   2    3.57    0.15
  -1 -10   2   32.84    1.04
  -1 -10   2   35.58    0.96
   1 -10  -2   36.68    1.00
   1 -10  -2   36.01    1.04
   1 -10  -2   35.39    1.04
  -1 -10   2   36.31    0.96
  -1 -10   2   40.22    1.04
   1 -10  -2   35.77    0.94
   1  10  -2   36.29    0.96
  -1  10   2   36.16    0.97
  -1  10   2   36.16    0.84
  -1  10   2   35.10    0.94
   1  10  -2   35.59    0.96
  -1  10   2   35.50    1.04
  -1  10   2   34.09    1.00
   1  10  -2   36.52    1.04
  -1  10   2   36.36    1.04
   1  10  -2   34.38    1.04
   0 -10   2    3.53    0.13
   0 -10   2    3.36    0.13
   0 -10  -2    3.33    0.14
   0 -10   2    3.31    0.13
   0 -10   2    3.61    0.12
   0 -10   2    3.60    0.13
   0 -10  -2    3.42    0.12
   0 -10  -2    3.54    0.13
   0 -10  -2    3.35    0.14
   0  10  -2    3.38    0.12
   0  10   2    3.43    0.12
   0  10   2    3.32    0.13
   0  10   2    3.33    0.13
   0  10  -2    3.35    0.13
   0  10  -2    3.45    0.13
   0  10   2    3.46    0.12
   0  10   2    3.55    0.13
   0  10  -2    3.48    0.13
   1 -10   2    3.46    0.12
   1 -10   2    3.39    0.13
  -1 -10  -2    2.86    0.13
   1 -10   2    3.40    0.11
  -1 -10  -2    3.22    0.14
   1 -10   2    3.31    0.13
   1 -10   2    3.52    0.14
  -1 -10  -2    3.24    0.13
  -1 -10  -2    3.47    0.13
   1 -10   2    3.04    0.14
   1  10   2    3.30    0.13
   1  10   2    3.43    0.14
  -1  10  -2    3.39    0.12
  -1  10  -2    3.33    0.13
  -1  10  -2    3.38    0.13
  -1  10  -2    3.69    0.12
  -1  10  -2    3.31    0.12
   1  10   2    2.97    0.12
   1  10   2    3.51    0.14
  -1  10  -2    2.91    0.14
   2 -10   2    1.12    0.07
  -2 -10  -2    1.18    0.09
   2 -10   2    1.10    0.10
  -2 -10  -2    1.13    0.10
   2 -10   2    1.09    0.09
  -2 -10  -2    1.18    0.09
   2 -10   2    1.10    0.06
  -2 -10  -2    1.22    0.09
   2  10   2    1.28    0.09
  -2  10  -2    1.20    0.07
  -2  10  -2    1.16    0.10
   2  10   2    1.29    0.08
   2  10   2    1.23    0.09
   2  10   2    1.01    0.07
   2  10   2    1.15    0.09
  -2  10  -2    1.31    0.09
  -2  10  -2    1.07    0.06
   3 -10   2    0.95    0.10
  -3 -10  -2    0.95    0.09
   3 -10   2    0.90    0.11
   3 -10   2    0.94    0.08
  -3 -10  -2    0.91    0.10
  -3 -10  -2    1.00    0.12
   3 -10   2    0.96    0.09
  -3  10  -2    1.07    0.11
   3  10   2    0.93    0.10
   3  10   2    1.01    0.09
  -3  10  -2    1.01    0.09
   3  10   2    0.95    0.10
   3  10   2    0.89    0.10
   3  10   2    0.93    0.10
   4 -10   2    4.19    0.16
   4 -10   2    3.96    0.17
   4 -10   2    4.26    0.18
   4 -10   2    4.10    0.17
   4 -10   2    3.70    0.20
  -4 -10  -2    3.98    0.17
  -4 -10  -2    3.90    0.21
  -4 -10  -2    4.06    0.18
   4  10   2    3.96    0.20
   4  10   2    3.86    0.18
  -4  10  -2    4.12    0.18
  -4  10  -2    3.87    0.21
   4  10   2    3.84    0.18
   5 -10   2    4.78    0.23
   5 -10   2    4.72    0.20
   5 -10   2    4.62    0.20
   5 -10   2    4.88    0.22
   5 -10   2    4.70    0.20
  -5 -10  -2    4.66    0.20
  -5 -10  -2    4.68    0.26
   5  10   2    4.47    0.22
  -5  10  -2    4.82    0.21
   5  10   2    4.56    0.22
   5  10   2    4.70    0.23
  -5  10  -2    4.70    0.25
   6 -10   2    0.49    0.14
  -6 -10  -2    0.39    0.14
   6 -10   2    0.52    0.12
   6 -10   2    0.57    0.11
  -6 -10  -2    0.41    0.09
   6 -10   2    0.56    0.10
   6 -10   2    0.44    0.12
   6  10   2    0.67    0.13
  -6  10  -2    0.55    0.14
   6  10   2    0.40    0.12
   6  10   2    0.42    0.11
   7 -10   2    2.27    0.23
  -7  10  -2    2.12    0.27
   7  10   2    2.14    0.25
   7  10   2    2.11    0.26
   7  10   2    1.89    0.20
  -8 -10  -2   -0.05    0.21
   8  10   2   -0.23    0.17
  -8  10  -2   -0.26    0.21
   8  10   2   -0.27    0.18
   9 -11  -2    0.34    0.17
   9  11  -2    0.33    0.18
   9  11  -2    0.27    0.19
   8 -11  -2    3.17    0.24
   8 -11  -2    2.73    0.26
  -8 -11   2    3.70    0.25
   8  11  -2    3.12    0.25
   8  11  -2    3.17    0.23
   7 -11  -2    0.24    0.11
  -7 -11   2    0.15    0.10
  -7 -11   2    0.22    0.11
  -7  11   2    0.37    0.09
   7  11  -2    0.37    0.12
  -6 -11   2    0.12    0.08
   6 -11  -2    0.11    0.09
  -6 -11   2    0.06    0.08
   6  11  -2    0.09    0.07
  -6  11   2    0.09    0.07
   6  11  -2    0.05    0.08
  -5 -11   2    6.30    0.23
  -5 -11   2    5.30    0.24
   5 -11  -2    5.74    0.23
   5 -11  -2    5.83    0.22
  -5 -11   2    6.25    0.23
  -5  11   2    5.56    0.22
  -5  11   2    5.75    0.23
   5  11  -2    5.47    0.23
   5  11  -2    5.88    0.23
  -4 -11   2    0.59    0.08
   4 -11  -2    0.68    0.07
   4 -11  -2    0.68    0.10
   4 -11  -2    0.81    0.10
  -4 -11   2    0.55    0.08
   4 -11  -2    0.60    0.08
   4  11  -2    0.58    0.07
  -4  11   2    0.83    0.09
   4  11  -2    0.64    0.07
   4  11  -2    0.64    0.08
  -4  11   2    0.69    0.08
   3 -11  -2    6.26    0.22
  -3 -11   2    6.16    0.23
   3 -11  -2    6.38    0.19
  -3 -11   2    6.16    0.23
   3 -11  -2    6.43    0.22
   3 -11  -2    6.36    0.19
  -3 -11   2    6.62    0.19
   3  11  -2    6.34    0.21
  -3  11   2    6.67    0.19
   3  11  -2    6.26    0.23
   3  11  -2    6.33    0.22
  -3  11   2    6.41    0.19
  -3  11   2    6.42    0.23
  -3  11   2    6.36    0.23
  -2 -11   2    0.86    0.06
   2 -11  -2    0.99    0.08
   2 -11  -2    0.85    0.07
   2 -11  -2    1.01    0.06
   2 -11  -2    0.88    0.07
  -2 -11   2    0.94    0.07
   2 -11  -2    0.96    0.06
  -2 -11   2    0.72    0.07
   2 -11  -2    1.20    0.08
  -2 -11   2    1.02    0.07
  -2  11   2    0.82    0.07
   2  11  -2    1.04    0.07
  -2  11   2    0.84    0.05
   2  11  -2    0.97    0.06
   2  11  -2    0.98    0.07
  -2  11   2    0.84    0.08
  -2  11   2    0.95    0.07
  -2  11   2    0.91    0.06
   2  11  -2    0.87    0.07
   1 -11  -2   28.23    0.83
  -1 -11   2   28.30    0.83
   1 -11  -2   28.76    0.83
   1 -11  -2   28.50    0.75
  -1 -11   2   27.67    0.77
  -1 -11   2   26.23    0.83
   1 -11  -2   26.83    0.79
  -1 -11   2   28.51    0.77
   1  11  -2   28.87    0.77
   1  11  -2   27.45    0.83
   1  11  -2   28.03    0.77
  -1  11   2   28.98    0.78
  -1  11   2   28.46    0.75
  -1  11   2   29.04    0.83
  -1  11   2   27.91    0.67
  -1  11   2   27.84    0.83
  -1  11   2   27.36    0.80
   1  11  -2   30.86    0.83
   0 -11   2  141.85    3.97
   0 -11  -2  142.78    3.97
   0 -11   2  132.11    3.96
   0 -11  -2  138.72    3.81
   0 -11   2  146.59    3.67
   0 -11   2  141.03    3.68
   0 -11  -2  140.62    3.61
   0 -11   2  140.39    3.72
   0 -11  -2  132.99    3.97
   0 -11   2  136.51    4.08
   0  11   2  142.30    3.97
   0  11   2  141.91    3.97
   0  11  -2  140.64    3.97
   0  11   2  142.62    3.71
   0  11   2  137.05    3.81
   0  11  -2  139.71    3.61
   0  11  -2  139.21    3.67
   0  11   2  137.84    3.61
   0  11  -2  145.66    3.97
  -1 -11  -2    5.92    0.21
  -1 -11  -2    5.92    0.21
  -1 -11  -2    6.40    0.20
   1 -11   2    6.03    0.20
   1 -11   2    6.56    0.18
   1 -11   2    5.93    0.20
   1 -11   2    5.23    0.20
   1 -11   2    6.06    0.21
   1  11   2    6.19    0.21
   1  11   2    6.13    0.19
  -1  11  -2    6.20    0.20
  -1  11  -2    6.24    0.20
   1  11   2    6.22    0.21
  -1  11  -2    5.98    0.18
   1  11   2    6.00    0.20
  -1  11  -2    6.29    0.20
  -1  11  -2    6.08    0.18
   2 -11   2    3.13    0.13
  -2 -11  -2    3.03    0.14
  -2 -11  -2    3.07    0.14
  -2 -11  -2    3.19    0.13
   2 -11   2    2.97    0.14
   2 -11   2    2.81    0.10
   2 -11   2    3.15    0.11
   2  11   2    2.96    0.13
  -2  11  -2    3.04    0.12
  -2  11  -2    3.07    0.11
  -2  11  -2    3.17    0.12
   2  11   2    2.64    0.13
  -2  11  -2    2.98    0.15
   2  11   2    3.05    0.13
   2  11   2    3.01    0.14
   3 -11   2    0.84    0.08
  -3 -11  -2    0.88    0.10
  -3 -11  -2    0.74    0.09
   3 -11   2    0.94    0.10
   3 -11   2    0.89    0.07
  -3 -11  -2    0.76    0.10
   3 -11   2    0.82    0.10
  -3  11  -2    0.80    0.11
   3  11   2    0.75    0.08
   3  11   2    0.99    0.10
   3  11   2    0.83    0.09
   3  11   2    0.87    0.09
   3  11   2    0.72    0.09
  -3  11  -2    1.04    0.10
   4 -11   2    1.09    0.11
   4 -11   2    1.15    0.10
   4 -11   2    1.04    0.13
  -4 -11  -2    1.00    0.14
   4 -11   2    1.18    0.10
   4 -11   2    1.22    0.12
  -4 -11  -2    1.27    0.13
  -4 -11  -2    1.10    0.11
   4  11   2    0.94    0.10
  -4  11  -2    1.10    0.12
   4  11   2    1.04    0.12
   4  11   2    1.24    0.12
  -4  11  -2    1.14    0.14
   4  11   2    1.12    0.13
   5 -11   2    6.35    0.25
   5 -11   2    6.09    0.24
   5 -11   2    6.47    0.27
  -5 -11  -2    6.45    0.26
   5 -11   2    6.82    0.24
  -5 -11  -2    6.57    0.31
   5 -11   2    6.44    0.26
  -5  11  -2    6.47    0.25
   5  11   2    6.34    0.27
  -5  11  -2    6.98    0.30
   5  11   2    6.55    0.28
   5  11   2    6.35    0.27
   6 -11   2    0.89    0.13
   6 -11   2    1.04    0.13
  -6 -11  -2    0.94    0.11
   6 -11   2    1.06    0.14
   6 -11   2    0.88    0.12
  -6 -11  -2    1.13    0.17
   6  11   2    1.20    0.15
   6  11   2    0.93    0.14
   6  11   2    0.98    0.15
  -6  11  -2    1.14    0.16
  -7 -11  -2    1.39    0.21
   7 -11   2    1.27    0.17
   7  11   2    1.30    0.19
  -7  11  -2    1.23    0.21
   7  11   2    1.35    0.18
   7  11   2    1.20    0.20
   9 -12  -2    1.11    0.19
   9  12  -2    0.98    0.19
   9  12  -2    1.00    0.21
   8 -12  -2    0.87    0.16
  -8 -12   2    0.93    0.16
  -8 -12   2    0.75    0.14
   8  12  -2    0.95    0.16
   8  12  -2    0.94    0.15
   7 -12  -2    0.72    0.13
  -7 -12   2    0.70    0.12
   7 -12  -2    0.75    0.14
  -7 -12   2    0.85    0.13
   7  12  -2    0.94    0.14
  -7  12   2    0.98    0.13
   6 -12  -2    1.45    0.12
  -6 -12   2    1.32    0.14
   6 -12  -2    1.38    0.16
  -6 -12   2    1.35    0.14
  -6  12   2    1.50    0.14
   6  12  -2    1.40    0.14
   6  12  -2    1.57    0.16
   5 -12  -2    5.30    0.21
  -5 -12   2    5.68    0.21
   5 -12  -2    5.25    0.22
  -5 -12   2    5.63    0.23
  -5 -12   2    4.82    0.23
   5  12  -2    5.25    0.22
   5  12  -2    5.33    0.22
  -5  12   2    5.24    0.21
  -5  12   2    5.32    0.23
   4 -12  -2    4.73    0.16
   4 -12  -2    5.00    0.20
  -4 -12   2    4.52    0.20
   4 -12  -2    4.79    0.19
   4 -12  -2    5.27    0.20
  -4 -12   2    4.80    0.20
  -4  12   2    4.96    0.19
   4  12  -2    5.00    0.19
   4  12  -2    4.80    0.19
  -4  12   2    5.13    0.20
   3 -12  -2    1.56    0.08
  -3 -12   2    1.53    0.11
   3 -12  -2    1.67    0.10
   3 -12  -2    1.62    0.10
   3 -12  -2    1.65    0.11
  -3 -12   2    1.59    0.08
  -3 -12   2    1.54    0.10
  -3  12   2    1.63    0.08
  -3  12   2    1.57    0.09
   3  12  -2    1.80    0.10
   3  12  -2    1.64    0.10
   3  12  -2    1.47    0.09
  -3  12   2    1.66    0.10
  -3  12   2    1.59    0.11
  -2 -12   2    0.32    0.05
  -2 -12   2    0.27    0.05
   2 -12  -2    0.23    0.05
   2 -12  -2    0.30    0.04
  -2 -12   2    0.32    0.05
  -2 -12   2    0.26    0.05
   2 -12  -2    0.31    0.04
   2 -12  -2    0.28    0.06
   2 -12  -2    0.27    0.05
   2 -12  -2    0.29    0.05
  -2 -12   2    0.32    0.05
   2  12  -2    0.26    0.04
   2  12  -2    0.36    0.05
  -2  12   2    0.28    0.05
  -2  12   2    0.28    0.05
   2  12  -2    0.27    0.05
   2  12  -2    0.27    0.04
  -2  12   2    0.29    0.04
  -2  12   2    0.28    0.04
  -2  12   2    0.26    0.04
   1 -12  -2   16.22    0.46
  -1 -12   2   15.19    0.49
  -1 -12   2   15.39    0.45
   1 -12  -2   16.25    0.49
   1 -12  -2   15.97    0.44
  -1 -12   2   15.94    0.45
  -1 -12   2   15.90    0.49
   1 -12  -2   15.81    0.47
   1 -12  -2   15.95    0.49
  -1 -12   2   16.33    0.46
  -1  12   2   16.04    0.46
   1  12  -2   16.38    0.49
   1  12  -2   16.47    0.49
  -1  12   2   15.81    0.39
  -1  12   2   16.11    0.49
  -1  12   2   16.67    0.49
   1  12  -2   16.34    0.45
  -1  12   2   16.14    0.47
   1  12  -2   15.93    0.45
   0 -12   2    4.48    0.17
   0 -12  -2    4.63    0.18
   0 -12  -2    4.70    0.16
   0 -12   2    4.82    0.17
   0 -12   2    4.75    0.17
   0 -12   2    4.82    0.18
   0 -12  -2    4.88    0.18
   0 -12   2    4.83    0.16
   0 -12  -2    4.60    0.17
   0 -12   2    4.96    0.18
   0  12  -2    4.83    0.16
   0  12   2    4.80    0.16
   0  12   2    4.83    0.18
   0  12  -2    5.00    0.17
   0  12   2    4.60    0.16
   0  12  -2    4.91    0.18
   0  12   2    4.77    0.18
   0  12   2    5.25    0.17
   0  12  -2    4.72    0.15
  -1 -12  -2    0.86    0.09
   1 -12   2    0.85    0.07
  -1 -12  -2    0.97    0.08
   1 -12   2    1.04    0.06
  -1 -12  -2    0.93    0.09
   1 -12   2    0.87    0.08
   1 -12   2    0.84    0.09
  -1  12  -2    0.98    0.07
  -1  12  -2    0.95    0.07
  -1  12  -2    0.99    0.07
   1  12   2    0.94    0.08
  -1  12  -2    0.76    0.07
   1  12   2    0.89    0.08
   1  12   2    0.82    0.08
   1  12   2    0.92    0.08
  -1  12  -2    0.74    0.06
  -2 -12  -2    0.73    0.08
   2 -12   2    0.59    0.07
  -2 -12  -2    0.61    0.08
   2 -12   2    0.61    0.08
   2 -12   2    0.52    0.07
   2 -12   2    0.61    0.06
   2  12   2    0.54    0.06
   2  12   2    0.58    0.07
   2  12   2    0.75    0.08
  -2  12  -2    0.69    0.06
  -2  12  -2    0.68    0.07
  -2  12  -2    0.57    0.07
  -2  12  -2    0.51    0.07
   2  12   2    0.61    0.07
  -2  12  -2    0.55    0.07
   3 -12   2    7.45    0.22
  -3 -12  -2    7.28    0.26
   3 -12   2    7.62    0.23
  -3 -12  -2    7.14    0.28
  -3 -12  -2    6.98    0.26
   3 -12   2    7.38    0.25
   3 -12   2    7.17    0.27
   3  12   2    7.28    0.25
   3  12   2    7.06    0.22
   3  12   2    7.12    0.25
  -3  12  -2    7.38    0.24
   3  12   2    7.24    0.27
  -3  12  -2    7.13    0.28
  -3  12  -2    7.16    0.23
   3  12   2    7.41    0.25
  -4 -12  -2    0.11    0.06
   4 -12   2    0.17    0.06
   4 -12   2    0.17    0.06
   4 -12   2    0.05    0.09
  -4 -12  -2    0.16    0.09
  -4 -12  -2    0.23    0.09
   4 -12   2    0.19    0.07
   4  12   2    0.14    0.08
  -4  12  -2    0.13    0.08
   4  12   2    0.10    0.07
   4  12   2    0.15    0.08
  -4  12  -2    0.20    0.08
   4  12   2    0.16    0.07
   5 -12   2    5.97    0.27
   5 -12   2    6.18    0.23
  -5 -12  -2    6.09    0.25
   5 -12   2    6.16    0.25
   5 -12   2    6.13    0.24
  -5 -12  -2    6.20    0.30
   5 -12   2    6.15    0.26
   5  12   2    6.08    0.26
   5  12   2    6.27    0.28
  -5  12  -2    6.03    0.24
  -5  12  -2    6.04    0.29
   5  12   2    6.15    0.27
   6 -12   2    1.60    0.18
   6 -12   2    1.63    0.19
   6 -12   2    1.73    0.18
   6 -12   2    1.94    0.17
  -6 -12  -2    1.74    0.23
  -6 -12  -2    1.78    0.16
   6  12   2    1.68    0.19
   6  12   2    1.86    0.21
  -6  12  -2    1.61    0.22
  -6  12  -2    2.18    0.21
   6  12   2    2.16    0.20
  -7 -12  -2    1.00    0.19
   7 -12   2    0.55    0.16
  -7  12  -2    0.66    0.19
   7  12   2    0.78    0.16
   7  12   2    0.91    0.17
  -9 -13   2    0.02    0.15
   9 -13  -2    0.07    0.17
   9  13  -2    0.33    0.19
   9  13  -2    0.31    0.17
  -8 -13   2    1.26    0.16
   8 -13  -2    1.21    0.18
  -8 -13   2    1.66    0.22
   8 -13  -2    1.42    0.18
   8  13  -2    1.39    0.18
   8  13  -2    1.24    0.16
   7 -13  -2    2.60    0.21
  -7 -13   2    2.52    0.21
   7 -13  -2    2.63    0.20
  -7 -13   2    2.63    0.21
   7  13  -2    2.57    0.20
   7  13  -2    2.79    0.21
  -6 -13   2    0.94    0.13
  -6 -13   2    0.68    0.11
   6 -13  -2    0.81    0.12
   6  13  -2    0.78    0.11
  -6  13   2    0.62    0.10
   6  13  -2    0.76    0.10
   5 -13  -2    0.57    0.08
  -5 -13   2    0.61    0.09
   5 -13  -2    0.56    0.07
   5 -13  -2    0.51    0.09
  -5 -13   2    0.56    0.10
   5  13  -2    0.59    0.09
  -5  13   2    0.57    0.07
   5  13  -2    0.49    0.09
  -5  13   2    0.61    0.10
  -4 -13   2    0.44    0.07
   4 -13  -2    0.45    0.08
   4 -13  -2    0.49    0.08
   4 -13  -2    0.46    0.05
   4 -13  -2    0.58    0.08
  -4 -13   2    0.43    0.08
  -4  13   2    0.53    0.07
   4  13  -2    0.40    0.07
   4  13  -2    0.42    0.07
  -4  13   2    0.49    0.08
  -4  13   2    0.65    0.09
   3 -13  -2    3.56    0.16
   3 -13  -2    3.46    0.12
  -3 -13   2    3.46    0.16
   3 -13  -2    3.46    0.15
  -3 -13   2    3.47    0.16
  -3 -13   2    3.57    0.12
   3 -13  -2    3.38    0.14
  -3  13   2    3.53    0.16
  -3  13   2    3.41    0.15
   3  13  -2    3.52    0.14
   3  13  -2    3.44    0.15
  -3  13   2    3.80    0.12
   3  13  -2    3.32    0.15
  -3  13   2    3.26    0.12
   2 -13  -2    1.59    0.09
  -2 -13   2    1.47    0.10
  -2 -13   2    1.35    0.09
   2 -13  -2    1.65    0.08
   2 -13  -2    1.63    0.10
  -2 -13   2    1.62    0.09
   2 -13  -2    1.57    0.10
  -2 -13   2    1.41    0.08
   2 -13  -2    1.62    0.07
   2  13  -2    1.58    0.09
  -2  13   2    1.53    0.10
  -2  13   2    1.55    0.07
   2  13  -2    1.39    0.09
   2  13  -2    1.48    0.08
  -2  13   2    1.56    0.07
   2  13  -2    1.41    0.09
  -2  13   2    1.67    0.11
   1 -13  -2    0.87    0.06
  -1 -13   2    1.13    0.08
   1 -13  -2    0.95    0.08
  -1 -13   2    1.02    0.08
  -1 -13   2    0.89    0.07
  -1 -13   2    0.98    0.07
   1 -13  -2    0.94    0.07
  -1 -13   2    1.04    0.07
   1 -13  -2    0.98    0.08
   1 -13  -2    0.92    0.07
  -1  13   2    1.02    0.08
   1  13  -2    1.01    0.07
  -1  13   2    0.98    0.07
   1  13  -2    0.99    0.08
  -1  13   2    0.94    0.06
   1  13  -2    1.07    0.07
  -1  13   2    1.00    0.07
  -1  13   2    1.07    0.05
  -1  13   2    1.05    0.07
   1  13  -2    1.09    0.07
   0 -13   2    6.87    0.22
   0 -13  -2    6.73    0.23
   0 -13   2    6.49    0.22
   0 -13  -2    7.12    0.22
   0 -13   2    6.65    0.23
   0 -13  -2    5.80    0.23
   0 -13   2    6.68    0.23
   0 -13   2    5.79    0.21
   0 -13   2    6.50    0.21
   0  13  -2    6.47    0.20
   0  13   2    6.55    0.20
   0  13   2    6.84    0.21
   0  13  -2    7.03    0.23
   0  13  -2    6.91    0.23
   0  13  -2    6.43    0.21
   0  13   2    6.56    0.23
   0  13   2    6.87    0.22
   0  13   2    7.09    0.23
   1 -13   2    1.31    0.09
  -1 -13  -2    1.36    0.10
   1 -13   2    1.32    0.09
  -1 -13  -2    1.15    0.10
  -1 -13  -2    1.19    0.09
   1 -13   2    1.36    0.09
   1  13   2    1.28    0.08
   1  13   2    1.27    0.09
   1  13   2    1.27    0.09
   1  13   2    1.31    0.09
  -1  13  -2    1.16    0.07
  -1  13  -2    1.39    0.08
  -1  13  -2    1.30    0.09
   2 -13   2   15.37    0.42
   2 -13   2   15.28    0.47
   2 -13   2   15.67    0.46
   2 -13   2   16.07    0.47
  -2 -13  -2   15.55    0.49
  -2 -13  -2   15.74    0.49
  -2  13  -2   15.62    0.41
   2  13   2   15.55    0.45
   2  13   2   15.33    0.46
  -2  13  -2   15.82    0.47
  -2  13  -2   15.26    0.43
   2  13   2   15.83    0.49
   2  13   2   16.04    0.48
  -2  13  -2   15.94    0.47
   2  13   2   15.49    0.45
  -3 -13  -2    9.96    0.36
   3 -13   2   10.02    0.32
  -3 -13  -2    9.96    0.34
   3 -13   2   10.52    0.30
  -3 -13  -2    9.73    0.34
   3 -13   2   10.42    0.29
   3 -13   2    9.94    0.34
  -3  13  -2   10.11    0.31
   3  13   2    9.93    0.33
  -3  13  -2    9.93    0.36
   3  13   2    9.88    0.32
   3  13   2    9.44    0.30
   3  13   2   10.12    0.34
   3  13   2    9.99    0.33
  -3  13  -2    9.87    0.30
  -4 -13  -2    0.20    0.08
   4 -13   2    0.06    0.09
   4 -13   2    0.18    0.06
  -4 -13  -2    0.10    0.07
  -4 -13  -2    0.08    0.09
   4 -13   2    0.08    0.08
   4 -13   2    0.06    0.06
   4  13   2    0.08    0.07
  -4  13  -2    0.09    0.08
   4  13   2    0.09    0.07
  -4  13  -2    0.06    0.08
   4  13   2    0.08    0.08
   4  13   2    0.00    0.08
   4  13   2    0.12    0.08
   5 -13   2    2.35    0.15
   5 -13   2    2.47    0.19
   5 -13   2    2.40    0.15
   5 -13   2    2.88    0.17
  -5 -13  -2    2.48    0.21
   5 -13   2    2.41    0.18
  -5 -13  -2    2.55    0.16
   5  13   2    2.41    0.18
  -5  13  -2    2.34    0.21
   5  13   2    2.89    0.18
   5  13   2    2.57    0.19
  -5  13  -2    2.73    0.18
   6 -13   2    3.21    0.21
   6 -13   2    3.58    0.23
  -6 -13  -2    3.52    0.21
  -6 -13  -2    3.38    0.27
   6  13   2    3.46    0.23
  -6  13  -2    3.58    0.26
  -6  13  -2    3.32    0.23
   6  13   2    3.16    0.23
   6  13   2    3.42    0.25
  -7 -13  -2    0.17    0.17
   7 -13   2   -0.14    0.14
  -7 -13  -2    0.15    0.11
   7  13   2    0.03    0.15
  -7  13  -2    0.09    0.16
   7  13   2   -0.13    0.13
   9 -14  -2   -0.07    0.18
   9  14  -2    0.24    0.16
  -8 -14   2    0.54    0.14
   8 -14  -2    0.53    0.15
   8  14  -2    0.59    0.16
   8  14  -2    0.48    0.13
   7 -14  -2    0.08    0.11
   7 -14  -2    0.11    0.13
  -7 -14   2    0.12    0.11
  -7 -14   2    0.02    0.11
   7  14  -2    0.16    0.10
   7  14  -2    0.13    0.11
  -6 -14   2    0.16    0.09
  -6 -14   2    0.23    0.09
   6 -14  -2    0.13    0.11
   6  14  -2    0.37    0.09
  -6  14   2    0.22    0.08
   6  14  -2    0.16    0.10
  -5 -14   2    0.01    0.07
   5 -14  -2    0.04    0.08
   5 -14  -2    0.01    0.06
   5 -14  -2    0.00    0.07
  -5 -14   2   -0.11    0.09
  -5  14   2    0.10    0.06
   5  14  -2    0.05    0.07
   5  14  -2    0.09    0.07
  -5  14   2   -0.03    0.08
  -4 -14   2    0.07    0.06
   4 -14  -2    0.00    0.06
  -4 -14   2    0.01    0.08
   4 -14  -2    0.05    0.04
   4 -14  -2    0.07    0.06
   4  14  -2    0.00    0.06
   4  14  -2    0.06    0.05
  -4  14   2    0.01    0.07
  -4  14   2    0.06    0.05
  -4  14   2    0.14    0.06
   3 -14  -2    0.11    0.05
  -3 -14   2    0.09    0.04
  -3 -14   2    0.03    0.05
   3 -14  -2   -0.01    0.03
   3 -14  -2    0.09    0.06
  -3 -14   2    0.00    0.06
   3 -14  -2    0.01    0.06
   3 -14  -2    0.00    0.06
   3  14  -2    0.01    0.05
  -3  14   2    0.03    0.06
   3  14  -2    0.09    0.05
  -3  14   2    0.02    0.04
  -3  14   2    0.10    0.05
  -3  14   2    0.13    0.05
   2 -14  -2   12.22    0.34
   2 -14  -2   11.04    0.37
  -2 -14   2   12.08    0.36
  -2 -14   2   12.65    0.36
   2 -14  -2   12.76    0.38
  -2 -14   2   12.38    0.40
   2 -14  -2   12.47    0.39
  -2 -14   2   12.00    0.39
   2  14  -2   12.38    0.37
  -2  14   2   12.73    0.40
  -2  14   2   11.67    0.34
   2  14  -2   12.67    0.39
  -2  14   2   12.43    0.31
  -2  14   2   12.53    0.39
  -1 -14   2    2.80    0.12
   1 -14  -2    2.87    0.13
  -1 -14   2    2.70    0.12
   1 -14  -2    2.85    0.11
  -1 -14   2    2.89    0.12
  -1 -14   2    2.85    0.12
   1 -14  -2    3.13    0.13
   1 -14  -2    2.77    0.12
  -1 -14   2    2.77    0.13
   1 -14  -2    2.86    0.12
  -1  14   2    2.97    0.13
   1  14  -2    2.81    0.13
   1  14  -2    2.83    0.13
   1  14  -2    2.84    0.12
  -1  14   2    2.74    0.10
  -1  14   2    2.75    0.09
  -1  14   2    2.66    0.13
  -1  14   2    2.84    0.12
  -1  14   2    2.72    0.12
   0 -14  -2    0.24    0.06
   0 -14   2    0.30    0.06
   0 -14   2    0.27    0.05
   0 -14  -2    0.32    0.05
   0 -14   2    0.49    0.06
   0 -14   2    0.35    0.05
   0 -14  -2    0.43    0.06
   0 -14   2    0.29    0.05
   0  14   2    0.29    0.05
   0  14   2    0.45    0.06
   0  14   2    0.35    0.05
   0  14  -2    0.33    0.04
   0  14  -2    0.37    0.05
   0  14   2    0.23    0.04
   0  14  -2    0.40    0.06
  -1 -14  -2    3.07    0.15
   1 -14   2    2.95    0.14
   1 -14   2    3.14    0.13
  -1 -14  -2    2.96    0.14
   1 -14   2    2.94    0.13
   1  14   2    3.14    0.14
   1  14   2    2.92    0.14
   1  14   2    3.07    0.13
  -1  14  -2    3.06    0.13
  -1  14  -2    3.22    0.13
   1  14   2    3.08    0.13
  -1  14  -2    2.92    0.11
  -2 -14  -2   21.93    0.68
  -2 -14  -2   21.79    0.68
   2 -14   2   22.38    0.63
   2 -14   2   22.43    0.65
   2 -14   2   22.36    0.66
   2 -14   2   23.46    0.60
   2  14   2   22.64    0.63
  -2  14  -2   22.63    0.67
   2  14   2   22.24    0.67
  -2  14  -2   22.12    0.60
   2  14   2   22.22    0.62
   2  14   2   22.57    0.68
  -2  14  -2   21.99    0.57
  -2  14  -2   22.75    0.67
   3 -14   2    3.00    0.11
   3 -14   2    2.94    0.12
  -3 -14  -2    2.92    0.17
  -3 -14  -2    2.81    0.16
   3 -14   2    2.60    0.16
   3 -14   2    2.67    0.15
  -3 -14  -2    2.74    0.15
   3  14   2    2.70    0.14
   3  14   2    2.87    0.15
  -3  14  -2    2.93    0.14
   3  14   2    2.69    0.16
  -3  14  -2    2.66    0.12
   3  14   2    2.79    0.14
   3  14   2    2.88    0.15
   4 -14   2    0.71    0.11
   4 -14   2    0.71    0.09
  -4 -14  -2    0.77    0.11
   4 -14   2    0.78    0.10
  -4 -14  -2    0.88    0.11
  -4 -14  -2    0.81    0.11
   4 -14   2    0.66    0.09
   4  14   2    0.69    0.10
  -4  14  -2    0.78    0.10
   4  14   2    0.98    0.11
   4  14   2    0.72    0.09
   4  14   2    0.76    0.09
  -4  14  -2    0.73    0.11
   4  14   2    0.58    0.09
   5 -14   2    0.09    0.11
   5 -14   2    0.03    0.07
   5 -14   2   -0.01    0.07
   5 -14   2    0.01    0.08
   5 -14   2   -0.04    0.09
  -5 -14  -2    0.03    0.07
  -5 -14  -2    0.03    0.10
   5  14   2    0.06    0.09
  -5  14  -2    0.04    0.10
   5  14   2    0.09    0.09
   5  14   2    0.05    0.10
  -5  14  -2    0.19    0.10
  -6 -14  -2    0.64    0.17
   6 -14   2    0.63    0.12
   6 -14   2    0.43    0.13
  -6 -14  -2    0.70    0.11
   6  14   2    0.38    0.13
   6  14   2    0.77    0.13
  -6  14  -2    0.44    0.14
   6  14   2    0.63    0.15
  -6  14  -2    0.73    0.14
   7 -14   2    3.25    0.26
  -7 -14  -2    3.20    0.22
   7  14   2    3.23    0.27
   7  14   2    3.33    0.31
   7  14   2    3.50    0.28
   9 -15  -2    0.40    0.20
   9  15  -2    0.74    0.19
   9  15  -2    0.68    0.21
   8 -15  -2    0.31    0.15
   8  15  -2    0.17    0.14
   8  15  -2    0.24    0.15
  -7 -15   2    0.26    0.12
  -7 -15   2    0.39    0.11
   7  15  -2    0.37    0.11
  -7  15   2    0.46    0.10
   7  15  -2    0.43    0.12
   6 -15  -2    4.90    0.25
  -6 -15   2    5.37    0.25
  -6 -15   2    5.23    0.24
   6  15  -2    5.32    0.25
   6  15  -2    5.16    0.24
  -6  15   2    4.83    0.22
   5 -15  -2    1.39    0.10
   5 -15  -2    1.43    0.15
  -5 -15   2    1.34    0.13
   5 -15  -2    1.23    0.13
  -5 -15   2    1.25    0.14
  -5  15   2    1.66    0.12
   5  15  -2    1.45    0.13
   5  15  -2    1.05    0.12
  -5  15   2    1.51    0.16
   4 -15  -2    6.91    0.25
   4 -15  -2    6.38    0.24
  -4 -15   2    6.17    0.19
  -4 -15   2    6.48    0.25
  -4 -15   2    6.16    0.26
   4 -15  -2    6.41    0.19
   4  15  -2    6.39    0.25
  -4  15   2    6.51    0.20
  -4  15   2    6.48    0.24
   4  15  -2    6.68    0.24
  -4  15   2    6.48    0.21
  -4  15   2    6.96    0.26
  -3 -15   2    7.71    0.29
   3 -15  -2    7.94    0.27
   3 -15  -2    7.09    0.26
  -3 -15   2    7.78    0.28
   3 -15  -2    7.91    0.22
   3 -15  -2    8.05    0.28
  -3 -15   2    7.82    0.24
   3  15  -2    7.73    0.27
   3  15  -2    7.36    0.26
  -3  15   2    8.07    0.24
  -3  15   2    7.93    0.27
  -3  15   2    7.87    0.22
  -3  15   2    7.83    0.28
  -2 -15   2    0.30    0.05
   2 -15  -2    0.28    0.04
   2 -15  -2    0.22    0.06
   2 -15  -2    0.26    0.06
  -2 -15   2    0.30    0.06
   2 -15  -2    0.24    0.05
   2  15  -2    0.28    0.05
   2  15  -2    0.23    0.05
  -2  15   2    0.24    0.06
  -2  15   2    0.32    0.06
  -2  15   2    0.24    0.04
  -2  15   2    0.20    0.04
  -1 -15   2    2.58    0.12
  -1 -15   2    2.65    0.13
  -1 -15   2    2.56    0.11
   1 -15  -2    2.46    0.12
  -1 -15   2    2.66    0.12
   1 -15  -2    2.42    0.10
   1 -15  -2    2.68    0.13
   1 -15  -2    2.54    0.12
  -1  15   2    2.58    0.12
  -1  15   2    2.49    0.10
   1  15  -2    2.93    0.13
   1  15  -2    2.74    0.13
  -1  15   2    2.52    0.09
  -1  15   2    2.62    0.13
  -1  15   2    2.66    0.13
   0 -15  -2    4.45    0.18
   0 -15   2    4.28    0.16
   0 -15   2    4.09    0.15
   0 -15  -2    4.09    0.18
   0 -15   2    4.49    0.17
   0 -15   2    4.34    0.17
   0  15   2    4.54    0.17
   0  15   2    4.35    0.16
   0  15  -2    4.09    0.13
   0  15   2    4.27    0.15
   0  15   2    4.39    0.17
   0  15  -2    4.43    0.14
   0  15  -2    4.45    0.17
   0  15  -2    4.19    0.17
   1 -15   2   15.19    0.47
  -1 -15  -2   15.53    0.48
  -1 -15  -2   15.04    0.48
   1 -15   2   14.93    0.46
   1 -15   2   14.88    0.45
   1  15   2   15.45    0.44
  -1  15  -2   15.09    0.42
   1  15   2   15.39    0.47
  -1  15  -2   15.28    0.47
  -1  15  -2   15.34    0.47
   1  15   2   15.78    0.48
   1  15   2   15.44    0.44
  -2 -15  -2    0.28    0.07
   2 -15   2    0.32    0.08
  -2 -15  -2    0.24    0.07
   2 -15   2    0.34    0.06
   2 -15   2    0.26    0.06
   2  15   2    0.17    0.06
   2  15   2    0.34    0.06
   2  15   2    0.36    0.06
  -2  15  -2    0.29    0.05
  -2  15  -2    0.26    0.06
   2  15   2    0.31    0.06
  -2  15  -2    0.38    0.05
  -2  15  -2    0.30    0.06
  -3 -15  -2    1.82    0.15
  -3 -15  -2    1.89    0.13
   3 -15   2    1.96    0.14
   3 -15   2    2.02    0.10
   3 -15   2    1.84    0.13
  -3 -15  -2    1.91    0.15
  -3  15  -2    1.79    0.10
   3  15   2    1.68    0.12
   3  15   2    1.84    0.13
   3  15   2    1.86    0.13
   3  15   2    1.93    0.14
  -3  15  -2    2.02    0.12
  -4 -15  -2    1.07    0.13
   4 -15   2    1.11    0.13
  -4 -15  -2    1.07    0.12
   4 -15   2    1.07    0.11
  -4 -15  -2    1.27    0.12
   4 -15   2    1.12    0.14
   4 -15   2    1.20    0.10
  -4  15  -2    1.16    0.13
   4  15   2    0.90    0.11
   4  15   2    1.00    0.11
   4  15   2    1.02    0.12
   4  15   2    0.95    0.10
   4  15   2    1.06    0.12
  -5 -15  -2    0.26    0.09
   5 -15   2    0.23    0.10
   5 -15   2    0.44    0.12
  -5 -15  -2    0.06    0.11
   5 -15   2    0.38    0.10
   5 -15   2    0.44    0.09
   5 -15   2    0.32    0.08
   5  15   2    0.32    0.10
   5  15   2    0.30    0.10
  -5  15  -2    0.30    0.11
   5  15   2    0.42    0.12
  -6 -15  -2   -0.08    0.13
  -6 -15  -2    0.02    0.10
   6 -15   2   -0.21    0.11
  -6  15  -2   -0.01    0.12
   6  15   2    0.17    0.13
   6  15   2    0.02    0.10
   6  15   2    0.13    0.13
   7 -15   2    1.32    0.18
  -7 -15  -2    1.43    0.15
  -7 -15  -2    1.62    0.23
   7  15   2    1.72    0.22
   7  15   2    1.42    0.19
   7  15   2    1.35    0.20
   9 -16  -2   -0.13    0.19
  -9 -16   2    0.10    0.16
   9  16  -2    0.45    0.18
   9  16  -2    0.00    0.20
   8 -16  -2   -0.07    0.14
  -8 -16   2   -0.04    0.14
   8  16  -2   -0.04    0.14
   7 -16  -2    0.98    0.16
  -7 -16   2    0.82    0.14
  -7 -16   2    1.03    0.15
   7  16  -2    0.95    0.15
   7  16  -2    1.02    0.14
  -6 -16   2    0.33    0.09
   6 -16  -2    0.28    0.12
  -6 -16   2    0.38    0.11
   6  16  -2    0.25    0.10
   6  16  -2    0.26    0.09
  -6  16   2    0.14    0.08
   6  16  -2    0.27    0.10
   5 -16  -2    5.82    0.19
   5 -16  -2    6.25    0.24
  -5 -16   2    6.08    0.26
   5 -16  -2    5.87    0.25
   5  16  -2    6.15    0.25
  -5  16   2    6.07    0.24
  -5  16   2    6.18    0.26
   5  16  -2    5.39    0.25
  -4 -16   2    0.37    0.08
   4 -16  -2    0.43    0.05
   4 -16  -2    0.37    0.08
   4 -16  -2    0.26    0.08
  -4 -16   2    0.36    0.04
  -4  16   2    0.44    0.07
  -4  16   2    0.46    0.06
   4  16  -2    0.43    0.07
  -4  16   2    0.39    0.09
   4  16  -2    0.41    0.08
  -4  16   2    0.42    0.07
  -3 -16   2    1.95    0.13
   3 -16  -2    1.91    0.08
   3 -16  -2    1.94    0.13
   3 -16  -2    2.12    0.13
  -3 -16   2    1.95    0.09
   3 -16  -2    1.77    0.12
  -3  16   2    1.95    0.12
  -3  16   2    1.93    0.14
  -3  16   2    2.07    0.10
  -3  16   2    2.07    0.10
   3  16  -2    1.93    0.12
   3  16  -2    1.89    0.12
   2 -16  -2    0.02    0.05
   2 -16  -2    0.10    0.05
   2 -16  -2   -0.01    0.06
  -2 -16   2    0.06    0.05
  -2 -16   2    0.06    0.05
   2 -16  -2   -0.03    0.03
  -2  16   2    0.04    0.03
  -2  16   2    0.01    0.04
   2  16  -2    0.06    0.05
   2  16  -2    0.01    0.04
  -2  16   2    0.01    0.04
  -2  16   2    0.07    0.06
  -1 -16   2    8.75    0.30
   1 -16  -2    8.80    0.30
  -1 -16   2    9.29    0.28
  -1 -16   2    8.47    0.28
  -1 -16   2    9.22    0.28
   1 -16  -2    8.77    0.28
   1  16  -2    9.53    0.30
  -1  16   2    9.11    0.26
  -1  16   2    7.46    0.28
  -1  16   2    9.22    0.30
  -1  16   2    9.07    0.30
  -1  16   2    9.04    0.23
   1  16  -2    8.79    0.30
   0 -16  -2    1.15    0.10
   0 -16   2    1.27    0.10
   0 -16   2    1.03    0.09
   0 -16   2    1.06    0.09
   0 -16   2    1.18    0.09
   0 -16  -2    1.16    0.10
   0  16  -2    1.26    0.09
   0  16  -2    1.32    0.10
   0  16   2    1.25    0.09
   0  16  -2    1.03    0.05
   0  16   2    1.16    0.08
   0  16   2    1.22    0.09
  -1 -16  -2    0.12    0.06
   1 -16   2    0.01    0.05
   1 -16   2   -0.03    0.05
  -1 -16  -2    0.08    0.05
   1 -16   2    0.10    0.06
  -1  16  -2    0.04    0.05
  -1  16  -2    0.08    0.04
  -1  16  -2    0.00    0.04
   1  16   2    0.07    0.05
   1  16   2    0.11    0.05
   1  16   2    0.07    0.04
   1  16   2   -0.09    0.05
  -2 -16  -2    1.22    0.11
   2 -16   2    1.11    0.11
   2 -16   2    1.26    0.10
  -2 -16  -2    1.25    0.12
   2 -16   2    1.25    0.11
   2  16   2    1.36    0.11
   2  16   2    1.31    0.10
  -2  16  -2    1.10    0.08
  -2  16  -2    1.14    0.09
   2  16   2    1.30    0.11
   2  16   2    1.41    0.11
  -2  16  -2    1.27    0.10
  -2  16  -2    1.27    0.09
  -3 -16  -2    0.32    0.09
   3 -16   2    0.30    0.07
   3 -16   2    0.19    0.08
  -3 -16  -2    0.26    0.07
   3 -16   2    0.18    0.05
   3  16   2    0.19    0.07
   3  16   2    0.14    0.06
   3  16   2    0.21    0.08
   3  16   2    0.32    0.08
  -3  16  -2    0.23    0.07
   3  16   2    0.18    0.08
  -3  16  -2    0.20    0.05
   4 -16   2    2.54    0.12
   4 -16   2    2.44    0.18
  -4 -16  -2    2.56    0.19
   4 -16   2    2.64    0.13
  -4 -16  -2    2.68    0.16
   4 -16   2    2.47    0.16
   4  16   2    2.46    0.16
  -4  16  -2    2.51    0.16
   4  16   2    2.38    0.18
   4  16   2    2.24    0.17
   4  16   2    2.56    0.16
   4  16   2    2.57    0.15
  -5 -16  -2    6.91    0.28
  -5 -16  -2    7.30    0.35
   5 -16   2    6.90    0.29
   5 -16   2    6.95    0.26
   5 -16   2    7.02    0.31
   5 -16   2    7.21    0.24
   5 -16   2    7.05    0.27
   5  16   2    6.46    0.28
   5  16   2    7.38    0.31
   5  16   2    6.41    0.30
  -5  16  -2    6.67    0.28
   6 -16   2    0.10    0.12
  -6 -16  -2    0.10    0.15
  -6 -16  -2    0.20    0.11
   6 -16   2    0.31    0.12
   6  16   2    0.26    0.11
   6  16   2   -0.04    0.12
  -6  16  -2    0.28    0.13
   6  16   2    0.17    0.14
  -7 -16  -2    1.11    0.22
  -7 -16  -2    1.09    0.15
   7  16   2    1.01    0.19
   7  16   2    1.33    0.18
   9 -17  -2   -0.23    0.20
   9  17  -2    0.02    0.20
   9  17  -2    0.56    0.19
   8 -17  -2    1.25    0.19
  -8 -17   2    1.20    0.18
   8 -17  -2    1.20    0.20
   8  17  -2    1.31    0.17
   7 -17  -2    0.55    0.15
  -7 -17   2    0.60    0.14
  -7 -17   2    0.37    0.13
   7  17  -2    0.54    0.13
   7  17  -2    0.68    0.13
  -6 -17   2    0.77    0.12
   6 -17  -2    0.51    0.13
  -6 -17   2    0.61    0.12
  -6  17   2    0.46    0.09
   6  17  -2    0.55    0.10
   6  17  -2    0.52    0.12
   6  17  -2    0.50    0.10
  -5 -17   2    0.02    0.08
   5 -17  -2    0.15    0.09
   5 -17  -2    0.02    0.05
   5 -17  -2   -0.01    0.09
   5  17  -2    0.06    0.08
  -5  17   2    0.13    0.06
  -5  17   2    0.03    0.07
  -5  17   2   -0.05    0.10
   5  17  -2    0.10    0.08
  -4 -17   2    0.48    0.08
   4 -17  -2    0.66    0.06
  -4 -17   2    0.50    0.05
   4 -17  -2    0.56    0.09
   4 -17  -2    0.47    0.09
  -4  17   2    0.58    0.08
   4  17  -2    0.53    0.08
   4  17  -2    0.60    0.08
  -4  17   2    0.65    0.08
  -4  17   2    0.57    0.10
  -4  17   2    0.53    0.07
  -3 -17   2    0.30    0.07
  -3 -17   2    0.33    0.05
   3 -17  -2    0.17    0.07
   3 -17  -2    0.16    0.07
   3 -17  -2    0.25    0.07
   3 -17  -2    0.29    0.04
  -3  17   2    0.29    0.06
  -3  17   2    0.27    0.06
   3  17  -2    0.24    0.06
  -3  17   2    0.21    0.08
   3  17  -2    0.35    0.06
  -3  17   2    0.22    0.06
   2 -17  -2    0.20    0.06
   2 -17  -2    0.16    0.06
  -2 -17   2    0.31    0.06
   2 -17  -2    0.10    0.06
  -2 -17   2    0.18    0.06
   2 -17  -2    0.25    0.04
  -2  17   2    0.19    0.04
   2  17  -2    0.19    0.05
  -2  17   2    0.13    0.06
  -2  17   2    0.17    0.04
   2  17  -2    0.29    0.06
  -2  17   2    0.27    0.06
  -1 -17   2    6.82    0.23
   1 -17  -2    6.70    0.25
  -1 -17   2    6.46    0.23
   1 -17  -2    6.34    0.23
  -1 -17   2    6.60    0.23
   1 -17  -2    6.56    0.23
  -1 -17   2    6.75    0.24
  -1  17   2    6.59    0.24
  -1  17   2    6.59    0.21
   1  17  -2    6.61    0.24
   1  17  -2    6.82    0.24
  -1  17   2    6.48    0.18
   1  17  -2    7.01    0.21
  -1  17   2    6.85    0.23
   0 -17   2    8.16    0.28
   0 -17   2    8.34    0.27
   0 -17   2    8.16    0.27
   0 -17   2    8.31    0.26
   0 -17  -2    8.31    0.29
   0  17  -2    8.08    0.23
   0  17  -2    8.23    0.28
   0  17  -2    8.11    0.28
   0  17   2    8.11    0.28
   0  17   2    7.79    0.27
  -1 -17  -2    1.62    0.11
   1 -17   2    1.36    0.10
   1 -17   2    1.50    0.11
  -1 -17  -2    1.39    0.12
   1 -17   2    1.37    0.11
   1  17   2    1.34    0.09
   1  17   2    1.45    0.10
  -1  17  -2    1.31    0.10
   1  17   2    1.48    0.10
  -1  17  -2    1.44    0.09
   1  17   2    1.59    0.11
  -1  17  -2    1.47    0.08
  -2 -17  -2    0.05    0.08
   2 -17   2    0.00    0.06
   2 -17   2   -0.05    0.06
  -2 -17  -2   -0.05    0.05
   2 -17   2   -0.02    0.06
   2  17   2   -0.01    0.05
  -2  17  -2    0.02    0.05
   2  17   2    0.00    0.06
   2  17   2    0.05    0.05
  -2  17  -2    0.02    0.06
  -2  17  -2    0.00    0.04
   2  17   2    0.06    0.06
  -2  17  -2   -0.01    0.04
  -3 -17  -2    2.03    0.16
  -3 -17  -2    2.19    0.14
   3 -17   2    2.00    0.15
   3 -17   2    2.04    0.14
   3  17   2    2.04    0.13
   3  17   2    2.03    0.14
  -3  17  -2    2.18    0.12
  -3  17  -2    2.00    0.14
  -3  17  -2    2.13    0.12
   3  17   2    2.07    0.14
   3  17   2    2.16    0.15
   3  17   2    2.05    0.14
   4 -17   2    0.65    0.07
   4 -17   2    0.67    0.12
  -4 -17  -2    0.72    0.12
   4 -17   2    0.75    0.08
   4 -17   2    0.67    0.10
  -4 -17  -2    0.76    0.10
   4  17   2    0.55    0.10
   4  17   2    0.61    0.10
   4  17   2    0.75    0.11
  -4  17  -2    0.75    0.11
   4  17   2    0.53    0.10
   5 -17   2   -0.06    0.13
  -5 -17  -2    0.17    0.12
   5 -17   2   -0.01    0.10
  -5 -17  -2    0.25    0.09
  -5  17  -2    0.04    0.11
   5  17   2    0.22    0.10
   5  17   2    0.31    0.12
   5  17   2    0.06    0.10
  -6 -17  -2    1.61    0.19
   6 -17   2    1.15    0.16
  -6 -17  -2    1.46    0.19
   6 -17   2    1.80    0.20
   6  17   2    1.27    0.18
   6  17   2    1.47    0.16
  -6  17  -2    1.57    0.17
   6  17   2    1.26    0.17
  -7 -17  -2    1.31    0.16
   7  17   2    1.18    0.19
   7  17   2    1.29    0.19
  -8 -18   2    0.21    0.15
   8 -18  -2   -0.07    0.15
   8  18  -2    0.21    0.14
   8  18  -2    0.27    0.17
   7 -18  -2    0.39    0.15
  -7 -18   2    0.48    0.13
  -7 -18   2    0.41    0.14
   7  18  -2    0.37    0.14
   7  18  -2    0.37    0.12
  -7  18   2    0.34    0.11
  -6 -18   2    0.64    0.11
  -6 -18   2    0.66    0.12
   6 -18  -2    0.61    0.13
  -6  18   2    0.58    0.10
   6  18  -2    0.69    0.11
   6  18  -2    0.88    0.12
   6  18  -2    0.56    0.12
   5 -18  -2    0.14    0.10
  -5 -18   2    0.09    0.08
   5 -18  -2    0.31    0.09
   5  18  -2    0.01    0.08
  -5  18   2    0.12    0.08
  -5  18   2    0.06    0.07
  -5  18   2    0.10    0.07
  -5  18   2    0.09    0.10
   5  18  -2   -0.04    0.07
   5  18  -2    0.08    0.08
   4 -18  -2    2.65    0.16
  -4 -18   2    2.33    0.10
  -4 -18   2    2.56    0.16
   4 -18  -2    2.70    0.16
   4  18  -2    2.57    0.15
   4  18  -2    2.36    0.15
  -4  18   2    2.61    0.14
  -4  18   2    2.37    0.13
  -4  18   2    2.68    0.14
  -4  18   2    2.37    0.18
   3 -18  -2    0.12    0.07
   3 -18  -2    0.16    0.04
   3 -18  -2    0.18    0.07
  -3 -18   2    0.17    0.07
  -3 -18   2    0.17    0.06
   3  18  -2    0.11    0.06
  -3  18   2    0.16    0.08
   3  18  -2    0.15    0.06
  -3  18   2    0.22    0.06
  -3  18   2    0.16    0.06
  -3  18   2    0.10    0.06
  -2 -18   2    0.00    0.05
   2 -18  -2   -0.13    0.05
   2 -18  -2    0.02    0.06
   2 -18  -2   -0.01    0.06
  -2 -18   2    0.08    0.06
  -2  18   2    0.01    0.04
  -2  18   2   -0.02    0.04
  -2  18   2    0.04    0.07
   2  18  -2    0.06    0.04
   2  18  -2   -0.05    0.05
  -2  18   2    0.01    0.05
   2  18  -2    0.01    0.05
   1 -18  -2    0.06    0.06
  -1 -18   2    0.05    0.05
   1 -18  -2    0.07    0.06
  -1 -18   2    0.11    0.05
  -1 -18   2    0.02    0.05
  -1  18   2    0.14    0.04
   1  18  -2    0.03    0.04
  -1  18   2    0.02    0.05
  -1  18   2    0.14    0.04
  -1  18   2    0.01    0.05
   1  18  -2    0.09    0.05
   0 -18   2    0.03    0.06
   0 -18   2    0.06    0.06
   0 -18   2   -0.08    0.06
   0 -18  -2    0.05    0.06
   0 -18   2    0.07    0.05
   0  18   2    0.04    0.05
   0  18   2    0.09    0.04
   0  18  -2    0.04    0.06
   0  18   2    0.01    0.05
   0  18  -2    0.00    0.04
   0  18  -2    0.01    0.03
   1 -18   2   -0.03    0.06
  -1 -18  -2    0.12    0.06
   1 -18   2    0.05    0.05
  -1 -18  -2    0.06    0.07
   1 -18   2    0.03    0.06
  -1  18  -2    0.10    0.06
   1  18   2    0.13    0.05
   1  18   2    0.06    0.05
   1  18   2    0.09    0.06
  -1  18  -2    0.09    0.04
  -1  18  -2    0.03    0.04
  -2 -18  -2    0.06    0.06
   2 -18   2    0.01    0.07
   2 -18   2    0.13    0.06
  -2 -18  -2    0.16    0.08
   2 -18   2    0.17    0.06
   2  18   2    0.16    0.07
  -2  18  -2    0.14    0.06
  -2  18  -2    0.19    0.06
   2  18   2    0.11    0.06
   2  18   2    0.18    0.06
   2  18   2    0.12    0.05
  -2  18  -2    0.13    0.06
  -2  18  -2    0.09    0.04
   3 -18   2   18.41    0.58
   3 -18   2   19.08    0.56
  -3 -18  -2   19.02    0.60
  -3 -18  -2   18.01    0.61
  -3  18  -2   17.45    0.57
  -3  18  -2   19.11    0.51
  -3  18  -2   19.29    0.58
   3  18   2   19.35    0.60
   3  18   2   19.48    0.60
   3  18   2   19.45    0.57
   3  18   2   19.53    0.56
   3  18   2   18.10    0.54
   4 -18   2    0.49    0.11
   4 -18   2    0.36    0.10
  -4 -18  -2    0.61    0.10
  -4 -18  -2    0.65    0.12
   4 -18   2    0.44    0.06
   4  18   2    0.42    0.09
   4  18   2    0.35    0.10
  -4  18  -2    0.58    0.10
  -4  18  -2    0.60    0.08
   4  18   2    0.47    0.11
   4  18   2    0.47    0.10
  -5 -18  -2    1.91    0.17
   5 -18   2    1.63    0.18
  -5 -18  -2    2.23    0.23
   5  18   2    1.57    0.18
  -5  18  -2    1.94    0.18
   5  18   2    1.93    0.18
   5  18   2    2.25    0.20
   6 -18   2    1.76    0.20
   6 -18   2    1.37    0.16
  -6 -18  -2    1.62    0.20
  -6 -18  -2    1.58    0.19
   6  18   2    1.85    0.20
  -6  18  -2    1.99    0.22
   6  18   2    1.51    0.18
  -7 -18  -2    2.88    0.25
  -7 -18  -2    2.90    0.35
   7  18   2    3.08    0.28
   7  18   2    3.29    0.30
   8 -19  -2    0.06    0.15
  -8 -19   2    0.09    0.14
   8  19  -2    0.09    0.15
   8  19  -2   -0.12    0.16
   7 -19  -2    0.17    0.14
  -7 -19   2    0.11    0.12
  -7 -19   2    0.24    0.14
   7  19  -2    0.07    0.12
   7  19  -2    0.33    0.14
  -7  19   2    0.10    0.11
   6 -19  -2    0.22    0.13
  -6 -19   2    0.35    0.11
  -6 -19   2    0.39    0.11
   6  19  -2    0.44    0.12
   6  19  -2    0.52    0.11
  -6  19   2    0.49    0.09
   6  19  -2    0.53    0.11
   5 -19  -2   -0.02    0.10
   5 -19  -2    0.16    0.09
  -5 -19   2    0.12    0.08
  -5  19   2    0.25    0.08
   5  19  -2    0.15    0.08
   5  19  -2    0.07    0.09
   5  19  -2    0.03    0.08
  -5  19   2    0.14    0.07
  -4 -19   2    1.06    0.08
  -4 -19   2    1.14    0.13
   4 -19  -2    1.24    0.14
   4 -19  -2    0.99    0.12
  -4  19   2    0.96    0.11
  -4  19   2    1.02    0.10
  -4  19   2    1.16    0.11
   4  19  -2    0.94    0.11
  -4  19   2    0.96    0.12
   4  19  -2    1.05    0.12
   4  19  -2    1.05    0.11
  -3 -19   2    3.04    0.13
   3 -19  -2    2.97    0.16
  -3 -19   2    3.11    0.17
   3 -19  -2    3.04    0.16
   3  19  -2    3.10    0.15
  -3  19   2    2.92    0.13
  -3  19   2    2.92    0.18
  -3  19   2    2.87    0.14
   3  19  -2    3.16    0.15
  -3  19   2    2.99    0.15
   3  19  -2    3.09    0.15
  -2 -19   2    0.38    0.06
   2 -19  -2    0.29    0.08
   2 -19  -2    0.33    0.07
  -2 -19   2    0.42    0.07
  -2  19   2    0.32    0.06
   2  19  -2    0.34    0.05
   2  19  -2    0.25    0.06
  -2  19   2    0.35    0.05
   2  19  -2    0.32    0.07
  -2  19   2    0.40    0.05
   1 -19  -2    7.64    0.26
  -1 -19   2    7.40    0.25
   1 -19  -2    7.61    0.27
  -1 -19   2    7.51    0.25
  -1 -19   2    7.40    0.27
  -1  19   2    7.23    0.20
   1  19  -2    7.22    0.27
  -1  19   2    7.24    0.27
  -1  19   2    7.34    0.23
  -1  19   2    7.27    0.25
   1  19  -2    7.40    0.23
   0 -19   2    0.10    0.06
   0 -19   2    0.04    0.05
   0 -19  -2    0.09    0.06
   0 -19   2    0.09    0.06
   0  19   2    0.11    0.05
   0  19  -2    0.08    0.03
   0  19  -2    0.06    0.06
   0  19   2    0.07    0.05
   0  19   2    0.09    0.05
   0  19  -2    0.14    0.05
  -1 -19  -2    2.85    0.15
   1 -19   2    2.91    0.15
   1 -19   2    2.81    0.16
   1 -19   2    2.80    0.14
   1  19   2    3.17    0.14
   1  19   2    3.05    0.15
  -1  19  -2    2.83    0.14
  -1  19  -2    2.95    0.15
  -1  19  -2    2.73    0.11
   1  19   2    2.83    0.14
  -2 -19  -2    4.17    0.21
  -2 -19  -2    4.18    0.20
   2 -19   2    4.72    0.20
   2 -19   2    4.53    0.19
   2 -19   2    4.31    0.19
  -2  19  -2    4.17    0.14
  -2  19  -2    4.42    0.19
   2  19   2    4.38    0.18
   2  19   2    4.44    0.19
   2  19   2    4.52    0.20
  -2  19  -2    4.49    0.17
  -2  19  -2    4.43    0.18
   3 -19   2    4.38    0.21
  -3 -19  -2    4.72    0.21
   3 -19   2    4.45    0.18
   3 -19   2    4.11    0.20
  -3 -19  -2    4.25    0.24
  -3  19  -2    4.42    0.19
   3  19   2    4.55    0.21
   3  19   2    4.61    0.21
  -3  19  -2    4.42    0.19
  -3  19  -2    4.71    0.19
   3  19   2    4.32    0.20
   3  19   2    4.06    0.18
  -4 -19  -2    2.16    0.16
   4 -19   2    1.99    0.16
   4 -19   2    2.38    0.19
  -4 -19  -2    2.11    0.19
  -4  19  -2    2.10    0.16
   4  19   2    2.00    0.15
   4  19   2    1.97    0.18
   4  19   2    1.86    0.17
   4  19   2    2.13    0.17
  -4  19  -2    1.98    0.14
   5 -19   2    6.46    0.29
  -5 -19  -2    6.28    0.29
  -5 -19  -2    7.09    0.36
   5  19   2    7.42    0.32
  -5  19  -2    7.18    0.29
   5  19   2    6.64    0.31
   5  19   2    6.95    0.30
  -6 -19  -2    1.41    0.19
   6 -19   2    1.32    0.16
  -6 -19  -2    1.08    0.15
   6  19   2    1.20    0.17
  -6  19  -2    1.12    0.17
   6  19   2    1.77    0.20
  -7 -19  -2    0.45    0.15
   7  19   2    0.60    0.16
   7  19   2    0.69    0.19
  -7  19  -2    0.50    0.19
  -8 -20   2    0.13    0.16
   8 -20  -2    0.25    0.16
   8  20  -2    0.22    0.18
   8  20  -2    0.34    0.17
  -7 -20   2   -0.07    0.12
  -7 -20   2    0.07    0.13
  -7  20   2    0.13    0.12
   7  20  -2    0.14    0.13
   7  20  -2    0.29    0.15
   6 -20  -2    0.64    0.15
  -6 -20   2    0.76    0.13
   6  20  -2    0.83    0.13
  -6  20   2    0.72    0.10
   6  20  -2    0.61    0.12
   6  20  -2    0.77    0.12
   5 -20  -2   -0.08    0.10
  -5 -20   2    0.05    0.09
   5 -20  -2   -0.01    0.09
  -5  20   2   -0.09    0.07
   5  20  -2    0.05    0.09
   5  20  -2    0.08    0.08
  -5  20   2   -0.02    0.08
   5  20  -2    0.12    0.08
   4 -20  -2    0.32    0.09
  -4 -20   2    0.26    0.06
   4 -20  -2    0.26    0.09
  -4 -20   2    0.31    0.09
  -4  20   2    0.14    0.07
  -4  20   2    0.27    0.10
   4  20  -2    0.29    0.07
   4  20  -2    0.15    0.07
   4  20  -2    0.24    0.09
  -4  20   2    0.30    0.07
  -4  20   2    0.23    0.07
   3 -20  -2    9.57    0.33
   3 -20  -2    9.30    0.33
  -3 -20   2    9.32    0.34
  -3 -20   2    9.04    0.29
   3  20  -2    9.37    0.33
  -3  20   2    9.53    0.35
  -3  20   2    9.25    0.33
   3  20  -2    9.01    0.31
   3  20  -2    9.66    0.31
  -3  20   2    9.13    0.30
  -3  20   2    9.37    0.27
  -2 -20   2   -0.04    0.06
   2 -20  -2    0.01    0.07
  -2 -20   2    0.01    0.06
   2 -20  -2   -0.07    0.06
   2  20  -2    0.00    0.04
  -2  20   2    0.02    0.05
   2  20  -2    0.05    0.05
  -2  20   2    0.02    0.04
   2  20  -2   -0.06    0.06
  -2  20   2    0.06    0.05
  -1 -20   2    3.93    0.18
   1 -20  -2    3.99    0.18
  -1 -20   2    4.16    0.16
   1 -20  -2    3.75    0.17
  -1  20   2    3.72    0.16
  -1  20   2    3.90    0.14
  -1  20   2    4.06    0.13
   1  20  -2    3.70    0.14
   1  20  -2    3.85    0.17
  -1  20   2    3.73    0.17
   0 -20   2    3.46    0.16
   0 -20   2    3.54    0.17
   0 -20  -2    3.51    0.17
   0 -20   2    3.35    0.16
   0 -20  -2    3.58    0.16
   0  20   2    3.35    0.14
   0  20  -2    3.52    0.16
   0  20  -2    3.67    0.17
   0  20  -2    3.31    0.12
   0  20   2    3.40    0.15
   0  20   2    3.47    0.16
  -1 -20  -2    5.91    0.24
   1 -20   2    5.88    0.22
   1 -20   2    6.04    0.24
   1 -20   2    5.94    0.23
   1  20   2    5.90    0.23
  -1  20  -2    6.00    0.22
   1  20   2    6.11    0.21
  -1  20  -2    5.55    0.19
   1  20   2    5.72    0.22
  -1  20  -2    5.64    0.23
   2 -20   2    5.01    0.21
   2 -20   2    5.53    0.22
   2 -20   2    5.08    0.22
  -2 -20  -2    5.33    0.23
  -2  20  -2    5.05    0.21
  -2  20  -2    5.37    0.20
  -2  20  -2    4.97    0.16
   2  20   2    5.46    0.23
   2  20   2    5.30    0.22
  -2  20  -2    5.27    0.21
   2  20   2    5.21    0.21
   3 -20   2    0.07    0.07
   3 -20   2    0.06    0.07
  -3 -20  -2    0.14    0.12
   3 -20   2   -0.01    0.09
  -3 -20  -2    0.14    0.08
   3  20   2    0.05    0.09
  -3  20  -2    0.07    0.08
   3  20   2    0.06    0.08
   3  20   2   -0.06    0.07
  -3  20  -2    0.06    0.06
   3  20   2    0.04    0.07
  -3  20  -2    0.02    0.07
   4 -20   2    4.91    0.26
  -4 -20  -2    4.37    0.22
  -4 -20  -2    4.88    0.25
   4 -20   2    4.56    0.22
  -4  20  -2    4.14    0.21
   4  20   2    4.46    0.22
   4  20   2    4.22    0.23
   4  20   2    4.76    0.23
   4  20   2    4.10    0.23
  -4  20  -2    4.51    0.20
  -5 -20  -2   12.61    0.49
   5 -20   2   11.52    0.42
  -5 -20  -2   11.74    0.44
   5  20   2   12.14    0.45
   5  20   2   11.57    0.42
   5  20   2   11.84    0.45
  -5  20  -2   11.74    0.40
   6 -20   2    2.99    0.25
  -6 -20  -2    3.15    0.24
  -6 -20  -2    3.02    0.29
   6 -20   2    3.15    0.24
  -6  20  -2    3.41    0.26
   6  20   2    3.26    0.24
   6  20   2    3.09    0.26
  -7 -20  -2    0.37    0.15
   7  20   2    0.53    0.18
   7  20   2    0.28    0.16
  -7  20  -2    0.06    0.17
   8 -21  -2    0.23    0.21
   8 -21  -2    0.19    0.16
   8  21  -2    0.28    0.17
   8  21  -2    0.33    0.18
  -7 -21   2    0.64    0.17
   7 -21  -2    0.85    0.18
  -7 -21   2    0.70    0.16
   7  21  -2    0.90    0.15
   7  21  -2    0.81    0.16
  -7  21   2    0.52    0.13
  -6 -21   2    0.15    0.11
   6 -21  -2    0.23    0.13
   6  21  -2    0.15    0.11
   6  21  -2    0.22    0.11
   6  21  -2    0.21    0.12
  -6  21   2    0.21    0.10
   5 -21  -2    0.03    0.11
   5 -21  -2    0.09    0.10
  -5 -21   2    0.20    0.10
  -5  21   2    0.12    0.09
   5  21  -2    0.00    0.08
  -5  21   2    0.04    0.09
   5  21  -2    0.16    0.09
   5  21  -2    0.06    0.10
  -4 -21   2    1.00    0.14
  -4 -21   2    1.11    0.10
   4 -21  -2    1.21    0.13
   4 -21  -2    1.31    0.15
  -4  21   2    1.08    0.14
   4  21  -2    1.14    0.13
  -4  21   2    1.01    0.13
   4  21  -2    1.05    0.13
  -4  21   2    1.30    0.12
   4  21  -2    1.26    0.13
  -4  21   2    1.15    0.13
   3 -21  -2    0.02    0.08
  -3 -21   2    0.09    0.06
  -3 -21   2    0.02    0.07
   3 -21  -2    0.07    0.08
  -3  21   2    0.08    0.09
   3  21  -2    0.10    0.06
   3  21  -2    0.03    0.06
  -3  21   2    0.01    0.06
  -3  21   2   -0.01    0.05
   3  21  -2    0.08    0.07
   2 -21  -2    0.82    0.11
   2 -21  -2    0.57    0.09
  -2 -21   2    0.83    0.09
  -2 -21   2    0.65    0.09
  -2  21   2    0.69    0.07
   2  21  -2    0.80    0.09
   2  21  -2    0.79    0.09
  -2  21   2    0.78    0.08
   2  21  -2    0.75    0.08
  -2  21   2    0.77    0.10
   1 -21  -2    0.08    0.07
  -1 -21   2    0.11    0.07
  -1 -21   2    0.12    0.06
   1 -21  -2    0.16    0.07
   1  21  -2    0.08    0.05
  -1  21   2    0.12    0.05
  -1  21   2    0.14    0.05
   1  21  -2    0.13    0.04
  -1  21   2    0.19    0.06
  -1  21   2    0.06    0.05
   0 -21   2    2.82    0.15
   0 -21  -2    2.83    0.16
   0 -21   2    3.03    0.16
   0 -21  -2    3.06    0.16
   0 -21   2    2.88    0.15
   0  21   2    3.02    0.13
   0  21  -2    3.01    0.15
   0  21   2    2.84    0.14
   0  21  -2    2.91    0.11
   0  21  -2    3.29    0.16
   0  21   2    2.87    0.16
  -1 -21  -2   14.50    0.48
   1 -21   2   14.36    0.44
   1 -21   2   13.82    0.45
   1 -21   2   14.85    0.47
  -1  21  -2   13.94    0.40
  -1  21  -2   14.95    0.47
  -1  21  -2   14.23    0.47
   1  21   2   14.07    0.46
   1  21   2   14.88    0.48
   1  21   2   14.44    0.43
   2 -21   2    5.09    0.22
   2 -21   2    5.23    0.21
   2 -21   2    4.81    0.21
  -2 -21  -2    4.91    0.22
  -2  21  -2    4.64    0.16
   2  21   2    5.12    0.22
   2  21   2    5.17    0.20
  -2  21  -2    4.92    0.19
  -2  21  -2    4.89    0.22
   2  21   2    4.84    0.21
  -2  21  -2    4.72    0.20
   3 -21   2    4.87    0.23
   3 -21   2    5.14    0.21
  -3 -21  -2    5.03    0.23
   3 -21   2    4.83    0.22
  -3  21  -2    4.62    0.22
   3  21   2    4.83    0.24
   3  21   2    4.88    0.23
  -3  21  -2    5.73    0.21
   3  21   2    4.84    0.21
  -3  21  -2    4.92    0.21
   4 -21   2   14.19    0.50
  -4 -21  -2   14.62    0.53
   4 -21   2   14.84    0.47
  -4 -21  -2   14.10    0.50
  -4  21  -2   14.74    0.47
  -4  21  -2   14.56    0.44
   4  21   2   14.91    0.48
   4  21   2   14.73    0.51
   4  21   2   14.47    0.47
   4  21   2   13.34    0.49
   5 -21   2    2.96    0.22
  -5 -21  -2    3.12    0.27
  -5 -21  -2    3.13    0.21
  -5  21  -2    3.17    0.22
   5  21   2    3.61    0.26
   5  21   2    3.26    0.21
   5  21   2    3.76    0.23
   6 -21   2    4.01    0.27
   6 -21   2    4.04    0.26
  -6 -21  -2    4.18    0.32
  -6 -21  -2    4.01    0.26
  -6  21  -2    4.30    0.28
   6  21   2    4.09    0.30
   6  21   2    4.35    0.30
   6  21   2    5.01    0.27
  -7 -21  -2    0.41    0.15
  -7 -21  -2    0.25    0.22
  -7  21  -2    0.46    0.19
   7  21   2    0.69    0.19
   7  21   2    0.28    0.16
   8 -22  -2    0.69    0.22
  -8 -22   2    0.73    0.18
   8  22  -2    0.61    0.18
   8  22  -2    0.76    0.21
  -7 -22   2    0.31    0.16
  -7 -22   2    0.28    0.13
   7 -22  -2    0.33    0.17
   7  22  -2    0.55    0.16
   7  22  -2    0.46    0.14
  -7  22   2    0.21    0.12
  -6 -22   2    0.12    0.12
   6 -22  -2    0.31    0.15
  -6  22   2    0.30    0.10
   6  22  -2    0.13    0.11
   6  22  -2    0.14    0.12
   6  22  -2    0.24    0.11
   5 -22  -2    0.08    0.11
   5 -22  -2   -0.14    0.11
  -5 -22   2    0.06    0.10
  -5  22   2   -0.02    0.08
   5  22  -2   -0.07    0.09
  -5  22   2    0.09    0.09
   5  22  -2   -0.04    0.08
   5  22  -2   -0.05    0.10
   4 -22  -2    0.00    0.09
  -4 -22   2    0.04    0.09
  -4 -22   2    0.08    0.06
   4 -22  -2    0.00    0.10
   4  22  -2    0.08    0.09
  -4  22   2    0.08    0.08
   4  22  -2   -0.03    0.07
  -4  22   2    0.08    0.12
  -4  22   2    0.01    0.07
   4  22  -2   -0.01    0.08
   3 -22  -2    2.97    0.18
  -3 -22   2    3.26    0.15
   3 -22  -2    3.22    0.18
  -3 -22   2    2.96    0.18
   3  22  -2    2.76    0.17
  -3  22   2    3.07    0.14
   3  22  -2    3.19    0.17
   3  22  -2    3.32    0.16
  -3  22   2    2.99    0.16
   2 -22  -2    3.43    0.17
  -2 -22   2    3.37    0.18
   2 -22  -2    3.49    0.18
  -2 -22   2    3.36    0.16
   2  22  -2    3.55    0.15
   2  22  -2    3.45    0.17
  -2  22   2    3.19    0.13
  -2  22   2    3.40    0.17
  -2  22   2    3.21    0.13
   1 -22  -2    9.94    0.35
   1 -22  -2    9.66    0.33
  -1 -22   2   10.05    0.32
  -1 -22   2   10.03    0.35
  -1  22   2    9.36    0.32
  -1  22   2    9.78    0.27
  -1  22   2   10.21    0.30
   1  22  -2    9.76    0.30
   1  22  -2   10.24    0.35
  -1  22   2   10.03    0.35
   0 -22   2    7.92    0.28
   0 -22  -2    7.78    0.30
   0 -22   2    7.64    0.28
   0 -22   2    7.93    0.30
   0 -22  -2    8.38    0.28
   0  22  -2    7.87    0.29
   0  22  -2    8.04    0.24
   0  22   2    7.78    0.28
   0  22   2    7.85    0.25
   0  22   2    8.07    0.30
  -1 -22  -2    8.42    0.31
   1 -22   2    8.34    0.29
   1 -22   2    8.38    0.30
   1 -22   2    8.56    0.31
   1  22   2    8.66    0.30
   1  22   2    8.28    0.28
  -1  22  -2    7.99    0.30
   1  22   2    8.60    0.31
  -1  22  -2    8.47    0.30
  -1  22  -2    8.09    0.25
   2 -22   2   19.45    0.59
   2 -22   2   18.99    0.58
   2 -22   2   19.30    0.57
  -2 -22  -2   18.49    0.61
  -2  22  -2   18.16    0.51
   2  22   2   19.13    0.59
  -2  22  -2   18.45    0.51
  -2  22  -2   19.43    0.60
  -2  22  -2   18.74    0.60
   2  22   2   18.85    0.61
   2  22   2   19.01    0.56
   3 -22   2   19.28    0.60
  -3 -22  -2   18.86    0.63
   3 -22   2   19.48    0.59
   3 -22   2   18.68    0.58
   3  22   2   19.05    0.57
   3  22   2   18.70    0.62
  -3  22  -2   19.13    0.60
   3  22   2   19.56    0.61
  -3  22  -2   19.29    0.53
   4 -22   2    8.07    0.31
  -4 -22  -2    7.81    0.32
  -4 -22  -2    8.30    0.36
   4 -22   2    8.40    0.36
   4  22   2    8.24    0.34
   4  22   2    8.14    0.31
  -4  22  -2    7.87    0.30
  -4  22  -2    8.39    0.30
   4  22   2    7.52    0.32
   5 -22   2    0.15    0.12
  -5 -22  -2    0.24    0.11
  -5 -22  -2    0.13    0.15
  -5  22  -2    0.24    0.12
   5  22   2    0.12    0.11
   5  22   2    0.25    0.11
   6 -22   2    2.70    0.25
  -6 -22  -2    2.70    0.30
  -6 -22  -2    3.06    0.25
  -6  22  -2    3.69    0.27
   6  22   2    3.46    0.24
   6  22   2    3.23    0.26
  -7 -22  -2    0.45    0.16
  -7 -22  -2    0.17    0.21
   7  22   2    0.54    0.18
   7  22   2    0.63    0.19
  -7  22  -2    0.56    0.20
   8  23  -2    0.31    0.18
   8  23  -2    0.07    0.20
  -7 -23   2    1.11    0.18
  -7  23   2    0.81    0.14
   7  23  -2    0.73    0.15
   7  23  -2    0.67    0.17
  -6 -23   2    0.26    0.12
   6 -23  -2    0.44    0.16
   6  23  -2    0.22    0.12
  -6  23   2    0.24    0.12
   6  23  -2    0.37    0.13
   6  23  -2    0.29    0.12
  -6  23   2    0.46    0.11
   5 -23  -2   -0.10    0.12
  -5 -23   2    0.01    0.10
  -5  23   2    0.07    0.08
   5  23  -2   -0.05    0.09
  -5  23   2    0.01    0.09
   5  23  -2   -0.10    0.10
   5  23  -2    0.03    0.09
  -4 -23   2   -0.01    0.07
   4 -23  -2    0.03    0.10
  -4 -23   2   -0.17    0.08
   4 -23  -2    0.05    0.10
   4  23  -2    0.05    0.08
  -4  23   2    0.02    0.12
  -4  23   2    0.08    0.08
   4  23  -2   -0.02    0.08
   4  23  -2    0.11    0.08
  -4  23   2    0.06    0.08
  -3 -23   2    0.72    0.08
  -3 -23   2    0.66    0.11
   3 -23  -2    0.46    0.11
   3 -23  -2    0.60    0.10
   3  23  -2    0.56    0.09
   3  23  -2    0.58    0.08
  -3  23   2    0.65    0.08
  -3  23   2    0.51    0.08
   3  23  -2    0.47    0.09
  -2 -23   2    3.46    0.19
   2 -23  -2    3.55    0.18
   2 -23  -2    3.73    0.19
  -2 -23   2    3.65    0.17
  -2  23   2    3.45    0.13
  -2  23   2    3.70    0.18
  -2  23   2    3.48    0.14
   2  23  -2    3.48    0.15
   2  23  -2    3.50    0.18
   1 -23  -2    0.37    0.08
  -1 -23   2    0.39    0.09
  -1 -23   2    0.43    0.08
   1 -23  -2    0.31    0.08
   1  23  -2    0.40    0.06
  -1  23   2    0.49    0.07
  -1  23   2    0.50    0.06
   1  23  -2    0.42    0.08
  -1  23   2    0.52    0.08
  -1  23   2    0.34    0.07
   0 -23  -2    0.09    0.07
[truncated: 8,452,557 more chars]
