# Supplementary material for: The synthesis and characterization of a series of cocrystals of an isoniazid derivative with butan-2-one and propan-2-one
Source: Acta Crystallogr C Struct Chem. 2023 Aug 21;79(Pt 9):365–73. doi: 10.1107/S2053229623007179 (PMC10561595; doi:10.1107/S2053229623007179)
Supplement: Supplementary file 2 [file c-79-00365-izbt1ntasup2.hkl]

data_izbt1nta                                                                   
_shelx_title ' shelxt_a.res in P2(1)/n'                                         
_shelx_refln_list_code          4                                               
_shelx_F_calc_maximum      247.57                                               
_exptl_crystal_F_000       768.00                                               
_reflns_d_resolution_high  0.7490                                               
                                                                                
loop_                                                                           
 _space_group_symop_operation_xyz                                               
 'x, y, z'                                                                      
 '-x+1/2, y+1/2, -z+1/2'                                                        
 '-x, -y, -z'                                                                   
 'x-1/2, -y-1/2, z-1/2'                                                         
                                                                                
_cell_length_a     7.4355                                                       
_cell_length_b    34.1952                                                       
_cell_length_c     7.7242                                                       
_cell_angle_alpha  90.000                                                       
_cell_angle_beta  112.512                                                       
_cell_angle_gamma  90.000                                                       
                                                                                
_shelx_F_squared_multiplier     1.000                                           
                                                                                
loop_                                                                           
 _refln_index_h                                                                 
 _refln_index_k                                                                 
 _refln_index_l                                                                 
 _refln_F_squared_calc                                                          
 _refln_F_squared_meas                                                          
 _refln_F_squared_sigma                                                         
 _refln_observed_status                                                         
   2   0   0      10238.83      10226.58       121.27 o                         
   4   0   0       6732.16       7321.39       101.81 o                         
   6   0   0       1458.19       1429.17        32.04 o                         
   8   0   0        125.17        106.32         6.45 o                         
   2   1   0       1030.02       1073.31         8.27 o                         
   3   1   0         89.80         81.70         1.55 o                         
   4   1   0          0.52          7.43         3.41 o                         
   5   1   0         20.71         17.93         1.54 o                         
   6   1   0          3.38         19.97         2.64 o                         
   7   1   0          2.35         -2.30         2.30 o                         
   8   1   0          1.65          2.25         3.71 o                         
   9   1   0          2.59          5.03         6.28 o                         
   2   2   0      61291.11      65866.33       440.01 o                         
   3   2   0       1289.49       1206.37         9.40 o                         
   4   2   0       1346.35       1348.40        13.09 o                         
   5   2   0        153.71        147.11         3.77 o                         
   6   2   0        909.58        877.09        13.33 o                         
   7   2   0          4.49          7.73         2.31 o                         
   8   2   0         50.98         50.21         3.93 o                         
   9   2   0          0.64         -3.72         5.54 o                         
   1   3   0        571.41        630.06         6.28 o                         
   2   3   0      21695.42      23695.90       168.78 o                         
   3   3   0          4.05          2.47         0.63 o                         
   4   3   0        547.35        545.19         5.83 o                         
   5   3   0        153.16        154.23         3.05 o                         
   6   3   0         23.69         40.10         2.02 o                         
   7   3   0         27.40         32.78         2.34 o                         
   8   3   0         10.60         11.57         3.41 o                         
   9   3   0          0.09          8.06         7.66 o                         
   1   4   0       1195.44       1313.92        15.70 o                         
   2   4   0       9048.03       9498.25        65.63 o                         
   3   4   0        155.02        162.00         1.75 o                         
   4   4   0       1628.05       1742.60        16.58 o                         
   5   4   0         28.16         25.01         1.41 o                         
   6   4   0          3.00          4.75         1.59 o                         
   7   4   0          0.15          0.22         2.40 o                         
   8   4   0          0.53         -0.28         3.49 o                         
   9   4   0          3.55         -2.67         5.58 o                         
   1   5   0        420.13        352.63         2.91 o                         
   2   5   0       5337.45       5373.35        39.07 o                         
   3   5   0          7.17          4.73         0.71 o                         
   4   5   0       1480.91       1590.82        14.58 o                         
   5   5   0        122.23        115.22         2.92 o                         
   6   5   0          9.40         16.69         1.78 o                         
   7   5   0         26.02         21.87         2.78 o                         
   8   5   0          1.89          4.54         3.36 o                         
   9   5   0         22.44         20.80         7.21 o                         
   0   6   0       4031.64       1781.01        48.49 o                         
   1   6   0       1054.46       1051.24         6.63 o                         
   2   6   0        192.37        175.32         1.65 o                         
   3   6   0        240.16        210.62         2.13 o                         
   4   6   0       5145.69       5357.16        40.69 o                         
   5   6   0         17.42         14.61         1.84 o                         
   6   6   0         25.05         28.54         1.94 o                         
   7   6   0         33.41         31.52         2.86 o                         
   8   6   0         32.32         44.99         3.89 o                         
   9   6   0         12.17         -0.99         7.69 o                         
   1   7   0       2429.93       2444.69        15.74 o                         
   2   7   0         87.44        122.75         1.27 o                         
   3   7   0        525.15        558.60         4.70 o                         
   4   7   0       1096.82       1050.30         9.54 o                         
   5   7   0          1.10          0.67         1.26 o                         
   6   7   0        179.76        167.28         3.49 o                         
   7   7   0         49.29         64.33         4.30 o                         
   8   7   0          9.64         12.61         3.76 o                         
   9   7   0         24.51         19.94         6.93 o                         
   0   8   0       6645.54       6985.12        67.89 o                         
   1   8   0        279.86        268.69         2.42 o                         
   2   8   0        644.39        647.22         4.33 o                         
   3   8   0         20.13         19.67         0.79 o                         
   4   8   0        580.04        541.84         5.69 o                         
   5   8   0         15.32         20.25         1.53 o                         
   6   8   0        633.62        633.76         7.19 o                         
   7   8   0        138.70        132.84         4.20 o                         
   8   8   0          5.83          9.16         4.05 o                         
   9   8   0         12.18         24.31         9.96 o                         
   1   9   0       1539.86       1444.96         9.00 o                         
   2   9   0          6.92         13.94         0.51 o                         
   3   9   0         35.13         34.20         1.10 o                         
   4   9   0         64.94         60.34         2.10 o                         
   5   9   0         74.17         79.05         2.33 o                         
   6   9   0        423.09        393.93         6.98 o                         
   7   9   0          0.21          4.54         2.43 o                         
   8   9   0          0.09         -0.21         3.31 o                         
   0  10   0       1528.60       1438.15        14.64 o                         
   1  10   0        955.55        948.84         6.06 o                         
   2  10   0       1023.09        985.45         6.51 o                         
   3  10   0        381.65        343.44         3.30 o                         
   4  10   0          4.49          1.89         0.90 o                         
   5  10   0         65.25         79.81         2.47 o                         
   6  10   0        197.95        175.96         4.12 o                         
   7  10   0         24.58         34.99         2.97 o                         
   8  10   0         28.96         36.19         4.05 o                         
   1  11   0       1036.43       1002.93         6.62 o                         
   2  11   0       2892.33       3119.65        19.09 o                         
   3  11   0          2.49          3.64         0.72 o                         
   4  11   0         59.31         53.71         1.77 o                         
   5  11   0        108.15        110.98         2.65 o                         
   6  11   0          1.60         -0.95         1.93 o                         
   7  11   0         17.64         22.37         2.83 o                         
   8  11   0        201.88        184.28         6.90 o                         
   0  12   0        119.74         91.42         1.52 o                         
   1  12   0         79.88         56.49         0.88 o                         
   2  12   0        326.81        305.95         2.45 o                         
   3  12   0        384.87        356.25         3.47 o                         
   4  12   0        128.36        144.22         2.33 o                         
   5  12   0          7.89          5.95         1.50 o                         
   6  12   0        124.51        109.50         3.65 o                         
   7  12   0          0.93          4.23         3.10 o                         
   8  12   0         25.90         30.16         3.83 o                         
   1  13   0         80.82         65.65         1.02 o                         
   2  13   0        170.99        166.32         1.68 o                         
   3  13   0         79.03         90.77         1.57 o                         
   4  13   0         16.70         20.85         1.24 o                         
   5  13   0         69.94         58.88         2.11 o                         
   6  13   0         23.84         22.29         2.32 o                         
   7  13   0         12.43         15.97         3.68 o                         
   8  13   0          0.44          9.60         4.06 o                         
   0  14   0       9197.18       9988.46        91.12 o                         
   1  14   0        807.93        800.54         5.65 o                         
   2  14   0          3.06          1.91         0.65 o                         
   3  14   0         47.59         43.21         1.34 o                         
   4  14   0         19.89         29.13         1.57 o                         
   5  14   0        100.96         91.60         2.69 o                         
   6  14   0        231.47        216.37         4.53 o                         
   7  14   0         40.52         38.33         3.68 o                         
   8  14   0         20.33         23.92         4.78 o                         
   1  15   0       1254.11       1291.51        10.75 o                         
   2  15   0        758.41        882.78         6.79 o                         
   3  15   0        451.10        480.66         4.52 o                         
   4  15   0        140.18        124.89         2.75 o                         
   5  15   0         70.90         75.72         2.49 o                         
   6  15   0         27.07         30.35         2.41 o                         
   7  15   0         33.15         30.73         3.43 o                         
   8  15   0         60.99         61.71         5.28 o                         
   0  16   0          1.50          2.91         0.78 o                         
   1  16   0       1121.27       1170.40         8.87 o                         
   2  16   0       2606.39       2914.98        21.60 o                         
   3  16   0        131.69        137.59         2.16 o                         
   4  16   0        586.75        559.38         6.38 o                         
   5  16   0         60.52         59.38         2.38 o                         
   6  16   0         71.40         80.01         3.74 o                         
   7  16   0          6.22          4.15         3.18 o                         
   8  16   0          7.83         18.03         4.58 o                         
   1  17   0        729.41        994.21         7.95 o                         
   2  17   0        355.42        347.71         3.38 o                         
   3  17   0        222.63        280.48         3.05 o                         
   4  17   0          8.06         11.67         1.51 o                         
   5  17   0        397.58        413.25         5.66 o                         
   6  17   0          0.05          8.88         2.59 o                         
   7  17   0        147.86        147.92         6.87 o                         
   8  17   0         19.70         21.69         5.01 o                         
   0  18   0       8115.72       9340.99        97.11 o                         
   1  18   0         19.62         45.87         1.88 o                         
   2  18   0         12.11         10.54         0.97 o                         
   3  18   0        312.13        308.32         3.38 o                         
   4  18   0         90.35         81.17         2.43 o                         
   5  18   0         80.18         78.00         2.97 o                         
   6  18   0         40.43         41.38         3.36 o                         
   7  18   0         29.78         19.95         4.28 o                         
   8  18   0         19.26         19.42         5.06 o                         
   1  19   0       1724.90       1998.58        16.55 o                         
   2  19   0        367.54        388.90         4.07 o                         
   3  19   0         27.38         40.66         1.57 o                         
   4  19   0        168.54        156.66         3.31 o                         
   5  19   0        203.84        190.12         4.14 o                         
   6  19   0        114.13        106.62         4.23 o                         
   7  19   0         33.66         28.99         4.59 o                         
   8  19   0          6.66         19.84         5.17 o                         
   0  20   0        501.94        523.60         8.96 o                         
   1  20   0        441.12        477.25         4.75 o                         
   2  20   0        306.50        344.32         3.99 o                         
   3  20   0        673.38        637.93         6.41 o                         
   4  20   0        294.42        268.35         3.87 o                         
   5  20   0         35.24         35.06         2.51 o                         
   6  20   0         35.69         34.09         3.38 o                         
   7  20   0          1.65         -0.67         5.25 o                         
   8  20   0          5.04          7.03         5.32 o                         
   1  21   0        664.96        646.79         6.29 o                         
   2  21   0       1209.78       1264.87        11.32 o                         
   3  21   0          9.68          7.87         1.37 o                         
   4  21   0         94.26        100.12         3.00 o                         
   5  21   0         18.37         13.40         2.63 o                         
   6  21   0        100.75         98.33         4.78 o                         
   7  21   0          2.63          0.43         7.67 o                         
   8  21   0          1.08          6.74         5.44 o                         
   0  22   0        951.24        975.29        13.58 o                         
   1  22   0         64.25         60.26         1.83 o                         
   2  22   0        705.07        763.05         7.42 o                         
   3  22   0         74.45         91.82         2.56 o                         
   4  22   0        141.70        148.01         3.48 o                         
   5  22   0         75.17         66.13         3.35 o                         
   6  22   0         78.40         69.75         4.08 o                         
   7  22   0         35.71         39.61         5.66 o                         
   8  22   0         16.01         22.05         6.11 o                         
   1  23   0        198.24        202.27         3.05 o                         
   2  23   0          1.59          4.07         1.39 o                         
   3  23   0        189.24        198.28         3.29 o                         
   4  23   0        508.77        475.84         6.80 o                         
   5  23   0         41.88         42.32         3.35 o                         
   6  23   0         54.72         56.86         3.79 o                         
   7  23   0          0.01          6.43         5.25 o                         
   0  24   0         15.88          5.55         1.85 o                         
   1  24   0        476.46        475.32         5.36 o                         
   2  24   0        270.05        237.10         3.66 o                         
   3  24   0          3.52          5.57         1.59 o                         
   4  24   0        127.25        120.33         4.13 o                         
   5  24   0          0.09         -1.56         2.65 o                         
   6  24   0          9.57         18.65         3.61 o                         
   7  24   0         67.51         70.69         5.77 o                         
   1  25   0         67.01         70.17         2.27 o                         
   2  25   0        396.24        375.10         4.87 o                         
   3  25   0          6.02          6.45         1.72 o                         
   4  25   0         83.37         85.40         3.72 o                         
   5  25   0         21.88         23.73         3.02 o                         
   6  25   0         76.80         74.18         5.90 o                         
   7  25   0         18.60         24.95         4.74 o                         
   0  26   0        160.73        137.66         4.16 o                         
   1  26   0        205.56        195.74         3.30 o                         
   2  26   0        127.20        107.09         3.14 o                         
   3  26   0         40.40         41.57         2.46 o                         
   4  26   0         31.04         31.22         2.79 o                         
   5  26   0         93.12        100.33         5.05 o                         
   6  26   0        124.38        117.03         5.55 o                         
   7  26   0          0.67          9.79         4.86 o                         
   1  27   0          9.50         25.63         1.74 o                         
   2  27   0         47.86         59.87         2.48 o                         
   3  27   0        126.01        124.21         3.85 o                         
   4  27   0         69.08         61.59         3.28 o                         
   5  27   0        100.35         99.03         4.78 o                         
   6  27   0         56.79         63.69         4.55 o                         
   7  27   0         42.94         54.07         6.37 o                         
   0  28   0        126.58        132.98         5.05 o                         
   1  28   0          4.56          5.41         1.51 o                         
   2  28   0         42.04         45.37         2.30 o                         
   3  28   0         16.19         18.54         2.29 o                         
   4  28   0        122.07        114.38         4.96 o                         
   5  28   0         18.89         22.81         3.97 o                         
   6  28   0         15.69         18.78         4.41 o                         
   7  28   0         12.98         14.74         5.39 o                         
   1  29   0         55.48         45.01         1.97 o                         
   2  29   0          0.04          3.27         2.04 o                         
   3  29   0         50.81         43.81         2.85 o                         
   4  29   0          1.61          9.57         3.18 o                         
   5  29   0          5.14          8.85         3.97 o                         
   6  29   0          4.31          9.18         4.55 o                         
   7  29   0          0.01          9.88         4.86 o                         
   0  30   0         21.94         16.29         2.46 o                         
   1  30   0         18.28         16.91         2.02 o                         
   2  30   0         23.44         24.47         2.44 o                         
   3  30   0         68.20         74.20         3.37 o                         
   4  30   0          0.09          1.36         5.19 o                         
   5  30   0          8.15          6.88         4.35 o                         
   6  30   0         21.81         24.63         4.99 o                         
   1  31   0        247.35        182.24         3.72 o                         
   2  31   0        101.74        100.70         4.01 o                         
   3  31   0        358.18        339.35         6.51 o                         
   4  31   0          5.75          2.13         3.35 o                         
   5  31   0         76.58         73.83         5.68 o                         
   6  31   0          1.70         -4.62         5.09 o                         
   0  32   0          0.02          2.56         2.67 o                         
   1  32   0        132.44        117.82         3.77 o                         
   2  32   0         83.14         85.97         3.55 o                         
   3  32   0         31.42         36.09         3.24 o                         
   4  32   0         45.05         48.78         4.52 o                         
   5  32   0          7.24          0.55         4.63 o                         
   6  32   0          0.54         -0.22         6.28 o                         
   1  33   0        941.41        823.62         9.59 o                         
   2  33   0          0.46          1.56         2.55 o                         
   3  33   0        674.38        588.36         9.14 o                         
   4  33   0          1.81          6.49         3.55 o                         
   5  33   0         33.19         29.38         4.89 o                         
   6  33   0          3.38         -1.53         5.34 o                         
   0  34   0        117.30        108.59         5.06 o                         
   1  34   0         19.69         27.77         2.61 o                         
   2  34   0          9.08         10.08         2.84 o                         
   3  34   0         27.19         34.45         3.37 o                         
   4  34   0          4.24         14.26         3.77 o                         
   5  34   0         91.46         85.77         7.22 o                         
   6  34   0          0.46         -5.16         5.16 o                         
   1  35   0        494.31        419.29         6.60 o                         
   2  35   0         45.99         44.79         3.38 o                         
   3  35   0        546.06        513.39         8.83 o                         
   4  35   0         23.09         35.57         4.54 o                         
   5  35   0         80.72         68.10         6.44 o                         
   0  36   0         26.33         36.37         3.63 o                         
   1  36   0        133.21        122.06         4.22 o                         
   2  36   0         17.86          9.24         2.90 o                         
   3  36   0        108.17         84.57         4.74 o                         
   4  36   0          0.06         12.14         5.96 o                         
   5  36   0          2.23         10.33         5.43 o                         
   1  37   0         20.35         25.48         2.96 o                         
   2  37   0          1.66          1.01         2.99 o                         
   3  37   0          3.26          8.02         3.79 o                         
   4  37   0          2.22          5.62         3.94 o                         
   5  37   0         19.69         11.32         5.92 o                         
   0  38   0         58.14         72.65         7.01 o                         
   1  38   0         85.45         69.37         3.64 o                         
   2  38   0          7.86         10.03         4.43 o                         
   3  38   0         11.07          7.04         3.82 o                         
   4  38   0          6.86         12.41         4.64 o                         
   5  38   0         66.00         59.94         7.60 o                         
   1  39   0        181.36        171.66         6.58 o                         
   2  39   0          0.46          4.17         3.47 o                         
   3  39   0          1.14          5.10         4.04 o                         
   4  39   0         80.98         86.42         6.60 o                         
   0  40   0         46.14         41.16         7.13 o                         
   1  40   0          7.42          7.94         4.19 o                         
   2  40   0          0.15          6.48         3.82 o                         
   3  40   0         36.47         44.50         4.52 o                         
   4  40   0         21.04         29.53         5.70 o                         
   1  41   0          0.37          8.17         4.16 o                         
   2  41   0          5.68          8.84         4.29 o                         
   3  41   0         85.62         74.19         7.28 o                         
   4  41   0         58.05         80.10        12.76 o                         
   0  42   0         51.03         62.49         7.20 o                         
   1  42   0          0.06          0.18         5.00 o                         
   2  42   0         50.27         60.67         7.82 o                         
   3  42   0         32.41         35.60         5.75 o                         
   1  43   0         22.71         29.91         5.65 o                         
   2  43   0          0.89         11.77         5.65 o                         
   3  43   0          4.66          9.03         5.61 o                         
   0  44   0        138.38        139.76         9.03 o                         
   1  44   0         21.61         33.87         6.02 o                         
   2  44   0        151.70        173.55        11.83 o                         
   1  45   0          0.03         -1.41         6.36 o                         
  -9   0   1         17.61         20.69         6.87 o                         
  -7   0   1         66.54         69.09         4.03 o                         
  -5   0   1          4.24          7.41         1.73 o                         
  -3   0   1       2807.36       3004.87        28.14 o                         
   1   0   1         25.34         35.70         0.97 o                         
   3   0   1        202.63        177.23         2.89 o                         
   5   0   1        252.22        238.11         4.66 o                         
   7   0   1         99.50         95.55         5.13 o                         
  -9   1   1         23.78         16.74         5.10 o                         
  -8   1   1         39.16         49.91         4.08 o                         
  -7   1   1        128.62        113.76         6.87 o                         
  -6   1   1         41.78         56.34         3.39 o                         
  -5   1   1        221.43        208.28         2.66 o                         
  -4   1   1       2481.98       2405.54        18.81 o                         
  -3   1   1       1087.49       1107.19         7.30 o                         
  -2   1   1      24057.14      26429.31       185.18 o                         
   1   1   1        332.85        371.84         2.31 o                         
   2   1   1        456.78        489.02         3.90 o                         
   3   1   1        435.23        430.32         3.64 o                         
   4   1   1        141.92        129.19         2.32 o                         
   5   1   1        143.30        120.04         2.76 o                         
   6   1   1         21.07         25.35         1.99 o                         
   7   1   1         14.82         24.29         3.00 o                         
   8   1   1         41.66         32.15         4.63 o                         
  -9   2   1          0.35         -1.69         5.08 o                         
  -8   2   1         81.59         99.01         5.10 o                         
  -7   2   1          0.00          2.40         2.12 o                         
  -6   2   1        827.99        808.70        10.39 o                         
  -5   2   1          0.00          2.39         1.17 o                         
  -4   2   1       6530.09       6962.11        49.67 o                         
  -3   2   1        286.70        281.78         2.26 o                         
  -2   2   1         25.37         48.21         1.54 o                         
  -1   2   1       1554.91       1690.87        16.47 o                         
   1   2   1        701.95        704.94         4.19 o                         
   2   2   1        353.54        371.99         2.91 o                         
   3   2   1        141.85        133.37         1.66 o                         
   4   2   1         80.18         90.71         2.02 o                         
   5   2   1         31.83         31.90         1.63 o                         
   6   2   1          8.47         11.26         1.85 o                         
   7   2   1        131.06        116.12         4.00 o                         
   8   2   1          0.16          2.52         4.61 o                         
  -9   3   1          1.22         -4.19         4.90 o                         
  -8   3   1        555.90        548.08        10.99 o                         
  -7   3   1         13.61         10.70         2.50 o                         
  -6   3   1        956.00        927.99        10.63 o                         
  -5   3   1        272.35        247.93         3.71 o                         
  -4   3   1       9009.30       9311.74        75.19 o                         
  -3   3   1        539.55        547.73         4.19 o                         
  -2   3   1       3209.54       3269.31        24.03 o                         
  -1   3   1       3875.45       4046.14        35.95 o                         
   0   3   1      12844.16      14154.46       128.39 o                         
   1   3   1       1244.49       1143.24         6.82 o                         
   2   3   1        898.91        941.49         6.38 o                         
   3   3   1         39.01         44.06         1.25 o                         
   4   3   1        146.57        144.85         2.42 o                         
   5   3   1         65.97         62.05         2.42 o                         
   6   3   1         83.23         85.90         2.80 o                         
   7   3   1          9.61         14.98         2.61 o                         
   8   3   1          2.34          1.66         4.10 o                         
  -9   4   1         29.69         22.54         6.51 o                         
  -8   4   1        464.79        427.67        12.29 o                         
  -7   4   1          0.02         -2.03         2.38 o                         
  -6   4   1        505.57        513.12         7.19 o                         
  -5   4   1         54.03         71.13         3.04 o                         
  -4   4   1        189.80        190.29         3.47 o                         
  -3   4   1        176.99        175.19         1.91 o                         
  -2   4   1      38653.23      42068.74       306.47 o                         
  -1   4   1       5229.30       5497.18        41.71 o                         
   0   4   1       3654.55       3848.86        53.04 o                         
   1   4   1         41.99         27.86         0.57 o                         
   2   4   1         18.80         16.47         0.85 o                         
   3   4   1          8.64         22.12         0.90 o                         
   4   4   1         63.18        104.03         2.04 o                         
   5   4   1        413.80        436.25         4.94 o                         
   6   4   1         18.48         15.87         1.92 o                         
   7   4   1          0.80          6.51         2.56 o                         
   8   4   1          5.21         12.91         3.84 o                         
  -9   5   1          5.98         12.76         7.69 o                         
  -8   5   1        157.23        167.01        10.24 o                         
  -7   5   1         59.42         52.19         3.11 o                         
  -6   5   1       2320.65       2260.23        29.13 o                         
  -5   5   1         23.28         31.69         1.51 o                         
  -4   5   1         56.32         66.06         3.00 o                         
  -3   5   1         93.12        106.33         1.38 o                         
  -2   5   1       5150.74       5559.80        38.85 o                         
  -1   5   1       1470.57       1446.00         9.24 o                         
   0   5   1       1218.55       1137.28         9.27 o                         
   1   5   1        534.15        588.39         3.72 o                         
   2   5   1       3550.51       3880.50        23.29 o                         
   3   5   1        117.77        113.11         1.72 o                         
   4   5   1        146.10        129.26         2.21 o                         
   5   5   1         24.90         26.76         1.44 o                         
   6   5   1         46.20         43.80         2.20 o                         
   7   5   1          9.37          9.05         2.73 o                         
   8   5   1         74.65         84.78         5.30 o                         
  -9   6   1          1.70         12.85         5.73 o                         
  -8   6   1          1.16         11.69         4.42 o                         
  -7   6   1          2.18          4.28         2.54 o                         
  -6   6   1         93.97        115.02         4.38 o                         
  -5   6   1          8.26          7.79         1.29 o                         
  -4   6   1       2626.94       2806.21        24.22 o                         
  -3   6   1          1.04          3.83         0.62 o                         
  -2   6   1          6.59         11.80         0.92 o                         
  -1   6   1          0.10          0.48         0.38 o                         
   0   6   1       1588.42       1719.90        11.57 o                         
   1   6   1       3527.78       3775.46        22.38 o                         
   2   6   1        201.87        153.15         1.47 o                         
   3   6   1       1075.83       1122.24         8.59 o                         
   4   6   1          8.48          8.64         1.10 o                         
   5   6   1          0.33          3.41         1.19 o                         
   6   6   1         18.63         20.36         2.21 o                         
   7   6   1         31.95         21.95         2.89 o                         
   8   6   1          4.26          4.72         4.48 o                         
  -9   7   1         56.12         55.18         6.69 o                         
  -8   7   1        418.02        364.69         9.00 o                         
  -7   7   1         20.92         22.46         2.82 o                         
  -6   7   1        973.22        873.30        13.86 o                         
  -5   7   1          2.46          3.40         1.32 o                         
  -4   7   1       5819.31       6283.99        53.38 o                         
  -3   7   1        532.10        493.38         4.00 o                         
  -2   7   1        159.15        161.69         1.43 o                         
  -1   7   1         21.50         39.15         0.71 o                         
   0   7   1       1946.77       2035.98        13.65 o                         
   1   7   1        182.63        159.87         1.32 o                         
   2   7   1        508.05        492.11         3.59 o                         
   3   7   1        428.56        465.71         3.92 o                         
   4   7   1          0.79          3.43         1.04 o                         
   5   7   1         16.41         18.27         1.45 o                         
   6   7   1         25.97         18.68         2.23 o                         
   7   7   1          5.27          4.89         2.92 o                         
   8   7   1         28.77         29.61         5.10 o                         
  -9   8   1          0.02          2.76         5.79 o                         
  -8   8   1         88.64         87.69         5.06 o                         
  -7   8   1          1.30          1.72         2.54 o                         
  -6   8   1         52.87         70.71         3.18 o                         
  -5   8   1          7.63          7.17         1.46 o                         
  -4   8   1        909.90        967.82         8.90 o                         
  -3   8   1         74.62         72.46         1.27 o                         
  -2   8   1        298.79        359.83         2.67 o                         
  -1   8   1       2300.98       2401.47        14.52 o                         
   0   8   1       2798.75       2811.28        19.43 o                         
   1   8   1       1275.45       1326.11         8.08 o                         
   2   8   1         74.26         96.38         1.19 o                         
   3   8   1         14.41         13.54         0.88 o                         
   4   8   1        420.46        391.74         4.14 o                         
   5   8   1        193.74        188.73         2.88 o                         
   6   8   1          0.00          2.96         1.80 o                         
   7   8   1         84.21         93.88         4.39 o                         
   8   8   1         14.67         17.64         4.56 o                         
  -9   9   1          1.72         -1.89         5.70 o                         
  -8   9   1        182.12        172.77         8.34 o                         
  -7   9   1         74.45         70.46         3.69 o                         
  -6   9   1       1309.57       1231.80        15.81 o                         
  -5   9   1        276.75        273.05         4.44 o                         
  -4   9   1        789.04        835.99         7.43 o                         
  -3   9   1        138.36        144.18         1.71 o                         
  -2   9   1         65.97         64.15         0.93 o                         
  -1   9   1       1200.62       1123.72         7.44 o                         
   0   9   1        207.96        210.70         1.89 o                         
   1   9   1       2878.00       3087.18        18.92 o                         
   2   9   1          0.08          1.00         0.48 o                         
   3   9   1          9.86          7.58         0.87 o                         
   4   9   1        263.27        265.24         3.19 o                         
   5   9   1         24.26         20.38         1.36 o                         
   6   9   1         29.78         39.05         2.30 o                         
   7   9   1         12.98         13.62         2.96 o                         
   8   9   1        107.88        108.53         6.54 o                         
  -9  10   1         15.97         13.63         5.21 o                         
  -8  10   1        158.28        146.01         7.47 o                         
  -7  10   1          0.03          3.14         2.86 o                         
  -6  10   1        336.48        346.37         5.90 o                         
  -5  10   1        120.04        105.97         3.09 o                         
  -4  10   1        191.19        199.28         2.92 o                         
  -3  10   1        650.68        621.65         5.80 o                         
  -2  10   1        314.54        309.64         2.40 o                         
  -1  10   1         14.74         18.39         0.53 o                         
   0  10   1        137.09        157.83         1.42 o                         
   1  10   1        314.51        293.12         2.17 o                         
   2  10   1         26.89         29.30         0.81 o                         
   3  10   1          0.28         -0.34         0.81 o                         
   4  10   1        220.13        211.93         2.87 o                         
   5  10   1         52.97         49.60         1.82 o                         
   6  10   1          2.87          1.56         1.88 o                         
   7  10   1         17.64         19.38         3.16 o                         
   8  10   1          1.45          2.09         5.60 o                         
  -9  11   1         24.70         23.27         5.89 o                         
  -8  11   1        536.79        464.63        11.86 o                         
  -7  11   1          0.05          3.50         2.61 o                         
  -6  11   1        461.57        449.76         8.99 o                         
  -5  11   1         44.04         45.19         1.98 o                         
  -4  11   1       2232.65       2364.48        21.00 o                         
  -3  11   1        136.02        144.27         1.83 o                         
  -2  11   1         98.14         86.04         1.10 o                         
  -1  11   1          0.22         -0.42         0.42 o                         
   0  11   1        857.67        871.87         5.83 o                         
   1  11   1        163.35        174.86         1.58 o                         
   2  11   1       1556.90       1639.18        10.88 o                         
   3  11   1         70.44         72.29         1.49 o                         
   4  11   1          8.61          6.77         1.11 o                         
   5  11   1         14.67          8.40         1.55 o                         
   6  11   1         13.43         13.46         2.03 o                         
   7  11   1        111.61        116.36         4.67 o                         
   8  11   1          4.73          3.63         5.66 o                         
  -9  12   1         45.26         42.99         8.01 o                         
  -8  12   1         92.18        104.83         8.10 o                         
  -7  12   1         57.69         57.36         3.58 o                         
  -6  12   1        288.64        308.54         7.43 o                         
  -5  12   1        230.53        232.21         3.67 o                         
  -4  12   1       1068.21       1126.98        10.63 o                         
  -3  12   1       1473.28       1593.05        13.12 o                         
  -2  12   1         34.08         22.76         0.79 o                         
  -1  12   1        387.01        425.55         3.01 o                         
   0  12   1         30.69         30.95         0.75 o                         
   1  12   1          0.64         -0.26         0.46 o                         
   2  12   1         50.24         54.82         1.15 o                         
   3  12   1        222.36        225.02         2.57 o                         
   4  12   1         94.57         99.12         2.06 o                         
   5  12   1         24.68         30.68         1.65 o                         
   6  12   1          1.98          3.71         1.97 o                         
   7  12   1         63.11         65.21         3.87 o                         
   8  12   1          0.31          5.86         5.66 o                         
  -9  13   1          4.95          0.34        11.27 o                         
  -8  13   1         47.06         39.03         5.36 o                         
  -7  13   1        153.42        160.21         9.56 o                         
  -6  13   1        751.51        729.88        11.85 o                         
  -5  13   1          1.14          4.62         1.46 o                         
  -4  13   1         26.52         26.22         1.38 o                         
  -3  13   1       1851.13       2024.51        15.89 o                         
  -2  13   1       4415.00       4650.99        42.17 o                         
  -1  13   1        344.45        381.96         2.80 o                         
   0  13   1       1060.52       1087.50         7.23 o                         
   1  13   1        849.81        784.67         5.42 o                         
   2  13   1        187.28        187.09         2.05 o                         
   3  13   1        137.23        127.37         1.93 o                         
   4  13   1         40.57         48.33         1.65 o                         
   5  13   1         82.40         76.99         2.56 o                         
   6  13   1          9.46         12.42         1.98 o                         
   7  13   1          1.28         13.29         3.73 o                         
   8  13   1          1.15          0.56         4.51 o                         
  -9  14   1         39.88         39.95         9.66 o                         
  -8  14   1        202.58        173.38        11.34 o                         
  -7  14   1         25.01         33.45         3.61 o                         
  -6  14   1         46.87         42.56         2.58 o                         
  -5  14   1        196.18        218.45         3.69 o                         
  -4  14   1         13.48          7.02         1.18 o                         
  -3  14   1        326.07        349.50         3.81 o                         
  -2  14   1       2078.70       2198.04        16.37 o                         
  -1  14   1        316.78        380.28         2.90 o                         
   0  14   1          0.29          1.77         0.54 o                         
   1  14   1        186.64        195.64         1.89 o                         
   2  14   1          0.01         -0.39         0.78 o                         
   3  14   1         97.13        100.20         1.84 o                         
   4  14   1         73.13         69.87         1.91 o                         
   5  14   1         43.52         45.69         2.06 o                         
   6  14   1         23.63         25.61         2.39 o                         
   7  14   1        380.73        348.28         8.37 o                         
   8  14   1          4.93         16.07         5.40 o                         
  -8  15   1        244.09        236.53         8.65 o                         
  -7  15   1         14.96         17.97         3.40 o                         
  -6  15   1        147.05        150.01         4.37 o                         
  -5  15   1         85.94         85.08         2.44 o                         
  -4  15   1        354.41        367.04         4.27 o                         
  -3  15   1        563.55        634.94         5.84 o                         
  -2  15   1        408.16        449.07         4.17 o                         
  -1  15   1       2352.99       2657.72        19.51 o                         
   0  15   1        801.33        830.11         5.71 o                         
   1  15   1        288.39        294.61         2.88 o                         
   2  15   1        106.41        107.00         1.91 o                         
   3  15   1         48.87         31.28         1.31 o                         
   4  15   1          4.63          5.28         1.20 o                         
   5  15   1         10.16         12.33         1.91 o                         
   6  15   1         25.45         28.05         2.48 o                         
   7  15   1        516.94        506.01         9.88 o                         
   8  15   1          0.74         -1.08         5.06 o                         
  -8  16   1         55.30         60.99         5.45 o                         
  -7  16   1         27.02         28.65         3.70 o                         
  -6  16   1          4.88          9.23         2.23 o                         
  -5  16   1          9.37          9.80         1.62 o                         
  -4  16   1        176.60        198.19         3.07 o                         
  -3  16   1         74.69         77.74         1.80 o                         
  -2  16   1       1031.86       1100.51         9.01 o                         
  -1  16   1       1200.56       1079.92         7.92 o                         
   0  16   1         93.08        121.47         1.47 o                         
   1  16   1          4.38         -0.04         0.73 o                         
   2  16   1        139.26        129.09         2.17 o                         
   3  16   1         82.73         92.57         2.62 o                         
   4  16   1        146.62        130.57         2.84 o                         
   5  16   1        200.71        206.14         4.00 o                         
   6  16   1         59.37         56.68         2.91 o                         
   7  16   1         42.17         47.55         4.34 o                         
   8  16   1          1.20          6.00         7.79 o                         
  -8  17   1          5.87          7.02         4.78 o                         
  -7  17   1         24.57         14.45         4.40 o                         
  -6  17   1         10.74         18.92         2.85 o                         
  -5  17   1          7.34          3.81         1.63 o                         
  -4  17   1          7.64          3.57         1.35 o                         
  -3  17   1         67.66         85.31         1.94 o                         
  -2  17   1        523.34        582.15         5.03 o                         
  -1  17   1         10.33         11.77         0.79 o                         
   0  17   1        698.21        775.91         7.00 o                         
   1  17   1         85.71        104.10         1.74 o                         
   2  17   1        392.56        384.42         4.09 o                         
   3  17   1         15.57         14.84         1.24 o                         
   4  17   1          4.81         12.51         1.66 o                         
   5  17   1        455.55        431.43         6.09 o                         
   6  17   1         69.43         58.41         3.33 o                         
   7  17   1         42.31         39.76         4.53 o                         
   8  17   1         31.25         33.65         5.95 o                         
  -8  18   1         62.86         61.05         5.67 o                         
  -7  18   1          0.73          2.21         4.22 o                         
  -6  18   1          2.31          4.12         2.60 o                         
  -5  18   1          3.83          5.55         1.72 o                         
  -4  18   1          7.35          7.39         1.47 o                         
  -3  18   1         21.54         25.38         1.26 o                         
  -2  18   1        492.01        448.16         4.27 o                         
  -1  18   1        333.22        349.43         3.46 o                         
   0  18   1       1145.24       1218.18        10.88 o                         
   1  18   1        820.84        820.52         7.01 o                         
   2  18   1          1.83          1.61         1.14 o                         
   3  18   1          7.99          8.25         1.24 o                         
   4  18   1        564.47        546.68         6.21 o                         
   5  18   1        408.48        416.94         6.30 o                         
   6  18   1         15.75         21.79         3.51 o                         
   7  18   1        102.60         98.64         5.29 o                         
   8  18   1         52.75         61.28        12.63 o                         
  -8  19   1         14.63          5.31         5.28 o                         
  -7  19   1          0.01         -5.10         5.10 o                         
  -6  19   1          1.60          3.88         2.70 o                         
  -5  19   1         21.98         27.20         2.28 o                         
  -4  19   1        315.99        324.70         4.27 o                         
  -3  19   1         24.80         30.74         1.38 o                         
  -2  19   1        745.03        786.10         6.79 o                         
  -1  19   1         36.47         41.33         1.36 o                         
   0  19   1        237.42        291.69         3.57 o                         
   1  19   1        410.11        433.54         4.37 o                         
   2  19   1        362.89        374.42         4.28 o                         
   3  19   1        159.28        143.51         2.65 o                         
   4  19   1         52.20         57.83         2.89 o                         
   5  19   1        204.42        209.73         4.52 o                         
   6  19   1        192.49        189.42         5.88 o                         
   7  19   1        100.67        100.30         5.43 o                         
  -8  20   1         30.75         42.25         9.80 o                         
  -7  20   1         35.24         25.02         4.14 o                         
  -6  20   1         49.07         60.87         3.67 o                         
  -5  20   1         48.28         47.75         2.76 o                         
  -4  20   1        273.52        314.87         4.25 o                         
  -3  20   1        216.84        250.85         3.45 o                         
  -2  20   1         76.36         87.27         2.06 o                         
  -1  20   1         34.41         47.48         1.49 o                         
   0  20   1        531.35        509.85         5.23 o                         
   1  20   1        163.81        191.75         3.00 o                         
   2  20   1        277.05        269.44         3.70 o                         
   3  20   1        968.10        910.88         8.67 o                         
   4  20   1        266.85        226.39         4.04 o                         
   5  20   1         96.89        111.42         3.85 o                         
   6  20   1        164.28        162.01         5.61 o                         
   7  20   1         26.58         28.40         4.27 o                         
  -8  21   1          4.13          7.09         5.82 o                         
  -7  21   1         41.50         43.06         5.13 o                         
  -6  21   1         10.20         13.65         2.87 o                         
  -5  21   1         46.71         53.87         3.04 o                         
  -4  21   1        386.78        393.32         5.17 o                         
  -3  21   1          3.40          2.17         1.32 o                         
  -2  21   1        130.78        147.51         2.60 o                         
  -1  21   1          1.96          0.06         0.98 o                         
   0  21   1         69.27         58.38         1.91 o                         
   1  21   1          1.58          1.71         1.19 o                         
   2  21   1         70.01         81.72         2.53 o                         
   3  21   1         82.53         82.19         2.56 o                         
   4  21   1          8.70          7.96         2.10 o                         
   5  21   1        179.64        170.15         5.03 o                         
   6  21   1         27.25         36.77         3.61 o                         
   7  21   1          6.57          3.62         4.20 o                         
  -8  22   1          6.10          2.58         7.08 o                         
  -7  22   1         13.92         14.38         4.08 o                         
  -6  22   1          1.05         -0.95         2.78 o                         
  -5  22   1        177.83        190.45         4.87 o                         
  -4  22   1         65.76         64.96         2.76 o                         
  -3  22   1        367.61        354.51         4.41 o                         
  -2  22   1        576.63        710.65         7.00 o                         
  -1  22   1        282.65        344.82         3.93 o                         
   0  22   1        172.59        173.35         3.00 o                         
   1  22   1         23.88         24.22         1.62 o                         
   2  22   1         21.09         19.66         1.66 o                         
   3  22   1        215.77        195.57         3.52 o                         
   4  22   1        568.55        545.16         7.43 o                         
   5  22   1         60.15         64.87         3.01 o                         
   6  22   1          1.74          5.07         3.68 o                         
   7  22   1          0.05         -2.60         4.04 o                         
  -8  23   1          8.38          4.39         6.59 o                         
  -7  23   1         10.81         11.28         5.25 o                         
  -6  23   1          0.37          3.83         3.50 o                         
  -5  23   1          0.03          0.79         2.47 o                         
  -4  23   1        146.88        142.83         3.45 o                         
  -3  23   1        135.77        119.00         3.27 o                         
  -2  23   1        597.18        606.99         6.89 o                         
  -1  23   1          5.52          3.33         1.14 o                         
   0  23   1        107.72        105.36         2.56 o                         
   1  23   1        327.99        305.99         4.47 o                         
   2  23   1        183.27        169.59         3.42 o                         
   3  23   1        521.57        544.19         6.34 o                         
   4  23   1         37.63         39.81         2.62 o                         
   5  23   1         19.59         25.60         2.60 o                         
   6  23   1         28.52         39.60         4.28 o                         
   7  23   1         10.92          6.89         4.86 o                         
  -8  24   1          2.39          3.41         7.10 o                         
  -7  24   1         25.97         24.42         4.34 o                         
  -6  24   1        298.09        268.83         6.92 o                         
  -5  24   1         95.20         95.65         4.06 o                         
  -4  24   1          0.18          5.18         2.06 o                         
  -3  24   1        112.70        101.16         2.81 o                         
  -2  24   1        204.15        206.08         3.63 o                         
  -1  24   1        110.16        104.00         2.37 o                         
   0  24   1        747.77        782.87         8.47 o                         
   1  24   1         17.24         14.69         1.62 o                         
   2  24   1        129.83        123.20         3.20 o                         
   3  24   1        192.59        186.54         3.71 o                         
   4  24   1          1.78          2.07         2.08 o                         
   5  24   1         61.54         50.01         3.18 o                         
   6  24   1         59.07         69.57         4.30 o                         
   7  24   1         71.60         53.88         5.84 o                         
  -7  25   1          4.19          9.24         5.04 o                         
  -6  25   1         10.76         18.04         3.59 o                         
  -5  25   1         78.61         70.49         4.25 o                         
  -4  25   1          4.84          1.31         1.94 o                         
  -3  25   1          5.53          3.93         1.65 o                         
  -2  25   1         18.71         24.07         1.79 o                         
  -1  25   1        192.73        177.32         3.07 o                         
   0  25   1        117.55        163.21         3.21 o                         
   1  25   1        172.73        181.36         3.70 o                         
   2  25   1         68.66         60.22         2.52 o                         
   3  25   1         11.11         10.46         1.94 o                         
   4  25   1         36.52         32.93         2.52 o                         
   5  25   1          2.58          4.33         2.92 o                         
   6  25   1        160.91        147.90         6.47 o                         
   7  25   1         23.43         13.95         5.11 o                         
  -7  26   1        120.69        124.74         6.37 o                         
  -6  26   1         66.58         68.68         4.78 o                         
  -5  26   1         49.22         42.40         3.31 o                         
  -4  26   1          0.32          0.94         2.09 o                         
  -3  26   1         93.04         73.21         2.90 o                         
  -2  26   1         57.75         52.72         2.33 o                         
  -1  26   1         41.66         45.58         1.94 o                         
   0  26   1          8.70         12.01         1.64 o                         
   1  26   1        163.32        172.25         3.78 o                         
   2  26   1         30.22         36.67         2.22 o                         
   3  26   1         60.96         57.14         2.80 o                         
   4  26   1         92.77         85.71         3.70 o                         
   5  26   1        310.75        314.79         6.85 o                         
   6  26   1          0.66          2.17         3.52 o                         
   7  26   1         28.42         29.14         5.74 o                         
  -7  27   1          2.85          7.09         4.50 o                         
  -6  27   1         18.03         22.91         4.02 o                         
  -5  27   1         22.09         24.68         3.80 o                         
  -4  27   1         68.81         57.27         2.87 o                         
  -3  27   1         20.54         18.36         2.20 o                         
  -2  27   1          4.12          5.14         1.81 o                         
  -1  27   1          7.96          5.52         1.54 o                         
   0  27   1          0.93          2.45         1.53 o                         
   1  27   1        559.10        523.57         7.09 o                         
   2  27   1        287.41        275.31         4.96 o                         
   3  27   1         19.18         15.13         2.39 o                         
   4  27   1        109.31        139.94         4.82 o                         
   5  27   1        116.76        105.55         4.95 o                         
   6  27   1        188.66        175.91         7.33 o                         
  -7  28   1         20.11         28.22         4.94 o                         
  -6  28   1          6.77         14.19         4.24 o                         
  -5  28   1        350.77        307.29         6.72 o                         
  -4  28   1        152.96        123.98         4.26 o                         
  -3  28   1        207.66        206.34         4.52 o                         
  -2  28   1         13.29          9.79         2.06 o                         
  -1  28   1         61.95         35.94         1.92 o                         
   0  28   1         69.77         72.64         3.26 o                         
   1  28   1         51.49         47.48         2.45 o                         
   2  28   1         80.46         84.40         3.41 o                         
   3  28   1         75.74         66.70         3.35 o                         
   4  28   1          0.00          2.97         2.67 o                         
   5  28   1         17.57          7.73         4.89 o                         
   6  28   1          0.59         -1.29         4.72 o                         
  -7  29   1         21.24         25.45         5.43 o                         
  -6  29   1         34.11         35.04         4.69 o                         
  -5  29   1        106.80        103.41         5.16 o                         
  -4  29   1          9.91         10.02         2.67 o                         
  -3  29   1         14.03         13.38         2.28 o                         
  -2  29   1         17.51          9.59         2.19 o                         
  -1  29   1        643.23        538.40         6.30 o                         
   0  29   1          5.77          5.55         1.78 o                         
   1  29   1        129.58        122.64         3.74 o                         
   2  29   1         33.17         38.31         2.59 o                         
   3  29   1        124.06        133.13         5.14 o                         
   4  29   1         14.27         20.62         3.12 o                         
   5  29   1          6.72          5.84         3.86 o                         
   6  29   1          0.13         -4.24         4.24 o                         
  -7  30   1        187.71        186.98         8.11 o                         
  -6  30   1         23.59         30.47         4.80 o                         
  -5  30   1          6.10          7.34         3.39 o                         
  -4  30   1          0.87          3.51         3.42 o                         
  -3  30   1        279.13        229.59         5.01 o                         
  -2  30   1         89.73         77.45         3.18 o                         
  -1  30   1         65.06         62.95         2.42 o                         
   0  30   1         66.96         78.33         3.08 o                         
   1  30   1        200.48        173.59         4.02 o                         
   2  30   1         10.02         13.54         2.36 o                         
   3  30   1        197.63        181.28         5.23 o                         
   4  30   1        170.14        168.23         5.57 o                         
   5  30   1          2.97          3.03         3.72 o                         
   6  30   1          2.27          2.09         4.35 o                         
  -7  31   1          6.69         12.49         6.40 o                         
  -6  31   1         41.12         53.22         5.74 o                         
  -5  31   1        141.57        124.85         5.36 o                         
  -4  31   1          0.56          0.47         3.16 o                         
  -3  31   1        420.53        324.76         7.07 o                         
  -2  31   1         26.13         17.08         2.45 o                         
  -1  31   1          1.43          2.38         1.88 o                         
   0  31   1        349.19        330.66         5.21 o                         
   1  31   1         87.39         79.10         3.15 o                         
   2  31   1        124.22        115.28         4.23 o                         
   3  31   1        201.44        200.19         5.52 o                         
   4  31   1         53.97         63.21         4.22 o                         
   5  31   1        109.80        100.11         5.65 o                         
   6  31   1         13.43          8.87         4.71 o                         
  -6  32   1         14.93         19.44         5.68 o                         
  -5  32   1         94.99         81.32         5.35 o                         
  -4  32   1         81.11         63.69         4.31 o                         
  -3  32   1          1.20          1.04         2.67 o                         
  -2  32   1         25.44         23.81         2.66 o                         
  -1  32   1        209.97        176.81         3.89 o                         
   0  32   1         19.73         12.71         2.18 o                         
   1  32   1        340.00        318.66         5.44 o                         
   2  32   1          0.66          2.98         2.52 o                         
   3  32   1         12.08         10.47         3.11 o                         
   4  32   1          0.03          6.49         3.56 o                         
   5  32   1          6.87          6.36         4.48 o                         
   6  32   1          0.47         -4.81         4.81 o                         
  -6  33   1          0.51          7.81         5.50 o                         
  -5  33   1          2.87          0.23         4.37 o                         
  -4  33   1         40.61         40.70         4.14 o                         
  -3  33   1         13.59          8.89         2.83 o                         
  -2  33   1          6.24          7.79         2.65 o                         
  -1  33   1         61.91         46.29         2.45 o                         
   0  33   1        197.29        167.99         4.26 o                         
   1  33   1         71.52         83.87         3.38 o                         
   2  33   1        105.40         95.17         4.02 o                         
   3  33   1        197.94        210.70         5.95 o                         
   4  33   1          1.88          0.39         3.71 o                         
   5  33   1          6.74         -0.55         4.73 o                         
  -6  34   1          8.81         21.55         5.97 o                         
  -5  34   1         29.28         29.04         5.08 o                         
  -4  34   1         15.90         14.45         3.88 o                         
  -3  34   1          0.45          3.27         3.06 o                         
  -2  34   1         29.67         44.62         3.14 o                         
  -1  34   1        368.92        318.06         5.11 o                         
   0  34   1          3.19          5.83         2.34 o                         
   1  34   1        132.05        145.10         5.11 o                         
   2  34   1        224.49        210.33         5.77 o                         
   3  34   1          4.95          5.37         4.22 o                         
   4  34   1          8.45          7.88         4.26 o                         
   5  34   1         89.78         88.35         6.02 o                         
  -6  35   1          0.56         13.62         8.44 o                         
  -5  35   1         66.34         55.63         5.55 o                         
  -4  35   1         44.82         41.56         4.29 o                         
  -3  35   1         30.86         41.22         4.16 o                         
  -2  35   1        194.89        169.35         5.17 o                         
  -1  35   1          7.09          7.36         2.61 o                         
   0  35   1          2.19          7.64         2.76 o                         
   1  35   1          2.50          9.16         2.70 o                         
   2  35   1        117.04        115.20         5.27 o                         
   3  35   1         47.90         53.62         3.93 o                         
   4  35   1          0.55          0.09         4.13 o                         
   5  35   1        119.89        129.50         7.51 o                         
  -5  36   1        262.99        245.18        10.31 o                         
  -4  36   1          0.03         -0.88         3.98 o                         
  -3  36   1        243.54        223.72         6.49 o                         
  -2  36   1          4.44          2.39         3.10 o                         
  -1  36   1         20.68         16.82         2.83 o                         
   0  36   1         79.77         64.73         3.55 o                         
   1  36   1        144.95        118.73         4.63 o                         
   2  36   1         47.13         54.87         3.76 o                         
   3  36   1          9.43         12.01         3.64 o                         
   4  36   1          1.38         -3.45         4.65 o                         
   5  36   1         26.99         16.80         5.93 o                         
  -5  37   1        184.57        201.31         9.17 o                         
  -4  37   1         72.53         62.20         4.89 o                         
  -3  37   1         33.81         30.49         3.89 o                         
  -2  37   1         33.51         32.64         3.50 o                         
  -1  37   1         21.41         21.14         3.20 o                         
   0  37   1         21.27         14.80         3.25 o                         
   1  37   1        207.53        198.09         5.72 o                         
   2  37   1         28.05         30.73         3.81 o                         
   3  37   1        241.13        255.12         7.58 o                         
   4  37   1         29.67         30.75         8.47 o                         
  -5  38   1        123.96        136.98         8.47 o                         
  -4  38   1         22.62         18.49         5.36 o                         
  -3  38   1        107.64        127.23         7.13 o                         
  -2  38   1         12.31         12.41         3.69 o                         
  -1  38   1        298.23        285.01        10.24 o                         
   0  38   1          0.97          0.16         3.57 o                         
   1  38   1         67.69         79.92         4.09 o                         
   2  38   1         17.53         18.55         3.82 o                         
   3  38   1          4.05          0.54         3.95 o                         
   4  38   1         62.37         79.71         7.89 o                         
  -5  39   1         48.31         49.23         9.36 o                         
  -4  39   1          2.91          0.16         5.75 o                         
  -3  39   1         65.46         54.06         4.93 o                         
  -2  39   1         11.25          8.85         4.13 o                         
  -1  39   1         18.31         14.40         4.19 o                         
   0  39   1         83.28         77.02         4.58 o                         
   1  39   1         20.62         26.77         3.63 o                         
   2  39   1         87.86         79.30         4.99 o                         
   3  39   1          9.76          7.84         4.13 o                         
   4  39   1         13.68         21.28         5.40 o                         
  -4  40   1          9.51         20.08         5.51 o                         
  -3  40   1          3.29         -0.80         4.66 o                         
  -2  40   1          3.85          9.88         4.54 o                         
  -1  40   1        101.97        108.57         5.21 o                         
   0  40   1          5.99          8.87         3.57 o                         
   1  40   1          0.23          2.54         3.47 o                         
   2  40   1         18.55         19.04         4.08 o                         
   3  40   1          1.06          5.64         4.64 o                         
  -4  41   1         12.67         12.21         8.35 o                         
  -3  41   1          5.20          4.01         5.06 o                         
  -2  41   1          0.22          1.60         4.74 o                         
  -1  41   1         17.46         20.45         4.42 o                         
   0  41   1         10.35         11.33         4.23 o                         
   1  41   1         28.36         26.99         4.37 o                         
   2  41   1         24.03         37.07         5.15 o                         
   3  41   1        112.20        126.33         7.18 o                         
  -3  42   1          0.05         -4.39         5.52 o                         
  -2  42   1         35.17         29.30         6.27 o                         
  -1  42   1         17.74         14.29         4.65 o                         
   0  42   1          4.66          2.82         4.82 o                         
   1  42   1         11.93         19.57         5.47 o                         
   2  42   1          0.80          8.70         5.24 o                         
   3  42   1          6.03         11.27         7.59 o                         
  -3  43   1         65.92         75.78         7.62 o                         
  -2  43   1          1.21          3.15         5.14 o                         
  -1  43   1          2.74          6.45         4.72 o                         
   0  43   1         37.18         37.37         5.72 o                         
   1  43   1          4.65          0.71         5.80 o                         
   2  43   1          3.76          8.03         6.17 o                         
  -2  44   1          0.43         -3.19         6.06 o                         
  -1  44   1         31.12         35.70         6.07 o                         
   0  44   1          0.05          4.68         5.22 o                         
   1  44   1         14.95         15.53         5.97 o                         
  -1  45   1          0.52          1.13         6.19 o                         
   0  45   1         55.48         56.03         6.75 o                         
  -8   0   2         81.56        135.97        15.71 o                         
  -6   0   2        820.98        790.78        16.39 o                         
  -4   0   2         54.61         66.93         2.20 o                         
  -2   0   2       2490.04       2645.73        27.70 o                         
   0   0   2         71.19         96.96         1.51 o                         
   2   0   2        713.33        682.60         6.32 o                         
   4   0   2          7.76          8.23         1.71 o                         
   6   0   2         21.80         19.47         3.31 o                         
   8   0   2        199.50        177.60        22.54 o                         
  -9   1   2         27.70         13.49         6.43 o                         
  -8   1   2        640.58        606.06        12.35 o                         
  -7   1   2          5.90         10.32         2.49 o                         
  -6   1   2        688.84        673.30         9.09 o                         
  -5   1   2          4.18          4.83         1.06 o                         
  -4   1   2         40.09         66.85         1.48 o                         
  -3   1   2         17.26         24.23         0.86 o                         
  -2   1   2       1589.54       1404.33        11.53 o                         
  -1   1   2        877.71        846.35         5.73 o                         
   0   1   2         59.09         31.35         0.69 o                         
   1   1   2         11.22          9.46         0.38 o                         
   2   1   2        111.52        130.06         1.37 o                         
   3   1   2        175.42        185.66         2.75 o                         
   4   1   2        191.62        208.13         3.14 o                         
   5   1   2        464.46        417.07         5.12 o                         
   6   1   2          7.07         11.02         2.25 o                         
   7   1   2        259.40        229.50         6.27 o                         
   8   1   2          0.17          7.38         6.23 o                         
  -9   2   2          1.04          1.02         7.65 o                         
  -8   2   2         22.40         41.35         3.92 o                         
  -7   2   2         14.68         12.42         2.71 o                         
  -6   2   2          1.88          4.04         1.71 o                         
  -5   2   2          9.95          4.38         1.01 o                         
  -4   2   2        152.35        119.37         1.85 o                         
  -3   2   2        403.56        424.44         4.10 o                         
  -2   2   2        622.18        561.33         4.70 o                         
  -1   2   2        164.86        110.99         1.20 o                         
   0   2   2       6758.45       7292.65        41.42 o                         
   1   2   2        571.98        572.31         3.36 o                         
   2   2   2         83.90         96.33         1.21 o                         
   3   2   2          2.81          6.24         1.01 o                         
   4   2   2        454.16        504.42         5.65 o                         
   5   2   2        295.29        298.03         4.48 o                         
   6   2   2         34.50         26.36         2.39 o                         
   7   2   2         49.28         48.42         3.28 o                         
   8   2   2          6.86          6.13         6.30 o                         
  -9   3   2         11.50         11.20         6.28 o                         
  -8   3   2         52.78         52.14         6.99 o                         
  -7   3   2          6.93          4.25         2.44 o                         
  -6   3   2        266.64        252.67         3.31 o                         
  -5   3   2         65.54         67.01         1.60 o                         
  -4   3   2        250.06        252.18         3.60 o                         
  -3   3   2        853.92        824.65         7.42 o                         
  -2   3   2        408.45        417.66         3.36 o                         
  -1   3   2        209.12        199.14         1.66 o                         
   0   3   2        164.99         98.23         0.98 o                         
   1   3   2        411.90        477.66         2.94 o                         
   2   3   2         38.34         37.36         1.00 o                         
   3   3   2        234.05        256.01         2.85 o                         
   4   3   2         14.45         13.23         1.34 o                         
   5   3   2        207.71        195.45         3.96 o                         
   6   3   2         94.27         89.40         3.31 o                         
   7   3   2         18.50         15.58         3.03 o                         
   8   3   2          3.82          2.14         5.54 o                         
  -9   4   2          0.24          9.06         6.23 o                         
  -8   4   2         52.91         46.49         4.45 o                         
  -7   4   2         10.47         11.45         2.53 o                         
  -6   4   2          3.18          3.26         1.47 o                         
  -5   4   2         31.73         35.38         1.42 o                         
  -4   4   2         46.76         57.72         1.84 o                         
  -3   4   2          1.71          6.54         0.71 o                         
  -2   4   2       3839.25       3893.74        28.69 o                         
  -1   4   2        189.51        167.57         1.55 o                         
   0   4   2        643.18        560.95         3.88 o                         
   1   4   2         62.07         63.76         0.83 o                         
   2   4   2        175.42        182.59         1.71 o                         
   3   4   2       1949.81       1977.53        14.60 o                         
   4   4   2         19.10         20.61         1.38 o                         
   5   4   2         10.51         16.06         1.94 o                         
   6   4   2        123.37        130.77         4.01 o                         
   7   4   2          2.58         11.32         3.39 o                         
   8   4   2         14.40         10.84         6.68 o                         
  -9   5   2         33.53         30.26         6.73 o                         
  -8   5   2          0.87          5.11         5.03 o                         
  -7   5   2         10.68         14.26         2.64 o                         
  -6   5   2        151.56        152.92         3.30 o                         
  -5   5   2        371.33        385.58         3.96 o                         
  -4   5   2        165.96        211.85         2.76 o                         
  -3   5   2        192.61        214.09         2.32 o                         
  -2   5   2        815.50        801.06         6.01 o                         
  -1   5   2        294.34        290.23         2.29 o                         
   0   5   2         89.53        108.81         1.06 o                         
   1   5   2         56.66         60.96         0.84 o                         
   2   5   2         27.64         28.41         0.78 o                         
   3   5   2       2379.15       2540.09        18.54 o                         
   4   5   2        176.16        160.03         2.65 o                         
   5   5   2         25.46         39.72         2.21 o                         
   6   5   2         51.60         59.04         2.98 o                         
   7   5   2         84.52         70.42         3.75 o                         
   8   5   2          7.60          6.64         5.57 o                         
  -9   6   2          0.19         -0.41         6.37 o                         
  -8   6   2         10.50          8.51         4.98 o                         
  -7   6   2         16.66         20.28         5.52 o                         
  -6   6   2        396.86        411.56         5.39 o                         
  -5   6   2         46.97         46.49         1.66 o                         
  -4   6   2          8.03          3.34         0.93 o                         
  -3   6   2        980.49        955.33         7.26 o                         
  -2   6   2          6.90         14.56         0.62 o                         
  -1   6   2       1895.48       1918.41        12.86 o                         
   0   6   2        543.89        536.97         3.73 o                         
   1   6   2       2188.51       2369.72        13.30 o                         
   2   6   2          0.81          2.82         0.56 o                         
   3   6   2         66.23         78.31         1.75 o                         
   4   6   2        416.14        409.77         4.42 o                         
   5   6   2         38.41         33.47         1.90 o                         
   6   6   2          0.88          5.31         2.36 o                         
   7   6   2         20.77         21.57         3.44 o                         
   8   6   2          1.11          3.71         6.44 o                         
  -9   7   2         20.39         22.22         7.96 o                         
  -8   7   2        172.53        166.24         7.58 o                         
  -7   7   2          3.66          1.12         2.59 o                         
  -6   7   2        163.49        174.28         3.19 o                         
  -5   7   2        154.35        162.06         2.68 o                         
  -4   7   2        377.78        374.18         3.66 o                         
  -3   7   2        209.79        228.68         2.49 o                         
  -2   7   2        674.33        673.62         5.19 o                         
  -1   7   2         11.72         25.56         0.68 o                         
   0   7   2        884.57        891.70         5.97 o                         
   1   7   2       5045.73       5493.08        30.99 o                         
   2   7   2       1134.17       1164.62         7.81 o                         
   3   7   2         27.00         20.89         0.99 o                         
   4   7   2          1.38          1.69         1.17 o                         
   5   7   2          2.15          6.08         1.61 o                         
   6   7   2          1.33          1.45         2.32 o                         
   7   7   2         70.15         82.04         3.92 o                         
   8   7   2         12.26          0.65         7.43 o                         
  -9   8   2         39.43         40.51         8.26 o                         
  -8   8   2         80.32         83.59         5.72 o                         
  -7   8   2         10.36         10.11         2.69 o                         
  -6   8   2        227.21        246.77         4.73 o                         
  -5   8   2         40.85         47.20         1.84 o                         
  -4   8   2        141.64        150.91         2.40 o                         
  -3   8   2       1081.93       1063.46         7.80 o                         
  -2   8   2         92.21         82.78         1.14 o                         
  -1   8   2        932.56        961.85         6.26 o                         
   0   8   2          4.11          1.13         0.44 o                         
   1   8   2       2297.16       2445.36        14.28 o                         
   2   8   2       1008.65       1098.52         7.25 o                         
   3   8   2        230.81        259.85         2.84 o                         
   4   8   2          4.54          5.82         1.26 o                         
   5   8   2          1.10          1.99         1.55 o                         
   6   8   2          1.11          4.53         2.42 o                         
   7   8   2         77.96         85.96         4.22 o                         
   8   8   2          1.36          4.49         6.60 o                         
  -9   9   2          1.26          2.58         7.85 o                         
  -8   9   2         13.32         12.50         3.89 o                         
  -7   9   2         14.22         28.06         2.93 o                         
  -6   9   2         20.14         20.30         1.83 o                         
  -5   9   2        426.63        439.88         5.22 o                         
  -4   9   2         29.63         28.51         1.37 o                         
  -3   9   2       2369.20       2400.98        18.42 o                         
  -2   9   2          5.47          7.29         0.53 o                         
  -1   9   2        464.25        466.48         3.42 o                         
   0   9   2        179.54        177.83         1.71 o                         
   1   9   2       1004.74       1098.91         6.94 o                         
   2   9   2        471.03        518.54         3.91 o                         
   3   9   2        160.88        175.62         2.35 o                         
   4   9   2         22.82         32.41         1.81 o                         
   5   9   2         46.86         60.72         2.25 o                         
   6   9   2          8.71         13.35         2.55 o                         
   7   9   2          0.56         13.23         3.73 o                         
   8   9   2          3.32          2.15         7.43 o                         
  -9  10   2         18.81         13.53         7.87 o                         
  -8  10   2        127.47        111.00        14.25 o                         
  -7  10   2        110.41        116.34         7.02 o                         
  -6  10   2        170.20        183.40         3.72 o                         
  -5  10   2         10.11         16.66         1.87 o                         
  -4  10   2        161.53        155.50         2.47 o                         
  -3  10   2          6.01          4.83         0.78 o                         
  -2  10   2        228.28        249.39         2.08 o                         
  -1  10   2       2345.76       2450.59        15.89 o                         
   0  10   2        287.34        234.83         2.06 o                         
   1  10   2        252.75        227.08         2.47 o                         
   2  10   2         82.76         79.19         1.34 o                         
   3  10   2         54.66         65.47         1.77 o                         
   4  10   2        272.38        273.44         3.45 o                         
   5  10   2        315.23        320.45         4.29 o                         
   6  10   2         24.76         34.31         2.40 o                         
   7  10   2        160.75        143.27         7.26 o                         
   8  10   2          0.66         -6.49         6.49 o                         
  -9  11   2         30.95         21.49         7.08 o                         
  -8  11   2        215.19        219.35         7.83 o                         
  -7  11   2         14.27         19.03         3.19 o                         
  -6  11   2          1.07          5.90         2.16 o                         
  -5  11   2        418.10        396.47         6.02 o                         
  -4  11   2         43.44         45.15         1.65 o                         
  -3  11   2        458.48        436.21         3.83 o                         
  -2  11   2         71.37         63.72         1.30 o                         
  -1  11   2       1866.38       1928.40        12.69 o                         
   0  11   2       8499.70       9571.72        59.82 o                         
   1  11   2        411.06        416.54         3.28 o                         
   2  11   2        206.40        206.42         2.22 o                         
   3  11   2         54.35         58.28         1.66 o                         
   4  11   2         73.94         76.60         2.14 o                         
   5  11   2        451.45        442.80         5.21 o                         
   6  11   2         73.92         69.02         2.95 o                         
   7  11   2         88.09         88.34         5.34 o                         
  -9  12   2         62.31         70.70         7.73 o                         
  -8  12   2         47.65         60.68         4.68 o                         
  -7  12   2         40.61         56.90         3.66 o                         
  -6  12   2         97.96         97.41         3.64 o                         
  -5  12   2        362.13        363.84         5.00 o                         
  -4  12   2        299.12        334.55         4.12 o                         
  -3  12   2         96.92        109.83         1.73 o                         
  -2  12   2         10.93         19.66         0.70 o                         
  -1  12   2       1088.19       1095.47         7.28 o                         
   0  12   2        305.91        327.84         2.65 o                         
   1  12   2         48.92         61.93         1.27 o                         
   2  12   2         40.26         41.92         1.23 o                         
   3  12   2        512.90        496.24         4.38 o                         
   4  12   2          8.64         10.30         1.38 o                         
   5  12   2        410.21        417.99         5.11 o                         
   6  12   2        120.67        124.63         3.94 o                         
   7  12   2         45.36         54.88         5.27 o                         
  -9  13   2          5.24         11.83         5.74 o                         
  -8  13   2         88.09         92.31         4.94 o                         
  -7  13   2        208.67        179.27         5.76 o                         
  -6  13   2         48.03         52.07         3.07 o                         
  -5  13   2         31.99         38.60         1.93 o                         
  -4  13   2         45.25         33.13         1.48 o                         
  -3  13   2        253.93        238.00         2.56 o                         
  -2  13   2         99.51        105.18         1.42 o                         
  -1  13   2         67.54         68.33         1.06 o                         
   0  13   2        434.70        453.58         4.52 o                         
   1  13   2        106.80         87.66         1.65 o                         
   2  13   2       1001.41       1067.24         8.09 o                         
   3  13   2        669.08        683.15         5.70 o                         
   4  13   2          4.76          6.35         1.36 o                         
   5  13   2        177.94        174.25         3.47 o                         
   6  13   2        229.07        232.45         5.31 o                         
   7  13   2          0.16          1.80         3.87 o                         
  -9  14   2          1.50          6.43        10.58 o                         
  -8  14   2         27.79         36.35         4.91 o                         
  -7  14   2          8.99          7.11         3.09 o                         
  -6  14   2         12.79         15.33         2.56 o                         
  -5  14   2          1.26          1.55         1.61 o                         
  -4  14   2          3.34          3.35         1.21 o                         
  -3  14   2          2.83          3.33         0.87 o                         
  -2  14   2        918.24        839.17         6.71 o                         
  -1  14   2        206.31        192.60         1.86 o                         
   0  14   2         23.86         23.55         1.11 o                         
   1  14   2        203.39        207.59         2.61 o                         
   2  14   2       1563.50       1530.10        11.69 o                         
   3  14   2        175.81        192.40         2.57 o                         
   4  14   2         52.64         51.58         1.82 o                         
   5  14   2          3.98          2.96         1.70 o                         
   6  14   2         38.34         42.86         3.02 o                         
   7  14   2        267.28        224.74         8.03 o                         
  -9  15   2         39.49         42.45         7.87 o                         
  -8  15   2          5.59         16.28         5.77 o                         
  -7  15   2         15.01         26.86         3.40 o                         
  -6  15   2        375.38        350.41         6.72 o                         
  -5  15   2         78.57         94.61         3.18 o                         
  -4  15   2        440.32        442.98         4.48 o                         
  -3  15   2        498.43        532.13         4.87 o                         
  -2  15   2          6.22         17.77         0.98 o                         
  -1  15   2        172.97        177.03         2.05 o                         
   0  15   2        323.79        294.46         2.92 o                         
   1  15   2       1017.92       1043.24         9.06 o                         
   2  15   2         19.94         21.12         1.14 o                         
   3  15   2        134.34        128.83         2.47 o                         
   4  15   2         72.55         73.79         2.21 o                         
   5  15   2         23.70         22.29         2.05 o                         
   6  15   2          3.25          0.11         2.97 o                         
   7  15   2         84.81        100.05         5.28 o                         
  -9  16   2          1.90          7.55         6.91 o                         
  -8  16   2          1.77         -3.41         5.52 o                         
  -7  16   2         68.20         65.81         4.50 o                         
  -6  16   2          9.26         18.54         2.48 o                         
  -5  16   2        428.98        408.03         5.77 o                         
  -4  16   2         22.40         27.50         1.32 o                         
  -3  16   2        162.94        133.99         2.17 o                         
  -2  16   2          1.32          2.01         0.84 o                         
  -1  16   2        573.68        608.70         6.86 o                         
   0  16   2         84.98         78.94         1.66 o                         
   1  16   2          2.30          3.08         1.05 o                         
   2  16   2        104.51         85.10         1.92 o                         
   3  16   2         13.92         15.44         1.33 o                         
   4  16   2        205.32        172.20         3.08 o                         
   5  16   2        462.83        473.96         5.85 o                         
   6  16   2          5.65         11.93         2.97 o                         
   7  16   2         80.63         78.36         6.14 o                         
  -9  17   2         10.04          8.49        14.39 o                         
  -8  17   2         95.96         85.07         6.28 o                         
  -7  17   2         43.94         38.60         4.13 o                         
  -6  17   2         31.09         38.49         2.81 o                         
  -5  17   2          0.01          3.57         1.66 o                         
  -4  17   2         37.20         38.53         1.52 o                         
  -3  17   2         18.23         18.84         1.17 o                         
  -2  17   2         10.54         14.60         1.12 o                         
  -1  17   2        465.71        454.51         4.12 o                         
   0  17   2        567.44        557.19         5.82 o                         
   1  17   2        124.85         98.67         1.97 o                         
   2  17   2          1.17          0.21         1.00 o                         
   3  17   2        146.41        142.30         2.72 o                         
   4  17   2         50.62         46.48         2.00 o                         
   5  17   2          6.53          8.59         2.97 o                         
   6  17   2        101.15         99.42         4.25 o                         
   7  17   2         75.95         86.63         7.03 o                         
  -8  18   2          0.01         10.42         5.17 o                         
  -7  18   2         23.90         26.93         3.61 o                         
  -6  18   2         35.14         45.81         2.96 o                         
  -5  18   2          3.99          6.37         1.73 o                         
  -4  18   2        190.12        171.16         3.06 o                         
  -3  18   2         24.41         10.66         1.23 o                         
  -2  18   2          0.34          0.03         0.97 o                         
  -1  18   2          1.48          4.93         0.98 o                         
   0  18   2          1.85          2.00         0.97 o                         
   1  18   2          5.42          4.55         1.07 o                         
   2  18   2          7.60          8.60         1.11 o                         
   3  18   2       1347.57       1289.25        11.71 o                         
   4  18   2         39.87         34.44         1.90 o                         
   5  18   2        128.59        131.33         5.24 o                         
   6  18   2        108.44        113.17         4.91 o                         
   7  18   2        222.73        207.61         9.85 o                         
  -8  19   2          0.18          2.28         5.10 o                         
  -7  19   2         11.05         11.14         3.53 o                         
  -6  19   2         26.30         30.34         2.83 o                         
  -5  19   2          9.52          8.00         1.99 o                         
  -4  19   2         68.24         71.81         2.27 o                         
  -3  19   2        203.71        206.14         3.08 o                         
  -2  19   2         24.31         23.91         1.29 o                         
  -1  19   2        521.70        504.03         5.08 o                         
   0  19   2          3.48          5.92         1.05 o                         
   1  19   2        218.08        197.23         3.04 o                         
   2  19   2        329.13        299.86         3.62 o                         
   3  19   2        274.59        302.00         3.92 o                         
   4  19   2        157.46        141.01         3.56 o                         
   5  19   2        481.47        468.23         9.57 o                         
   6  19   2         74.60         89.93         5.60 o                         
   7  19   2         43.46         38.48         5.79 o                         
  -8  20   2          6.16         15.97         5.70 o                         
  -7  20   2         10.46          7.14         3.93 o                         
  -6  20   2         54.53         49.86         3.41 o                         
  -5  20   2          1.67          0.84         2.02 o                         
  -4  20   2         23.78         17.33         1.57 o                         
  -3  20   2        657.97        636.28         6.48 o                         
  -2  20   2          0.44          0.21         1.11 o                         
  -1  20   2        294.18        265.61         3.39 o                         
   0  20   2        263.52        235.95         3.17 o                         
   1  20   2        454.27        400.42         4.78 o                         
   2  20   2        383.86        356.39         4.28 o                         
   3  20   2          1.35          3.43         1.50 o                         
   4  20   2        300.45        306.30         5.30 o                         
   5  20   2        806.95        809.56        11.26 o                         
   6  20   2        232.36        215.96         6.52 o                         
   7  20   2         13.52         21.07         5.60 o                         
  -8  21   2         11.15         17.53         6.05 o                         
  -7  21   2         46.23         51.08         4.34 o                         
  -6  21   2         12.93         13.26         3.13 o                         
  -5  21   2          6.91          5.89         2.26 o                         
  -4  21   2         76.71         78.90         2.64 o                         
  -3  21   2          0.12          3.19         1.41 o                         
  -2  21   2         55.53         51.07         1.88 o                         
  -1  21   2          2.84          8.11         1.17 o                         
   0  21   2        252.71        202.07         2.99 o                         
   1  21   2       1028.63        982.64         9.78 o                         
   2  21   2        340.06        336.45         4.18 o                         
   3  21   2        335.47        341.25         4.78 o                         
   4  21   2       1019.16        988.28        10.46 o                         
   5  21   2        208.58        224.92         6.42 o                         
   6  21   2        323.08        291.76         6.77 o                         
   7  21   2         29.45         29.19         5.41 o                         
  -8  22   2         42.40         47.68         6.66 o                         
  -7  22   2         22.49         24.25         3.99 o                         
  -6  22   2         12.06         14.05         3.22 o                         
  -5  22   2          1.13         -0.78         2.25 o                         
  -4  22   2          4.59          2.20         1.74 o                         
  -3  22   2        212.61        211.62         3.73 o                         
  -2  22   2        227.68        229.91         3.56 o                         
  -1  22   2        666.34        676.14         6.92 o                         
   0  22   2        603.09        541.76         6.00 o                         
   1  22   2        588.64        571.43         6.33 o                         
   2  22   2       1326.30       1289.90        11.78 o                         
   3  22   2       1353.54       1306.09        13.43 o                         
   4  22   2        526.07        551.72         7.34 o                         
   5  22   2         18.24         13.04         3.29 o                         
   6  22   2        172.57        218.14         9.77 o                         
   7  22   2         28.28         32.64         5.67 o                         
  -8  23   2          7.24         13.41         9.14 o                         
  -7  23   2         43.58         57.62         5.79 o                         
  -6  23   2          9.97         22.60         3.19 o                         
  -5  23   2          0.35         -0.89         2.42 o                         
  -4  23   2          0.08          1.28         1.82 o                         
  -3  23   2         43.29         40.69         2.03 o                         
  -2  23   2        253.10        241.90         3.72 o                         
  -1  23   2         31.09         29.50         1.58 o                         
   0  23   2          0.21          6.62         1.59 o                         
   1  23   2        141.52        127.27         2.84 o                         
   2  23   2        378.45        376.57         5.01 o                         
   3  23   2       1345.98       1346.59        14.63 o                         
   4  23   2        446.61        457.18        10.37 o                         
   5  23   2         19.26         22.67         3.18 o                         
   6  23   2        294.12        317.23        12.60 o                         
  -8  24   2          8.71         12.29        12.29 o                         
  -7  24   2         72.47         69.04         4.81 o                         
  -6  24   2         25.94         24.97         3.44 o                         
  -5  24   2         25.07         31.42         2.91 o                         
  -4  24   2        167.04        180.12         3.95 o                         
  -3  24   2         22.81         18.34         1.91 o                         
  -2  24   2          4.92          2.62         1.41 o                         
  -1  24   2        195.15        202.71         3.28 o                         
   0  24   2         69.17         71.37         2.44 o                         
   1  24   2       1233.17       1168.85        11.46 o                         
   2  24   2        621.27        585.25         6.81 o                         
   3  24   2        287.75        314.80         5.39 o                         
   4  24   2        156.44        146.96         4.82 o                         
   5  24   2          0.01         -1.21         3.13 o                         
   6  24   2         38.56         51.52         5.45 o                         
  -8  25   2         64.23         59.52        10.31 o                         
  -7  25   2         47.44         49.58         5.12 o                         
  -6  25   2        100.33        110.85         5.27 o                         
  -5  25   2         68.99         61.46         3.36 o                         
  -4  25   2         10.17         13.37         2.12 o                         
  -3  25   2          0.00          2.21         1.74 o                         
  -2  25   2         30.65         30.10         1.83 o                         
  -1  25   2        730.69        683.86         7.19 o                         
   0  25   2         82.37         74.30         2.64 o                         
   1  25   2        910.90        875.48         9.57 o                         
   2  25   2          2.24          7.44         1.79 o                         
   3  25   2         34.54         19.77         2.39 o                         
   4  25   2         32.35         29.70         3.00 o                         
   5  25   2          7.60          7.27         3.04 o                         
   6  25   2         13.69         25.16         6.29 o                         
  -8  26   2          2.29         12.25         7.52 o                         
  -7  26   2          0.11         11.86         4.82 o                         
  -6  26   2         30.70         35.59         4.00 o                         
  -5  26   2        110.56         96.67         4.42 o                         
  -4  26   2          3.50          4.27         2.13 o                         
  -3  26   2         54.01         50.47         2.41 o                         
  -2  26   2         42.60         36.48         2.03 o                         
  -1  26   2        666.04        615.44         6.71 o                         
   0  26   2         19.33         27.10         1.80 o                         
   1  26   2        956.86        948.05        10.30 o                         
   2  26   2         46.23         48.06         2.48 o                         
   3  26   2         16.85         16.97         2.43 o                         
   4  26   2          8.24          6.00         3.16 o                         
   5  26   2         12.00         11.22         3.33 o                         
   6  26   2         45.21         62.50         5.47 o                         
  -7  27   2          8.51          5.43         4.55 o                         
  -6  27   2          1.20          2.59         3.71 o                         
  -5  27   2        138.99        117.24         4.73 o                         
  -4  27   2        256.82        208.62         4.61 o                         
  -3  27   2         91.84         91.72         3.58 o                         
  -2  27   2         36.59         29.80         2.05 o                         
  -1  27   2        491.78        498.77         5.85 o                         
   0  27   2        637.51        600.83         7.22 o                         
   1  27   2       1159.44       1127.35        12.94 o                         
   2  27   2        679.55        641.30         7.91 o                         
   3  27   2        215.97        207.79         4.99 o                         
   4  27   2        170.99        167.51         5.29 o                         
   5  27   2         41.37         31.27         4.09 o                         
   6  27   2        186.27        201.73        10.49 o                         
  -7  28   2         10.03         20.15         5.20 o                         
  -6  28   2         47.98         29.63         4.41 o                         
  -5  28   2          1.30          2.39         3.01 o                         
  -4  28   2         96.02         99.07         3.71 o                         
  -3  28   2        688.30        613.69         8.11 o                         
  -2  28   2         25.82         22.11         2.02 o                         
  -1  28   2        680.43        612.28         6.92 o                         
   0  28   2        128.27        138.08         3.85 o                         
   1  28   2        106.54        114.93         4.31 o                         
   2  28   2         91.09        110.08         3.71 o                         
   3  28   2          9.27          9.42         2.68 o                         
   4  28   2        598.55        613.56        10.13 o                         
   5  28   2          1.47          0.36         3.35 o                         
   6  28   2        138.66        154.71         7.68 o                         
  -7  29   2          5.51         17.12         5.41 o                         
  -6  29   2         83.91         64.43         5.21 o                         
  -5  29   2         18.89         19.02         3.30 o                         
  -4  29   2          0.89          3.12         2.43 o                         
  -3  29   2          0.25          5.65         2.30 o                         
  -2  29   2        417.01        378.62         5.46 o                         
  -1  29   2        791.61        813.33         8.59 o                         
   0  29   2       1703.66       1660.90        16.88 o                         
   1  29   2        224.50        220.15         5.24 o                         
   2  29   2        499.09        491.64         6.89 o                         
   3  29   2        218.20        218.95         6.07 o                         
   4  29   2        357.46        317.85         7.37 o                         
   5  29   2         37.23         46.14         5.12 o                         
   6  29   2        117.82        119.26         6.02 o                         
  -7  30   2          3.66          7.38         8.88 o                         
  -6  30   2         19.75         16.12         4.38 o                         
  -5  30   2        197.54        174.24         5.89 o                         
  -4  30   2         15.18         10.12         2.83 o                         
  -3  30   2        350.43        316.16         5.78 o                         
  -2  30   2          3.55          7.77         2.11 o                         
  -1  30   2       1218.63       1193.17        11.84 o                         
   0  30   2        276.94        289.76         4.85 o                         
   1  30   2        481.77        493.04         7.25 o                         
   2  30   2        306.43        312.79         6.34 o                         
   3  30   2          4.45          8.53         2.73 o                         
   4  30   2         34.10         47.23         3.93 o                         
   5  30   2         12.76         24.80         4.26 o                         
  -7  31   2          0.83          2.16        12.53 o                         
  -6  31   2         27.43         27.66         4.68 o                         
  -5  31   2          1.95          6.36         3.47 o                         
  -4  31   2        130.92        110.81         5.34 o                         
  -3  31   2        593.58        593.24         8.31 o                         
  -2  31   2          5.31         11.88         2.17 o                         
  -1  31   2         53.26         52.50         2.98 o                         
   0  31   2         31.36         42.61         2.47 o                         
   1  31   2         89.67         96.85         3.86 o                         
   2  31   2        122.13        118.45         4.67 o                         
   3  31   2         71.05         64.60         3.74 o                         
   4  31   2          5.37          7.08         3.72 o                         
   5  31   2          7.29         10.62         5.85 o                         
  -7  32   2         42.31         54.94         9.14 o                         
  -6  32   2          6.77          5.77         5.14 o                         
  -5  32   2         59.16         53.57         4.33 o                         
  -4  32   2         27.61         32.83         3.69 o                         
  -3  32   2        286.41        286.21         5.82 o                         
  -2  32   2        491.09        423.42         6.20 o                         
  -1  32   2         20.26         28.87         2.23 o                         
   0  32   2          0.25          4.37         2.42 o                         
   1  32   2         97.67        100.74         4.03 o                         
   2  32   2        101.95        107.48         4.65 o                         
   3  32   2          0.62         -0.16         3.22 o                         
   4  32   2          2.85          7.10         3.79 o                         
   5  32   2          0.57          2.85         4.43 o                         
  -6  33   2          6.36          9.47         8.08 o                         
  -5  33   2        153.47        143.77         6.53 o                         
  -4  33   2         35.77         43.13         4.03 o                         
  -3  33   2         14.02         20.71         2.99 o                         
  -2  33   2          0.21          3.31         2.67 o                         
  -1  33   2         80.88         83.11         3.24 o                         
   0  33   2         74.23         77.92         3.72 o                         
   1  33   2        353.46        329.41         6.25 o                         
   2  33   2          3.73          4.59         3.77 o                         
   3  33   2        215.00        229.81         6.88 o                         
   4  33   2        119.40        114.24         7.87 o                         
   5  33   2         15.78         12.42         5.02 o                         
  -6  34   2          7.09         13.62         6.04 o                         
  -5  34   2         22.67         17.43         4.73 o                         
  -4  34   2         36.39         23.22         3.93 o                         
  -3  34   2         60.46         67.91         3.64 o                         
  -2  34   2         28.79         22.64         2.92 o                         
  -1  34   2         28.02         33.37         2.52 o                         
   0  34   2         10.60         14.21         2.77 o                         
   1  34   2          1.18          1.07         2.64 o                         
   2  34   2          1.75          1.12         3.07 o                         
   3  34   2          3.78          2.34         3.56 o                         
   4  34   2         70.71         71.27         5.51 o                         
   5  34   2          2.62          1.94         5.96 o                         
  -6  35   2          0.57         -4.37         5.94 o                         
  -5  35   2         49.38         38.25         4.84 o                         
  -4  35   2         16.18          8.30         3.95 o                         
  -3  35   2          2.26          4.35         3.77 o                         
  -2  35   2        123.70        135.70         4.99 o                         
  -1  35   2         37.96         33.02         2.81 o                         
   0  35   2        193.43        193.18         4.92 o                         
   1  35   2         10.73         12.23         3.26 o                         
   2  35   2         48.22         61.68         3.93 o                         
   3  35   2          0.38         -3.78         3.78 o                         
   4  35   2          2.15          2.09         4.56 o                         
  -6  36   2          0.54          4.36        13.66 o                         
  -5  36   2         11.26          0.14         4.68 o                         
  -4  36   2          4.49          8.63         4.15 o                         
  -3  36   2         68.16         66.72         3.96 o                         
  -2  36   2         16.49         18.24         3.42 o                         
  -1  36   2         51.16         43.97         3.41 o                         
   0  36   2          2.52          2.33         2.77 o                         
   1  36   2         87.19         85.10         4.54 o                         
   2  36   2        124.13        145.55         5.91 o                         
   3  36   2         45.26         57.92         5.04 o                         
   4  36   2         67.35         76.22         5.77 o                         
  -5  37   2          5.61         -3.68         6.21 o                         
  -4  37   2         53.80         36.49         4.66 o                         
  -3  37   2         66.27         77.12         4.39 o                         
  -2  37   2         65.24         65.92         4.25 o                         
  -1  37   2          2.10          2.16         3.10 o                         
   0  37   2         23.40         25.02         3.18 o                         
   1  37   2          3.34          6.94         3.61 o                         
   2  37   2        162.97        169.37         6.32 o                         
   3  37   2          0.59          7.56         4.31 o                         
   4  37   2         77.72         74.99         7.77 o                         
  -5  38   2         10.77         15.21         6.36 o                         
  -4  38   2         11.41          7.56         4.60 o                         
  -3  38   2         82.23         78.81         4.66 o                         
  -2  38   2          8.12          9.44         3.81 o                         
  -1  38   2          1.07          1.27         3.39 o                         
   0  38   2          2.84          4.87         3.05 o                         
   1  38   2          1.23          3.69         3.81 o                         
   2  38   2         61.16         83.51         5.91 o                         
   3  38   2         23.40         29.47         5.13 o                         
   4  38   2          0.04          4.01         9.68 o                         
  -5  39   2         46.33         50.53         8.07 o                         
  -4  39   2          1.33         -6.24         6.77 o                         
  -3  39   2         11.87         23.09         4.85 o                         
  -2  39   2         47.08         43.98         4.38 o                         
  -1  39   2         12.93         15.30         3.86 o                         
   0  39   2          0.25         -1.47         3.69 o                         
   1  39   2         17.05         24.06         4.77 o                         
   2  39   2          6.60          6.33         4.08 o                         
   3  39   2          7.85          7.19         4.84 o                         
  -4  40   2          2.14         -5.46         5.46 o                         
  -3  40   2          4.80         13.64         6.42 o                         
  -2  40   2         11.67         15.25         4.56 o                         
  -1  40   2          0.09         -5.27         5.27 o                         
   0  40   2         24.35         27.26         4.89 o                         
   1  40   2         17.34         23.81         4.97 o                         
   2  40   2         29.04         28.14         4.85 o                         
   3  40   2          0.34         -1.67         4.95 o                         
  -4  41   2          3.69          0.28         5.77 o                         
  -3  41   2          0.14          3.30         7.69 o                         
  -2  41   2          0.02         -3.01         4.38 o                         
  -1  41   2         14.92         17.10         5.07 o                         
   0  41   2         28.62         38.18         6.05 o                         
   1  41   2         81.19         85.71         5.12 o                         
   2  41   2          9.54          2.67         4.55 o                         
  -3  42   2         13.66         32.10         7.92 o                         
  -2  42   2          6.61         12.15         7.24 o                         
  -1  42   2         12.35          7.89         5.21 o                         
   0  42   2         40.53         36.90         6.96 o                         
   1  42   2         11.84         12.81         5.69 o                         
   2  42   2         62.69         65.60         6.03 o                         
  -3  43   2         76.40         98.38         8.31 o                         
  -2  43   2         34.72         42.21         7.98 o                         
  -1  43   2         26.77         36.45         7.38 o                         
   0  43   2         38.44         42.01         8.13 o                         
   1  43   2          0.04         -3.53         5.62 o                         
  -2  44   2         60.55         73.33         8.78 o                         
  -1  44   2        100.82        143.26        17.15 o                         
   0  44   2          0.03          0.98         6.31 o                         
  -9   0   3         10.19         18.12         7.51 o                         
  -7   0   3          9.24         10.32         5.46 o                         
  -5   0   3         58.94         51.59         2.78 o                         
  -3   0   3         73.03        103.31         2.18 o                         
  -1   0   3          8.21          8.49         0.80 o                         
   1   0   3        880.80        909.75         7.81 o                         
   3   0   3          0.63         -0.53         1.91 o                         
   5   0   3        126.23        122.81         5.14 o                         
   7   0   3        139.00        143.60         8.28 o                         
  -9   1   3          4.77         -2.05         7.24 o                         
  -8   1   3         17.58         14.44         3.92 o                         
  -7   1   3         78.11         75.09         4.00 o                         
  -6   1   3         99.84         96.65         2.88 o                         
  -5   1   3        140.55        144.57         2.86 o                         
  -4   1   3         62.29         61.64         1.93 o                         
  -3   1   3        616.84        574.61         5.04 o                         
  -2   1   3        252.12        274.11         2.61 o                         
  -1   1   3        402.62        488.40         3.58 o                         
   0   1   3         18.22         18.93         0.66 o                         
   1   1   3        853.97        829.28         5.23 o                         
   2   1   3         22.84         28.59         0.91 o                         
   3   1   3         61.39         60.39         2.10 o                         
   4   1   3         96.67        103.31         3.02 o                         
   5   1   3         60.94         59.21         2.59 o                         
   6   1   3          2.33          0.16         2.60 o                         
   7   1   3         56.34         55.74         4.77 o                         
  -9   2   3         13.17          2.73        10.93 o                         
  -8   2   3          5.39          8.50         5.91 o                         
  -7   2   3        102.51        105.46         5.45 o                         
  -6   2   3         64.67         61.77         2.39 o                         
  -5   2   3        122.75        124.80         2.96 o                         
  -4   2   3        107.39        109.73         2.19 o                         
  -3   2   3         64.81         63.07         1.34 o                         
  -2   2   3         45.75         52.35         1.49 o                         
  -1   2   3          4.87          3.74         0.46 o                         
   0   2   3       1612.29       1778.06        10.71 o                         
   1   2   3        334.03        377.86         2.73 o                         
   2   2   3        150.46        162.82         1.83 o                         
   3   2   3          0.01         -0.20         1.00 o                         
   4   2   3         19.26         18.47         1.57 o                         
   5   2   3         26.40         26.00         2.23 o                         
   6   2   3          2.08         -1.99         2.58 o                         
   7   2   3          2.58          2.75         4.08 o                         
  -9   3   3          7.68          2.15         5.72 o                         
  -8   3   3          2.75          8.92         4.42 o                         
  -7   3   3         10.62          6.22         2.73 o                         
  -6   3   3          0.31         -0.63         1.72 o                         
  -5   3   3          2.72          1.79         1.18 o                         
  -4   3   3       1273.68       1236.85        11.58 o                         
  -3   3   3         52.78         62.48         1.60 o                         
  -2   3   3          2.29          1.32         0.57 o                         
  -1   3   3          0.52          2.81         0.48 o                         
   0   3   3        288.60        291.78         2.36 o                         
   1   3   3        172.40        191.03         1.71 o                         
   2   3   3          0.05          0.92         0.67 o                         
   3   3   3        325.25        328.53         3.67 o                         
   4   3   3        156.06        150.22         3.13 o                         
   5   3   3        271.49        287.39         4.57 o                         
   6   3   3          2.94          3.53         2.58 o                         
   7   3   3         45.25         53.83         5.07 o                         
  -9   4   3         16.00         11.61        12.29 o                         
  -8   4   3          0.88          1.24         5.44 o                         
  -7   4   3          7.34          3.86         2.77 o                         
  -6   4   3        123.31        122.98         3.21 o                         
  -5   4   3         64.97         65.14         2.01 o                         
  -4   4   3        139.05        129.16         2.77 o                         
  -3   4   3         12.90         17.03         0.89 o                         
  -2   4   3        547.89        528.81         4.30 o                         
  -1   4   3       2782.50       2867.20        18.36 o                         
   0   4   3         11.93         20.32         0.69 o                         
   1   4   3        175.88        169.61         1.62 o                         
   2   4   3         48.70         59.01         1.35 o                         
   3   4   3         59.38         65.80         1.90 o                         
   4   4   3          1.26          5.17         1.72 o                         
   5   4   3         33.28         43.24         2.41 o                         
   6   4   3        127.23        131.26         4.39 o                         
   7   4   3         34.40         24.25         5.22 o                         
  -9   5   3          4.40          0.44         7.51 o                         
  -8   5   3          0.27         -2.64         5.80 o                         
  -7   5   3          0.28         -2.60         2.60 o                         
  -6   5   3        290.00        272.18         5.48 o                         
  -5   5   3         30.84         40.63         1.69 o                         
  -4   5   3        924.75        878.87         9.07 o                         
  -3   5   3        539.64        602.75         5.24 o                         
  -2   5   3        342.65        330.99         2.98 o                         
  -1   5   3         74.05         65.06         1.01 o                         
   0   5   3        372.06        378.10         3.13 o                         
   1   5   3       2417.48       2762.36        17.01 o                         
   2   5   3        129.78        141.05         1.76 o                         
   3   5   3         11.76         11.85         1.23 o                         
   4   5   3         38.21         29.10         1.62 o                         
   5   5   3        119.98        131.25         3.96 o                         
   6   5   3          0.57          5.58         2.62 o                         
   7   5   3          0.44         -3.52         4.52 o                         
  -9   6   3          4.25          0.35        10.24 o                         
  -8   6   3          0.96          1.85         4.46 o                         
  -7   6   3          0.00         -2.60         2.60 o                         
  -6   6   3         26.77         33.98         1.71 o                         
  -5   6   3         35.38         47.50         1.95 o                         
  -4   6   3        177.78        215.33         3.50 o                         
  -3   6   3         59.17         57.71         1.46 o                         
  -2   6   3       1381.24       1460.28        10.86 o                         
  -1   6   3         38.78         26.17         0.77 o                         
   0   6   3        194.20        233.64         2.03 o                         
   1   6   3         36.86         16.22         0.71 o                         
   2   6   3       1384.02       1445.91         9.97 o                         
   3   6   3        429.41        454.23         4.49 o                         
   4   6   3          4.63          8.15         1.38 o                         
   5   6   3         11.35         21.29         2.21 o                         
   6   6   3         43.21         39.39         2.96 o                         
   7   6   3         10.08         14.69         5.82 o                         
  -9   7   3          8.57         -2.89         7.47 o                         
  -8   7   3         12.04         11.74         4.08 o                         
  -7   7   3         14.03         11.24         2.82 o                         
  -6   7   3        220.48        209.02         3.77 o                         
  -5   7   3        725.50        699.35         9.39 o                         
  -4   7   3        513.56        538.46         6.16 o                         
  -3   7   3       2441.24       2463.95        20.45 o                         
  -2   7   3        476.60        477.25         3.71 o                         
  -1   7   3      11605.40      13502.05        89.06 o                         
   0   7   3        122.31        113.95         1.99 o                         
   1   7   3         39.41         40.98         1.05 o                         
   2   7   3          0.20          1.31         0.75 o                         
   3   7   3       1435.44       1517.20        11.38 o                         
   4   7   3         84.88         94.44         2.61 o                         
   5   7   3        111.61        114.12         3.58 o                         
   6   7   3         19.16         15.42         3.19 o                         
   7   7   3         53.95         45.48         6.53 o                         
  -9   8   3          7.00          7.85         7.73 o                         
  -8   8   3          0.53         -2.03         4.59 o                         
  -7   8   3         44.00         62.15         3.55 o                         
  -6   8   3          0.02          3.31         1.66 o                         
  -5   8   3         27.53         29.03         1.58 o                         
  -4   8   3       1231.19       1311.34        12.40 o                         
  -3   8   3          6.51          4.99         0.93 o                         
  -2   8   3       1395.51       1378.06         9.31 o                         
  -1   8   3       2034.68       2184.73        14.90 o                         
   0   8   3       2669.56       3119.38        21.10 o                         
   1   8   3          8.12         14.52         0.77 o                         
   2   8   3         26.25         23.16         0.90 o                         
   3   8   3          1.36          4.92         1.09 o                         
   4   8   3        257.90        255.04         3.70 o                         
   5   8   3          9.21         11.97         1.95 o                         
   6   8   3          2.23         -0.01         2.96 o                         
   7   8   3          0.12          5.55         5.22 o                         
  -9   9   3          0.46         -5.05         5.77 o                         
  -8   9   3          2.53         -3.68         4.34 o                         
  -7   9   3        216.86        213.37         5.96 o                         
  -6   9   3         62.70         55.43         3.20 o                         
  -5   9   3        687.65        635.93         6.50 o                         
  -4   9   3        109.59        117.25         3.32 o                         
  -3   9   3       3198.91       3265.63        27.13 o                         
  -2   9   3         17.05         16.15         0.74 o                         
  -1   9   3       1848.78       1813.51        12.18 o                         
   0   9   3         31.50         27.10         0.89 o                         
   1   9   3       9168.54      10731.60        69.77 o                         
   2   9   3        287.45        286.44         2.79 o                         
   3   9   3        117.40        138.66         2.37 o                         
   4   9   3        306.76        277.35         3.86 o                         
   5   9   3        311.26        295.70         4.71 o                         
   6   9   3         13.00         11.21         4.07 o                         
   7   9   3         37.07         37.29         6.26 o                         
  -9  10   3          0.10         13.36         6.17 o                         
  -8  10   3          5.31          6.70         4.98 o                         
  -7  10   3         54.07         53.92         3.52 o                         
  -6  10   3         41.45         50.63         2.23 o                         
  -5  10   3          5.11          8.86         1.30 o                         
  -4  10   3        991.67        983.29         9.62 o                         
  -3  10   3        543.64        539.77         5.34 o                         
  -2  10   3       3350.63       3870.16        28.21 o                         
  -1  10   3        108.13        136.72         1.73 o                         
   0  10   3        170.43        176.80         2.19 o                         
   1  10   3          8.34         18.50         1.03 o                         
   2  10   3       1173.08       1288.35         9.33 o                         
   3  10   3        208.28        193.30         2.64 o                         
   4  10   3         28.33         26.23         1.69 o                         
   5  10   3         11.72         13.87         2.03 o                         
   6  10   3          6.96          5.76         3.40 o                         
   7  10   3          0.01          3.27         4.99 o                         
  -9  11   3         13.03          7.85         7.48 o                         
  -8  11   3          2.40          2.71         4.98 o                         
  -7  11   3         45.58         42.37         3.55 o                         
  -6  11   3         61.60         73.96         3.15 o                         
  -5  11   3        272.59        226.54         3.39 o                         
  -4  11   3         28.54         30.94         1.74 o                         
  -3  11   3        531.11        567.05         5.80 o                         
  -2  11   3        167.91        188.74         2.30 o                         
  -1  11   3       4158.71       4625.24        34.10 o                         
   0  11   3        318.68        352.77         3.61 o                         
   1  11   3        386.44        374.12         3.23 o                         
   2  11   3        449.82        499.82         4.23 o                         
   3  11   3        389.64        409.27         3.96 o                         
   4  11   3          3.70          4.00         1.59 o                         
   5  11   3         52.70         70.50         2.68 o                         
   6  11   3         31.19         30.67         4.46 o                         
   7  11   3         41.11         41.72         7.98 o                         
  -9  12   3         11.31          6.47         5.53 o                         
  -8  12   3          4.89          5.21         5.25 o                         
  -7  12   3         45.55         53.52         4.40 o                         
  -6  12   3          3.49          6.27         2.32 o                         
  -5  12   3         27.75         20.44         1.85 o                         
  -4  12   3         66.45         49.78         1.99 o                         
  -3  12   3        538.30        545.72         6.02 o                         
  -2  12   3        422.81        434.45         4.20 o                         
  -1  12   3       1707.82       1775.06        13.58 o                         
   0  12   3        163.06        224.04         2.67 o                         
   1  12   3          0.79          0.02         0.75 o                         
   2  12   3          0.06          0.92         0.90 o                         
   3  12   3          9.06         15.84         1.18 o                         
   4  12   3        161.89        169.66         3.27 o                         
   5  12   3        171.87        158.65         3.84 o                         
   6  12   3         17.28         17.27         3.24 o                         
   7  12   3         20.98         11.64         6.01 o                         
  -9  13   3          9.17          1.83         5.70 o                         
  -8  13   3         28.12         35.28         6.38 o                         
  -7  13   3         48.34         57.21         3.60 o                         
  -6  13   3         38.47         36.53         2.66 o                         
  -5  13   3          0.89          1.65         1.49 o                         
  -4  13   3        383.37        367.92         4.68 o                         
  -3  13   3        223.57        250.50         3.58 o                         
  -2  13   3        987.29       1022.89         9.42 o                         
  -1  13   3        189.59        214.73         2.57 o                         
   0  13   3        772.40        838.84         7.41 o                         
   1  13   3          0.77         -0.27         0.87 o                         
   2  13   3          3.34          4.70         0.96 o                         
   3  13   3        422.01        455.44         4.38 o                         
   4  13   3        274.47        281.76         4.16 o                         
   5  13   3         43.34         36.82         2.54 o                         
   6  13   3         13.17         16.01         4.04 o                         
   7  13   3          0.83          0.64         8.17 o                         
  -9  14   3          3.08          7.14         6.51 o                         
  -8  14   3          6.68          1.12         5.25 o                         
  -7  14   3          2.60          4.74         3.55 o                         
  -6  14   3          0.20          0.74         2.28 o                         
  -5  14   3        692.75        608.54         7.75 o                         
  -4  14   3        166.45        146.95         2.79 o                         
  -3  14   3        261.29        271.41         4.13 o                         
  -2  14   3        142.07        110.65         2.36 o                         
  -1  14   3         84.18         81.58         1.82 o                         
   0  14   3         56.96         68.62         1.67 o                         
   1  14   3         62.77         61.22         1.85 o                         
   2  14   3          8.81          8.83         1.03 o                         
   3  14   3        107.82        113.72         2.21 o                         
   4  14   3        345.63        367.37         4.66 o                         
   5  14   3          2.03          1.75         2.24 o                         
   6  14   3          3.61         -0.02         3.46 o                         
   7  14   3          6.40         12.61         8.30 o                         
  -9  15   3          1.12          6.80         6.88 o                         
  -8  15   3         16.63          9.98         5.64 o                         
  -7  15   3          6.57          0.49         3.37 o                         
  -6  15   3         72.38         69.80         3.23 o                         
  -5  15   3        357.25        348.50         6.40 o                         
  -4  15   3          5.95          7.05         1.39 o                         
  -3  15   3        963.49        976.09         9.38 o                         
  -2  15   3       1186.90       1190.35        10.91 o                         
  -1  15   3        243.12        192.80         2.76 o                         
   0  15   3         19.43         27.84         1.16 o                         
   1  15   3         91.65        103.41         2.05 o                         
   2  15   3        270.24        267.19         2.97 o                         
   3  15   3         89.74         74.33         2.07 o                         
   4  15   3          5.60          4.58         1.74 o                         
   5  15   3          1.51          0.59         2.29 o                         
   6  15   3        105.93         92.69         4.31 o                         
   7  15   3         52.16         68.17         8.20 o                         
  -9  16   3          0.56         19.29         7.28 o                         
  -8  16   3          9.40         14.19         4.96 o                         
  -7  16   3         25.95         21.55         5.31 o                         
  -6  16   3         20.92         21.30         2.76 o                         
  -5  16   3          6.26          8.44         1.69 o                         
  -4  16   3        133.26        131.90         2.85 o                         
  -3  16   3        756.30        760.28         7.44 o                         
  -2  16   3         21.35         20.14         1.31 o                         
  -1  16   3        147.16        128.26         2.50 o                         
   0  16   3          2.23         -0.53         0.93 o                         
   1  16   3        251.07        251.03         3.10 o                         
   2  16   3         90.62         89.13         2.18 o                         
   3  16   3         43.15         54.51         1.91 o                         
   4  16   3          9.85         15.37         2.42 o                         
   5  16   3         57.02         56.66         3.03 o                         
   6  16   3         18.53         17.50         4.00 o                         
   7  16   3         10.47         15.63         5.79 o                         
  -9  17   3          1.19         10.10         6.91 o                         
  -8  17   3         65.55         63.93         5.87 o                         
  -7  17   3         95.95         81.16         5.73 o                         
  -6  17   3         48.00         50.31         5.92 o                         
  -5  17   3        193.65        191.49         3.77 o                         
  -4  17   3         43.36         48.89         1.94 o                         
  -3  17   3         66.32         56.61         1.87 o                         
  -2  17   3        442.17        418.68         4.62 o                         
  -1  17   3         18.51         17.01         1.12 o                         
   0  17   3         67.89         72.15         1.87 o                         
   1  17   3          2.59          3.42         1.17 o                         
   2  17   3        355.24        347.65         3.90 o                         
   3  17   3          1.72          0.36         1.40 o                         
   4  17   3         54.30         59.54         2.81 o                         
   5  17   3        185.47        179.19         5.22 o                         
   6  17   3          1.87          2.53         4.25 o                         
  -9  18   3          0.61          9.27         7.31 o                         
  -8  18   3          7.80          9.05         7.04 o                         
  -7  18   3         36.34         35.67         4.73 o                         
  -6  18   3        159.60        132.81         5.40 o                         
  -5  18   3        216.67        230.15         4.86 o                         
  -4  18   3         47.57         47.00         2.32 o                         
  -3  18   3        134.48        127.80         2.59 o                         
  -2  18   3        417.62        356.37         4.23 o                         
  -1  18   3          1.09          2.31         1.12 o                         
   0  18   3       1666.71       1624.74        14.41 o                         
   1  18   3          0.15          1.82         1.29 o                         
   2  18   3        213.43        188.57         3.12 o                         
   3  18   3         29.07         25.26         2.06 o                         
   4  18   3         19.49         20.87         2.49 o                         
   5  18   3         31.08         30.68         3.25 o                         
   6  18   3         61.56         76.61         7.25 o                         
  -9  19   3         44.22         36.72         8.20 o                         
  -8  19   3          4.77         15.38         5.99 o                         
  -7  19   3          3.93          0.15         4.18 o                         
  -6  19   3         43.48         35.82         3.54 o                         
  -5  19   3         93.22         96.10         3.60 o                         
  -4  19   3         15.26         10.44         1.62 o                         
  -3  19   3          0.94          2.71         1.34 o                         
  -2  19   3          0.00          2.50         1.25 o                         
  -1  19   3          1.40          0.32         1.23 o                         
   0  19   3          0.68          2.94         1.35 o                         
   1  19   3         93.90         85.43         2.39 o                         
   2  19   3          1.41         -1.54         1.89 o                         
   3  19   3         39.52         36.49         2.24 o                         
   4  19   3         25.40         21.72         2.87 o                         
   5  19   3         14.70         21.24         3.12 o                         
   6  19   3         61.97         74.20         5.36 o                         
  -8  20   3          0.01          2.08         6.15 o                         
  -7  20   3         56.80         52.73         4.69 o                         
  -6  20   3          5.03          8.25         3.19 o                         
  -5  20   3         66.88         81.26         3.34 o                         
  -4  20   3        193.22        180.26         3.39 o                         
  -3  20   3        237.93        228.39         3.44 o                         
  -2  20   3          2.10          9.02         1.31 o                         
  -1  20   3         48.37         49.25         1.94 o                         
   0  20   3       1632.68       1544.20        14.57 o                         
   1  20   3         62.60         59.25         2.24 o                         
   2  20   3        225.89        230.43         3.84 o                         
   3  20   3        312.62        322.93         5.20 o                         
   4  20   3          5.16          7.44         2.48 o                         
   5  20   3          3.99          3.87         3.85 o                         
   6  20   3         15.87          9.44         4.35 o                         
  -8  21   3         31.42         26.80        12.98 o                         
  -7  21   3         17.94         18.86         3.87 o                         
  -6  21   3          0.01         -1.18         2.92 o                         
  -5  21   3          6.50         12.33         2.44 o                         
  -4  21   3        140.59        135.07         3.19 o                         
  -3  21   3         50.62         49.91         2.04 o                         
  -2  21   3        407.56        356.32         5.03 o                         
  -1  21   3        246.22        240.71         3.45 o                         
   0  21   3        140.80        150.28         3.07 o                         
   1  21   3         58.64         62.85         2.33 o                         
   2  21   3         28.86         33.92         1.87 o                         
   3  21   3         77.46         70.45         2.96 o                         
   4  21   3          5.32          5.23         2.60 o                         
   5  21   3          0.70         -0.38         3.48 o                         
   6  21   3          0.12          0.94         4.28 o                         
  -8  22   3         14.97          5.46         7.87 o                         
  -7  22   3          5.02          6.36         3.85 o                         
  -6  22   3          0.16          0.84         3.16 o                         
  -5  22   3         45.16         45.73         2.72 o                         
  -4  22   3        612.21        605.74         7.17 o                         
  -3  22   3         73.64         66.63         2.50 o                         
  -2  22   3        188.04        183.36         3.67 o                         
  -1  22   3        177.77        166.36         2.96 o                         
   0  22   3        942.90        936.02        10.80 o                         
   1  22   3        729.12        720.07         7.90 o                         
   2  22   3        381.64        349.26         5.26 o                         
   3  22   3         43.86         42.67         2.70 o                         
   4  22   3         26.19         18.60         2.78 o                         
   5  22   3         19.29         14.91         3.69 o                         
   6  22   3         19.09         20.01         5.10 o                         
  -8  23   3          4.52         14.99         6.22 o                         
  -7  23   3        128.48        131.65         6.59 o                         
  -6  23   3          1.65          6.49         3.33 o                         
  -5  23   3        276.04        267.34         5.42 o                         
  -4  23   3          0.70          5.88         2.13 o                         
  -3  23   3         14.60         18.59         1.73 o                         
  -2  23   3        112.08        119.88         2.95 o                         
  -1  23   3        174.51        160.99         2.97 o                         
   0  23   3        218.89        200.09         4.05 o                         
   1  23   3       1591.01       1537.46        14.77 o                         
   2  23   3        541.50        623.18         7.62 o                         
   3  23   3         11.71         17.26         2.41 o                         
   4  23   3          2.61          8.85         2.69 o                         
   5  23   3         83.56         88.81         6.82 o                         
   6  23   3          4.03          1.01         5.43 o                         
  -8  24   3        110.57        128.27         9.89 o                         
  -7  24   3          2.34          1.81         3.97 o                         
  -6  24   3        308.93        303.42         7.40 o                         
  -5  24   3          1.50          3.83         2.47 o                         
  -4  24   3        905.35        848.92         9.63 o                         
  -3  24   3         28.49         28.50         1.90 o                         
  -2  24   3       4318.07       4197.99        38.77 o                         
  -1  24   3         52.03         43.56         1.89 o                         
   0  24   3       1677.39       1615.57        17.41 o                         
   1  24   3          0.25          4.32         1.88 o                         
   2  24   3       3215.42       3197.81        30.33 o                         
   3  24   3        247.23        252.82         5.25 o                         
   4  24   3        963.47        971.40        12.84 o                         
   5  24   3          3.27          6.42         4.89 o                         
   6  24   3         88.25         86.99         6.25 o                         
  -8  25   3         29.17         32.37         8.92 o                         
  -7  25   3          5.38          2.97         4.52 o                         
  -6  25   3         12.69         25.60         3.84 o                         
  -5  25   3        131.84        120.09         5.46 o                         
  -4  25   3         80.59        103.88         3.63 o                         
  -3  25   3        154.63        156.45         3.39 o                         
  -2  25   3        273.15        270.98         4.28 o                         
  -1  25   3       1475.76       1471.54        13.91 o                         
   0  25   3        346.47        392.19         5.39 o                         
   1  25   3          8.74         15.23         1.95 o                         
   2  25   3        490.58        494.05         7.13 o                         
   3  25   3         99.27         92.99         3.85 o                         
   4  25   3         50.56         73.70         3.83 o                         
   5  25   3        100.01        110.48         5.63 o                         
   6  25   3          8.07         12.94         5.32 o                         
  -8  26   3         70.93         71.96         8.80 o                         
  -7  26   3        160.92        138.49         7.66 o                         
  -6  26   3        471.79        446.31         9.20 o                         
  -5  26   3          7.48          5.68         2.80 o                         
  -4  26   3       1316.06       1284.81        13.54 o                         
  -3  26   3          7.70         10.28         1.83 o                         
  -2  26   3       1932.88       1868.24        18.25 o                         
  -1  26   3       2462.14       2439.34        23.26 o                         
   0  26   3       4185.60       4143.74        38.44 o                         
   1  26   3         53.29         46.40         2.49 o                         
   2  26   3       1050.19       1031.85        12.08 o                         
   3  26   3          3.99          5.99         2.56 o                         
   4  26   3       1050.30       1037.00        19.65 o                         
   5  26   3          0.57         -3.92         3.92 o                         
  -8  27   3          5.50          0.68        12.29 o                         
  -7  27   3          0.25          3.56         4.74 o                         
  -6  27   3          4.79         17.14         3.89 o                         
  -5  27   3          0.16          5.99         3.01 o                         
  -4  27   3          2.41         10.52         2.55 o                         
  -3  27   3        277.82        282.85         4.67 o                         
  -2  27   3        379.01        401.15         5.57 o                         
  -1  27   3         11.88         20.96         2.29 o                         
   0  27   3        344.17        357.66         5.92 o                         
   1  27   3        439.19        436.67         6.30 o                         
   2  27   3        291.15        313.65         5.78 o                         
   3  27   3         92.99         94.54         4.98 o                         
   4  27   3        329.88        310.58         7.50 o                         
   5  27   3          7.95          0.34         3.73 o                         
  -7  28   3         80.72         70.10         6.57 o                         
  -6  28   3         46.26         62.16         4.61 o                         
  -5  28   3         91.76        101.60         4.61 o                         
  -4  28   3        500.62        482.72         6.92 o                         
  -3  28   3       1146.18       1176.39        12.41 o                         
  -2  28   3        667.31        640.61         7.69 o                         
  -1  28   3         55.93         45.61         2.30 o                         
   0  28   3        284.72        294.23         4.87 o                         
   1  28   3        144.41        150.77         4.64 o                         
   2  28   3        523.03        520.18         7.78 o                         
   3  28   3         20.13         26.15         3.24 o                         
   4  28   3         23.67         39.20         3.73 o                         
   5  28   3          5.95          4.25         4.30 o                         
  -7  29   3          0.02         -2.51         5.50 o                         
  -6  29   3         16.76         16.19         4.64 o                         
  -5  29   3         53.34         55.36         3.84 o                         
  -4  29   3         10.24         20.57         2.65 o                         
  -3  29   3       1263.36       1271.54        13.37 o                         
  -2  29   3          3.72          6.14         2.05 o                         
  -1  29   3        126.43        128.69         3.45 o                         
   0  29   3        213.08        216.40         4.41 o                         
   1  29   3          0.02          1.88         2.28 o                         
   2  29   3        900.03        856.84        10.93 o                         
   3  29   3          1.17         -1.60         3.16 o                         
   4  29   3         77.36         85.50         5.52 o                         
   5  29   3          7.30         -4.09         5.50 o                         
  -7  30   3          0.17         -4.36         6.73 o                         
  -6  30   3          5.29         15.48         4.81 o                         
  -5  30   3        265.55        264.46         6.68 o                         
  -4  30   3        249.43        261.40         5.71 o                         
  -3  30   3        162.10        167.44         4.73 o                         
  -2  30   3         92.88         89.94         3.91 o                         
  -1  30   3        361.07        364.50         5.47 o                         
   0  30   3          0.11          5.02         2.48 o                         
   1  30   3        121.38        113.41         4.04 o                         
   2  30   3        253.67        258.18         5.80 o                         
   3  30   3          0.80         -3.20         3.20 o                         
   4  30   3         95.97         92.80         5.02 o                         
   5  30   3         25.87         30.77         4.69 o                         
  -7  31   3          0.36          5.30         6.48 o                         
  -6  31   3        102.53        100.85         6.28 o                         
  -5  31   3        256.82        247.24         6.84 o                         
  -4  31   3          0.14          1.96         2.86 o                         
  -3  31   3        321.69        308.32         5.96 o                         
  -2  31   3         15.39         16.11         2.30 o                         
  -1  31   3        126.29        132.84         4.14 o                         
   0  31   3        448.22        439.02         6.75 o                         
   1  31   3         10.00          8.87         2.67 o                         
   2  31   3          7.45          5.28         3.44 o                         
   3  31   3         20.99         22.01         3.79 o                         
   4  31   3         96.37         96.45         5.19 o                         
   5  31   3          1.28          2.69         4.50 o                         
  -7  32   3         12.77          0.96         6.42 o                         
  -6  32   3          7.90         13.88         4.79 o                         
  -5  32   3        722.66        726.12        11.29 o                         
  -4  32   3         32.83         37.78         3.60 o                         
  -3  32   3         87.93         78.57         3.54 o                         
  -2  32   3        346.46        331.13         5.57 o                         
  -1  32   3         13.61         14.36         2.52 o                         
   0  32   3          0.45          2.31         2.52 o                         
   1  32   3         24.62         27.14         3.21 o                         
   2  32   3          1.28          6.20         3.04 o                         
   3  32   3          2.12          4.26         3.77 o                         
   4  32   3        533.06        518.93        11.22 o                         
  -6  33   3         39.99         49.09         5.43 o                         
  -5  33   3        232.96        243.77         8.96 o                         
  -4  33   3          2.77          6.44         3.60 o                         
  -3  33   3         72.74         73.64         3.67 o                         
  -2  33   3          8.04         11.40         2.61 o                         
  -1  33   3         29.42         29.55         2.86 o                         
   0  33   3         67.99         54.51         3.16 o                         
   1  33   3          7.50          8.25         3.67 o                         
   2  33   3         40.08         44.14         3.60 o                         
   3  33   3          0.95         -1.57         3.85 o                         
   4  33   3         98.50         90.73         5.67 o                         
  -6  34   3          1.22         -2.36         5.55 o                         
  -5  34   3        116.14        111.70         6.11 o                         
  -4  34   3         16.71         21.82         4.04 o                         
  -3  34   3        344.93        356.14         6.87 o                         
  -2  34   3        144.65        153.03         5.55 o                         
  -1  34   3         56.56         55.17         3.28 o                         
   0  34   3         21.33         30.01         3.38 o                         
   1  34   3         11.09         14.01         3.51 o                         
   2  34   3        101.43        102.32         4.94 o                         
   3  34   3          6.35          1.06         4.05 o                         
   4  34   3         14.25         15.12         5.04 o                         
  -6  35   3          0.06         -6.60         6.60 o                         
  -5  35   3        109.89        110.31         5.92 o                         
  -4  35   3        104.23        101.69         5.44 o                         
  -3  35   3          1.24          2.12         3.17 o                         
  -2  35   3         61.82         64.24         3.95 o                         
  -1  35   3         47.55         43.02         3.68 o                         
   0  35   3         14.32         15.84         5.11 o                         
   1  35   3          0.28          3.56         3.36 o                         
   2  35   3         15.89         18.44         3.72 o                         
   3  35   3         48.80         43.88         5.09 o                         
   4  35   3         16.77         17.36         5.55 o                         
  -6  36   3          1.95         -5.95         5.95 o                         
  -5  36   3        137.34        148.61         7.19 o                         
  -4  36   3          0.19          0.15         4.57 o                         
  -3  36   3          0.02         -0.18         3.39 o                         
  -2  36   3          7.89         11.30         3.61 o                         
  -1  36   3         75.70         69.00         4.34 o                         
   0  36   3        105.35        102.70         5.13 o                         
   1  36   3         21.91         29.86         3.81 o                         
   2  36   3         57.10         45.13         4.23 o                         
   3  36   3         34.79         41.48         6.30 o                         
  -5  37   3         23.37         25.78         6.30 o                         
  -4  37   3         22.10         17.37         7.70 o                         
  -3  37   3         13.18         15.13         5.14 o                         
  -2  37   3         17.63         13.35         4.97 o                         
  -1  37   3         16.65         14.07         4.99 o                         
   0  37   3         36.89         37.93         4.22 o                         
   1  37   3         26.51         26.64         4.21 o                         
   2  37   3          2.56          1.84         4.07 o                         
   3  37   3          0.48          1.42         5.12 o                         
  -5  38   3          0.08          0.49         9.17 o                         
  -4  38   3         15.85         14.45         5.26 o                         
  -3  38   3         19.15         15.44         4.84 o                         
  -2  38   3         42.11         53.23         4.96 o                         
  -1  38   3         16.44         27.15         4.54 o                         
   0  38   3         31.38         34.11         5.29 o                         
   1  38   3        112.98        134.94         5.95 o                         
   2  38   3         11.39         -1.88         4.38 o                         
   3  38   3         49.95         69.38         6.46 o                         
  -5  39   3         16.98         23.99         6.24 o                         
  -4  39   3          0.23         12.98         6.21 o                         
  -3  39   3          2.58          1.22         7.98 o                         
  -2  39   3         16.13         20.36         4.89 o                         
  -1  39   3          7.93          7.90         7.39 o                         
   0  39   3          0.01         -4.08         5.01 o                         
   1  39   3         44.47         53.20         4.68 o                         
   2  39   3         15.46         13.78         5.22 o                         
  -4  40   3         55.46         69.92         7.55 o                         
  -3  40   3          1.54          4.71         6.20 o                         
  -2  40   3         16.45         32.48         5.73 o                         
  -1  40   3         35.59         34.52         5.64 o                         
   0  40   3        174.66        203.41        16.33 o                         
   1  40   3         32.97         38.39         5.05 o                         
   2  40   3        187.57        191.42         9.00 o                         
  -4  41   3          1.04         -8.10         9.52 o                         
  -3  41   3          2.72          4.17         6.61 o                         
  -2  41   3          1.08         12.31         6.69 o                         
  -1  41   3         10.66          4.37        10.37 o                         
   0  41   3         35.52         34.57         8.92 o                         
   1  41   3          0.17         -1.29         4.80 o                         
  -3  42   3         15.75         14.72         7.07 o                         
  -2  42   3         98.81        111.47         9.90 o                         
  -1  42   3          4.00         -0.19         6.96 o                         
   0  42   3        169.00        197.41        16.08 o                         
   1  42   3          4.04         -0.45         8.83 o                         
  -2  43   3          2.78         -0.44         7.05 o                         
  -1  43   3         14.71         13.47        10.67 o                         
   0  43   3         70.19         83.57         6.92 o                         
  -8   0   4        346.61        332.54        13.27 o                         
  -6   0   4        180.88        172.86        10.74 o                         
  -4   0   4        561.24        674.97         9.95 o                         
  -2   0   4        464.82        505.90         6.84 o                         
   0   0   4       1998.84       2136.39        19.97 o                         
   2   0   4        384.10        371.12         5.74 o                         
   4   0   4         47.94         53.14         3.38 o                         
   6   0   4         19.42         32.02         8.03 o                         
  -9   1   4         11.98         20.14         6.68 o                         
  -8   1   4          0.24          4.14         3.92 o                         
  -7   1   4        102.71        108.52         5.06 o                         
  -6   1   4         97.28         88.02         5.09 o                         
  -5   1   4        867.27        908.06        10.61 o                         
  -4   1   4        189.43        166.31         3.26 o                         
  -3   1   4        215.43        227.23         3.52 o                         
  -2   1   4       1008.51       1037.48        11.46 o                         
  -1   1   4          1.29          0.48         0.74 o                         
   0   1   4          2.09          1.70         0.78 o                         
   1   1   4        422.91        415.39         3.64 o                         
   2   1   4          1.14          3.01         0.98 o                         
   3   1   4         25.54         30.63         1.42 o                         
   4   1   4        178.89        162.05         3.77 o                         
   5   1   4          0.20         -2.67         2.67 o                         
   6   1   4        312.64        286.59         7.09 o                         
  -9   2   4         54.62         42.23         6.56 o                         
  -8   2   4         18.82         24.54         4.44 o                         
  -7   2   4         13.77         18.68         3.02 o                         
  -6   2   4        324.81        324.88         5.14 o                         
  -5   2   4         18.46         19.23         1.82 o                         
  -4   2   4        966.57       1033.04        10.33 o                         
  -3   2   4       1243.74       1441.86        14.79 o                         
  -2   2   4        301.90        335.69         3.28 o                         
  -1   2   4         80.66         69.88         1.57 o                         
   0   2   4        147.42        161.61         2.14 o                         
   1   2   4         51.07         57.26         1.47 o                         
   2   2   4         78.28         88.46         2.10 o                         
   3   2   4          0.86          0.42         1.33 o                         
   4   2   4         20.75         20.80         1.93 o                         
   5   2   4         18.47         22.66         2.90 o                         
   6   2   4         35.39         43.61         4.46 o                         
  -9   3   4          0.12         -3.04         9.56 o                         
  -8   3   4        150.69        129.36         7.08 o                         
  -7   3   4        218.59        202.33         6.11 o                         
  -6   3   4         14.09         18.78         2.21 o                         
  -5   3   4         93.44        101.74         2.81 o                         
  -4   3   4         47.25         50.01         1.80 o                         
  -3   3   4       2393.03       2602.66        25.78 o                         
  -2   3   4        834.14        924.73         7.79 o                         
  -1   3   4         21.05         22.56         0.97 o                         
   0   3   4         11.80          1.87         0.90 o                         
   1   3   4          0.61          0.42         0.80 o                         
   2   3   4        445.84        467.82         4.09 o                         
   3   3   4          8.17          8.27         1.34 o                         
   4   3   4         17.34         29.21         2.05 o                         
   5   3   4          1.56          2.85         3.12 o                         
   6   3   4         39.57         35.92         4.06 o                         
  -9   4   4          0.11         -2.35         4.91 o                         
  -8   4   4         40.44         36.25         4.35 o                         
  -7   4   4        123.74        105.38         5.12 o                         
  -6   4   4        246.53        233.42         5.01 o                         
  -5   4   4        149.04        157.95         3.31 o                         
  -4   4   4         45.66         40.96         2.33 o                         
  -3   4   4         84.19         83.48         2.31 o                         
  -2   4   4        438.08        494.82         4.42 o                         
  -1   4   4        124.27        155.66         2.08 o                         
   0   4   4         33.32         31.80         1.06 o                         
   1   4   4        540.91        502.36         4.07 o                         
   2   4   4          1.43          4.03         1.10 o                         
   3   4   4        257.71        250.65         3.87 o                         
   4   4   4          8.27          9.63         1.76 o                         
   5   4   4         12.75         16.53         2.71 o                         
   6   4   4         33.71         30.65         4.17 o                         
  -9   5   4         58.07         47.43         8.44 o                         
  -8   5   4          9.57         13.42         4.08 o                         
  -7   5   4         18.56         20.02         3.15 o                         
  -6   5   4        156.36        146.34         5.36 o                         
  -5   5   4         14.83         22.40         1.93 o                         
  -4   5   4        148.01        147.99         3.43 o                         
  -3   5   4         22.01         21.11         1.42 o                         
  -2   5   4          0.54          5.13         0.91 o                         
  -1   5   4       4224.43       4831.97        37.39 o                         
   0   5   4        444.56        507.95         4.76 o                         
   1   5   4         53.23         60.91         1.48 o                         
   2   5   4          8.50          8.66         1.12 o                         
   3   5   4        108.77        114.20         2.69 o                         
   4   5   4         13.82         14.53         1.77 o                         
   5   5   4         41.53         41.72         2.99 o                         
   6   5   4          0.00          4.38         6.46 o                         
  -9   6   4        117.88        113.71        11.03 o                         
  -8   6   4        110.42         78.34         6.11 o                         
  -7   6   4          0.47         -2.84         2.84 o                         
  -6   6   4        130.08        121.52         3.38 o                         
  -5   6   4        343.37        315.87         5.43 o                         
  -4   6   4        406.65        405.88         4.95 o                         
  -3   6   4       1166.74       1262.11        19.60 o                         
  -2   6   4         15.71         27.18         1.61 o                         
  -1   6   4        114.39        141.96         2.50 o                         
   0   6   4       1280.50       1385.65        10.95 o                         
   1   6   4        294.42        311.66         3.06 o                         
   2   6   4        164.22        150.38         2.29 o                         
   3   6   4        313.30        303.75         3.91 o                         
   4   6   4          8.50          7.52         1.81 o                         
   5   6   4         39.11         50.35         3.10 o                         
   6   6   4         10.93          6.04         3.99 o                         
  -9   7   4          0.06         -2.74         5.21 o                         
  -8   7   4         45.39         46.60         4.48 o                         
  -7   7   4          5.07          2.14         2.98 o                         
  -6   7   4          0.16          3.53         1.87 o                         
  -5   7   4        182.43        168.60         4.11 o                         
  -4   7   4          1.32          3.76         1.33 o                         
  -3   7   4        229.91        284.72         3.76 o                         
  -2   7   4          1.95          2.96         1.31 o                         
  -1   7   4         69.55         52.83         1.50 o                         
   0   7   4        225.19        250.65         2.86 o                         
   1   7   4         18.42         22.83         1.12 o                         
   2   7   4         44.74         42.76         1.38 o                         
   3   7   4        322.54        298.26         4.17 o                         
   4   7   4          0.47          2.03         2.12 o                         
   5   7   4         84.83         86.36         3.36 o                         
   6   7   4         63.10         68.99         4.77 o                         
  -9   8   4          0.12         -5.77         6.85 o                         
  -8   8   4         27.08         24.30         4.75 o                         
  -7   8   4          0.57          0.22         2.92 o                         
  -6   8   4         27.46         17.86         2.27 o                         
  -5   8   4         54.14         64.13         2.85 o                         
  -4   8   4         53.58         62.28         2.66 o                         
  -3   8   4        628.40        539.35         5.62 o                         
  -2   8   4        501.01        564.18         6.31 o                         
  -1   8   4        445.96        489.32         4.43 o                         
   0   8   4          3.70         12.04         1.01 o                         
   1   8   4         90.66        106.26         2.03 o                         
   2   8   4        224.43        211.64         2.58 o                         
   3   8   4         20.69         27.22         1.87 o                         
   4   8   4        105.07         91.45         3.03 o                         
   5   8   4         38.26         50.73         2.89 o                         
   6   8   4         44.28         52.74         4.41 o                         
  -9   9   4          0.09          8.38        12.63 o                         
  -8   9   4          2.94          0.62         5.49 o                         
  -7   9   4         31.12         25.90         3.41 o                         
  -6   9   4         85.13         81.43         3.85 o                         
  -5   9   4        211.94        218.05         4.64 o                         
  -4   9   4        135.26        119.75         2.85 o                         
  -3   9   4         11.38         12.88         1.60 o                         
  -2   9   4        257.57        257.03         3.24 o                         
  -1   9   4          2.96          5.35         0.96 o                         
   0   9   4         14.45         22.93         1.13 o                         
   1   9   4        304.73        337.27         3.41 o                         
   2   9   4         19.38         23.10         1.23 o                         
   3   9   4        194.71        163.38         3.12 o                         
   4   9   4         29.02         34.66         2.14 o                         
   5   9   4        428.53        402.75         6.26 o                         
   6   9   4          0.36          4.11         4.81 o                         
  -9  10   4         43.97         43.02         6.54 o                         
  -8  10   4         53.56         55.46         6.31 o                         
  -7  10   4        283.21        256.48         8.23 o                         
  -6  10   4          0.04          4.36         2.89 o                         
  -5  10   4        173.14        160.76         4.86 o                         
  -4  10   4          8.80          9.86         1.52 o                         
  -3  10   4         37.22         54.78         2.16 o                         
  -2  10   4        410.65        430.74         4.69 o                         
  -1  10   4        548.55        690.84         6.66 o                         
   0  10   4         26.80         39.18         1.60 o                         
   1  10   4        125.31        125.46         2.12 o                         
   2  10   4         33.00         37.32         1.39 o                         
   3  10   4         22.63         22.46         1.67 o                         
   4  10   4        155.43        142.68         3.75 o                         
   5  10   4         49.86         45.61         3.11 o                         
   6  10   4          2.36          5.51         5.15 o                         
  -9  11   4         22.28         12.21        12.98 o                         
  -8  11   4        242.61        264.71        13.50 o                         
  -7  11   4         30.02         39.52         3.66 o                         
  -6  11   4        214.97        215.52         5.91 o                         
  -5  11   4        342.00        349.92         7.02 o                         
  -4  11   4         67.44         63.69         3.00 o                         
  -3  11   4       1134.46       1247.60        12.27 o                         
  -2  11   4        232.95        241.42         3.18 o                         
  -1  11   4         75.41         69.50         1.99 o                         
   0  11   4        518.41        556.26         5.53 o                         
   1  11   4          5.36          7.26         1.07 o                         
   2  11   4          1.42          2.29         1.16 o                         
   3  11   4         84.73         68.55         2.49 o                         
   4  11   4          1.02          0.79         2.13 o                         
   5  11   4         22.90         24.16         2.92 o                         
   6  11   4         11.86          3.16         4.22 o                         
  -9  12   4         55.24         38.20         6.91 o                         
  -8  12   4        112.49        128.93        10.88 o                         
  -7  12   4        339.88        299.44         7.49 o                         
  -6  12   4          0.97          3.11         2.73 o                         
  -5  12   4        351.68        338.73         6.24 o                         
  -4  12   4         91.69         91.79         3.42 o                         
  -3  12   4       1031.90       1040.36        10.46 o                         
  -2  12   4          0.03          0.50         1.02 o                         
  -1  12   4        326.00        320.13         4.29 o                         
   0  12   4        166.05        162.92         3.07 o                         
   1  12   4        279.30        306.67         3.31 o                         
   2  12   4          1.93          3.50         1.16 o                         
   3  12   4         33.70         27.56         1.63 o                         
   4  12   4         14.04         16.26         2.29 o                         
   5  12   4         65.19         74.54         3.63 o                         
   6  12   4         18.39         20.74         5.19 o                         
  -9  13   4          0.10          6.05         8.92 o                         
  -8  13   4         90.00        105.87         6.28 o                         
  -7  13   4         52.88         78.84        11.34 o                         
  -6  13   4        334.16        327.08         8.74 o                         
  -5  13   4        345.57        349.62         6.38 o                         
  -4  13   4         22.17         20.50         2.12 o                         
  -3  13   4          1.52          1.36         1.29 o                         
  -2  13   4        132.86        148.38         2.88 o                         
  -1  13   4        230.70        286.24         4.03 o                         
   0  13   4       1123.48       1212.40        11.05 o                         
   1  13   4         45.02         40.96         1.49 o                         
   2  13   4         60.08         73.88         2.06 o                         
   3  13   4         56.83         48.01         1.96 o                         
   4  13   4         25.71         36.26         2.85 o                         
   5  13   4         45.16         37.40         3.18 o                         
   6  13   4         47.19         47.09         5.25 o                         
  -9  14   4        112.56        110.70        11.11 o                         
  -8  14   4         85.55         83.16         6.94 o                         
  -7  14   4         56.08         58.89         5.52 o                         
  -6  14   4        547.63        567.47         8.84 o                         
  -5  14   4        967.48        960.43        13.18 o                         
  -4  14   4         91.95        100.26         4.01 o                         
  -3  14   4        201.92        170.52         3.80 o                         
  -2  14   4         43.42         23.55         1.52 o                         
  -1  14   4         52.02         42.95         1.82 o                         
   0  14   4         15.24         20.14         1.36 o                         
   1  14   4         82.45         79.68         2.46 o                         
   2  14   4         64.45         67.35         2.05 o                         
   3  14   4         13.72         14.72         1.78 o                         
   4  14   4          8.42          5.84         2.44 o                         
   5  14   4         14.19          8.83         4.30 o                         
   6  14   4          2.93         10.07         4.05 o                         
  -9  15   4          0.05          8.24         6.62 o                         
  -8  15   4         66.62         69.04        12.57 o                         
  -7  15   4          9.00         13.86         4.59 o                         
  -6  15   4        277.56        277.09         9.03 o                         
  -5  15   4        106.73        122.71         4.82 o                         
  -4  15   4         90.17        103.19         4.06 o                         
  -3  15   4         38.88         46.38         2.02 o                         
  -2  15   4         35.12         40.52         1.85 o                         
  -1  15   4        257.11        245.61         3.80 o                         
   0  15   4         67.28         68.52         2.15 o                         
   1  15   4         56.27         57.37         1.75 o                         
   2  15   4          8.73          6.98         1.32 o                         
   3  15   4          7.92          6.47         1.72 o                         
   4  15   4        116.72        122.76         4.34 o                         
   5  15   4          8.56          8.57         3.36 o                         
   6  15   4         78.38         93.82         6.90 o                         
  -9  16   4         20.15         24.04         7.47 o                         
  -8  16   4         12.01         18.27         5.72 o                         
  -7  16   4        202.20        200.60         8.93 o                         
  -6  16   4        292.03        291.31         7.14 o                         
  -5  16   4        111.81        125.85         5.12 o                         
  -4  16   4        252.24        255.06         6.47 o                         
  -3  16   4        208.21        201.51         3.67 o                         
  -2  16   4        601.24        557.26         7.36 o                         
  -1  16   4        153.73        171.52         3.39 o                         
   0  16   4         52.75         46.89         1.72 o                         
   1  16   4          0.43          0.07         1.38 o                         
   2  16   4         27.11         28.64         1.56 o                         
   3  16   4         20.69         23.88         1.96 o                         
   4  16   4         12.79         12.78         2.69 o                         
   5  16   4          4.45          3.24         3.29 o                         
   6  16   4          7.55          8.42         4.64 o                         
  -9  17   4         39.33         63.51        13.66 o                         
  -8  17   4         10.23         16.58         4.94 o                         
  -7  17   4          4.30         10.76         4.85 o                         
  -6  17   4        592.75        599.20        10.80 o                         
  -5  17   4          0.00          4.80         2.34 o                         
  -4  17   4        761.26        731.83        11.24 o                         
  -3  17   4          0.05          2.36         1.59 o                         
  -2  17   4         19.79         23.33         1.85 o                         
  -1  17   4        232.05        210.97         3.80 o                         
   0  17   4         53.71         55.23         1.94 o                         
   1  17   4         77.37         73.74         2.44 o                         
   2  17   4          4.33          2.73         1.66 o                         
   3  17   4          6.08         11.83         2.16 o                         
   4  17   4         15.67         11.62         2.76 o                         
   5  17   4          2.13          4.73         3.74 o                         
   6  17   4         82.33         68.68         6.41 o                         
  -9  18   4         24.66         24.92         5.69 o                         
  -8  18   4         58.42         86.98         8.69 o                         
  -7  18   4        152.88        162.69        10.75 o                         
  -6  18   4        106.18        113.19         6.98 o                         
  -5  18   4        175.52        191.37         5.22 o                         
  -4  18   4        644.54        614.05         9.21 o                         
  -3  18   4         29.54         36.16         2.08 o                         
  -2  18   4        469.02        417.79         5.76 o                         
  -1  18   4          3.00          3.09         1.43 o                         
   0  18   4        133.84        104.60         2.54 o                         
   1  18   4        197.97        195.47         3.40 o                         
   2  18   4         35.41         43.57         2.31 o                         
   3  18   4        121.33        127.03         3.86 o                         
   4  18   4         33.18         41.83         3.64 o                         
   5  18   4          3.34          2.07         4.11 o                         
   6  18   4         11.39          9.89         6.70 o                         
  -9  19   4          0.00          6.77         7.28 o                         
  -8  19   4        262.84        278.62        20.49 o                         
  -7  19   4        384.37        404.83        12.21 o                         
  -6  19   4          9.26         16.07         3.92 o                         
  -5  19   4          3.10         10.99         2.96 o                         
  -4  19   4       1410.75       1448.67        18.44 o                         
  -3  19   4         29.70         35.33         2.10 o                         
  -2  19   4        180.71        149.23         3.52 o                         
  -1  19   4         49.12         40.52         2.13 o                         
   0  19   4        476.44        465.85         5.30 o                         
   1  19   4         90.61         92.46         2.79 o                         
   2  19   4         87.96         92.32         3.34 o                         
   3  19   4          8.83         14.16         2.48 o                         
   4  19   4         47.37         51.44         3.87 o                         
   5  19   4          1.00          3.70         4.00 o                         
   6  19   4          5.44         10.82         6.16 o                         
  -8  20   4         32.83         48.03         8.65 o                         
  -7  20   4         24.26         22.58        10.93 o                         
  -6  20   4          5.88         24.16         3.92 o                         
  -5  20   4         13.59         12.40         2.64 o                         
  -4  20   4       1608.95       1571.30        19.84 o                         
  -3  20   4        942.63        938.84        10.78 o                         
  -2  20   4         55.99         67.83         3.64 o                         
  -1  20   4         39.58         43.55         2.25 o                         
   0  20   4        229.12        190.10         3.58 o                         
   1  20   4          1.53         -1.20         1.62 o                         
   2  20   4         13.50          9.59         2.06 o                         
   3  20   4         84.09         79.55         3.46 o                         
   4  20   4         37.42         30.53         3.65 o                         
   5  20   4          8.68          7.13         4.49 o                         
  -8  21   4        193.16        215.02        10.08 o                         
  -7  21   4          7.55          9.81         5.61 o                         
  -6  21   4       1046.17       1067.74        27.11 o                         
  -5  21   4         28.82         30.41         3.00 o                         
  -4  21   4        304.26        320.28         6.32 o                         
  -3  21   4        345.13        351.93         5.49 o                         
  -2  21   4       3819.38       3815.30        41.03 o                         
  -1  21   4         22.44         35.46         2.20 o                         
   0  21   4        102.24        102.69         3.33 o                         
   1  21   4         35.50         40.47         2.23 o                         
   2  21   4         25.26         17.71         2.22 o                         
   3  21   4         39.76         31.80         2.78 o                         
   4  21   4          0.51         -1.16         2.94 o                         
   5  21   4         29.32         25.70         4.71 o                         
  -8  22   4        152.39        177.66        11.57 o                         
  -7  22   4          0.04         -3.77         5.21 o                         
  -6  22   4        538.65        522.31        20.11 o                         
  -5  22   4         58.35         52.21         3.38 o                         
  -4  22   4        227.69        240.20         5.76 o                         
  -3  22   4        135.70        132.36         4.02 o                         
  -2  22   4       2606.03       2634.77        29.03 o                         
  -1  22   4        128.97        127.87         3.62 o                         
   0  22   4        108.55        109.81         3.55 o                         
   1  22   4         89.99         86.22         3.17 o                         
   2  22   4         23.16         21.30         2.47 o                         
   3  22   4         42.66         40.89         3.08 o                         
   4  22   4         72.82         75.39         4.00 o                         
   5  22   4          3.75          0.80         4.31 o                         
  -8  23   4        181.97        204.88        12.09 o                         
  -7  23   4          0.48         -2.73         5.52 o                         
  -6  23   4        136.44        137.77         7.32 o                         
  -5  23   4        162.57        162.39         5.40 o                         
  -4  23   4       1273.82       1212.81        16.26 o                         
  -3  23   4        107.53        123.35         3.98 o                         
  -2  23   4         59.01         77.97         3.99 o                         
  -1  23   4        267.40        241.06         4.68 o                         
   0  23   4        847.20        784.66         9.72 o                         
   1  23   4         17.08         23.23         2.28 o                         
   2  23   4         19.03         12.03         2.41 o                         
   3  23   4          0.02          1.94         2.58 o                         
   4  23   4          1.69          5.14         3.21 o                         
   5  23   4          6.59          8.37         4.87 o                         
  -8  24   4         48.60         74.02        10.59 o                         
  -7  24   4         64.96         70.72         6.51 o                         
  -6  24   4        118.17        113.54         7.05 o                         
  -5  24   4        241.86        274.16         6.77 o                         
  -4  24   4        494.61        494.44         8.45 o                         
  -3  24   4         43.04         47.75         2.81 o                         
  -2  24   4        285.64        286.09         4.80 o                         
  -1  24   4         90.85         90.34         3.18 o                         
   0  24   4       1545.23       1584.25        17.38 o                         
   1  24   4         71.44         65.59         2.84 o                         
   2  24   4         25.10         33.09         2.74 o                         
   3  24   4         44.13         47.33         3.80 o                         
   4  24   4          9.93          9.69         3.44 o                         
   5  24   4         29.14         13.63         4.56 o                         
  -8  25   4          0.19          4.48        10.05 o                         
  -7  25   4         95.66         80.37         6.36 o                         
  -6  25   4          3.75          5.97         4.66 o                         
  -5  25   4        305.35        307.39         7.93 o                         
  -4  25   4         78.95         82.19         4.24 o                         
  -3  25   4        375.29        392.22         5.93 o                         
  -2  25   4          0.29          1.58         1.95 o                         
  -1  25   4        519.86        523.84         6.80 o                         
   0  25   4       1390.24       1350.89        15.30 o                         
   1  25   4         38.79         39.95         2.66 o                         
   2  25   4        311.93        294.67         5.84 o                         
   3  25   4         74.52         81.55         3.79 o                         
   4  25   4         26.83         29.22         3.73 o                         
   5  25   4          3.64          1.31         4.98 o                         
  -8  26   4          1.08          2.05        12.98 o                         
  -7  26   4          0.77          4.75         8.38 o                         
  -6  26   4         25.30         33.11         4.41 o                         
  -5  26   4          0.81          2.56         3.11 o                         
  -4  26   4         52.33         56.50         3.60 o                         
  -3  26   4         93.06         92.60         3.37 o                         
  -2  26   4        159.47        170.66         3.74 o                         
  -1  26   4        104.65        105.77         3.51 o                         
   0  26   4        252.65        254.76         5.21 o                         
   1  26   4        103.46        101.72         4.51 o                         
   2  26   4        205.15        208.40         5.16 o                         
   3  26   4         22.72         24.65         3.18 o                         
   4  26   4          6.94         11.62         3.98 o                         
   5  26   4          8.06          9.37         5.69 o                         
  -7  27   4        132.67        138.81         9.07 o                         
  -6  27   4        328.22        328.00         9.01 o                         
  -5  27   4         64.22         72.65         4.33 o                         
  -4  27   4        303.76        301.70         6.46 o                         
  -3  27   4         40.56         45.66         2.60 o                         
  -2  27   4        910.51        892.04        10.35 o                         
  -1  27   4        330.84        334.84         5.33 o                         
   0  27   4        288.87        306.76         5.86 o                         
   1  27   4        438.81        427.44         6.91 o                         
   2  27   4        758.29        782.26        10.34 o                         
   3  27   4          2.04          5.52         3.25 o                         
   4  27   4         13.40         14.89         4.09 o                         
   5  27   4         30.87         28.75         9.02 o                         
  -7  28   4         58.31         58.08         8.69 o                         
  -6  28   4        126.92        145.15         8.32 o                         
  -5  28   4         63.31         86.50         6.40 o                         
  -4  28   4        216.05        206.59         5.84 o                         
  -3  28   4          2.13          2.27         2.26 o                         
  -2  28   4         94.90         98.35         3.72 o                         
  -1  28   4         50.24         48.08         2.92 o                         
   0  28   4         36.03         33.91         2.84 o                         
   1  28   4        133.97        134.02         4.60 o                         
   2  28   4        430.05        410.40         7.14 o                         
   3  28   4          4.55          8.17         3.22 o                         
   4  28   4         29.22         30.70         5.02 o                         
  -7  29   4          0.02         10.91         7.50 o                         
  -6  29   4        410.90        415.57        11.81 o                         
  -5  29   4          1.00          7.46         3.99 o                         
  -4  29   4        366.36        367.09         6.59 o                         
  -3  29   4        172.92        172.55         4.44 o                         
  -2  29   4        452.37        447.16         6.63 o                         
  -1  29   4          0.04          0.75         2.46 o                         
   0  29   4        459.13        473.40         7.54 o                         
   1  29   4         55.37         53.03         3.28 o                         
   2  29   4          7.85         11.13         3.17 o                         
   3  29   4        132.56        129.43         5.68 o                         
   4  29   4        485.25        484.79        15.56 o                         
  -7  30   4         10.38          2.35         6.63 o                         
  -6  30   4         27.41         25.11         7.69 o                         
  -5  30   4          0.56          2.06         4.17 o                         
  -4  30   4         98.06         91.85         5.64 o                         
  -3  30   4        130.84        141.84         4.41 o                         
  -2  30   4         25.30         20.69         2.83 o                         
  -1  30   4         23.91         22.73         2.83 o                         
   0  30   4        146.20        123.52         6.16 o                         
   1  30   4         99.37         91.53         3.93 o                         
   2  30   4          9.99          6.68         3.38 o                         
   3  30   4         69.55         60.35         4.39 o                         
   4  30   4          3.55         17.32         4.78 o                         
  -7  31   4         67.19         70.00         7.11 o                         
  -6  31   4         99.57        109.07         7.97 o                         
  -5  31   4          8.69          6.56         4.43 o                         
  -4  31   4         83.83         78.52         5.94 o                         
  -3  31   4          0.27          7.91         2.85 o                         
  -2  31   4         15.24         20.53         3.39 o                         
  -1  31   4         49.54         51.82         3.50 o                         
   0  31   4        163.29        161.49         6.06 o                         
   1  31   4         15.73          7.50         3.02 o                         
   2  31   4        147.25        154.67         6.27 o                         
   3  31   4         46.77         43.63         4.99 o                         
   4  31   4         75.09         67.48         5.62 o                         
  -6  32   4         25.20         16.27         8.25 o                         
  -5  32   4         80.30         90.83         5.75 o                         
  -4  32   4          0.07         -0.56         3.34 o                         
  -3  32   4          9.43         10.22         3.95 o                         
  -2  32   4         40.00         34.06         3.68 o                         
  -1  32   4        142.49        141.08         5.44 o                         
   0  32   4         19.69         15.38         3.31 o                         
   1  32   4         18.81         12.03         3.23 o                         
   2  32   4         30.98         34.79         3.92 o                         
   3  32   4          0.10         -4.11         4.37 o                         
   4  32   4          0.09          2.99         7.53 o                         
  -6  33   4          1.69         12.26         6.21 o                         
  -5  33   4        171.48        162.55        10.74 o                         
  -4  33   4          0.26         -3.86         4.00 o                         
  -3  33   4         33.61         39.44         5.42 o                         
  -2  33   4         37.18         34.37         3.91 o                         
  -1  33   4         23.56         27.13         3.56 o                         
   0  33   4          0.14          0.02         3.18 o                         
   1  33   4          4.17          0.24         3.35 o                         
   2  33   4          8.53          5.91         3.84 o                         
   3  33   4         35.39         41.81         4.84 o                         
  -6  34   4         65.70         71.10        10.00 o                         
  -5  34   4         21.92         12.10         5.45 o                         
  -4  34   4         27.76         35.01         5.00 o                         
  -3  34   4          1.26          2.64         4.31 o                         
  -2  34   4         40.57         46.89         4.19 o                         
  -1  34   4         90.67         84.44         4.33 o                         
   0  34   4         92.80         96.82         5.54 o                         
   1  34   4         45.16         38.70         3.79 o                         
   2  34   4         79.08         78.20         5.29 o                         
   3  34   4         68.57         79.77         8.14 o                         
  -6  35   4          9.21         19.68         6.93 o                         
  -5  35   4         82.80         60.67         7.67 o                         
  -4  35   4         24.32         12.92         5.33 o                         
  -3  35   4         17.83         16.82        10.74 o                         
  -2  35   4          0.78          6.45         4.46 o                         
  -1  35   4         85.24         89.29         4.47 o                         
   0  35   4         30.55         29.56         4.80 o                         
   1  35   4          7.57          2.40         3.64 o                         
   2  35   4         14.09         10.17         4.27 o                         
   3  35   4          2.04         -0.96         5.46 o                         
  -5  36   4          1.38          3.11         6.41 o                         
  -4  36   4         84.60         79.36         8.57 o                         
  -3  36   4          2.74          7.41         9.27 o                         
  -2  36   4         67.36         82.50         7.94 o                         
  -1  36   4         17.73         23.56         4.56 o                         
   0  36   4         59.58         55.43         5.10 o                         
   1  36   4         46.62         51.96         4.50 o                         
   2  36   4         17.88         25.83         4.39 o                         
  -5  37   4         21.88         14.14         7.60 o                         
  -4  37   4         77.30         84.85         8.32 o                         
  -3  37   4         49.90         54.60         8.28 o                         
  -2  37   4          1.03         13.93         5.37 o                         
  -1  37   4         10.12         12.13         5.42 o                         
   0  37   4        100.41         99.84         6.66 o                         
   1  37   4         20.06         15.39         4.61 o                         
   2  37   4        134.04        133.08         7.17 o                         
  -5  38   4          5.80         -2.73        13.20 o                         
  -4  38   4        151.82        178.97        11.82 o                         
  -3  38   4          2.00         21.10         7.03 o                         
  -2  38   4         73.47         76.27         6.16 o                         
  -1  38   4          0.78         -3.90         6.08 o                         
   0  38   4          3.63          7.92         4.52 o                         
   1  38   4         52.91         55.90         4.98 o                         
   2  38   4          8.19         -1.76         6.09 o                         
  -4  39   4         59.51         70.20         8.11 o                         
  -3  39   4         78.14         95.55         7.59 o                         
  -2  39   4        264.65        285.36        10.61 o                         
  -1  39   4         88.01         85.03         7.24 o                         
   0  39   4         25.60         28.25         6.23 o                         
   1  39   4         13.32         12.28         4.96 o                         
  -4  40   4          2.74         10.82         8.11 o                         
  -3  40   4          0.26         -5.67         8.48 o                         
  -2  40   4         26.07         33.55         7.69 o                         
  -1  40   4         48.96         45.59        10.98 o                         
   0  40   4        115.65        157.75        10.38 o                         
   1  40   4         10.99          4.03         6.44 o                         
  -3  41   4         31.24         25.13         8.31 o                         
  -2  41   4         38.38         57.02         8.16 o                         
  -1  41   4         14.91         25.67        10.00 o                         
   0  41   4         22.30         35.44         8.99 o                         
  -2  42   4          0.40         10.44         9.83 o                         
  -1  42   4          9.16         22.96         8.42 o                         
  -9   0   5          0.29          2.73        10.24 o                         
  -7   0   5        276.30        250.59         9.01 o                         
  -5   0   5          0.22         -2.31         2.96 o                         
  -3   0   5        469.31        440.71         7.98 o                         
  -1   0   5         78.94         71.13         2.90 o                         
   1   0   5        429.20        392.03         7.67 o                         
   3   0   5        111.56        118.69         4.36 o                         
   5   0   5        202.31        176.27         8.78 o                         
  -9   1   5          3.17          3.31         5.89 o                         
  -8   1   5          5.01          2.97         4.93 o                         
  -7   1   5         87.54         90.12         6.26 o                         
  -6   1   5        100.59         91.39         4.22 o                         
  -5   1   5         27.53         31.54         1.93 o                         
  -4   1   5        274.60        274.66         4.50 o                         
  -3   1   5         40.64         47.42         2.05 o                         
  -2   1   5        764.23        761.68         6.97 o                         
  -1   1   5        122.55         88.84         2.50 o                         
   0   1   5         25.61         24.65         1.33 o                         
   1   1   5          7.07         18.02         1.22 o                         
   2   1   5          0.08          2.23         1.31 o                         
   3   1   5         18.89         29.33         2.05 o                         
   4   1   5          6.50          8.15         4.48 o                         
   5   1   5        181.11        185.68         7.48 o                         
   6   1   5         96.61         79.46         6.74 o                         
  -9   2   5         10.86         22.52        11.95 o                         
  -8   2   5         12.69          5.18         4.83 o                         
  -7   2   5          7.67          5.54         2.87 o                         
  -6   2   5         88.65         75.20         3.66 o                         
  -5   2   5        643.51        662.93         7.99 o                         
  -4   2   5         65.40         59.70         2.28 o                         
  -3   2   5        140.93        148.86         3.94 o                         
  -2   2   5        269.08        257.26         3.33 o                         
  -1   2   5        112.53         86.93         2.43 o                         
   0   2   5       1188.41       1129.70         8.78 o                         
   1   2   5        867.11        859.69         6.81 o                         
   2   2   5        874.36        839.74         7.21 o                         
   3   2   5        937.89        967.67        10.13 o                         
   4   2   5         68.26         78.28         3.34 o                         
   5   2   5          0.38          3.93         3.41 o                         
   6   2   5         52.97         56.24         5.70 o                         
  -9   3   5         29.54         11.63         7.47 o                         
  -8   3   5         10.37          4.46         4.85 o                         
  -7   3   5          6.39          6.23         3.00 o                         
  -6   3   5          3.90          5.46         2.40 o                         
  -5   3   5        126.55        135.35         3.33 o                         
  -4   3   5         17.29         13.79         1.55 o                         
  -3   3   5          0.61         -1.41         1.41 o                         
  -2   3   5        394.88        357.01         4.33 o                         
  -1   3   5        137.43        132.77         2.56 o                         
   0   3   5        117.73        119.45         2.11 o                         
   1   3   5         35.00         44.32         1.61 o                         
   2   3   5        317.81        329.45         3.72 o                         
   3   3   5         35.12         46.54         2.36 o                         
   4   3   5        632.58        662.60         8.16 o                         
   5   3   5        130.32        130.82         5.33 o                         
   6   3   5        116.95        127.50        10.59 o                         
  -9   4   5         29.97         19.76         8.28 o                         
  -8   4   5         33.70         36.51         4.35 o                         
  -7   4   5         19.90         17.24         3.10 o                         
  -6   4   5          2.95          2.70         2.36 o                         
  -5   4   5        106.36         93.93         3.37 o                         
  -4   4   5        330.37        362.02         5.08 o                         
  -3   4   5        395.94        429.26         7.98 o                         
  -2   4   5          0.52          2.54         1.05 o                         
  -1   4   5       1044.83       1055.60         9.91 o                         
   0   4   5         16.00         10.00         1.04 o                         
   1   4   5          0.48          0.49         1.15 o                         
   2   4   5        478.86        448.66         4.94 o                         
   3   4   5        268.84        270.96         4.31 o                         
   4   4   5        544.43        553.46         7.35 o                         
   5   4   5         17.99         26.82         3.56 o                         
   6   4   5        145.30        152.83         7.33 o                         
  -9   5   5         31.91         29.63         7.96 o                         
  -8   5   5         47.60         45.10         4.83 o                         
  -7   5   5         40.70         41.28         3.46 o                         
  -6   5   5          2.93          5.30         2.40 o                         
  -5   5   5         16.08         15.29         1.88 o                         
  -4   5   5         25.35         24.10         1.85 o                         
  -3   5   5        462.95        457.96         6.31 o                         
  -2   5   5          0.31          2.80         1.06 o                         
  -1   5   5        254.34        265.56         3.61 o                         
   0   5   5          0.06          1.88         1.12 o                         
   1   5   5        379.87        338.76         3.52 o                         
   2   5   5        797.75        798.99         7.43 o                         
   3   5   5       1004.85       1059.82        10.36 o                         
   4   5   5        528.12        519.83         7.10 o                         
   5   5   5        131.61        127.46         5.33 o                         
   6   5   5         50.13         60.55         5.77 o                         
  -9   6   5          1.31         -7.47         7.47 o                         
  -8   6   5         31.17         22.69         6.01 o                         
  -7   6   5         29.93         33.77         3.33 o                         
  -6   6   5          2.41          3.78         2.44 o                         
  -5   6   5          0.38          4.98         1.89 o                         
  -4   6   5        315.97        282.46         4.78 o                         
  -3   6   5          5.98          2.90         1.55 o                         
  -2   6   5         38.73         40.38         1.53 o                         
  -1   6   5        188.99        178.79         3.14 o                         
   0   6   5         23.82         19.40         1.31 o                         
   1   6   5        890.36        849.81         7.33 o                         
   2   6   5        762.15        735.05         7.57 o                         
   3   6   5         88.02         89.46         2.94 o                         
   4   6   5         19.94         26.52         2.52 o                         
   5   6   5        439.32        441.31         9.79 o                         
   6   6   5          0.00         -4.80         6.13 o                         
  -9   7   5          1.14          4.38         5.89 o                         
  -8   7   5         11.83          5.23         4.40 o                         
  -7   7   5         26.59         20.47         4.44 o                         
  -6   7   5         12.75         16.15         3.36 o                         
  -5   7   5         10.78         13.59         2.21 o                         
  -4   7   5         16.90         21.55         1.84 o                         
  -3   7   5         40.74         40.96         1.74 o                         
  -2   7   5        322.71        318.03         4.29 o                         
  -1   7   5        736.01        714.06         8.30 o                         
   0   7   5          4.48          1.71         1.17 o                         
   1   7   5        665.33        656.89         6.00 o                         
   2   7   5          4.93          9.56         1.63 o                         
   3   7   5         15.17         19.99         2.04 o                         
   4   7   5         75.11         67.34         3.00 o                         
   5   7   5        213.40        233.54         7.22 o                         
   6   7   5         96.22         84.99         7.70 o                         
  -9   8   5        165.63        151.66         9.84 o                         
  -8   8   5         14.49         16.62         4.56 o                         
  -7   8   5         30.27         27.39         3.53 o                         
  -6   8   5          0.07          1.67         2.68 o                         
  -5   8   5         32.05         44.70         2.70 o                         
  -4   8   5         86.44         68.85         2.83 o                         
  -3   8   5         25.95         18.94         1.35 o                         
  -2   8   5         13.70         12.66         1.44 o                         
  -1   8   5        120.97        105.25         2.81 o                         
   0   8   5        138.42        142.20         2.93 o                         
   1   8   5        149.40        130.18         2.56 o                         
   2   8   5         58.66         57.83         2.18 o                         
   3   8   5        108.62        102.83         3.40 o                         
   4   8   5         73.98         77.57         3.53 o                         
   5   8   5        136.97        168.06         5.66 o                         
   6   8   5         23.59         26.46         6.57 o                         
  -9   9   5          8.89         14.68         8.21 o                         
  -8   9   5        219.11        214.19        10.15 o                         
  -7   9   5         13.16         16.75         3.40 o                         
  -6   9   5          9.81          7.63         2.92 o                         
  -5   9   5         58.87         56.17         2.89 o                         
  -4   9   5         57.14         53.80         2.48 o                         
  -3   9   5          3.59          3.49         1.27 o                         
  -2   9   5        423.58        438.02         5.48 o                         
  -1   9   5         75.72         82.04         3.18 o                         
   0   9   5         46.32         44.75         1.62 o                         
   1   9   5         55.46         55.16         1.85 o                         
   2   9   5         91.31         82.88         2.76 o                         
   3   9   5         22.33         20.74         2.07 o                         
   4   9   5        306.42        313.66         6.40 o                         
   5   9   5          0.13          8.73         3.22 o                         
  -9  10   5          3.90         -2.77        12.63 o                         
  -8  10   5        197.11        190.23         8.27 o                         
  -7  10   5        144.68        150.69         6.99 o                         
  -6  10   5         11.67         16.04         3.99 o                         
  -5  10   5         66.30         71.02         3.52 o                         
  -4  10   5         93.96         97.98         3.34 o                         
  -3  10   5         82.33         84.05         2.55 o                         
  -2  10   5         47.75         38.27         1.83 o                         
  -1  10   5         36.57         49.81         2.19 o                         
   0  10   5         71.32         56.81         1.85 o                         
   1  10   5        152.79        144.15         2.66 o                         
   2  10   5          8.15          8.09         1.77 o                         
   3  10   5          0.06         -1.79         1.79 o                         
   4  10   5          0.01          3.22         2.79 o                         
   5  10   5        141.66        146.82         5.36 o                         
  -9  11   5         28.54         16.39        12.98 o                         
  -8  11   5         49.95         68.55         5.60 o                         
  -7  11   5         98.54        110.96         6.18 o                         
  -6  11   5        128.06        133.94         6.41 o                         
  -5  11   5         17.00         16.90         2.86 o                         
  -4  11   5        222.60        222.78         4.07 o                         
  -3  11   5          5.68          4.87         1.43 o                         
  -2  11   5        134.84        118.13         2.80 o                         
  -1  11   5         23.33         16.17         1.60 o                         
   0  11   5        233.78        220.39         3.17 o                         
   1  11   5         15.63          8.53         1.35 o                         
   2  11   5        330.72        277.53         4.44 o                         
   3  11   5         13.96         10.37         1.99 o                         
   4  11   5        100.01         97.08         4.11 o                         
   5  11   5          2.73         12.66         3.38 o                         
  -9  12   5         30.21         32.10        12.98 o                         
  -8  12   5         57.08         62.98         5.61 o                         
  -7  12   5         72.68         78.03         5.55 o                         
  -6  12   5        197.76        198.22         6.29 o                         
  -5  12   5         22.43          9.91         2.73 o                         
  -4  12   5          2.38         -1.82         1.82 o                         
  -3  12   5        149.43        147.62         3.07 o                         
  -2  12   5          0.89          0.88         1.43 o                         
  -1  12   5          2.20          0.22         1.32 o                         
   0  12   5         44.20         39.53         1.80 o                         
   1  12   5         95.25         76.40         2.25 o                         
   2  12   5        277.48        271.02         4.46 o                         
   3  12   5        164.94        163.55         5.22 o                         
   4  12   5          0.17          1.28         2.94 o                         
   5  12   5         13.57         10.83         4.14 o                         
  -9  13   5          0.00         13.31         8.44 o                         
  -8  13   5        235.42        247.67        11.83 o                         
  -7  13   5        170.64        187.92        13.60 o                         
  -6  13   5        131.07        137.86         5.80 o                         
  -5  13   5         16.28         18.20         2.92 o                         
  -4  13   5          0.11         -1.77         1.77 o                         
  -3  13   5         36.83         30.22         1.78 o                         
  -2  13   5        303.20        294.33         4.55 o                         
  -1  13   5        151.16        187.03         3.24 o                         
   0  13   5        416.18        370.88         4.92 o                         
   1  13   5        203.36        165.12         3.01 o                         
   2  13   5        129.86        130.19         3.42 o                         
   3  13   5        388.96        379.75         6.04 o                         
   4  13   5        136.67        116.04         4.65 o                         
   5  13   5          1.37         -2.34         3.90 o                         
  -9  14   5        175.61        188.09        24.93 o                         
  -8  14   5        238.13        221.58        15.87 o                         
  -7  14   5          0.03          8.63         5.32 o                         
  -6  14   5        163.68        185.88         6.34 o                         
  -5  14   5         11.77         12.73         2.34 o                         
  -4  14   5        185.58        161.54         3.85 o                         
  -3  14   5          8.12          9.06         1.65 o                         
  -2  14   5          5.90          6.47         1.64 o                         
  -1  14   5          5.59          5.12         1.54 o                         
   0  14   5        112.29         90.29         2.82 o                         
   1  14   5         41.00         35.67         2.20 o                         
   2  14   5          9.01          6.73         1.85 o                         
   3  14   5         12.72         19.75         2.38 o                         
   4  14   5        206.34        212.47         5.88 o                         
   5  14   5         90.41         73.98         5.93 o                         
  -9  15   5          0.09          8.93        14.68 o                         
  -8  15   5        128.23        125.38         7.52 o                         
  -7  15   5          3.85          7.65         4.26 o                         
  -6  15   5        283.81        305.74         7.83 o                         
  -5  15   5         25.58         25.45         2.73 o                         
  -4  15   5         56.96         48.47         2.52 o                         
  -3  15   5         61.03         68.11         2.61 o                         
  -2  15   5         28.27         24.19         1.98 o                         
  -1  15   5        294.26        277.21         4.31 o                         
   0  15   5          8.03         15.89         1.74 o                         
   1  15   5         46.34         26.98         2.10 o                         
   2  15   5        100.27         93.20         3.03 o                         
   3  15   5         21.67         28.99         2.52 o                         
   4  15   5         10.90         15.08         3.22 o                         
   5  15   5         13.79          8.34         4.15 o                         
  -9  16   5         10.08         20.49         9.33 o                         
  -8  16   5         57.75         67.32         8.92 o                         
  -7  16   5        113.29        110.50         6.90 o                         
  -6  16   5        539.01        548.20        10.74 o                         
  -5  16   5        142.50        132.82         6.04 o                         
  -4  16   5         25.85         31.36         2.56 o                         
  -3  16   5          5.15          5.47         1.90 o                         
  -2  16   5        107.60         93.54         3.15 o                         
  -1  16   5          2.81          7.19         1.60 o                         
   0  16   5          8.12          8.55         1.59 o                         
   1  16   5         90.83         80.20         2.98 o                         
   2  16   5         23.07         11.81         2.61 o                         
   3  16   5        418.13        401.03         6.06 o                         
   4  16   5          0.28         -3.37         3.37 o                         
   5  16   5         36.55         47.16         4.98 o                         
  -9  17   5          3.65         -5.25         7.33 o                         
  -8  17   5         97.26        115.73         8.93 o                         
  -7  17   5         93.57        102.29         7.00 o                         
  -6  17   5         16.14         22.05         4.25 o                         
  -5  17   5         14.83         14.20         3.17 o                         
  -4  17   5        539.48        544.83         8.79 o                         
  -3  17   5         11.37         17.08         2.39 o                         
  -2  17   5        114.53         91.55         3.37 o                         
  -1  17   5          5.63          6.91         1.73 o                         
   0  17   5          6.26          9.49         1.87 o                         
   1  17   5          6.52          6.92         1.88 o                         
   2  17   5        107.67        103.88         3.97 o                         
   3  17   5          6.61          4.84         3.03 o                         
   4  17   5         16.94         13.70         3.48 o                         
   5  17   5          6.42          6.90         4.59 o                         
  -9  18   5          0.23          1.65         9.14 o                         
  -8  18   5         14.55         14.34        11.61 o                         
  -7  18   5          9.67          9.18         4.50 o                         
  -6  18   5         87.02        106.05         6.03 o                         
  -5  18   5         26.09         21.80         3.34 o                         
  -4  18   5        865.86        848.07        14.42 o                         
  -3  18   5          0.00          1.95         1.90 o                         
  -2  18   5          0.76          1.88         2.11 o                         
  -1  18   5        144.97        111.18         3.21 o                         
   0  18   5        111.81         98.60         3.38 o                         
   1  18   5          3.26          6.76         2.06 o                         
   2  18   5        122.27        115.68         4.20 o                         
   3  18   5         44.16         48.81         3.04 o                         
   4  18   5          2.19          2.78         3.85 o                         
   5  18   5         21.42         16.46         4.81 o                         
  -8  19   5         90.20        110.98         8.14 o                         
  -7  19   5          1.07         -2.78         4.52 o                         
  -6  19   5        402.66        385.82         8.98 o                         
  -5  19   5        180.66        203.87         5.78 o                         
  -4  19   5        296.57        305.92         6.40 o                         
  -3  19   5        102.56         82.77         3.93 o                         
  -2  19   5          0.23          2.06         2.31 o                         
  -1  19   5         38.46         42.93         2.18 o                         
   0  19   5          4.64         14.11         2.15 o                         
   1  19   5        136.34        126.03         3.80 o                         
   2  19   5          3.32          1.78         2.43 o                         
   3  19   5          0.24         -1.55         2.76 o                         
   4  19   5         32.92         34.81         4.32 o                         
   5  19   5         23.29         24.04         5.37 o                         
  -8  20   5         33.33         36.94         8.92 o                         
  -7  20   5          4.41         -0.25         5.49 o                         
  -6  20   5         60.17         63.57         5.73 o                         
  -5  20   5         62.20         68.62         3.87 o                         
  -4  20   5         29.12         32.92         2.78 o                         
  -3  20   5          4.91          6.84         2.06 o                         
  -2  20   5        683.07        689.95         9.48 o                         
  -1  20   5          0.46          0.74         2.00 o                         
   0  20   5        319.92        262.53         5.11 o                         
   1  20   5         90.74         66.01         2.97 o                         
   2  20   5        107.65         93.26         3.80 o                         
   3  20   5          0.10         -1.67         3.22 o                         
   4  20   5          5.56          7.44         3.99 o                         
   5  20   5         37.04         41.06         5.30 o                         
  -8  21   5          0.67          6.52        12.98 o                         
  -7  21   5         22.83         21.17         8.88 o                         
  -6  21   5         43.47         42.43         5.13 o                         
  -5  21   5         20.38         18.08         3.20 o                         
  -4  21   5        201.14        198.38         5.57 o                         
  -3  21   5        169.36        172.62         4.35 o                         
  -2  21   5        507.17        464.99         7.37 o                         
  -1  21   5         16.60         13.99         2.27 o                         
   0  21   5        112.14        109.35         4.26 o                         
   1  21   5          9.45          7.81         2.26 o                         
   2  21   5         53.92         49.01         3.11 o                         
   3  21   5          0.34          2.70         3.13 o                         
   4  21   5         14.61         14.32         4.32 o                         
  -8  22   5         46.24         65.35         8.14 o                         
  -7  22   5         72.23         77.17        11.61 o                         
  -6  22   5        273.69        270.09         9.29 o                         
  -5  22   5          1.57          3.96         3.07 o                         
  -4  22   5        457.34        473.71         8.38 o                         
  -3  22   5        158.53        157.49         4.32 o                         
  -2  22   5          5.10          6.06         2.39 o                         
  -1  22   5         10.47          7.84         2.29 o                         
   0  22   5         75.74         58.76         3.07 o                         
   1  22   5        129.38        136.79         4.12 o                         
   2  22   5        168.46        162.36         5.61 o                         
   3  22   5         13.33         15.27         3.52 o                         
   4  22   5          0.16         -2.36         3.95 o                         
  -8  23   5         81.61         89.74         8.66 o                         
  -7  23   5         28.93         34.25         6.51 o                         
  -6  23   5         75.94         80.20         5.70 o                         
  -5  23   5         53.74         60.55         3.91 o                         
  -4  23   5          2.57          8.40         2.98 o                         
  -3  23   5         19.26         23.04         2.58 o                         
  -2  23   5        218.98        211.44         5.23 o                         
  -1  23   5         10.60          9.05         2.27 o                         
   0  23   5          0.99          0.37         2.29 o                         
   1  23   5          1.71         -1.01         2.72 o                         
   2  23   5         17.78         23.29         2.92 o                         
   3  23   5          2.59          2.49         3.67 o                         
   4  23   5          1.03         -2.35         4.23 o                         
  -8  24   5         56.96         63.05        10.59 o                         
  -7  24   5          0.13         -8.24         8.24 o                         
  -6  24   5         10.28         15.42         4.84 o                         
  -5  24   5        144.29        150.09         5.88 o                         
  -4  24   5        377.23        390.19         7.86 o                         
  -3  24   5         17.08         24.25         2.76 o                         
  -2  24   5        168.07        158.64         4.83 o                         
  -1  24   5          0.72          3.10         2.34 o                         
   0  24   5         29.85         29.45         2.78 o                         
   1  24   5          1.67          0.71         3.00 o                         
   2  24   5         79.57         65.65         3.70 o                         
   3  24   5         18.01          6.94         3.46 o                         
   4  24   5         11.47         10.85         7.32 o                         
  -8  25   5        177.58        178.46        14.11 o                         
  -7  25   5          0.57         -6.63         6.63 o                         
  -6  25   5        134.85        118.46         7.89 o                         
  -5  25   5        109.51         94.79         4.87 o                         
  -4  25   5        270.22        283.92         7.28 o                         
  -3  25   5        104.93         89.22         5.65 o                         
  -2  25   5          1.81          1.51         2.49 o                         
  -1  25   5        221.93        218.15         5.10 o                         
   0  25   5         75.68         73.32         3.39 o                         
   1  25   5          0.10          3.31         2.78 o                         
   2  25   5         33.05         33.59         3.20 o                         
   3  25   5         72.67         63.95         4.12 o                         
   4  25   5          9.13         11.49         5.55 o                         
  -7  26   5          2.67          1.27         6.73 o                         
  -6  26   5         10.91         10.85         6.11 o                         
  -5  26   5          6.76          4.97         3.56 o                         
  -4  26   5         15.52         18.33         3.45 o                         
  -3  26   5         21.32         24.12         2.94 o                         
  -2  26   5        128.56        121.87         5.08 o                         
  -1  26   5          0.17          0.96         2.49 o                         
   0  26   5        441.09        412.47         7.51 o                         
   1  26   5          1.05          0.24         2.70 o                         
   2  26   5         10.27         17.15         3.29 o                         
   3  26   5          6.81         -2.16         4.00 o                         
   4  26   5          2.89          8.34         5.04 o                         
  -7  27   5         28.62         33.72         7.08 o                         
  -6  27   5         79.44         63.03         6.21 o                         
  -5  27   5          1.42          2.45         4.25 o                         
  -4  27   5          6.63          8.96         4.16 o                         
  -3  27   5         39.52         45.04         3.65 o                         
  -2  27   5        138.29        125.33         5.04 o                         
  -1  27   5          3.76          0.15         2.58 o                         
   0  27   5         20.43         24.27         3.17 o                         
   1  27   5         32.77         24.02         3.19 o                         
   2  27   5         14.83         15.22         3.54 o                         
   3  27   5          0.22         -3.68         3.68 o                         
   4  27   5         54.39         62.36         5.66 o                         
  -7  28   5          4.98          4.18         7.42 o                         
  -6  28   5          0.27          0.05         4.56 o                         
  -5  28   5          0.10         -0.92         4.29 o                         
  -4  28   5          1.04         -1.65         3.54 o                         
  -3  28   5        330.26        336.82         7.65 o                         
  -2  28   5          0.11          4.23         2.90 o                         
  -1  28   5        121.77        111.86         4.59 o                         
   0  28   5         24.53         26.04         3.28 o                         
   1  28   5         94.57        104.23         4.48 o                         
   2  28   5         57.82         66.30         4.17 o                         
   3  28   5         10.41          8.92         4.29 o                         
  -7  29   5         32.74         42.88        22.88 o                         
  -6  29   5          0.67          6.16         5.17 o                         
  -5  29   5         11.15          9.12         3.96 o                         
  -4  29   5          1.43          2.42         3.58 o                         
  -3  29   5         31.26         35.97         3.45 o                         
  -2  29   5        383.06        390.87         7.62 o                         
  -1  29   5         17.55         23.66         3.05 o                         
   0  29   5         82.47         67.39         3.95 o                         
   1  29   5         23.02         31.61         3.44 o                         
   2  29   5          0.28          5.88         3.44 o                         
   3  29   5         37.18         52.03         4.61 o                         
  -7  30   5          5.77          2.79         7.41 o                         
  -6  30   5         50.02         72.29         7.53 o                         
  -5  30   5          8.04          8.08         4.39 o                         
  -4  30   5          0.23          6.51         4.84 o                         
  -3  30   5          9.73          8.41         3.28 o                         
  -2  30   5         32.73         32.89         3.55 o                         
  -1  30   5          0.78         -1.70         2.92 o                         
   0  30   5          1.16          0.76         3.17 o                         
   1  30   5          0.33         -0.58         3.16 o                         
   2  30   5         36.40         48.48         4.25 o                         
   3  30   5          3.09          9.30         6.01 o                         
  -6  31   5         34.91         36.60         7.31 o                         
  -5  31   5          6.33         10.53         4.72 o                         
  -4  31   5         50.05         48.25         6.07 o                         
  -3  31   5          0.49         -3.63         3.63 o                         
  -2  31   5          0.84          1.12         3.56 o                         
  -1  31   5        291.93        313.80         6.75 o                         
   0  31   5         27.90         36.07         3.73 o                         
   1  31   5        124.79        138.52         5.73 o                         
   2  31   5        173.19        161.78         6.33 o                         
   3  31   5         70.97         84.86         6.98 o                         
  -6  32   5         56.68         61.18         6.98 o                         
  -5  32   5          0.79         -2.54         5.27 o                         
  -4  32   5        129.87        146.66         6.92 o                         
  -3  32   5          8.93          8.25         4.36 o                         
  -2  32   5          2.17          9.86         3.77 o                         
  -1  32   5          6.86          5.72         3.37 o                         
   0  32   5          8.43          3.99         3.46 o                         
   1  32   5          5.42         -1.06         4.00 o                         
   2  32   5          1.80         -0.79         4.08 o                         
  -6  33   5          4.27         -6.53         6.53 o                         
  -5  33   5          6.83          3.48         5.52 o                         
  -4  33   5         32.41         41.80         6.00 o                         
  -3  33   5         94.40         93.72         6.51 o                         
  -2  33   5         42.71         42.46         4.54 o                         
  -1  33   5         10.68         10.23         3.58 o                         
   0  33   5        292.56        302.96         8.16 o                         
   1  33   5         49.71         58.57         4.73 o                         
   2  33   5         54.82         54.17         5.70 o                         
  -6  34   5         55.07         71.13         7.01 o                         
  -5  34   5          0.20         -1.29         7.39 o                         
  -4  34   5          8.17         14.14         6.11 o                         
  -3  34   5          0.01          5.49         4.79 o                         
  -2  34   5         31.92         47.24         4.62 o                         
  -1  34   5          1.43         -4.07         4.53 o                         
   0  34   5         40.86         37.06         4.56 o                         
   1  34   5         21.11         35.54         4.90 o                         
   2  34   5         71.39         96.69         6.55 o                         
  -5  35   5         48.79         54.86        14.34 o                         
  -4  35   5         42.64         57.93         7.13 o                         
  -3  35   5          6.88          1.64         5.19 o                         
  -2  35   5          8.68          8.55         6.86 o                         
  -1  35   5          0.00         -4.89         4.89 o                         
   0  35   5        114.28        122.39         7.88 o                         
   1  35   5         39.59         45.30         6.09 o                         
   2  35   5         29.34         31.92        12.29 o                         
  -5  36   5         58.96         76.92         8.94 o                         
  -4  36   5        102.20        124.00        11.04 o                         
  -3  36   5         10.49         -1.03         5.91 o                         
  -2  36   5        213.87        229.77        17.65 o                         
  -1  36   5         38.86         44.28         5.82 o                         
   0  36   5         39.56         44.05         5.29 o                         
   1  36   5         39.41         41.73         5.41 o                         
  -4  37   5         39.28         40.75         8.01 o                         
  -3  37   5          1.72         -6.93         6.93 o                         
  -2  37   5        110.01        134.11        10.69 o                         
  -1  37   5        210.92        228.10         9.95 o                         
   0  37   5          7.80          5.19         4.65 o                         
   1  37   5         40.25         50.71         5.42 o                         
  -4  38   5         27.29         27.38        10.83 o                         
  -3  38   5         29.10         26.82         6.82 o                         
  -2  38   5        238.36        262.64        22.95 o                         
  -1  38   5         11.95          7.97         7.01 o                         
   0  38   5         84.26         94.85         5.58 o                         
  -3  39   5          0.94         -3.45         6.38 o                         
  -2  39   5         78.40         83.89        20.26 o                         
  -1  39   5          5.19          5.75         6.64 o                         
  -8   0   6         68.57         75.18         8.21 o                         
  -6   0   6        993.21        982.24        16.15 o                         
  -4   0   6       2462.00       2523.82        36.42 o                         
  -2   0   6       3348.50       3312.81        38.20 o                         
   0   0   6       1666.77       1592.07        30.10 o                         
   2   0   6       2718.72       2780.44        32.19 o                         
   4   0   6        466.27        433.52        11.49 o                         
  -9   1   6          1.26         -4.90         6.28 o                         
  -8   1   6          4.14         -4.14         4.42 o                         
  -7   1   6          5.59          8.82         3.24 o                         
  -6   1   6         13.17         20.62         2.76 o                         
  -5   1   6         97.27         94.29         3.25 o                         
  -4   1   6          8.03         14.45         1.97 o                         
  -3   1   6        158.95        140.72         3.22 o                         
  -2   1   6        515.42        509.81         5.63 o                         
  -1   1   6       1068.27       1050.92        10.67 o                         
   0   1   6          4.14         13.54         2.09 o                         
   1   1   6       1737.91       1718.73        13.55 o                         
   2   1   6        198.11        214.62         3.86 o                         
   3   1   6        785.79        749.76         8.89 o                         
   4   1   6         11.00         17.40         4.97 o                         
   5   1   6          0.21         -2.13         5.00 o                         
  -9   2   6         37.12         45.79         6.91 o                         
  -8   2   6         30.40         30.97         4.91 o                         
  -7   2   6         47.70         39.51         4.22 o                         
  -6   2   6        456.10        430.50         7.08 o                         
  -5   2   6        152.07        153.08         3.84 o                         
  -4   2   6        669.60        621.79         7.82 o                         
  -3   2   6        950.99        896.38         9.12 o                         
  -2   2   6       1181.48       1173.22        10.42 o                         
  -1   2   6         25.34         20.44         2.11 o                         
   0   2   6       5125.95       5158.45        37.88 o                         
   1   2   6        847.57        832.46         7.64 o                         
   2   2   6        382.72        392.09         5.05 o                         
   3   2   6        480.70        469.86         6.74 o                         
   4   2   6        295.29        281.98         5.89 o                         
   5   2   6          8.75          6.43         4.63 o                         
  -9   3   6          3.69          6.51         6.28 o                         
  -8   3   6         46.34         39.68         6.62 o                         
  -7   3   6         43.66         49.91         4.54 o                         
  -6   3   6         40.48         39.45         2.87 o                         
  -5   3   6          0.01          2.66         1.93 o                         
  -4   3   6          1.75          4.06         2.26 o                         
  -3   3   6        282.42        311.37         4.22 o                         
  -2   3   6        128.56        144.12         3.05 o                         
  -1   3   6        393.49        380.37         4.84 o                         
   0   3   6         10.87         14.26         1.67 o                         
   1   3   6       2171.47       2228.75        18.41 o                         
   2   3   6         23.74         25.74         2.33 o                         
   3   3   6        127.97        132.77         4.19 o                         
   4   3   6         10.43         10.94         3.21 o                         
   5   3   6        180.49        172.36         8.49 o                         
  -9   4   6          0.50         -6.31         6.31 o                         
  -8   4   6          3.86          7.54         4.60 o                         
  -7   4   6         25.91         28.69         3.48 o                         
  -6   4   6         20.58         17.84         2.56 o                         
  -5   4   6        673.14        648.21         8.68 o                         
  -4   4   6         18.38         15.99         1.95 o                         
  -3   4   6        130.82        137.03         3.40 o                         
  -2   4   6        363.75        362.06         4.75 o                         
  -1   4   6       2531.42       2436.35        20.95 o                         
   0   4   6         79.69         89.02         3.61 o                         
   1   4   6        361.70        333.12         4.46 o                         
   2   4   6         37.86         36.99         2.26 o                         
   3   4   6         15.97         17.10         2.36 o                         
   4   4   6         38.64         39.45         3.25 o                         
   5   4   6        122.98        109.78         5.91 o                         
  -9   5   6          9.24          2.29         6.56 o                         
  -8   5   6          3.97          1.34         5.43 o                         
  -7   5   6         19.56         16.87         4.63 o                         
  -6   5   6         17.34         13.80         2.51 o                         
  -5   5   6        323.30        324.98         5.35 o                         
  -4   5   6         27.78         24.56         2.17 o                         
  -3   5   6        471.03        477.12         5.99 o                         
  -2   5   6        360.18        335.06         4.49 o                         
  -1   5   6       1526.23       1545.05        13.84 o                         
   0   5   6          0.13          1.45         2.18 o                         
   1   5   6          6.63          6.53         2.09 o                         
   2   5   6        217.26        207.19         4.05 o                         
   3   5   6         34.75         42.65         2.65 o                         
   4   5   6         13.16         12.28         3.27 o                         
   5   5   6         46.45         49.19         6.82 o                         
  -9   6   6          5.36         10.58        14.68 o                         
  -8   6   6          2.03         -4.42         4.42 o                         
  -7   6   6         22.83         16.77         3.38 o                         
  -6   6   6          1.96         -1.13         2.68 o                         
  -5   6   6         13.05         12.26         2.19 o                         
  -4   6   6         14.69         21.31         2.19 o                         
  -3   6   6        458.88        451.29         5.48 o                         
  -2   6   6        283.95        253.99         4.07 o                         
  -1   6   6       1091.97        991.91        19.76 o                         
   0   6   6        443.02        427.89         4.60 o                         
   1   6   6         82.33         76.84         2.61 o                         
   2   6   6        183.88        180.31         4.14 o                         
   3   6   6        282.67        280.34         4.98 o                         
   4   6   6          0.22          4.07         3.13 o                         
   5   6   6         29.61         18.77         5.85 o                         
  -9   7   6         10.65         17.11        10.93 o                         
  -8   7   6          4.79         -4.37         4.37 o                         
  -7   7   6         50.77         53.32         3.88 o                         
  -6   7   6         19.13         16.27         3.23 o                         
  -5   7   6        148.39        133.60         4.16 o                         
  -4   7   6         76.12         74.79         3.39 o                         
  -3   7   6        657.81        641.43         7.08 o                         
  -2   7   6        187.74        146.77         3.09 o                         
  -1   7   6         92.06        107.99         3.07 o                         
   0   7   6        152.59        118.99         2.69 o                         
   1   7   6         35.71         35.00         2.06 o                         
   2   7   6          0.06          2.39         2.60 o                         
   3   7   6        243.25        247.85         4.91 o                         
   4   7   6          6.82          5.39         3.25 o                         
   5   7   6         33.48         21.51         8.19 o                         
  -9   8   6          2.00          1.54         8.19 o                         
  -8   8   6          0.37         -6.97         8.18 o                         
  -7   8   6        275.29        262.67        10.45 o                         
  -6   8   6          0.23         -0.22         2.81 o                         
  -5   8   6          1.22          2.43         2.24 o                         
  -4   8   6         91.54         81.51         4.25 o                         
  -3   8   6       1157.87       1143.98        15.44 o                         
  -2   8   6        100.04         74.27         2.98 o                         
  -1   8   6        161.26        143.38         3.53 o                         
   0   8   6         17.99         15.21         1.64 o                         
   1   8   6         11.50         10.35         2.04 o                         
   2   8   6          3.01          4.83         2.12 o                         
   3   8   6          0.05         -0.08         2.87 o                         
   4   8   6         53.07         46.16         3.67 o                         
   5   8   6          9.44          8.91         4.39 o                         
  -9   9   6         15.25          8.33         6.68 o                         
  -8   9   6         17.41         16.64         4.99 o                         
  -7   9   6         57.59         58.09         4.04 o                         
  -6   9   6          0.13         -0.06         4.38 o                         
  -5   9   6        437.56        429.86         6.85 o                         
  -4   9   6         68.81         64.37         2.67 o                         
  -3   9   6        937.10        921.13         9.26 o                         
  -2   9   6        222.84        222.17         4.22 o                         
  -1   9   6         65.11         49.22         2.39 o                         
   0   9   6          7.22          0.53         1.60 o                         
   1   9   6        236.57        220.56         4.35 o                         
   2   9   6         87.83         84.62         3.32 o                         
   3   9   6         16.52         11.21         2.51 o                         
   4   9   6          8.48          9.77         3.31 o                         
   5   9   6         92.53         87.56         6.30 o                         
  -9  10   6         22.26         11.83         6.78 o                         
  -8  10   6         16.38         16.35         5.51 o                         
  -7  10   6          0.83         -1.01         3.86 o                         
  -6  10   6         21.71         16.83         3.47 o                         
  -5  10   6        513.41        530.21         7.87 o                         
  -4  10   6         73.18         85.36         3.27 o                         
  -3  10   6         65.53         51.44         1.90 o                         
  -2  10   6        415.08        384.84         5.66 o                         
  -1  10   6          1.48         -0.44         1.94 o                         
   0  10   6         74.11         69.40         2.47 o                         
   1  10   6         28.05         32.36         2.22 o                         
   2  10   6          0.87         -0.55         2.57 o                         
   3  10   6         18.80         17.06         2.55 o                         
   4  10   6         29.18         27.19         3.54 o                         
  -9  11   6          7.80          0.34         8.69 o                         
  -8  11   6         51.89         67.42         5.79 o                         
  -7  11   6         30.59         33.72         5.08 o                         
  -6  11   6        107.85        116.85         8.41 o                         
  -5  11   6        202.46        199.41         4.91 o                         
  -4  11   6          0.05          5.13         1.84 o                         
  -3  11   6        100.13         74.77         2.56 o                         
  -2  11   6         70.90         54.30         2.46 o                         
  -1  11   6         36.49         40.04         2.52 o                         
   0  11   6        242.78        201.29         3.74 o                         
   1  11   6         26.18         24.66         2.14 o                         
   2  11   6         19.47         21.04         2.38 o                         
   3  11   6          5.71          1.27         2.55 o                         
   4  11   6          0.83          1.56         3.28 o                         
  -9  12   6         32.57         36.31         9.89 o                         
  -8  12   6         58.26         66.25         6.68 o                         
  -7  12   6        112.86        115.03         8.03 o                         
  -6  12   6         35.31         41.51         3.90 o                         
  -5  12   6         45.35         53.81         2.92 o                         
  -4  12   6        144.52        146.54         3.87 o                         
  -3  12   6         17.36         10.58         2.19 o                         
  -2  12   6         10.08          8.04         1.89 o                         
  -1  12   6        301.87        250.85         5.19 o                         
   0  12   6         37.44         39.31         2.31 o                         
   1  12   6         39.10         42.96         2.39 o                         
   2  12   6          2.55          2.94         2.42 o                         
   3  12   6        259.93        277.90         5.78 o                         
   4  12   6          0.20         -3.09         3.38 o                         
  -9  13   6          2.42          4.28         6.83 o                         
  -8  13   6          0.16          1.18         6.16 o                         
  -7  13   6        152.60        173.03         9.31 o                         
  -6  13   6          2.89          2.84         3.47 o                         
  -5  13   6          5.90         -1.44         2.39 o                         
  -4  13   6        101.30         96.32         3.42 o                         
  -3  13   6         14.88         19.47         2.07 o                         
  -2  13   6         56.10         71.32         3.07 o                         
  -1  13   6        101.61         85.75         3.66 o                         
   0  13   6          4.54          7.92         2.00 o                         
   1  13   6        103.22         93.65         3.34 o                         
   2  13   6        354.31        311.68         7.09 o                         
   3  13   6          1.46          3.99         2.69 o                         
   4  13   6          7.98          2.84         3.52 o                         
  -9  14   6         39.56         35.29        25.27 o                         
  -8  14   6         21.53         18.23         6.28 o                         
  -7  14   6         27.96         35.43         4.92 o                         
  -6  14   6         78.46         74.26         4.57 o                         
  -5  14   6          1.33          1.40         2.43 o                         
  -4  14   6        492.60        453.35         7.99 o                         
  -3  14   6          3.22          4.85         1.99 o                         
  -2  14   6        121.82        101.01         3.56 o                         
  -1  14   6        387.37        314.52         5.88 o                         
   0  14   6         97.32         85.85         3.44 o                         
   1  14   6         44.55         41.60         2.43 o                         
   2  14   6          0.73          1.64         2.33 o                         
   3  14   6         18.72         30.82         3.11 o                         
   4  14   6          0.23          1.57         4.05 o                         
  -9  15   6         15.27         23.21         6.43 o                         
  -8  15   6         64.41         79.45        11.16 o                         
  -7  15   6          5.57          4.59         5.37 o                         
  -6  15   6         43.35         46.97         4.38 o                         
  -5  15   6         73.80         79.37         3.62 o                         
  -4  15   6         69.99         68.98         3.56 o                         
  -3  15   6         87.60         80.11         3.43 o                         
  -2  15   6         51.02         52.16         2.87 o                         
  -1  15   6        231.68        173.17         4.63 o                         
   0  15   6         19.65         12.72         2.27 o                         
   1  15   6         90.30         88.91         3.64 o                         
   2  15   6          0.20         -1.66         2.37 o                         
   3  15   6         38.05         28.69         3.02 o                         
   4  15   6         50.02         42.55         4.81 o                         
  -8  16   6          3.50          3.33         7.89 o                         
  -7  16   6         36.21         28.37         5.20 o                         
  -6  16   6        133.94        145.21         6.81 o                         
  -5  16   6        254.53        263.93         5.79 o                         
  -4  16   6         42.85         32.66         3.08 o                         
  -3  16   6          4.96         -0.97         2.19 o                         
  -2  16   6        290.41        232.15         5.24 o                         
  -1  16   6         62.04         58.52         3.05 o                         
   0  16   6        849.40        713.82         9.39 o                         
   1  16   6         33.52         36.00         2.78 o                         
   2  16   6         49.20         51.12         2.97 o                         
   3  16   6          0.06          4.28         2.97 o                         
   4  16   6         22.10         22.60         4.34 o                         
  -8  17   6         20.29         25.28         8.05 o                         
  -7  17   6          2.88          0.37         4.84 o                         
  -6  17   6        262.06        259.45         8.11 o                         
  -5  17   6         67.52         62.12         3.52 o                         
  -4  17   6         43.53         42.77         3.33 o                         
  -3  17   6         70.41         43.55         2.75 o                         
  -2  17   6         33.72         37.04         2.80 o                         
  -1  17   6        108.07         83.52         3.89 o                         
   0  17   6         18.97         11.35         2.42 o                         
   1  17   6       1011.29        873.97        11.03 o                         
   2  17   6         94.79         86.50         3.93 o                         
   3  17   6          1.00          4.75         3.03 o                         
   4  17   6         34.21         44.31         5.67 o                         
  -8  18   6         61.62         82.15         8.42 o                         
  -7  18   6         12.68         16.48        11.89 o                         
  -6  18   6         51.16         64.17         4.86 o                         
  -5  18   6         20.37         19.25         3.27 o                         
  -4  18   6         44.91         44.59         3.48 o                         
  -3  18   6        159.86        143.61         6.11 o                         
  -2  18   6         18.23          4.96         2.61 o                         
  -1  18   6         51.58         47.08         3.04 o                         
   0  18   6         19.79         15.93         2.73 o                         
   1  18   6        122.47        135.28         4.67 o                         
   2  18   6        114.97         94.14         4.22 o                         
   3  18   6         30.04         31.39         3.98 o                         
   4  18   6          1.52         -2.43         4.62 o                         
  -8  19   6         20.40         43.19         8.92 o                         
  -7  19   6         75.92         82.29         6.38 o                         
  -6  19   6         80.36         85.36         5.50 o                         
  -5  19   6         24.95         19.00         4.36 o                         
  -4  19   6        179.84        162.27         5.49 o                         
  -3  19   6         85.18         96.72         4.06 o                         
  -2  19   6        561.13        459.49         8.25 o                         
  -1  19   6        459.72        366.61         6.73 o                         
   0  19   6         67.15         75.90         3.36 o                         
   1  19   6         49.96         47.42         3.20 o                         
   2  19   6          0.11          0.71         2.90 o                         
   3  19   6        187.15        163.29         6.22 o                         
   4  19   6         28.12         29.18         7.84 o                         
  -8  20   6         54.52         63.22         9.66 o                         
  -7  20   6          7.11         19.69         6.80 o                         
  -6  20   6          1.38          6.45         4.15 o                         
  -5  20   6         15.16          7.62         3.83 o                         
  -4  20   6         47.46         44.94         3.56 o                         
  -3  20   6          0.06         -0.84         2.44 o                         
  -2  20   6          0.35          2.26         2.67 o                         
  -1  20   6         20.12         18.90         2.78 o                         
   0  20   6          1.42          3.03         2.55 o                         
   1  20   6         92.92         78.65         3.71 o                         
   2  20   6         29.50         22.23         3.26 o                         
   3  20   6         95.16         89.78         4.61 o                         
   4  20   6          5.68         -2.00         4.88 o                         
  -8  21   6         25.77         20.49        12.98 o                         
  -7  21   6          3.91         -0.64         6.04 o                         
  -6  21   6          2.08          7.78         4.37 o                         
  -5  21   6         40.06         29.23         3.87 o                         
  -4  21   6        135.09        113.12         5.37 o                         
  -3  21   6         68.91         65.47         3.43 o                         
  -2  21   6         39.88         40.34         4.13 o                         
  -1  21   6         32.23         28.09         3.00 o                         
   0  21   6        177.50        146.49         4.80 o                         
   1  21   6        108.79         98.08         4.07 o                         
   2  21   6         14.59          9.90         3.23 o                         
   3  21   6         39.93         48.52         4.25 o                         
  -8  22   6          7.29         10.31         9.89 o                         
  -7  22   6          0.35         -2.18         6.17 o                         
  -6  22   6         97.84        102.86         5.92 o                         
  -5  22   6         45.51         68.16         7.26 o                         
  -4  22   6         66.26         54.16         3.62 o                         
  -3  22   6         11.04          8.37         2.78 o                         
  -2  22   6         90.92         87.63         4.11 o                         
  -1  22   6         20.05         31.09         3.00 o                         
   0  22   6          2.01          2.98         2.68 o                         
   1  22   6         10.02          6.20         2.90 o                         
   2  22   6          1.87          3.49         3.32 o                         
   3  22   6         44.03         50.47         4.81 o                         
  -8  23   6         11.57         39.61        15.02 o                         
  -7  23   6          0.43         -6.68         6.68 o                         
  -6  23   6        134.69        148.06         9.95 o                         
  -5  23   6         35.14         36.09         4.60 o                         
  -4  23   6          0.01         -1.46         3.02 o                         
  -3  23   6         34.33         33.60         3.28 o                         
  -2  23   6         46.50         40.55         3.34 o                         
  -1  23   6        206.16        186.66         5.52 o                         
   0  23   6         42.01         43.11         3.18 o                         
   1  23   6          5.22          4.94         3.94 o                         
   2  23   6         46.09         44.44         4.12 o                         
   3  23   6         18.66         20.25         4.40 o                         
  -7  24   6          2.01          2.61         6.78 o                         
  -6  24   6          4.89          4.66         5.25 o                         
  -5  24   6          7.80          7.83         4.12 o                         
  -4  24   6         19.47         18.54         3.40 o                         
  -3  24   6         48.43         47.57         3.47 o                         
  -2  24   6         18.28         15.29         3.07 o                         
  -1  24   6         40.28         33.65         3.30 o                         
   0  24   6         34.04         28.78         4.32 o                         
   1  24   6         68.59         64.16         4.03 o                         
   2  24   6          0.04          1.06         5.64 o                         
   3  24   6          3.58          1.95         4.38 o                         
  -7  25   6         15.46         18.78         9.02 o                         
  -6  25   6         53.48         49.83         6.94 o                         
  -5  25   6          6.81          3.31         4.29 o                         
  -4  25   6        277.18        290.22         7.01 o                         
  -3  25   6         15.69         10.64         3.13 o                         
  -2  25   6         23.36         20.61         3.22 o                         
  -1  25   6         57.14         66.88         4.14 o                         
   0  25   6          0.58          7.84         2.93 o                         
   1  25   6         29.27         37.20         3.52 o                         
   2  25   6         16.41         15.00         3.55 o                         
   3  25   6        100.43        103.02         6.05 o                         
  -7  26   6          0.79         11.57         9.02 o                         
  -6  26   6          1.70         -0.75         6.21 o                         
  -5  26   6         21.40         23.20         4.61 o                         
  -4  26   6         25.08         31.21         3.68 o                         
  -3  26   6         60.08         56.96         3.91 o                         
  -2  26   6         70.08         74.67         3.98 o                         
  -1  26   6          1.46          0.69         3.29 o                         
   0  26   6          9.32         15.18         3.69 o                         
   1  26   6         14.42         17.09         3.48 o                         
   2  26   6         22.45         31.34         4.62 o                         
   3  26   6          4.60          6.47         4.94 o                         
  -7  27   6         25.24         41.81        10.11 o                         
  -6  27   6          0.02         -3.00         8.95 o                         
  -5  27   6         18.69         16.25         5.28 o                         
  -4  27   6         67.37         65.73         4.40 o                         
  -3  27   6         22.14         20.68         3.49 o                         
  -2  27   6         52.90         50.80         3.75 o                         
  -1  27   6         56.58         72.40         4.40 o                         
   0  27   6         42.39         45.78         3.85 o                         
   1  27   6         35.53         39.53         3.73 o                         
   2  27   6         22.95         26.14         4.03 o                         
  -7  28   6         48.13         40.29        14.34 o                         
  -6  28   6         40.73         26.62         7.41 o                         
  -5  28   6          5.56          8.97         4.87 o                         
  -4  28   6         40.61         49.62         5.02 o                         
  -3  28   6         57.61         62.90         4.17 o                         
  -2  28   6         98.27         90.45         5.83 o                         
  -1  28   6         81.87         89.76         4.82 o                         
   0  28   6         40.22         45.21         4.75 o                         
   1  28   6         10.19         16.68         3.70 o                         
   2  28   6         15.45         21.67         4.24 o                         
  -6  29   6         11.77         11.19         7.31 o                         
  -5  29   6         52.08         43.56         5.45 o                         
  -4  29   6         25.99         35.93         5.38 o                         
  -3  29   6          2.65          9.75         3.67 o                         
  -2  29   6        135.08        163.07         6.36 o                         
  -1  29   6         33.71         41.68         4.21 o                         
   0  29   6          6.64         10.77         3.78 o                         
   1  29   6         13.82         15.58         3.92 o                         
   2  29   6          1.45          5.05         4.41 o                         
  -6  30   6         32.31         18.61         9.62 o                         
  -5  30   6          3.05          1.48         5.21 o                         
  -4  30   6          3.88         11.75         5.28 o                         
  -3  30   6          6.19         13.52         3.84 o                         
  -2  30   6         30.10         33.61         4.06 o                         
  -1  30   6         51.25         66.29         5.09 o                         
   0  30   6         17.93         22.38         3.76 o                         
   1  30   6          7.51          6.96         4.04 o                         
   2  30   6          0.02          5.67         4.85 o                         
  -6  31   6         92.32         89.31         8.72 o                         
  -5  31   6         10.35          5.93         7.68 o                         
  -4  31   6          7.18         18.90         5.28 o                         
  -3  31   6        250.38        271.28         8.23 o                         
  -2  31   6         48.13         50.16         6.06 o                         
  -1  31   6         81.35         97.18         5.28 o                         
   0  31   6         18.86         29.98         4.45 o                         
   1  31   6         50.45         63.58         4.61 o                         
  -5  32   6         13.64         11.43         7.22 o                         
  -4  32   6          0.18          7.05         5.24 o                         
  -3  32   6          9.87          8.78         5.79 o                         
  -2  32   6         47.21         42.50         6.03 o                         
  -1  32   6          6.22          6.18         4.48 o                         
   0  32   6          7.18          8.21         3.92 o                         
   1  32   6          0.79         -0.38         4.15 o                         
  -5  33   6         77.69         83.51         8.78 o                         
  -4  33   6         16.27         18.88         9.36 o                         
  -3  33   6        299.29        346.76        10.92 o                         
  -2  33   6          3.06         10.66         5.14 o                         
  -1  33   6        278.54        335.10        15.68 o                         
   0  33   6         52.01         66.99         5.12 o                         
   1  33   6        127.16        165.55         6.95 o                         
  -5  34   6         60.68         77.89         9.07 o                         
  -4  34   6         82.71         68.53         6.79 o                         
  -3  34   6         32.09         52.98         6.32 o                         
  -2  34   6         39.78         41.89         5.47 o                         
  -1  34   6         24.21         10.27         6.36 o                         
   0  34   6          1.16          3.33         5.65 o                         
  -4  35   6         63.11         68.92         8.24 o                         
  -3  35   6        180.06        203.43        11.51 o                         
  -2  35   6         12.54         27.36         6.36 o                         
  -1  35   6        137.45        155.96         9.67 o                         
   0  35   6        256.68        282.25         9.10 o                         
  -4  36   6          8.74         15.68         8.74 o                         
  -3  36   6         16.90         32.04         9.00 o                         
  -2  36   6          0.07          9.95         7.01 o                         
  -1  36   6          2.86         14.95         6.14 o                         
  -2  37   6        299.97        313.77        22.88 o                         
  -9   0   7         60.85         75.12        15.02 o                         
  -7   0   7         57.15         85.80         6.56 o                         
  -5   0   7         21.95         17.72         3.39 o                         
  -3   0   7        141.11        126.89         5.95 o                         
  -1   0   7        742.09        668.77         9.61 o                         
   1   0   7        144.75        146.99         5.61 o                         
   3   0   7         15.11         10.33         6.21 o                         
  -9   1   7        106.88        113.34        21.17 o                         
  -8   1   7         15.19         13.07         5.20 o                         
  -7   1   7        554.84        527.01        10.07 o                         
  -6   1   7        202.92        189.26         6.65 o                         
  -5   1   7        485.87        477.37         7.08 o                         
  -4   1   7         68.09         64.80         3.07 o                         
  -3   1   7        639.27        620.03         7.11 o                         
  -2   1   7          0.25         -0.75         1.63 o                         
  -1   1   7       1076.72       1089.47         9.91 o                         
   0   1   7        249.52        251.28         3.99 o                         
   1   1   7         40.19         38.72         2.39 o                         
   2   1   7          0.43         -1.41         2.64 o                         
   3   1   7         44.48         48.09         3.65 o                         
   4   1   7          4.89         -2.96         4.16 o                         
  -9   2   7         41.85         43.69         6.79 o                         
  -8   2   7         80.12         81.13         6.23 o                         
  -7   2   7         61.05         63.12         4.44 o                         
  -6   2   7        120.78        120.82         4.78 o                         
  -5   2   7        100.29        100.87         3.94 o                         
  -4   2   7         75.90         74.04         3.12 o                         
  -3   2   7          1.59          1.46         1.88 o                         
  -2   2   7        965.00        968.94        10.04 o                         
  -1   2   7          8.75          9.71         1.71 o                         
   0   2   7         91.07         93.76         3.13 o                         
   1   2   7        214.52        204.09         4.94 o                         
   2   2   7         11.16          8.68         2.57 o                         
   3   2   7          5.20          4.12         3.00 o                         
   4   2   7         26.05         31.59         5.37 o                         
  -9   3   7         35.31         52.53         6.57 o                         
  -8   3   7        277.93        270.05        11.73 o                         
  -7   3   7          0.22          3.54         4.58 o                         
  -6   3   7        213.31        192.96         6.03 o                         
  -5   3   7         30.00         28.86         2.79 o                         
  -4   3   7        719.64        688.69         9.47 o                         
  -3   3   7        722.83        711.54         7.86 o                         
  -2   3   7       1211.07       1156.06        11.79 o                         
  -1   3   7        107.90        115.00         3.20 o                         
   0   3   7         40.23         42.95         2.16 o                         
   1   3   7          0.65          2.57         2.26 o                         
   2   3   7        193.35        184.32         4.72 o                         
   3   3   7         48.73         40.77         3.28 o                         
   4   3   7          9.61          6.98         4.74 o                         
  -9   4   7          0.66          4.99         9.29 o                         
  -8   4   7         61.75         69.41        10.20 o                         
  -7   4   7         92.14         97.88         4.91 o                         
  -6   4   7        125.09        119.24         5.61 o                         
  -5   4   7         11.82          6.49         2.44 o                         
  -4   4   7        969.64        980.54        11.54 o                         
  -3   4   7         93.63         96.13         3.26 o                         
  -2   4   7        160.56        162.60         3.89 o                         
  -1   4   7        559.79        531.07         6.17 o                         
   0   4   7        117.69        107.73         3.59 o                         
   1   4   7         85.66         90.83         3.29 o                         
   2   4   7          0.84          2.72         2.50 o                         
   3   4   7         12.11          8.04         3.00 o                         
   4   4   7          2.95          1.87         4.79 o                         
  -9   5   7        104.09        108.16        12.29 o                         
  -8   5   7        159.06        158.06        10.06 o                         
  -7   5   7          2.18         -1.13         4.29 o                         
  -6   5   7        238.25        242.02         5.94 o                         
  -5   5   7        111.38        111.50         4.19 o                         
  -4   5   7       1148.48       1114.24        12.78 o                         
  -3   5   7       1077.94       1074.66        14.20 o                         
  -2   5   7        140.04        140.45         4.23 o                         
  -1   5   7        200.16        187.39         4.10 o                         
   0   5   7         34.95         33.52         2.25 o                         
   1   5   7         11.82         13.25         2.27 o                         
   2   5   7         57.91         71.70         3.22 o                         
   3   5   7          4.61          2.24         3.13 o                         
   4   5   7         11.32         11.16         4.56 o                         
  -9   6   7         63.92         65.20         9.90 o                         
  -8   6   7         24.35         25.21         5.42 o                         
  -7   6   7         11.01          5.07         4.02 o                         
  -6   6   7         91.88         83.53         4.15 o                         
  -5   6   7        602.22        578.48         7.99 o                         
  -4   6   7        203.10        204.78         4.91 o                         
  -3   6   7        491.44        498.60         7.24 o                         
  -2   6   7        448.70        445.55         6.34 o                         
  -1   6   7         75.23         79.06         3.01 o                         
   0   6   7          0.05          0.36         1.94 o                         
   1   6   7         27.04         30.99         2.49 o                         
   2   6   7          0.02          2.34         2.49 o                         
   3   6   7         27.13         35.69         3.47 o                         
   4   6   7         18.27          7.98         5.36 o                         
  -9   7   7         41.00         45.73         9.89 o                         
  -8   7   7         80.39         73.73         7.89 o                         
  -7   7   7        118.28        115.31         5.62 o                         
  -6   7   7        229.81        226.49         6.32 o                         
  -5   7   7        151.09        175.09         4.63 o                         
  -4   7   7          5.10          4.85         2.38 o                         
  -3   7   7        201.81        198.36         4.60 o                         
  -2   7   7          0.34          5.93         1.98 o                         
  -1   7   7        138.97        135.57         3.68 o                         
   0   7   7         55.54         50.76         2.51 o                         
   1   7   7          3.42          2.14         2.27 o                         
   2   7   7         66.19         59.28         3.27 o                         
   3   7   7         15.56         19.78         3.54 o                         
   4   7   7         53.30         46.60         7.31 o                         
  -9   8   7         15.78         41.68        10.11 o                         
  -8   8   7         27.81         17.09         5.34 o                         
  -7   8   7        184.25        166.93         6.78 o                         
  -6   8   7         93.72        103.88         7.09 o                         
  -5   8   7        982.81        968.35        12.59 o                         
  -4   8   7        111.28        101.76         5.18 o                         
  -3   8   7        460.21        382.55         5.72 o                         
  -2   8   7          0.78          4.68         2.09 o                         
  -1   8   7         38.28         33.71         2.53 o                         
   0   8   7          0.09          2.86         2.03 o                         
   1   8   7         51.89         53.22         2.77 o                         
   2   8   7         49.29         58.04         3.17 o                         
   3   8   7          8.48         11.61         3.19 o                         
  -9   9   7          3.49         -8.71        15.37 o                         
  -8   9   7         38.70         27.17         6.83 o                         
  -7   9   7         95.04        117.65         5.69 o                         
  -6   9   7        177.11        184.34         6.34 o                         
  -5   9   7        221.25        230.49         5.54 o                         
  -4   9   7         66.64         67.93         3.57 o                         
  -3   9   7         13.82          6.69         2.06 o                         
  -2   9   7         59.20         61.95         2.82 o                         
  -1   9   7          1.68          1.20         2.12 o                         
   0   9   7          6.28          8.35         2.21 o                         
   1   9   7          0.03         -1.13         2.21 o                         
   2   9   7         92.05         95.73         3.73 o                         
   3   9   7          1.12         -3.15         3.15 o                         
  -9  10   7          0.53        -12.98        12.98 o                         
  -8  10   7         24.36         20.84         5.56 o                         
  -7  10   7        429.84        409.65        12.93 o                         
  -6  10   7        164.37        164.21         5.88 o                         
  -5  10   7        446.34        411.28         7.24 o                         
  -4  10   7          7.80         12.44         2.84 o                         
  -3  10   7        946.71        863.65         9.93 o                         
  -2  10   7        200.38        172.65         4.53 o                         
  -1  10   7         11.30          9.91         2.99 o                         
   0  10   7        101.49        105.56         3.57 o                         
   1  10   7          0.08          2.63         2.34 o                         
   2  10   7         51.20         50.46         3.07 o                         
   3  10   7          4.82          2.50         3.13 o                         
  -8  11   7          0.11          5.00         5.54 o                         
  -7  11   7        178.48        177.58         7.74 o                         
  -6  11   7         66.98         79.98         5.51 o                         
  -5  11   7         29.32         35.97         3.09 o                         
  -4  11   7          0.27         -2.22         2.53 o                         
  -3  11   7        191.83        157.33         4.05 o                         
  -2  11   7          8.68         11.58         2.34 o                         
  -1  11   7         78.17         67.72         3.19 o                         
   0  11   7          9.64          9.30         2.37 o                         
   1  11   7        263.46        256.36         5.06 o                         
   2  11   7          9.32         15.26         2.77 o                         
   3  11   7          0.68         -1.65         3.09 o                         
  -8  12   7        197.64        201.15         9.87 o                         
  -7  12   7        135.20        133.34         8.59 o                         
  -6  12   7          2.86         10.85         3.99 o                         
  -5  12   7        590.07        534.68         8.58 o                         
  -4  12   7          0.07          2.25         2.30 o                         
  -3  12   7          6.93         11.96         2.32 o                         
  -2  12   7          0.75          5.07         2.34 o                         
  -1  12   7        125.66         97.92         4.18 o                         
   0  12   7         55.57         55.75         2.92 o                         
   1  12   7          5.26         10.94         2.47 o                         
   2  12   7         17.07         19.09         2.86 o                         
   3  12   7          4.60          0.64         4.09 o                         
  -8  13   7        134.31        143.46        10.25 o                         
  -7  13   7        248.61        257.30        13.50 o                         
  -6  13   7        116.03        117.14         5.50 o                         
  -5  13   7         22.55         29.46         3.14 o                         
  -4  13   7        124.99        109.90         4.16 o                         
  -3  13   7         22.04         19.21         2.92 o                         
  -2  13   7          3.15          5.14         2.62 o                         
  -1  13   7        298.19        247.84         5.77 o                         
   0  13   7          9.14          7.74         2.47 o                         
   1  13   7         11.19         12.75         2.70 o                         
   2  13   7         38.36         33.68         3.04 o                         
   3  13   7          3.79          1.52         3.26 o                         
  -8  14   7          8.74         15.99         5.91 o                         
  -7  14   7        385.53        379.60        11.42 o                         
  -6  14   7         93.18        102.47         8.15 o                         
  -5  14   7         15.05         15.14         3.06 o                         
  -4  14   7          9.78         11.65         2.51 o                         
  -3  14   7        158.34        114.71         3.99 o                         
  -2  14   7          0.87         -1.63         2.53 o                         
  -1  14   7        514.40        490.42         9.93 o                         
   0  14   7          0.29         -0.95         2.72 o                         
   1  14   7         16.20          8.81         2.90 o                         
   2  14   7          0.03          0.36         3.01 o                         
   3  14   7         78.48         79.33         4.07 o                         
  -8  15   7          5.21         -1.15         7.29 o                         
  -7  15   7         15.09         22.29         5.82 o                         
  -6  15   7         27.16         35.44         4.56 o                         
  -5  15   7         51.54         51.24         3.55 o                         
  -4  15   7         37.38         24.04         2.80 o                         
  -3  15   7        303.99        249.76         5.34 o                         
  -2  15   7        130.95        105.34         4.49 o                         
  -1  15   7         36.19         35.92         3.18 o                         
   0  15   7         55.75         51.93         3.28 o                         
   1  15   7         62.22         53.18         3.72 o                         
   2  15   7         11.63          6.46         3.03 o                         
   3  15   7         11.51         18.09         3.51 o                         
  -8  16   7         17.60          3.59         9.14 o                         
  -7  16   7         63.54         85.24         6.95 o                         
  -6  16   7         16.36         19.83         4.62 o                         
  -5  16   7          2.88          2.44         3.08 o                         
  -4  16   7         38.71         36.84         2.95 o                         
  -3  16   7          5.15          5.18         2.54 o                         
  -2  16   7         11.92          9.55         2.76 o                         
  -1  16   7         66.04         45.19         4.04 o                         
   0  16   7         78.87         74.09         3.79 o                         
   1  16   7         37.39         33.25         3.59 o                         
   2  16   7        145.82        152.40         6.10 o                         
   3  16   7         24.51         20.42         4.48 o                         
  -8  17   7         10.44         11.70         8.92 o                         
  -7  17   7         62.81         77.20         9.67 o                         
  -6  17   7         24.54         34.36         4.93 o                         
  -5  17   7        157.68        149.52         7.23 o                         
  -4  17   7         43.53         43.71         3.06 o                         
  -3  17   7        284.35        270.45         5.75 o                         
  -2  17   7         24.40         31.02         3.18 o                         
  -1  17   7        108.91         83.59         4.34 o                         
   0  17   7          8.02          5.49         2.84 o                         
   1  17   7        239.10        232.46         6.25 o                         
   2  17   7         74.56         77.26         4.27 o                         
   3  17   7          1.05          0.21         4.73 o                         
  -8  18   7         37.77         46.85         9.89 o                         
  -7  18   7          1.48        -10.06        10.11 o                         
  -6  18   7         52.13         46.10         5.87 o                         
  -5  18   7         53.63         48.07         4.17 o                         
  -4  18   7        113.25         94.92         4.44 o                         
  -3  18   7          4.07         -0.02         3.00 o                         
  -2  18   7        131.83        119.25         5.16 o                         
  -1  18   7         84.13         66.40         3.97 o                         
   0  18   7         24.29         18.16         3.16 o                         
   1  18   7          0.07          3.72         3.13 o                         
   2  18   7         28.07         34.93         4.03 o                         
   3  18   7         35.98         50.49         5.13 o                         
  -8  19   7          0.23         10.24        13.66 o                         
  -7  19   7          0.51          1.44        10.16 o                         
  -6  19   7         12.10         15.30         4.88 o                         
  -5  19   7          4.70         -1.61         3.67 o                         
  -4  19   7         25.66         18.53         3.27 o                         
  -3  19   7         15.25         16.08         3.16 o                         
  -2  19   7         39.37         46.20         3.50 o                         
  -1  19   7          4.89         10.94         3.46 o                         
   0  19   7         42.44         42.67         3.62 o                         
   1  19   7          0.67          2.13         3.49 o                         
   2  19   7          6.91         17.42         4.68 o                         
  -7  20   7         13.47         29.87         7.35 o                         
  -6  20   7          0.01         -2.63         4.86 o                         
  -5  20   7          2.44          1.45         3.91 o                         
  -4  20   7          0.36         -3.44         3.44 o                         
  -3  20   7        129.93        116.86         5.12 o                         
  -2  20   7        253.81        220.48         6.19 o                         
  -1  20   7        125.19        120.04         5.85 o                         
   0  20   7          8.89         11.46         3.15 o                         
   1  20   7         71.59         63.77         4.06 o                         
   2  20   7          4.54          5.49         3.85 o                         
  -7  21   7          0.10         21.95         7.35 o                         
  -6  21   7          6.77          4.72         5.60 o                         
  -5  21   7         38.62         33.32         4.30 o                         
  -4  21   7          0.00          3.08         3.21 o                         
  -3  21   7         56.25         50.41         3.73 o                         
  -2  21   7          4.66          4.47         3.15 o                         
  -1  21   7        117.51         99.31         6.15 o                         
   0  21   7         58.41         53.07         3.63 o                         
   1  21   7         19.76          3.63         4.58 o                         
   2  21   7          3.02          5.77         3.81 o                         
  -7  22   7          8.86         16.16         8.91 o                         
  -6  22   7          2.29          7.55         5.24 o                         
  -5  22   7          2.26          1.73         4.75 o                         
  -4  22   7          0.62         -3.29         3.64 o                         
  -3  22   7         23.61         24.84         4.52 o                         
  -2  22   7          0.17         -0.14         3.26 o                         
  -1  22   7          5.77          5.25         3.31 o                         
   0  22   7         13.96          7.71         3.31 o                         
   1  22   7         28.60         22.35         4.17 o                         
   2  22   7         51.92         63.30         5.76 o                         
  -7  23   7         42.95         48.83         8.54 o                         
  -6  23   7         27.37         31.74         6.06 o                         
  -5  23   7         30.34         33.14         4.65 o                         
  -4  23   7         85.34         74.92         4.11 o                         
  -3  23   7         84.39         72.30         4.89 o                         
  -2  23   7         45.27         40.93         4.06 o                         
  -1  23   7         38.29         29.35         3.68 o                         
   0  23   7         31.37         32.50         3.60 o                         
   1  23   7          3.50          1.34         4.10 o                         
   2  23   7         17.45         40.96         5.93 o                         
  -7  24   7          4.36          9.77         8.12 o                         
  -6  24   7         15.03         29.84         6.34 o                         
  -5  24   7         20.11         26.86         6.30 o                         
  -4  24   7         22.78         14.18         3.54 o                         
  -3  24   7         41.07         33.08         3.90 o                         
  -2  24   7          9.59          4.08         3.68 o                         
  -1  24   7          4.65          1.51         3.56 o                         
   0  24   7          0.80          4.15         3.58 o                         
   1  24   7          3.89          1.79         3.71 o                         
   2  24   7         26.98         35.09         4.48 o                         
  -7  25   7         10.58         -2.86        10.11 o                         
  -6  25   7         33.28         30.90         7.85 o                         
  -5  25   7          8.12          3.45         5.13 o                         
  -4  25   7        106.42         99.13         5.14 o                         
  -3  25   7         41.95         41.60         4.13 o                         
  -2  25   7          0.90          2.43         3.59 o                         
  -1  25   7          1.17          0.53         3.56 o                         
   0  25   7         15.23          5.15         3.77 o                         
   1  25   7         16.91         20.79         4.02 o                         
  -6  26   7         45.77         36.60         7.87 o                         
  -5  26   7          3.61          2.06         5.20 o                         
  -4  26   7          1.56          3.45         4.03 o                         
  -3  26   7         31.84         42.70         4.21 o                         
  -2  26   7          8.20         16.06         5.80 o                         
  -1  26   7        114.83        115.90         5.41 o                         
   0  26   7          2.36          9.09         3.93 o                         
   1  26   7          3.99         14.39         4.86 o                         
  -6  27   7         22.25         16.67        11.20 o                         
  -5  27   7        253.39        250.08        17.94 o                         
  -4  27   7         55.55         63.79         6.16 o                         
  -3  27   7          4.58          6.71         3.84 o                         
  -2  27   7         25.01         20.99         4.85 o                         
  -1  27   7         16.96         21.40         4.04 o                         
   0  27   7          5.74          7.20         3.93 o                         
   1  27   7          0.64          2.40         4.15 o                         
  -6  28   7          7.64          7.84         7.97 o                         
  -5  28   7         15.66          7.06         7.04 o                         
  -4  28   7         18.33         17.77         4.86 o                         
  -3  28   7         77.45        116.63         5.69 o                         
  -2  28   7          5.45         15.28         4.38 o                         
  -1  28   7          1.95          5.54         4.05 o                         
   0  28   7         18.37         21.61         4.10 o                         
   1  28   7         18.01         23.94         4.59 o                         
  -5  29   7          7.59          7.06         8.77 o                         
  -4  29   7         26.16         24.06         5.68 o                         
  -3  29   7         53.79         71.56         4.81 o                         
  -2  29   7         44.15         47.63         4.93 o                         
  -1  29   7          0.13          4.21         4.19 o                         
   0  29   7          1.07          2.23         4.15 o                         
  -5  30   7        100.88        117.42        11.83 o                         
  -4  30   7         19.23          1.45         6.01 o                         
  -3  30   7          5.80          5.28         5.04 o                         
  -2  30   7          5.38          8.31         4.69 o                         
  -1  30   7         44.18         64.59         5.49 o                         
   0  30   7         11.73         13.73         4.42 o                         
  -5  31   7         24.40         21.20         9.01 o                         
  -4  31   7          2.99          5.78         5.82 o                         
  -3  31   7          2.08          7.99         4.72 o                         
  -2  31   7        101.08        103.99         7.28 o                         
  -1  31   7         91.49        101.81         7.63 o                         
  -4  32   7         55.81         59.20         9.03 o                         
  -3  32   7         49.74         67.04         6.33 o                         
  -2  32   7          0.60         -4.71         4.97 o                         
  -1  32   7          0.13         -1.40         6.51 o                         
  -3  33   7         31.94         24.43         6.15 o                         
  -2  33   7         10.61          9.15         5.23 o                         
  -8   0   8         41.45         54.40         9.17 o                         
  -6   0   8          5.89         12.44         5.19 o                         
  -4   0   8         25.28         22.96         4.04 o                         
  -2   0   8          0.19         -0.11         5.03 o                         
   0   0   8        208.46        207.80         7.98 o                         
   2   0   8          8.90          0.27         5.13 o                         
  -8   1   8        104.25         95.67         7.34 o                         
  -7   1   8         23.70         27.15         4.66 o                         
  -6   1   8        210.28        186.53         6.65 o                         
  -5   1   8         88.35         75.08         3.97 o                         
  -4   1   8         21.10         19.17         2.59 o                         
  -3   1   8          1.73          2.81         2.62 o                         
  -2   1   8         37.54         47.22         3.51 o                         
  -1   1   8          2.93         -1.07         2.75 o                         
   0   1   8          5.11         -2.92         2.92 o                         
   1   1   8         11.32          7.78         3.24 o                         
   2   1   8          0.00         -3.31         3.90 o                         
  -8   2   8          3.95         14.83         8.44 o                         
  -7   2   8          0.11          7.98         4.26 o                         
  -6   2   8         98.30         86.68         4.77 o                         
  -5   2   8        112.73        110.49         4.39 o                         
  -4   2   8          1.03          1.88         2.78 o                         
  -3   2   8         13.96         14.08         2.53 o                         
  -2   2   8        302.87        286.87         5.44 o                         
  -1   2   8         14.01         20.34         2.74 o                         
   0   2   8         38.16         43.23         3.31 o                         
   1   2   8          8.20          7.40         3.24 o                         
   2   2   8         37.28         41.83         3.93 o                         
  -8   3   8         26.46         15.91         6.04 o                         
  -7   3   8         35.09         34.93         4.68 o                         
  -6   3   8          4.80          5.54         3.65 o                         
  -5   3   8          8.72          4.53         2.77 o                         
  -4   3   8          0.45         -2.19         2.49 o                         
  -3   3   8          2.51         -2.59         2.59 o                         
  -2   3   8         66.42         72.36         3.14 o                         
  -1   3   8         43.50         42.60         2.75 o                         
   0   3   8          9.69          6.85         2.84 o                         
   1   3   8         27.21         26.84         3.35 o                         
   2   3   8         12.11         15.74         4.14 o                         
  -8   4   8         23.84         18.05         7.22 o                         
  -7   4   8        250.33        227.50         7.87 o                         
  -6   4   8          5.63          3.24         3.64 o                         
  -5   4   8         35.96         44.67         3.26 o                         
  -4   4   8          8.59          6.03         2.65 o                         
  -3   4   8          0.86         -1.43         2.22 o                         
  -2   4   8         77.40         70.61         3.26 o                         
  -1   4   8          5.26          2.59         2.44 o                         
   0   4   8        306.62        312.47         6.50 o                         
   1   4   8         21.39         23.24         3.36 o                         
   2   4   8          1.12          2.30         4.28 o                         
  -8   5   8         83.34         74.89         6.98 o                         
  -7   5   8         58.85         62.79         5.48 o                         
  -6   5   8         62.46         58.11         3.98 o                         
  -5   5   8          9.25         13.29         3.32 o                         
  -4   5   8         54.59         52.74         3.14 o                         
  -3   5   8         37.68         33.74         2.78 o                         
  -2   5   8          0.63         -0.72         2.41 o                         
  -1   5   8         10.64          9.08         2.48 o                         
   0   5   8          7.31          6.14         3.49 o                         
   1   5   8          0.42          3.33         3.18 o                         
   2   5   8         11.78         16.88         3.88 o                         
  -8   6   8          0.10         17.56         7.08 o                         
  -7   6   8         64.39         54.01         6.26 o                         
  -6   6   8          0.97          6.16         3.74 o                         
  -5   6   8         17.70         15.30         3.01 o                         
  -4   6   8         11.95         10.76         2.72 o                         
  -3   6   8          5.29          4.36         2.39 o                         
  -2   6   8         24.88         30.90         3.15 o                         
  -1   6   8         53.41         65.77         3.16 o                         
   0   6   8         11.65         15.68         2.73 o                         
   1   6   8          3.93          2.99         3.29 o                         
   2   6   8         92.42         87.86         4.54 o                         
  -8   7   8         12.93          3.70         6.78 o                         
  -7   7   8         39.75         36.97         4.68 o                         
  -6   7   8         19.65         16.25         3.97 o                         
  -5   7   8        274.25        235.31         6.08 o                         
  -4   7   8         35.47         28.08         2.88 o                         
  -3   7   8         76.41         70.30         3.12 o                         
  -2   7   8         33.72         28.50         2.79 o                         
  -1   7   8          9.53          6.66         3.07 o                         
   0   7   8         14.26         21.79         2.93 o                         
   1   7   8          7.48          5.13         3.20 o                         
   2   7   8          0.16          4.81         3.67 o                         
  -8   8   8         20.58          2.27         6.94 o                         
  -7   8   8         11.27          4.61         4.85 o                         
  -6   8   8         15.53         23.38         3.92 o                         
  -5   8   8          0.70         -1.22         2.81 o                         
  -4   8   8         51.05         56.54         3.62 o                         
  -3   8   8         20.36         19.57         2.74 o                         
  -2   8   8         18.60         13.92         2.74 o                         
  -1   8   8         49.27         45.94         3.20 o                         
   0   8   8          5.33         10.15         2.78 o                         
   1   8   8         68.22         87.51         4.22 o                         
   2   8   8         66.18         71.70         4.21 o                         
  -8   9   8          1.36         -0.55         7.00 o                         
  -7   9   8         38.74         30.62         4.75 o                         
  -6   9   8         12.62         14.27         3.98 o                         
  -5   9   8         71.64         58.39         3.51 o                         
  -4   9   8          0.34          5.69         3.29 o                         
  -3   9   8         14.24          9.35         2.74 o                         
  -2   9   8         14.66         21.21         2.90 o                         
  -1   9   8          0.04          1.68         2.70 o                         
   0   9   8         52.10         51.09         3.24 o                         
   1   9   8         41.97         51.32         3.58 o                         
   2   9   8         96.75        119.71         5.02 o                         
  -8  10   8          4.61          0.60         6.37 o                         
  -7  10   8         99.13        100.27         5.93 o                         
  -6  10   8         62.87         59.61         4.32 o                         
  -5  10   8         52.35         39.23         3.53 o                         
  -4  10   8          0.60          2.58         4.04 o                         
  -3  10   8        156.06        140.41         4.97 o                         
  -2  10   8         45.48         50.32         3.25 o                         
  -1  10   8          4.67          2.45         2.70 o                         
   0  10   8         65.36         79.67         3.80 o                         
   1  10   8         12.35         21.41         3.30 o                         
   2  10   8         19.65         23.70         3.86 o                         
  -8  11   8         17.36         13.06         6.36 o                         
  -7  11   8          0.15          4.16         5.14 o                         
  -6  11   8         18.63         21.11         4.78 o                         
  -5  11   8        162.62        159.82         5.90 o                         
  -4  11   8          7.04          9.19         3.41 o                         
  -3  11   8         12.91         13.55         2.90 o                         
  -2  11   8         32.35         38.89         3.42 o                         
  -1  11   8          6.30         12.28         3.11 o                         
   0  11   8         22.70         26.77         3.20 o                         
   1  11   8         26.63         45.90         3.60 o                         
   2  11   8        126.81        112.47         5.20 o                         
  -8  12   8          3.29         14.06         6.44 o                         
  -7  12   8         33.50         27.76         5.29 o                         
  -6  12   8          5.83          5.71         3.74 o                         
  -5  12   8          3.25          4.12         3.33 o                         
  -4  12   8          8.91          6.55         3.48 o                         
  -3  12   8         93.18         72.79         4.04 o                         
  -2  12   8         69.85         78.36         3.70 o                         
  -1  12   8         29.18         35.39         3.66 o                         
   0  12   8          2.48          6.89         2.94 o                         
   1  12   8         84.14         89.66         4.18 o                         
   2  12   8          3.54          3.36         3.74 o                         
  -8  13   8         20.58         30.40         8.48 o                         
  -7  13   8        112.30        122.68         8.17 o                         
  -6  13   8         45.84         43.09         4.73 o                         
  -5  13   8        116.64        107.39         5.61 o                         
  -4  13   8         59.34         60.19         4.39 o                         
  -3  13   8         46.15         39.22         3.25 o                         
  -2  13   8         26.51         31.43         3.58 o                         
  -1  13   8         82.21         82.40         8.17 o                         
   0  13   8        602.65        606.20         9.73 o                         
   1  13   8        210.15        222.81         6.05 o                         
   2  13   8         62.63         61.22         4.12 o                         
  -8  14   8         19.89         29.32         7.05 o                         
  -7  14   8         46.18         51.03         6.64 o                         
  -6  14   8          1.23          6.51         5.72 o                         
  -5  14   8          5.25         11.35         3.87 o                         
  -4  14   8        120.87        116.74         5.54 o                         
  -3  14   8          0.13          3.72         3.84 o                         
  -2  14   8         21.54         27.37         3.30 o                         
  -1  14   8          9.83         11.80         3.53 o                         
   0  14   8        109.56        105.39         4.88 o                         
   1  14   8         19.83         28.08         3.54 o                         
   2  14   8          0.02         -3.89         3.99 o                         
  -7  15   8         32.60         42.67         7.75 o                         
  -6  15   8         11.94         22.42         5.77 o                         
  -5  15   8         18.60         32.87         5.05 o                         
  -4  15   8         43.75         44.72         4.18 o                         
  -3  15   8         34.26         43.85         3.47 o                         
  -2  15   8        275.30        294.01         6.92 o                         
  -1  15   8          6.49         10.60         3.64 o                         
   0  15   8        155.79        171.07         7.11 o                         
   1  15   8          0.01         -3.50         3.50 o                         
  -7  16   8         35.25         41.10         8.08 o                         
  -6  16   8          0.12          0.21         5.15 o                         
  -5  16   8          1.68          5.83         4.61 o                         
  -4  16   8          3.63          2.97         3.69 o                         
  -3  16   8         27.22         22.12         3.27 o                         
  -2  16   8         57.80         60.49         4.20 o                         
  -1  16   8         30.82         27.67         4.12 o                         
   0  16   8          0.01          2.01         3.46 o                         
   1  16   8         29.16         29.56         3.93 o                         
  -7  17   8          3.10         -1.98         6.54 o                         
  -6  17   8         51.81         40.19         5.69 o                         
  -5  17   8          4.64         -0.37         4.69 o                         
  -4  17   8         38.83         47.33         5.78 o                         
  -3  17   8         16.57         17.54         3.90 o                         
  -2  17   8         71.43         62.90         3.93 o                         
  -1  17   8        122.38        136.57         6.94 o                         
   0  17   8          8.60          8.67         3.90 o                         
   1  17   8          0.03          3.29         4.04 o                         
  -7  18   8          8.45         32.13         9.62 o                         
  -6  18   8          4.70         13.80         6.61 o                         
  -5  18   8        128.50        110.86         7.40 o                         
  -4  18   8         23.38         27.24         4.24 o                         
  -3  18   8         42.99         51.85         4.29 o                         
  -2  18   8          0.05         -0.01         3.72 o                         
  -1  18   8        116.60        142.82         8.19 o                         
   0  18   8          4.44          0.67         4.07 o                         
   1  18   8         40.29         59.45         4.97 o                         
  -7  19   8         15.55         26.75         8.87 o                         
  -6  19   8          0.56         -0.07         5.46 o                         
  -5  19   8          3.97          1.92         5.00 o                         
  -4  19   8         54.85         59.08         4.73 o                         
  -3  19   8         42.10         45.20         3.84 o                         
  -2  19   8          3.83         -2.09         3.94 o                         
  -1  19   8          0.46          4.83         4.33 o                         
   0  19   8          8.05          7.56         4.25 o                         
   1  19   8          1.63          5.17         4.09 o                         
  -7  20   8         41.34         67.93        34.83 o                         
  -6  20   8          4.82         12.61         6.51 o                         
  -5  20   8          0.34          0.46         5.82 o                         
  -4  20   8          6.26          1.87         4.16 o                         
  -3  20   8         61.69         86.81         5.14 o                         
  -2  20   8          4.10         -0.48         4.12 o                         
  -1  20   8         79.89         90.80         8.06 o                         
   0  20   8         93.99        126.00         6.02 o                         
   1  20   8          1.14          4.49         4.84 o                         
  -6  21   8         97.70         94.05         7.12 o                         
  -5  21   8          1.93          6.57         5.14 o                         
  -4  21   8          1.08          5.75         4.29 o                         
  -3  21   8         68.72         79.39         5.21 o                         
  -2  21   8          1.88          2.76         4.03 o                         
  -1  21   8         25.04          9.16         4.71 o                         
   0  21   8          0.06          5.26         4.75 o                         
   1  21   8          0.08         -3.69        10.66 o                         
  -6  22   8          0.01          2.51         6.76 o                         
  -5  22   8          0.31          2.53         5.47 o                         
  -4  22   8          0.27          2.82         4.41 o                         
  -3  22   8         39.79         36.85         4.52 o                         
  -2  22   8         62.46         75.33         5.08 o                         
  -1  22   8          1.70         -1.28         5.75 o                         
   0  22   8        140.20        175.08         7.28 o                         
  -6  23   8          0.31          2.15         6.99 o                         
  -5  23   8         59.33         68.02         7.39 o                         
  -4  23   8         11.22          8.87         4.67 o                         
  -3  23   8          0.56          9.42         4.60 o                         
  -2  23   8          7.63         11.24         4.11 o                         
  -1  23   8          0.27         -3.00         4.63 o                         
   0  23   8         15.89         18.61         4.57 o                         
  -6  24   8         16.50         18.10        12.63 o                         
  -5  24   8         43.01         46.53         5.83 o                         
  -4  24   8         65.52         77.17         5.30 o                         
  -3  24   8          0.21          5.39         4.26 o                         
  -2  24   8          1.89          5.27         4.36 o                         
  -1  24   8          1.85         -4.69         4.69 o                         
   0  24   8         11.61         16.15         7.39 o                         
  -5  25   8         10.04         16.47         6.46 o                         
  -4  25   8          0.38         -4.64         4.64 o                         
  -3  25   8         35.90         52.15         5.06 o                         
  -2  25   8          8.45         15.10         5.02 o                         
  -1  25   8         33.48         63.09         5.89 o                         
  -5  26   8          0.03         13.02         9.08 o                         
  -4  26   8          5.37          2.69         4.81 o                         
  -3  26   8         30.46         29.78         5.14 o                         
  -2  26   8          2.30          4.90         4.63 o                         
  -1  26   8         45.21         84.76         6.73 o                         
  -4  27   8         31.94         33.42         5.98 o                         
  -3  27   8         43.11         58.76         5.60 o                         
  -2  27   8         32.99         43.25         5.16 o                         
  -1  27   8         33.36         37.84         6.24 o                         
  -4  28   8          0.40         -6.59         6.59 o                         
  -3  28   8          4.14         21.21         6.92 o                         
  -2  28   8          6.16          6.04         5.46 o                         
  -7   0   9          0.04         -6.83         6.83 o                         
  -5   0   9          4.79         16.38         6.76 o                         
  -3   0   9         22.62         25.17         5.59 o                         
  -1   0   9         17.24         20.67         5.01 o                         
   1   0   9         99.86        103.28         9.07 o                         
  -7   1   9          0.12         -4.78         5.55 o                         
  -6   1   9         22.81         20.95         5.04 o                         
  -5   1   9          0.15          3.14         3.95 o                         
  -4   1   9          8.17         13.77         4.12 o                         
  -3   1   9         64.98         65.90         4.55 o                         
  -2   1   9          6.70          7.29         3.66 o                         
  -1   1   9          2.71          6.98         3.61 o                         
   0   1   9         19.19         14.14         4.34 o                         
   1   1   9         31.05         31.51         4.29 o                         
  -7   2   9          8.89          4.64         6.31 o                         
  -6   2   9         35.24         47.14         5.51 o                         
  -5   2   9         64.97         74.31         4.98 o                         
  -4   2   9          2.06          0.90         3.87 o                         
  -3   2   9          8.66         17.13         4.43 o                         
  -2   2   9          0.00         -3.56         3.56 o                         
  -1   2   9          0.65         -3.29         3.29 o                         
   0   2   9          2.90          4.00         4.14 o                         
   1   2   9          0.12         -1.66         5.57 o                         
  -7   3   9          0.62          7.68         5.54 o                         
  -6   3   9         51.18         50.17         5.65 o                         
  -5   3   9          3.70          4.66         4.68 o                         
  -4   3   9         19.70         20.06         4.04 o                         
  -3   3   9          1.19         -3.77         3.77 o                         
  -2   3   9         16.22         21.84         3.53 o                         
  -1   3   9          0.04         -3.61         3.61 o                         
   0   3   9          2.00          0.26         6.87 o                         
   1   3   9         16.54         16.92         4.93 o                         
  -7   4   9          2.12          0.71         5.14 o                         
  -6   4   9          4.44         -3.36         5.80 o                         
  -5   4   9          1.26         -0.45         4.33 o                         
  -4   4   9         63.88         59.65         5.00 o                         
  -3   4   9          8.87          6.45         3.92 o                         
  -2   4   9          6.08          6.84         3.49 o                         
  -1   4   9         88.81        100.98         4.57 o                         
   0   4   9        123.44        112.96         4.92 o                         
   1   4   9          0.00         -4.58         4.58 o                         
  -7   5   9          0.25          7.38         9.66 o                         
  -6   5   9         83.85         86.34         6.24 o                         
  -5   5   9         16.61         11.91         4.24 o                         
  -4   5   9        290.08        297.31         8.13 o                         
  -3   5   9        150.00        159.48         6.83 o                         
  -2   5   9         29.44         34.75         4.04 o                         
  -1   5   9         18.39         23.45         3.83 o                         
   0   5   9         18.58         32.56         4.82 o                         
   1   5   9         54.96         72.50         6.43 o                         
  -7   6   9          7.24         -2.64         7.09 o                         
  -6   6   9          2.12         -0.20         5.12 o                         
  -5   6   9         17.06         14.88         6.88 o                         
  -4   6   9        116.47        109.15         6.31 o                         
  -3   6   9         43.27         44.96         4.31 o                         
  -2   6   9          3.95          6.85         3.38 o                         
  -1   6   9          2.50          4.67         3.55 o                         
   0   6   9          7.51          6.10         3.74 o                         
  -7   7   9          1.46          6.56         9.17 o                         
  -6   7   9          9.58          7.38         5.35 o                         
  -5   7   9          3.85          3.16         4.53 o                         
  -4   7   9        176.20        161.28         7.00 o                         
  -3   7   9         42.20         47.50         4.27 o                         
  -2   7   9         29.95         43.44         4.07 o                         
  -1   7   9        283.16        329.36         8.38 o                         
   0   7   9         11.91          8.62         4.00 o                         
  -7   8   9          2.12         -1.77         5.71 o                         
  -6   8   9          5.64          8.14         5.36 o                         
  -5   8   9          1.63          6.17         4.69 o                         
  -4   8   9         24.15         25.02         4.23 o                         
  -3   8   9         14.77          3.82         3.61 o                         
  -2   8   9        293.74        266.83         8.20 o                         
  -1   8   9         15.21         19.02         4.81 o                         
   0   8   9         52.93         69.53         5.00 o                         
  -7   9   9          8.96         -5.88         5.99 o                         
  -6   9   9         80.59         82.05         7.69 o                         
  -5   9   9         39.55         51.17         7.93 o                         
  -4   9   9          3.12          6.48         4.07 o                         
  -3   9   9         40.10         49.34         6.08 o                         
  -2   9   9         26.02         30.15         4.21 o                         
  -1   9   9        143.56        166.34         9.37 o                         
   0   9   9         65.39         74.05         6.41 o                         
  -7  10   9          5.09          2.61         6.18 o                         
  -6  10   9          0.58          1.41         5.43 o                         
  -5  10   9          1.74          2.39         4.58 o                         
  -4  10   9         75.76         77.85         7.43 o                         
  -3  10   9         81.83        104.54         7.85 o                         
  -2  10   9         18.22         18.21         4.32 o                         
  -1  10   9        116.91        151.00         6.65 o                         
   0  10   9        240.19        255.51         7.85 o                         
  -7  11   9         29.46         32.43         7.28 o                         
  -6  11   9         27.12         43.72         6.83 o                         
  -5  11   9        134.64        133.38         6.51 o                         
  -4  11   9          1.98          0.56         4.25 o                         
  -3  11   9         51.06         53.62         5.65 o                         
  -2  11   9        314.95        372.49         8.99 o                         
  -1  11   9         15.40         16.43         4.72 o                         
   0  11   9         19.12         24.88         4.61 o                         
  -7  12   9          0.85         10.19         8.36 o                         
  -6  12   9         66.41         75.96         6.50 o                         
  -5  12   9         10.82         21.40         4.82 o                         
  -4  12   9         55.38         57.37         5.04 o                         
  -3  12   9         27.79         34.01         4.71 o                         
  -2  12   9        187.59        215.99         8.03 o                         
  -1  12   9        101.77        124.86         8.93 o                         
   0  12   9         22.28         32.71         4.86 o                         
  -6  13   9          0.39          0.69         5.85 o                         
  -5  13   9          3.27          6.34         5.18 o                         
  -4  13   9         78.86         99.43         5.59 o                         
  -3  13   9         31.75         40.94         4.47 o                         
  -2  13   9         47.17         50.60         4.86 o                         
  -1  13   9          3.59          2.99         3.82 o                         
   0  13   9        163.43        216.56         8.86 o                         
  -6  14   9          2.75          5.45         5.73 o                         
  -5  14   9         18.25         29.66         6.53 o                         
  -4  14   9         39.77         54.63         5.50 o                         
  -3  14   9         52.27         58.24         4.78 o                         
  -2  14   9         52.48         56.06         6.56 o                         
  -1  14   9         14.15         21.08         4.13 o                         
   0  14   9          2.46         18.70         4.70 o                         
  -6  15   9          7.53          5.28         6.69 o                         
  -5  15   9          0.23         -1.98         5.20 o                         
  -4  15   9         74.31         83.70         6.48 o                         
  -3  15   9         19.79         40.47         4.62 o                         
  -2  15   9         87.76         97.82         5.69 o                         
  -1  15   9         32.07         24.52         4.56 o                         
  -6  16   9          2.60          9.16         6.94 o                         
  -5  16   9        136.68        203.03        13.80 o                         
  -4  16   9        168.49        149.68         7.03 o                         
  -3  16   9         86.94        107.81         5.56 o                         
  -2  16   9         17.98         31.43         4.91 o                         
  -1  16   9          0.17         -1.41         4.21 o                         
  -6  17   9         86.20         98.92         7.98 o                         
  -5  17   9          0.30          8.27         6.50 o                         
  -4  17   9         27.43         17.83         5.04 o                         
  -3  17   9          4.81         11.18         4.44 o                         
  -2  17   9         82.47         95.27         5.51 o                         
  -1  17   9         26.01         30.30         4.75 o                         
  -5  18   9          3.87          5.38         6.69 o                         
  -4  18   9         70.11         80.81         6.08 o                         
  -3  18   9          0.01          3.74         4.46 o                         
  -2  18   9          0.01         -4.67         4.67 o                         
  -1  18   9          1.13         -3.65         4.89 o                         
  -5  19   9          3.36          9.96         9.33 o                         
  -4  19   9         49.43         63.56         7.94 o                         
  -3  19   9        165.69        176.87         9.01 o                         
  -2  19   9         75.24         83.13         6.18 o                         
  -1  19   9          0.56          0.07         4.97 o                         
  -5  20   9         11.39         22.09         7.49 o                         
  -4  20   9         24.50         33.23         5.75 o                         
  -3  20   9         58.40         79.72         5.57 o                         
  -2  20   9         15.40         19.76         5.27 o                         
  -4  21   9          5.77         14.57         6.51 o                         
  -3  21   9          4.86         15.05         5.01 o                         
  -2  21   9         10.78         11.91         5.28 o                         
  -4  22   9         17.39         30.13         6.93 o                         
  -3  22   9         35.07         58.10         6.26 o                         
  -4   0  10         83.46        101.43         9.89 o                         
  -2   0  10        295.20        262.66        14.95 o                         
  -5   1  10         31.34         39.65         5.65 o                         
  -4   1  10          0.71          3.14         5.63 o                         
  -3   1  10          2.01          0.75         7.29 o                         
  -2   1  10          1.48          5.11         8.48 o                         
  -5   2  10          0.43         -1.52         6.84 o                         
  -4   2  10         81.63        104.78         7.00 o                         
  -3   2  10          2.95          7.40         5.54 o                         
  -2   2  10         32.01         27.84         6.13 o                         
  -5   3  10          0.79         -5.70         5.70 o                         
  -4   3  10         29.15         18.42         5.53 o                         
  -3   3  10        142.30        170.36         9.02 o                         
  -2   3  10         30.13         32.65         6.04 o                         
  -5   4  10          7.35          3.17         5.81 o                         
  -4   4  10        100.12         98.77         6.89 o                         
  -3   4  10         93.76         89.86         7.75 o                         
  -2   4  10         17.52         26.88         5.94 o                         
  -5   5  10          9.10          4.29         7.26 o                         
  -4   5  10          0.30          1.26         5.61 o                         
  -3   5  10          8.27         11.92         6.56 o                         
  -2   5  10          1.64         -5.05         5.05 o                         
  -5   6  10         54.85         57.90         6.94 o                         
  -4   6  10         17.30         15.09         6.01 o                         
  -3   6  10         76.86         76.22         6.79 o                         
  -2   6  10         73.10         76.63         7.53 o                         
  -5   7  10         28.72         34.04         6.45 o                         
  -4   7  10          7.10         -5.15         5.62 o                         
  -3   7  10          0.00         -2.13         6.28 o                         
  -2   7  10          7.44          0.91         5.25 o                         
  -5   8  10          0.02          4.65         7.06 o                         
  -4   8  10         75.81         78.46         8.26 o                         
  -3   8  10         31.10         31.86         6.28 o                         
  -5   9  10         88.43         99.14         7.88 o                         
  -4   9  10          0.23          2.85         6.60 o                         
  -3   9  10         18.12         27.35         6.21 o                         
  -4  10  10         37.04         61.50         9.57 o                         
  -3  10  10          1.14          2.96         5.94 o                         
  -4  11  10         20.63         30.17         6.34 o                         
                                                                                
