# Supplementary material for: The synthesis and characterization of a series of cocrystals of an isoniazid derivative with butan-2-one and propan-2-one
Source: Acta Crystallogr C Struct Chem. 2023 Aug 21;79(Pt 9):365–73. doi: 10.1107/S2053229623007179 (PMC10561595; doi:10.1107/S2053229623007179)
Supplement: Supplementary file 3 [file c-79-00365-izbt24dhbasup3.hkl]

data_izbt24dhba                                                                 
_shelx_title ' 13L_LM73_p in P2(1)/n'                                           
_shelx_refln_list_code          4                                               
_shelx_F_calc_maximum      230.22                                               
_exptl_crystal_F_000       728.00                                               
_reflns_d_resolution_high  0.7571                                               
                                                                                
loop_                                                                           
 _space_group_symop_operation_xyz                                               
 'x, y, z'                                                                      
 '-x+1/2, y+1/2, -z+1/2'                                                        
 '-x, -y, -z'                                                                   
 'x-1/2, -y-1/2, z-1/2'                                                         
                                                                                
_cell_length_a    11.0834                                                       
_cell_length_b    13.8364                                                       
_cell_length_c    12.0014                                                       
_cell_angle_alpha  90.000                                                       
_cell_angle_beta  115.710                                                       
_cell_angle_gamma  90.000                                                       
                                                                                
_shelx_F_squared_multiplier     1.000                                           
                                                                                
loop_                                                                           
 _refln_index_h                                                                 
 _refln_index_k                                                                 
 _refln_index_l                                                                 
 _refln_F_squared_calc                                                          
 _refln_F_squared_meas                                                          
 _refln_F_squared_sigma                                                         
 _refln_observed_status                                                         
   2   0   0         18.16          5.11         2.25 o                         
   4   0   0       2478.61       2481.12       111.01 o                         
   6   0   0          5.07          0.55         3.44 o                         
   8   0   0          9.48          2.13         4.89 o                         
  10   0   0         11.45          8.16         8.28 o                         
  12   0   0        265.42        300.06        43.45 o                         
   2   1   0        161.96        213.03         6.50 o                         
   3   1   0       2087.16       1905.57        56.38 o                         
   4   1   0        181.68        151.74         5.65 o                         
   5   1   0         30.36         41.03         5.35 o                         
   6   1   0         39.68         30.54         4.35 o                         
   7   1   0         70.34         63.43         4.44 o                         
   8   1   0        612.65        587.65        29.18 o                         
   9   1   0        294.78        264.65        13.26 o                         
  10   1   0          4.35          0.66         4.02 o                         
  11   1   0          0.07         -2.62         5.99 o                         
  12   1   0          3.90          7.69         7.27 o                         
  13   1   0         27.30         39.96         8.15 o                         
   0   2   0       4770.28       4887.90       180.96 o                         
   1   2   0       2695.25       2790.56        82.53 o                         
   2   2   0        135.16        184.04         5.69 o                         
   3   2   0         25.52         17.69         2.03 o                         
   4   2   0       3926.70       3998.81       124.23 o                         
   5   2   0        846.65        920.61        31.68 o                         
   6   2   0          0.62          0.00         2.42 o                         
   7   2   0        191.58        194.09         9.83 o                         
   8   2   0        483.47        512.04        30.79 o                         
   9   2   0          0.02          5.76         5.88 o                         
  10   2   0         27.29         25.81         5.18 o                         
  11   2   0         67.14         74.82         9.34 o                         
  12   2   0        137.79        164.91        18.69 o                         
  13   2   0         23.19         38.49        11.27 o                         
   1   3   0       4441.09       5299.31       133.17 o                         
   2   3   0        178.07        294.62         8.49 o                         
   3   3   0        226.27        191.93         7.23 o                         
   4   3   0       2201.76       2261.31        74.40 o                         
   5   3   0        440.57        511.31        18.34 o                         
   6   3   0          1.93          3.46         2.48 o                         
   7   3   0         10.55          6.48         3.11 o                         
   8   3   0          0.45         -3.11         3.11 o                         
   9   3   0         23.98         18.54         4.69 o                         
  10   3   0         18.77         15.30         4.81 o                         
  11   3   0          5.01         -1.55         6.54 o                         
  12   3   0         12.88         15.30         8.42 o                         
  13   3   0          3.59         -6.58         6.58 o                         
   0   4   0        276.55        227.67        16.11 o                         
   1   4   0       5212.98       5556.74       155.65 o                         
   2   4   0        252.16        216.31         6.56 o                         
   3   4   0         69.03         70.17         3.61 o                         
   4   4   0       1056.51       1042.31        40.38 o                         
   5   4   0        432.58        410.59        15.20 o                         
   6   4   0        366.60        380.62        13.82 o                         
   7   4   0        187.06        193.55         9.50 o                         
   8   4   0       1636.22       1558.78        56.92 o                         
   9   4   0        210.08        155.91         9.85 o                         
  10   4   0          3.01         -2.47         4.60 o                         
  11   4   0          0.03         -1.23         5.64 o                         
  12   4   0          0.02         -2.83         5.46 o                         
   1   5   0          4.70         -0.27         2.08 o                         
   2   5   0        889.11       1082.30        31.36 o                         
   3   5   0        254.15        254.70         9.70 o                         
   4   5   0        238.66        249.01         9.88 o                         
   5   5   0         42.85         43.06         4.24 o                         
   6   5   0         48.29         50.94         4.50 o                         
   7   5   0         80.58         76.79         7.94 o                         
   8   5   0         92.99         74.00         6.52 o                         
   9   5   0        485.28        469.18        22.40 o                         
  10   5   0          0.70         -4.66         4.66 o                         
  11   5   0         26.84         38.90         6.56 o                         
  12   5   0          1.14          0.10         7.20 o                         
   0   6   0         62.06         98.80         6.24 o                         
   1   6   0          6.19          0.58         1.82 o                         
   2   6   0        264.29        239.63         8.83 o                         
   3   6   0       1982.00       1983.93        59.35 o                         
   4   6   0         38.59         35.43         3.30 o                         
   5   6   0         38.68         39.38         3.95 o                         
   6   6   0        296.01        280.65        14.67 o                         
   7   6   0         17.09         18.73         3.97 o                         
   8   6   0         15.78         13.70         4.37 o                         
   9   6   0          0.41          3.25         4.37 o                         
  10   6   0          1.57          0.64         4.57 o                         
  11   6   0          0.04         -3.51         4.88 o                         
  12   6   0          1.48          1.31         6.53 o                         
   1   7   0        124.67        153.67         7.94 o                         
   2   7   0        412.10        328.46        15.96 o                         
   3   7   0        137.36        118.13         5.28 o                         
   4   7   0       1298.88       1337.62        43.05 o                         
   5   7   0         56.49         51.00         4.16 o                         
   6   7   0          8.31          4.28         3.26 o                         
   7   7   0         93.71         94.63         8.34 o                         
   8   7   0          0.12         -3.15         3.82 o                         
   9   7   0         77.84         76.21         8.81 o                         
  10   7   0          0.00          4.08         4.97 o                         
  11   7   0          0.16          2.11         5.18 o                         
  12   7   0          2.45         -5.12         6.71 o                         
   0   8   0          0.83         -7.60         7.60 o                         
   1   8   0         35.49         24.63         3.54 o                         
   2   8   0        319.92        253.26        10.96 o                         
   3   8   0          2.78          5.18         3.11 o                         
   4   8   0          5.24          8.29         2.82 o                         
   5   8   0        186.31        184.67         8.52 o                         
   6   8   0         94.58        109.69         6.50 o                         
   7   8   0          2.72          1.97         2.90 o                         
   8   8   0         70.25         68.50         6.59 o                         
   9   8   0        123.20        150.50        10.43 o                         
  10   8   0         36.55         35.87         6.69 o                         
  11   8   0          2.60         -0.07         6.08 o                         
   1   9   0        374.51        366.44        18.50 o                         
   2   9   0          4.03          9.92         3.17 o                         
   3   9   0          0.90          4.53         3.13 o                         
   4   9   0        138.43        157.56         7.99 o                         
   5   9   0        169.02        160.70         8.29 o                         
   6   9   0          7.72          4.05         3.41 o                         
   7   9   0          0.43         -3.26         3.26 o                         
   8   9   0         55.08         53.90         5.66 o                         
   9   9   0          4.84          4.84         5.15 o                         
  10   9   0         11.77         13.67         6.68 o                         
  11   9   0         27.32         29.83         9.72 o                         
   0  10   0        232.77        222.94        17.65 o                         
   1  10   0        109.21        108.47         6.91 o                         
   2  10   0         17.71         18.85         3.84 o                         
   3  10   0          6.69          5.77         3.21 o                         
   4  10   0        119.26        122.99         7.71 o                         
   5  10   0         79.14         95.89         7.11 o                         
   6  10   0        114.75        117.15         8.05 o                         
   7  10   0         52.71         66.20         7.43 o                         
   8  10   0          2.00         -3.03         4.68 o                         
   9  10   0          7.61          9.18         7.29 o                         
  10  10   0          0.03         13.19         8.59 o                         
  11  10   0          0.83         -1.20         9.15 o                         
   1  11   0         56.30         54.02         5.14 o                         
   2  11   0          0.36          1.26         5.04 o                         
   3  11   0          7.93          7.06         3.96 o                         
   4  11   0         34.65         23.40         4.17 o                         
   5  11   0        395.85        431.51        24.17 o                         
   6  11   0         17.45         16.70         5.65 o                         
   7  11   0         11.33          1.76         5.31 o                         
   8  11   0         17.38         21.56         6.17 o                         
   9  11   0          1.75         -0.91         6.34 o                         
  10  11   0          6.01         -6.37         8.80 o                         
   0  12   0        144.25        127.24        13.91 o                         
   1  12   0         17.90         23.85         6.00 o                         
   2  12   0          8.23          4.54         3.93 o                         
   3  12   0          3.76         -3.73         3.73 o                         
   4  12   0          1.35         -0.84         4.20 o                         
   5  12   0          4.47          9.35         5.08 o                         
   6  12   0         41.47         42.40         6.93 o                         
   7  12   0          6.39          6.50         5.80 o                         
   8  12   0          0.15         -1.26         6.31 o                         
   9  12   0          0.33          9.95         7.39 o                         
   1  13   0         42.11         52.96         7.25 o                         
   2  13   0          0.31          1.34         5.01 o                         
   3  13   0          2.51         -0.69         5.59 o                         
   4  13   0          0.15          1.38         4.81 o                         
   5  13   0         24.28         19.28         5.84 o                         
   6  13   0         15.59          9.39         5.24 o                         
   7  13   0          2.58         -1.87         5.83 o                         
   8  13   0          1.35         -2.42         6.82 o                         
   9  13   0          0.43         12.97        10.74 o                         
   0  14   0         32.24         60.26        11.10 o                         
   1  14   0          6.54          5.94         6.20 o                         
   2  14   0         13.57         16.49         6.64 o                         
   3  14   0          0.09          1.52         5.81 o                         
   4  14   0          8.08         15.65         6.82 o                         
   5  14   0          0.08        -10.32        11.11 o                         
   6  14   0          1.53         -6.43         6.51 o                         
   7  14   0          7.52         10.46         9.00 o                         
   8  14   0          0.84         -2.29        10.00 o                         
   1  15   0          0.18         -5.82         5.82 o                         
   2  15   0          0.23          3.73         6.87 o                         
   3  15   0         10.93         13.04         7.62 o                         
   4  15   0         84.30         95.73        10.92 o                         
   5  15   0         73.98         54.05         9.52 o                         
   6  15   0          1.99         -3.69         8.19 o                         
   7  15   0          1.10         -6.30         9.56 o                         
   0  16   0          0.91        -11.16        21.14 o                         
   1  16   0          0.01          4.68         7.21 o                         
   2  16   0          2.91          2.49         7.15 o                         
   3  16   0          3.27          8.97         7.78 o                         
   4  16   0          8.36         10.26         9.95 o                         
   5  16   0          0.02         -0.72         9.34 o                         
   6  16   0          0.23         -7.15         8.93 o                         
   1  17   0          0.14         -1.31        13.32 o                         
   2  17   0          1.26          0.60        10.71 o                         
   3  17   0          2.16          0.25        20.56 o                         
   4  17   0          2.76         -8.23        10.72 o                         
   0  18   0          1.00         13.90        17.96 o                         
   1  18   0          0.03          8.96        12.21 o                         
   2  18   0          1.07         -7.53        12.29 o                         
 -13   0   1          3.45          2.27         8.50 o                         
 -11   0   1        102.78        105.27        22.70 o                         
  -9   0   1         92.37         76.60        11.79 o                         
  -7   0   1        838.00        856.10        46.57 o                         
  -5   0   1        597.37        689.45        32.79 o                         
  -3   0   1       3255.90       2908.57       126.41 o                         
  -1   0   1       4774.24       5487.35       203.64 o                         
   1   0   1       3958.77       3745.83       184.02 o                         
   3   0   1        192.69        264.00        14.13 o                         
   5   0   1         59.89         51.53         6.14 o                         
   7   0   1       2475.97       2447.11       110.57 o                         
   9   0   1          7.92         12.22         5.11 o                         
  11   0   1         26.80         24.47         9.59 o                         
 -13   1   1         61.49         93.90        14.83 o                         
 -12   1   1         36.81         46.82         7.08 o                         
 -11   1   1        103.77        110.01        12.21 o                         
 -10   1   1        183.75        170.65        10.33 o                         
  -9   1   1          0.74          0.71         3.52 o                         
  -8   1   1          0.48         -1.69         3.52 o                         
  -7   1   1         81.35         78.31         4.98 o                         
  -6   1   1          0.02          4.87         2.60 o                         
  -5   1   1       5878.15       6172.89       192.72 o                         
  -4   1   1          2.54          3.61         1.91 o                         
  -3   1   1          0.23          5.97         1.86 o                         
  -2   1   1        492.86        920.89        23.62 o                         
  -1   1   1        712.65        838.15        20.63 o                         
   0   1   1       3463.19       2637.69        65.44 o                         
   1   1   1         34.26         44.90         2.31 o                         
   2   1   1        660.62        844.25        24.16 o                         
   3   1   1          7.99         15.05         1.79 o                         
   4   1   1        408.45        446.32        15.80 o                         
   5   1   1         91.54         93.16         5.08 o                         
   6   1   1        521.52        530.13        18.71 o                         
   7   1   1        296.43        269.97        10.35 o                         
   8   1   1        745.47        761.25        26.54 o                         
   9   1   1          0.19         -2.47         3.76 o                         
  10   1   1          0.37          0.49         6.27 o                         
  11   1   1          1.05          1.70         6.50 o                         
  12   1   1          0.00         10.76         9.24 o                         
 -13   2   1          0.67          3.19         6.66 o                         
 -12   2   1          0.40         -4.95         4.95 o                         
 -11   2   1          8.59          0.25         3.88 o                         
 -10   2   1         28.92         18.02         5.64 o                         
  -9   2   1        113.85        105.58        10.45 o                         
  -8   2   1          6.00          4.27         3.28 o                         
  -7   2   1         79.35         74.27         4.82 o                         
  -6   2   1        117.19        110.54         5.82 o                         
  -5   2   1          0.63          1.57         2.41 o                         
  -4   2   1          2.70          0.51         2.23 o                         
  -3   2   1       6023.18       6794.43       183.71 o                         
  -2   2   1         17.87         20.58         2.15 o                         
  -1   2   1        663.94        670.24        17.64 o                         
   0   2   1       1353.05       1450.08        39.34 o                         
   1   2   1       1889.70       1798.17        49.21 o                         
   2   2   1       3250.23       3029.25        89.40 o                         
   3   2   1        466.38        410.81        15.93 o                         
   4   2   1        405.99        419.61        14.23 o                         
   5   2   1        613.43        637.91        24.01 o                         
   6   2   1         22.43         18.41         2.73 o                         
   7   2   1         68.45         61.81         5.41 o                         
   8   2   1         41.44         31.75         4.51 o                         
   9   2   1          0.16         -2.90         5.04 o                         
  10   2   1          0.00         -5.40         5.40 o                         
  11   2   1         58.75         74.83        13.28 o                         
  12   2   1         72.95         94.94        17.56 o                         
 -13   3   1         28.64         29.08         9.02 o                         
 -12   3   1          0.62         -0.82         5.38 o                         
 -11   3   1          1.94          1.71         4.69 o                         
 -10   3   1        167.37        137.07         8.54 o                         
  -9   3   1        171.39        141.98         8.37 o                         
  -8   3   1        204.93        170.25        10.92 o                         
  -7   3   1         76.61         70.03         5.37 o                         
  -6   3   1         10.51          5.31         2.68 o                         
  -5   3   1       2113.09       2300.95        72.90 o                         
  -4   3   1       5540.61       5715.19       169.86 o                         
  -3   3   1       1422.29       1268.92        33.79 o                         
  -2   3   1       1046.33       1229.73        32.30 o                         
  -1   3   1       9194.36       9508.91       278.43 o                         
   0   3   1         16.38          7.46         2.08 o                         
   1   3   1          6.99          0.75         1.25 o                         
   2   3   1       2118.79       2091.09        61.66 o                         
   3   3   1        522.39        550.74        17.92 o                         
   4   3   1         26.52         13.12         3.98 o                         
   5   3   1         39.56         48.75         3.40 o                         
   6   3   1         61.42         57.55         4.35 o                         
   7   3   1         88.08         65.38         6.84 o                         
   8   3   1       1055.26       1091.54        72.00 o                         
   9   3   1          8.33          0.41         3.83 o                         
  10   3   1          1.93          0.33         4.92 o                         
  11   3   1         13.73          8.49         6.36 o                         
  12   3   1          2.21          0.08         8.66 o                         
 -13   4   1         25.38         21.57         7.61 o                         
 -12   4   1          6.92         12.23         5.76 o                         
 -11   4   1         27.18         26.22         5.46 o                         
 -10   4   1         30.67         30.26         5.38 o                         
  -9   4   1         69.54         58.48         5.74 o                         
  -8   4   1        107.97         98.02         7.78 o                         
  -7   4   1         38.80         40.04         4.20 o                         
  -6   4   1         11.67         12.13         2.92 o                         
  -5   4   1        317.83        340.25        15.22 o                         
  -4   4   1         15.59          4.68         2.78 o                         
  -3   4   1        318.86        253.39         8.29 o                         
  -2   4   1        209.45        201.59         6.91 o                         
  -1   4   1      30392.69      31400.48       849.76 o                         
   0   4   1       1194.59       1345.63        34.38 o                         
   1   4   1        467.90        416.08        13.06 o                         
   2   4   1         36.15         36.66         2.56 o                         
   3   4   1        943.60        884.93        29.92 o                         
   4   4   1       2666.68       2660.04        82.86 o                         
   5   4   1         94.03         86.81         4.79 o                         
   6   4   1         54.51         55.06         4.07 o                         
   7   4   1        379.15        399.96        16.71 o                         
   8   4   1        808.51        839.90        48.83 o                         
   9   4   1         15.11          9.57         4.48 o                         
  10   4   1         28.13         18.03         4.84 o                         
  11   4   1         13.20         16.76         9.08 o                         
  12   4   1         27.88         31.48        16.72 o                         
 -13   5   1         41.96         49.11        11.26 o                         
 -12   5   1          3.11          0.74         5.99 o                         
 -11   5   1          0.04          8.21         4.79 o                         
 -10   5   1        124.34        108.38         7.96 o                         
  -9   5   1         68.56         51.36         5.66 o                         
  -8   5   1          6.61          3.50         4.65 o                         
  -7   5   1          0.60         -3.06         3.06 o                         
  -6   5   1         11.57         11.10         2.84 o                         
  -5   5   1         15.09          9.34         3.44 o                         
  -4   5   1         42.17         50.11         3.46 o                         
  -3   5   1        529.03        409.60        12.63 o                         
  -2   5   1        209.25        230.08         9.67 o                         
  -1   5   1          0.74          9.46         1.97 o                         
   0   5   1       2475.61       2228.99        61.06 o                         
   1   5   1         47.78         83.33         3.41 o                         
   2   5   1        205.66        176.53         6.07 o                         
   3   5   1         13.14         22.53         2.68 o                         
   4   5   1        259.80        303.03        12.48 o                         
   5   5   1        118.87        119.96         6.05 o                         
   6   5   1        357.40        332.62        14.13 o                         
   7   5   1         20.71         16.30         3.62 o                         
   8   5   1        305.99        332.93        17.50 o                         
   9   5   1          5.49          1.42         4.63 o                         
  10   5   1         32.66         30.30         7.60 o                         
  11   5   1          1.84          0.86         8.38 o                         
  12   5   1         19.70          8.63         9.31 o                         
 -12   6   1          0.56          0.19         6.62 o                         
 -11   6   1         31.37         32.88         6.00 o                         
 -10   6   1         12.06         12.58         5.90 o                         
  -9   6   1        635.10        650.77        28.21 o                         
  -8   6   1         74.99         63.99         5.64 o                         
  -7   6   1         96.36         80.18         6.38 o                         
  -6   6   1         32.24         26.41         3.81 o                         
  -5   6   1         43.70         57.68         4.22 o                         
  -4   6   1          0.46         -1.20         3.57 o                         
  -3   6   1         99.75         80.62         4.02 o                         
  -2   6   1        288.78        277.63        10.12 o                         
  -1   6   1        349.02        331.67        11.02 o                         
   0   6   1         57.26         75.44         4.13 o                         
   1   6   1          0.51         -0.65         1.60 o                         
   2   6   1        114.21        113.73         4.80 o                         
   3   6   1       2054.03       1892.40        59.56 o                         
   4   6   1        347.44        362.18        14.67 o                         
   5   6   1          4.79          1.67         2.58 o                         
   6   6   1          0.07         -2.16         2.82 o                         
   7   6   1          7.48         10.64         3.72 o                         
   8   6   1          0.83         -2.56         3.89 o                         
   9   6   1        110.97        108.12         9.30 o                         
  10   6   1         22.95         33.61         6.43 o                         
  11   6   1         34.57         38.74        14.40 o                         
  12   6   1          0.69         -5.16         7.43 o                         
 -12   7   1          0.13         -3.61         5.79 o                         
 -11   7   1          0.00          5.18         4.97 o                         
 -10   7   1          4.10          3.54         4.13 o                         
  -9   7   1        372.97        380.28        29.01 o                         
  -8   7   1        132.14        142.91         9.03 o                         
  -7   7   1         32.74         20.42         3.90 o                         
  -6   7   1         31.35         27.75         3.89 o                         
  -5   7   1         38.22         43.95         4.26 o                         
  -4   7   1         27.53         31.20         3.02 o                         
  -3   7   1         38.26         55.55         5.62 o                         
  -2   7   1        755.79        741.37        25.82 o                         
  -1   7   1        187.78        201.47         7.93 o                         
   0   7   1          1.25          1.99         3.87 o                         
   1   7   1        307.85        233.57         7.96 o                         
   2   7   1         43.14         38.71         2.87 o                         
   3   7   1       1256.90       1228.42        41.56 o                         
   4   7   1        357.30        361.81        14.71 o                         
   5   7   1         10.00          3.81         2.99 o                         
   6   7   1         30.15         28.94         3.99 o                         
   7   7   1         12.53          5.17         3.88 o                         
   8   7   1         16.65         11.12         4.60 o                         
   9   7   1        205.43        241.78        23.37 o                         
  10   7   1         10.60          2.55         6.47 o                         
  11   7   1          0.00         -4.88         7.07 o                         
 -12   8   1          2.91         -0.48         8.53 o                         
 -11   8   1          1.14         -5.06         5.06 o                         
 -10   8   1          5.95          2.39         5.95 o                         
  -9   8   1        576.18        632.96        25.60 o                         
  -8   8   1         27.98         27.32         4.22 o                         
  -7   8   1         57.10         56.86         5.79 o                         
  -6   8   1         40.16         35.40         3.81 o                         
  -5   8   1        328.02        346.78        14.66 o                         
  -4   8   1         64.64         86.49         5.29 o                         
  -3   8   1          1.91          1.29         2.88 o                         
  -2   8   1         67.68         80.26         5.06 o                         
  -1   8   1         30.28         27.28         3.72 o                         
   0   8   1        524.87        590.42        22.48 o                         
   1   8   1        149.56        156.59         7.54 o                         
   2   8   1        172.09        162.60         6.31 o                         
   3   8   1        119.80        120.14         5.87 o                         
   4   8   1        105.60         95.23         5.66 o                         
   5   8   1         98.59        108.84         6.97 o                         
   6   8   1          7.17         -3.24         4.85 o                         
   7   8   1          0.20         -1.45         3.84 o                         
   8   8   1        219.18        223.25        13.57 o                         
   9   8   1          0.64         -3.75         4.92 o                         
  10   8   1          0.05         -4.78         5.68 o                         
  11   8   1          2.57          2.23         8.58 o                         
 -11   9   1         11.29         14.96         7.32 o                         
 -10   9   1          1.84         -4.95         4.95 o                         
  -9   9   1         16.67         17.43         5.18 o                         
  -8   9   1          0.27         -3.57         3.57 o                         
  -7   9   1         28.47         30.42         4.71 o                         
  -6   9   1         88.78         82.76         6.04 o                         
  -5   9   1         38.65         21.27         3.65 o                         
  -4   9   1          2.44          2.84         3.92 o                         
  -3   9   1          2.25         -2.87         2.96 o                         
  -2   9   1        129.63        134.95         7.10 o                         
  -1   9   1        804.42        784.96        31.49 o                         
   0   9   1         45.96         43.92         3.71 o                         
   1   9   1         22.81         32.07         4.03 o                         
   2   9   1        121.84        127.33         7.70 o                         
   3   9   1         29.72         26.41         2.96 o                         
   4   9   1         17.06          7.81         3.03 o                         
   5   9   1          0.45          1.63         3.15 o                         
   6   9   1          3.19          1.86         3.37 o                         
   7   9   1          2.78          2.40         4.03 o                         
   8   9   1          0.28          2.84         4.46 o                         
   9   9   1          5.77          6.23         5.15 o                         
  10   9   1          0.07          0.10         7.14 o                         
  11   9   1          0.03         -1.02        10.65 o                         
 -11  10   1          1.21          7.93         7.63 o                         
 -10  10   1         96.69        102.28        11.47 o                         
  -9  10   1          0.47         -4.49         5.83 o                         
  -8  10   1         25.68         17.42         8.48 o                         
  -7  10   1          4.99          2.49         4.32 o                         
  -6  10   1         45.67         44.49         6.32 o                         
  -5  10   1          6.01          1.74         4.29 o                         
  -4  10   1        148.09        178.07         9.29 o                         
  -3  10   1         35.80         37.24         4.23 o                         
  -2  10   1          1.39          1.16         3.04 o                         
  -1  10   1         32.51         30.37         4.08 o                         
   0  10   1         48.98         61.15         8.64 o                         
   1  10   1          1.26         -1.04         3.00 o                         
   2  10   1          0.16         -1.53         3.40 o                         
   3  10   1          0.00          8.09         4.39 o                         
   4  10   1          3.48          1.76         2.71 o                         
   5  10   1          1.38         -1.42         3.56 o                         
   6  10   1         12.53          5.75         3.59 o                         
   7  10   1          0.28          0.06         4.56 o                         
   8  10   1         24.07         30.00         6.48 o                         
   9  10   1         16.90         12.98         8.25 o                         
  10  10   1          5.32          2.24         8.44 o                         
 -10  11   1          6.89         11.31         7.65 o                         
  -9  11   1          2.40         -5.66         5.66 o                         
  -8  11   1          0.23         -4.90         4.90 o                         
  -7  11   1          0.11          1.63         5.29 o                         
  -6  11   1         84.88         88.72         7.50 o                         
  -5  11   1         21.72         10.59         4.23 o                         
  -4  11   1          0.00         -2.27         3.55 o                         
  -3  11   1          6.04          1.13         3.32 o                         
  -2  11   1         78.00         79.47         6.25 o                         
  -1  11   1        145.11        160.98         9.10 o                         
   0  11   1         36.79         35.63         5.48 o                         
   1  11   1          2.81          8.11         3.51 o                         
   2  11   1          2.15         -0.30         3.51 o                         
   3  11   1          0.05          3.76         7.01 o                         
   4  11   1        192.94        189.77        11.89 o                         
   5  11   1          6.47         -4.61         4.61 o                         
   6  11   1         17.68         45.85         9.59 o                         
   7  11   1          6.41          6.42         5.23 o                         
   8  11   1         58.34         77.43         9.73 o                         
   9  11   1         10.80         24.70        11.68 o                         
  10  11   1          0.35         -3.85         9.22 o                         
 -10  12   1         13.68         20.77         9.51 o                         
  -9  12   1          1.80         -6.04         6.64 o                         
  -8  12   1          7.90          3.94         5.99 o                         
  -7  12   1          1.30         -5.21         5.35 o                         
  -6  12   1         11.88         17.19         5.82 o                         
  -5  12   1        117.12        129.09        10.06 o                         
  -4  12   1          1.23         -3.37         3.82 o                         
  -3  12   1         28.79         20.63         4.52 o                         
  -2  12   1          0.11          2.35         3.88 o                         
  -1  12   1          7.32          3.35         6.35 o                         
   0  12   1        273.68        277.98        15.67 o                         
   1  12   1         38.63         26.17         6.04 o                         
   2  12   1          6.27          5.82         4.08 o                         
   3  12   1          0.34         -1.64         4.52 o                         
   4  12   1          7.37         19.80         6.21 o                         
   5  12   1          4.80         -4.65         4.65 o                         
   6  12   1          9.93          4.67         5.63 o                         
   7  12   1         13.62         22.63         5.69 o                         
   8  12   1          3.65          0.94         8.70 o                         
   9  12   1          4.24         10.95         9.06 o                         
  -9  13   1          0.10         12.56         8.68 o                         
  -8  13   1          0.10         -5.93         5.93 o                         
  -7  13   1         13.46         12.53         6.14 o                         
  -6  13   1        129.07        148.65        12.96 o                         
  -5  13   1        171.84        209.64        13.50 o                         
  -4  13   1          3.83         -2.01         4.62 o                         
  -3  13   1          1.17         -1.92         6.85 o                         
  -2  13   1          2.30          1.04         5.47 o                         
  -1  13   1          6.66          2.76         5.10 o                         
   0  13   1         29.11         20.13         6.37 o                         
   1  13   1          0.27         -4.59         4.81 o                         
   2  13   1          0.05          4.46         5.23 o                         
   3  13   1          0.54         -2.03         5.57 o                         
   4  13   1         28.55         27.10         5.52 o                         
   5  13   1         18.31         21.39         6.43 o                         
   6  13   1         11.60          6.86         5.47 o                         
   7  13   1          0.28         -0.79         6.43 o                         
   8  13   1         14.33         18.45        11.90 o                         
  -8  14   1          0.13         -1.95         6.89 o                         
  -7  14   1          0.00          4.41         7.11 o                         
  -6  14   1          1.20          3.77         7.00 o                         
  -5  14   1         20.97         23.40         7.59 o                         
  -4  14   1          2.28          6.23         6.51 o                         
  -3  14   1         10.33          4.96         6.06 o                         
  -2  14   1          1.88          4.66         5.83 o                         
  -1  14   1          0.20          2.61         5.81 o                         
   0  14   1         59.20         54.31         8.25 o                         
   1  14   1          2.17         -5.08         5.08 o                         
   2  14   1          0.54         -3.57         5.22 o                         
   3  14   1         36.88         33.82         7.67 o                         
   4  14   1          0.62          2.67         6.70 o                         
   5  14   1         17.90         18.21         7.42 o                         
   6  14   1          0.19          0.07         6.99 o                         
   7  14   1          0.38         -4.08         9.78 o                         
   8  14   1          5.13         15.28        16.91 o                         
  -7  15   1          0.02         -7.70         7.70 o                         
  -6  15   1          0.12         -7.96         7.96 o                         
  -5  15   1          7.36          5.26         9.38 o                         
  -4  15   1          0.00          3.65         6.85 o                         
  -3  15   1          0.88          4.81         6.79 o                         
  -2  15   1          0.00         -5.56         5.56 o                         
  -1  15   1          9.60          2.33         6.30 o                         
   0  15   1          0.10         -5.77         5.77 o                         
   1  15   1          0.36         -0.56         7.70 o                         
   2  15   1         19.46         21.70         8.24 o                         
   3  15   1         17.71         20.18         8.11 o                         
   4  15   1         41.43         23.16         8.65 o                         
   5  15   1          9.75         10.95         8.95 o                         
   6  15   1          0.40         -9.57         9.57 o                         
   7  15   1          0.31          1.91        15.64 o                         
  -6  16   1          0.18         -6.86         9.03 o                         
  -5  16   1         57.69         72.79        18.56 o                         
  -4  16   1         22.60         16.73        11.73 o                         
  -3  16   1          0.10         -1.94         7.01 o                         
  -2  16   1          2.16         -0.64         7.01 o                         
  -1  16   1          3.38          5.21         7.29 o                         
   0  16   1          3.84         -6.64        10.29 o                         
   1  16   1          1.14         -6.82         6.82 o                         
   2  16   1          4.56         -5.50         6.89 o                         
   3  16   1          8.22         -2.19         9.22 o                         
   4  16   1         15.33         25.01        10.63 o                         
   5  16   1         44.72         39.23        11.53 o                         
  -5  17   1          1.75         -1.74        16.80 o                         
  -4  17   1         13.15         13.61        11.88 o                         
  -3  17   1          0.74        -16.62        21.43 o                         
  -2  17   1          3.57         20.77        12.49 o                         
  -1  17   1          9.94          1.78        11.04 o                         
   0  17   1          0.30         -7.61        18.54 o                         
   1  17   1          0.34         -2.32        10.39 o                         
   2  17   1          3.35         -3.53         8.76 o                         
   3  17   1          2.52         -9.22         9.22 o                         
   4  17   1          0.67          2.74        12.62 o                         
  -2  18   1          0.12         -5.85        29.83 o                         
  -1  18   1          0.11         10.43        12.29 o                         
   0  18   1          0.90         -0.58        11.47 o                         
   1  18   1          0.44          6.70        12.74 o                         
 -12   0   2          1.58         -6.89         6.89 o                         
 -10   0   2          1.53         -4.34         6.11 o                         
  -8   0   2        108.31         90.75        12.96 o                         
  -6   0   2       1584.54       1697.38        70.74 o                         
  -4   0   2       4190.75       4015.32       161.63 o                         
  -2   0   2         77.87         68.61         5.50 o                         
   0   0   2       6988.45       7390.04       352.55 o                         
   2   0   2        267.04        201.94        20.83 o                         
   4   0   2        272.59        274.06        13.48 o                         
   6   0   2        521.40        478.69        32.23 o                         
   8   0   2        129.95        118.72        20.06 o                         
  10   0   2         25.85         15.56        17.05 o                         
  12   0   2         50.75         83.41        24.33 o                         
 -13   1   2         14.24         20.48         7.99 o                         
 -12   1   2         14.60          3.26         5.39 o                         
 -11   1   2         97.11        100.85        10.16 o                         
 -10   1   2          6.86          6.41         3.99 o                         
  -9   1   2          9.20          4.22         3.59 o                         
  -8   1   2         31.39         32.64         4.15 o                         
  -7   1   2        815.97        810.01        26.43 o                         
  -6   1   2       3561.00       3614.29       108.88 o                         
  -5   1   2         40.46         44.15         3.33 o                         
  -4   1   2        156.91        137.76         5.38 o                         
  -3   1   2        202.45        309.21        10.64 o                         
  -2   1   2        477.85        547.24        13.98 o                         
  -1   1   2        348.03        751.65        20.67 o                         
   0   1   2      13377.55      13613.83       393.91 o                         
   1   1   2        335.18        245.38        14.85 o                         
   2   1   2          0.13          0.69         1.83 o                         
   3   1   2        339.53        281.10        12.60 o                         
   4   1   2         13.46         15.55         2.63 o                         
   5   1   2        261.36        260.83        14.15 o                         
   6   1   2         95.87        107.39         5.73 o                         
   7   1   2        106.44         99.44         5.52 o                         
   8   1   2        229.68        204.94        10.73 o                         
   9   1   2          6.29          3.20         5.44 o                         
  10   1   2          3.28          0.62         6.16 o                         
  11   1   2         37.65         36.61        11.59 o                         
  12   1   2         42.62         51.96        14.85 o                         
 -13   2   2          7.03          9.80         7.65 o                         
 -12   2   2         23.89         15.37         5.80 o                         
 -11   2   2          2.35          1.06         4.87 o                         
 -10   2   2         21.78         12.03         4.56 o                         
  -9   2   2          0.01          0.94         3.52 o                         
  -8   2   2        120.78        108.21         7.13 o                         
  -7   2   2        151.77        146.91         6.80 o                         
  -6   2   2        197.29        234.43         8.60 o                         
  -5   2   2        591.08        686.62        23.09 o                         
  -4   2   2        556.92        632.55        21.45 o                         
  -3   2   2         22.25         24.44         2.01 o                         
  -2   2   2        409.93        504.07        13.18 o                         
  -1   2   2       2980.36       3375.73        90.76 o                         
   0   2   2        432.56        388.88        10.17 o                         
   1   2   2       2950.92       3022.27        88.83 o                         
   2   2   2        887.65        989.44        34.44 o                         
   3   2   2        960.92       1066.73        35.92 o                         
   4   2   2          1.81          7.56         2.53 o                         
   5   2   2        332.90        302.86        10.99 o                         
   6   2   2        189.72        189.60         8.18 o                         
   7   2   2        246.34        248.68        10.55 o                         
   8   2   2         53.71         54.59         5.52 o                         
   9   2   2          0.40          6.53         5.39 o                         
  10   2   2         93.69         96.37        11.42 o                         
  11   2   2         43.98         43.28        15.17 o                         
  12   2   2         23.79         22.74        18.67 o                         
 -13   3   2         28.03         37.39         8.74 o                         
 -12   3   2          6.01         -2.57         6.54 o                         
 -11   3   2          6.60          5.36         4.34 o                         
 -10   3   2        380.16        345.48        19.74 o                         
  -9   3   2          1.07         -1.33         3.66 o                         
  -8   3   2          0.82          0.97         3.15 o                         
  -7   3   2         24.69         23.69         3.84 o                         
  -6   3   2        345.08        332.63        11.88 o                         
  -5   3   2        661.06        665.61        22.29 o                         
  -4   3   2        504.77        446.49        15.32 o                         
  -3   3   2        220.31        153.97         5.02 o                         
  -2   3   2       4234.97       4200.07       109.16 o                         
  -1   3   2      53002.04      53994.89      1403.23 o                         
   0   3   2       2197.96       1995.46        56.67 o                         
   1   3   2          8.03         19.41         2.69 o                         
   2   3   2       1530.66       1480.14        44.10 o                         
   3   3   2         38.52         38.08         2.66 o                         
   4   3   2        272.17        225.00         7.98 o                         
   5   3   2        263.79        238.69         9.64 o                         
   6   3   2         67.15         56.09         4.07 o                         
   7   3   2        228.20        243.61        10.42 o                         
   8   3   2        359.51        358.85        17.04 o                         
   9   3   2          9.27         12.43         5.07 o                         
  10   3   2          1.79          5.83         7.94 o                         
  11   3   2         79.71        101.24        13.46 o                         
  12   3   2          0.09         -9.48        11.08 o                         
 -13   4   2          0.16          9.49         6.85 o                         
 -12   4   2         57.71         59.62         8.61 o                         
 -11   4   2         10.77          0.21         4.46 o                         
 -10   4   2          1.02         -1.69         3.83 o                         
  -9   4   2        259.34        246.47        11.13 o                         
  -8   4   2        201.82        211.23        11.98 o                         
  -7   4   2         67.94         64.96         5.01 o                         
  -6   4   2          0.33          2.45         2.42 o                         
  -5   4   2        253.79        227.98         8.73 o                         
  -4   4   2        762.24        646.21        19.70 o                         
  -3   4   2       1900.43       1911.19        57.20 o                         
  -2   4   2       2939.70       2780.95        75.37 o                         
  -1   4   2         40.71         54.45         2.64 o                         
   0   4   2         61.75         75.58         3.08 o                         
   1   4   2        388.85        345.43        13.27 o                         
   2   4   2          2.17          8.66         2.32 o                         
   3   4   2        563.51        543.67        18.07 o                         
   4   4   2         74.88         71.68         4.01 o                         
   5   4   2          9.36          9.39         2.50 o                         
   6   4   2         57.87         55.46         5.23 o                         
   7   4   2          5.08         -0.44         4.33 o                         
   8   4   2        271.82        274.06        17.75 o                         
   9   4   2         50.81         51.90         8.11 o                         
  10   4   2         42.25         38.21         9.09 o                         
  11   4   2         12.62         22.93        10.37 o                         
 -13   5   2         61.74         73.21        10.52 o                         
 -12   5   2          0.50          1.60         5.56 o                         
 -11   5   2         11.92          6.86         4.48 o                         
 -10   5   2         11.53         11.44         4.38 o                         
  -9   5   2         34.60         47.09         5.26 o                         
  -8   5   2         29.16         24.55         3.84 o                         
  -7   5   2         19.55          9.82         3.42 o                         
  -6   5   2        206.56        210.57        10.48 o                         
  -5   5   2        849.04        776.20        27.16 o                         
  -4   5   2         61.70         40.60         3.19 o                         
  -3   5   2         28.49          9.08         2.55 o                         
  -2   5   2       3890.78       3833.28       131.77 o                         
  -1   5   2       2967.90       3089.96        91.34 o                         
   0   5   2        208.10        124.94         4.56 o                         
   1   5   2        365.26        335.80        11.17 o                         
   2   5   2        110.46        152.58         6.25 o                         
   3   5   2         32.00         33.72         2.82 o                         
   4   5   2        321.74        308.24        10.61 o                         
   5   5   2        452.13        404.76        15.16 o                         
   6   5   2         24.61         19.22         3.33 o                         
   7   5   2        136.55        150.96         8.88 o                         
   8   5   2        167.85        176.90        20.25 o                         
   9   5   2         26.30         29.68         5.83 o                         
  10   5   2         21.39         18.81        10.20 o                         
  11   5   2         22.28         24.26         9.67 o                         
 -13   6   2          1.52          4.43         7.33 o                         
 -12   6   2          9.28          1.13         5.54 o                         
 -11   6   2          4.52          5.79         4.63 o                         
 -10   6   2          2.30         -1.76         4.31 o                         
  -9   6   2        218.21        197.24        12.65 o                         
  -8   6   2         18.47         20.81         4.54 o                         
  -7   6   2         50.43         45.80         5.09 o                         
  -6   6   2         13.82          7.79         3.70 o                         
  -5   6   2         68.94         67.36         6.21 o                         
  -4   6   2        383.71        419.73        14.64 o                         
  -3   6   2         20.82         21.00         4.32 o                         
  -2   6   2        168.39        144.67         6.75 o                         
  -1   6   2        454.22        324.72        11.56 o                         
   0   6   2          3.56          2.39         2.00 o                         
   1   6   2          0.23          0.22         2.31 o                         
   2   6   2        284.12        295.03        12.94 o                         
   3   6   2        278.70        254.35        10.08 o                         
   4   6   2       1262.56       1311.91        51.12 o                         
   5   6   2         91.33         83.37         5.30 o                         
   6   6   2          1.54          3.47         3.02 o                         
   7   6   2          0.00         14.25         9.55 o                         
   8   6   2        145.57        136.89        10.11 o                         
   9   6   2          0.06         -2.30         5.52 o                         
  10   6   2         24.50          9.13        11.37 o                         
  11   6   2          6.43         11.89         9.07 o                         
 -12   7   2          1.83          1.38         5.44 o                         
 -11   7   2         23.22         24.73         5.64 o                         
 -10   7   2         84.23         81.76         7.60 o                         
  -9   7   2        617.68        648.76        28.25 o                         
  -8   7   2          3.82         13.19         3.87 o                         
  -7   7   2        126.54        125.41         8.48 o                         
  -6   7   2         26.55         32.06         3.93 o                         
  -5   7   2         11.46          3.49         2.69 o                         
  -4   7   2        253.07        222.82        13.95 o                         
  -3   7   2        119.10        113.51         6.23 o                         
  -2   7   2       3097.02       2886.62       115.57 o                         
  -1   7   2         51.04         45.03         3.79 o                         
   0   7   2          4.59         13.55         2.11 o                         
   1   7   2          5.73         -2.35         2.35 o                         
   2   7   2         94.89        109.51         5.87 o                         
   3   7   2       1789.01       1761.39        62.23 o                         
   4   7   2          3.46          0.22         2.47 o                         
   5   7   2         22.11         18.54         5.20 o                         
   6   7   2          0.50         -5.14         5.14 o                         
   7   7   2         25.45         31.32         4.72 o                         
   8   7   2         20.00         24.94         6.65 o                         
   9   7   2          0.40          6.07         6.06 o                         
  10   7   2          0.21         -2.70         7.62 o                         
  11   7   2          8.73         18.95        13.51 o                         
 -12   8   2         14.70          9.85         6.50 o                         
 -11   8   2          2.79          4.34         5.06 o                         
 -10   8   2         27.07         25.23         6.32 o                         
  -9   8   2          0.90         -2.42         4.00 o                         
  -8   8   2          0.19         -3.42         3.42 o                         
  -7   8   2         10.62          6.67         5.36 o                         
  -6   8   2        321.35        341.92        14.83 o                         
  -5   8   2          9.36         15.33         3.18 o                         
  -4   8   2         17.11         14.19         3.52 o                         
  -3   8   2        315.25        323.30        15.77 o                         
  -2   8   2        149.59        158.03         8.44 o                         
  -1   8   2        470.80        423.72        16.93 o                         
   0   8   2        536.06        511.96        19.86 o                         
   1   8   2         73.39         63.51         4.29 o                         
   2   8   2        110.22        100.85         5.95 o                         
   3   8   2         50.22         53.33         4.46 o                         
   4   8   2         66.45         81.61         4.99 o                         
   5   8   2          2.87          3.49         2.90 o                         
   6   8   2         58.90         61.46         5.96 o                         
   7   8   2        179.82        211.74        12.75 o                         
   8   8   2         11.08          1.09         4.73 o                         
   9   8   2          4.38          7.83         6.43 o                         
  10   8   2          0.82          0.20         8.21 o                         
 -12   9   2          0.44          1.90         7.83 o                         
 -11   9   2         19.56         26.77         7.51 o                         
 -10   9   2         23.78         27.00         6.91 o                         
  -9   9   2          1.43          0.94         4.55 o                         
  -8   9   2         24.99         26.95         4.64 o                         
  -7   9   2        190.22        206.37        10.55 o                         
  -6   9   2         82.24         85.70         6.05 o                         
  -5   9   2         61.95         64.01         5.65 o                         
  -4   9   2        351.78        355.24        15.16 o                         
  -3   9   2        187.99        188.42         9.88 o                         
  -2   9   2         36.87         37.15         3.87 o                         
  -1   9   2        569.43        571.71        24.09 o                         
   0   9   2          2.80         -2.69         2.69 o                         
   1   9   2         45.37         44.10         4.73 o                         
   2   9   2         41.53         40.86         4.23 o                         
   3   9   2          0.14         -3.15         3.15 o                         
   4   9   2         37.04         34.71         6.42 o                         
   5   9   2         48.58         50.45         5.36 o                         
   6   9   2          1.58         -0.23         4.07 o                         
   7   9   2         28.68         22.44         5.56 o                         
   8   9   2         48.60         40.20         8.36 o                         
   9   9   2          3.55         10.31         6.58 o                         
  10   9   2          0.26         20.90        11.64 o                         
 -11  10   2          5.51          3.42         9.91 o                         
 -10  10   2         74.85         94.89         9.78 o                         
  -9  10   2         26.26         36.85         6.29 o                         
  -8  10   2          0.90         -4.99         4.99 o                         
  -7  10   2        106.01        131.37         9.99 o                         
  -6  10   2         75.87         90.92        11.38 o                         
  -5  10   2        150.16        146.27         9.24 o                         
  -4  10   2         29.59         29.19         3.95 o                         
  -3  10   2          0.06         -0.87         3.31 o                         
  -2  10   2         24.82         25.57         3.78 o                         
  -1  10   2         88.41        111.99         7.22 o                         
   0  10   2         54.20         60.65         5.13 o                         
   1  10   2         22.34         23.46         3.80 o                         
   2  10   2         89.53         87.43         6.01 o                         
   3  10   2        155.52        158.11         8.98 o                         
   4  10   2         23.43         33.40         6.88 o                         
   5  10   2          6.71         -2.17         3.98 o                         
   6  10   2          0.08         -2.50         4.11 o                         
   7  10   2          3.00         14.27         6.47 o                         
   8  10   2          0.34         -0.40         7.34 o                         
   9  10   2          3.39          8.34         7.44 o                         
  10  10   2          8.09          9.18        10.12 o                         
 -11  11   2          0.44          2.66         8.68 o                         
 -10  11   2         35.55         45.10         8.46 o                         
  -9  11   2         73.51         66.55         8.50 o                         
  -8  11   2         30.77         25.93         5.71 o                         
  -7  11   2          2.28         -0.03         4.61 o                         
  -6  11   2         36.06         36.34         5.74 o                         
  -5  11   2        128.21        140.36         9.03 o                         
  -4  11   2         21.51         21.15         4.56 o                         
  -3  11   2         32.64         31.37         4.55 o                         
  -2  11   2         18.41         12.81         4.45 o                         
  -1  11   2         14.10         11.99         3.89 o                         
   0  11   2          3.91          9.18         3.50 o                         
   1  11   2         53.12         54.63         4.62 o                         
   2  11   2          0.24          5.90         5.65 o                         
   3  11   2         41.86         38.28         5.89 o                         
   4  11   2          5.71         11.93         4.69 o                         
   5  11   2          0.19         -1.12         4.11 o                         
   6  11   2          0.82         -4.27         4.27 o                         
   7  11   2          0.05         -2.53         5.53 o                         
   8  11   2         14.78         15.83         7.61 o                         
   9  11   2          1.59          6.28        10.57 o                         
 -10  12   2         14.87         11.70         8.91 o                         
  -9  12   2          0.00         -3.27         6.20 o                         
  -8  12   2          0.92         -1.41         5.78 o                         
  -7  12   2          2.11         -5.12         5.12 o                         
  -6  12   2        649.19        726.71        31.14 o                         
  -5  12   2         98.71         96.46         7.72 o                         
  -4  12   2          0.23         -2.56         4.01 o                         
  -3  12   2         21.00         10.85         4.16 o                         
  -2  12   2         16.08          5.53         4.41 o                         
  -1  12   2         69.85         91.09         8.91 o                         
   0  12   2         40.45         38.91         7.77 o                         
   1  12   2          1.25         -0.78         5.66 o                         
   2  12   2         16.26          5.52         4.19 o                         
   3  12   2         26.38         25.29         5.89 o                         
   4  12   2          2.08          6.68         5.05 o                         
   5  12   2          0.36          0.90         4.54 o                         
   6  12   2          1.36         -5.38         5.38 o                         
   7  12   2         87.97        107.79        13.46 o                         
   8  12   2          0.14          2.48        17.43 o                         
   9  12   2          0.41         -6.28         8.72 o                         
  -9  13   2          0.29          6.22         7.20 o                         
  -8  13   2          0.12         -4.79         5.71 o                         
  -7  13   2          1.25         -6.69         6.69 o                         
  -6  13   2          3.48         -0.03         4.70 o                         
  -5  13   2         15.70         18.94         5.94 o                         
  -4  13   2          9.73          8.55         4.45 o                         
  -3  13   2          8.92          8.89         4.85 o                         
  -2  13   2          5.03          8.23         5.69 o                         
  -1  13   2          8.56          4.40         5.66 o                         
   0  13   2          7.57          7.63         5.52 o                         
   1  13   2          0.19         -4.64         4.83 o                         
   2  13   2         19.19         18.72         8.39 o                         
   3  13   2         11.88         12.62         6.26 o                         
   4  13   2          3.47          3.63         5.92 o                         
   5  13   2          6.86          3.00         5.78 o                         
   6  13   2          1.59          2.42         6.22 o                         
   7  13   2          9.96         24.63         9.35 o                         
   8  13   2          2.44          1.61        10.31 o                         
  -9  14   2          1.32          4.11         8.73 o                         
  -8  14   2          2.19         -5.04         6.56 o                         
  -7  14   2          1.32         -1.77         5.24 o                         
  -6  14   2        126.97        137.49        16.88 o                         
  -5  14   2          0.68         -0.41         6.67 o                         
  -4  14   2          0.53          0.94         6.05 o                         
  -3  14   2          1.68         11.97         6.26 o                         
  -2  14   2         10.22         15.82         6.48 o                         
  -1  14   2          6.27         12.09         9.68 o                         
   0  14   2          0.07          8.64         5.88 o                         
   1  14   2         26.18         32.78         7.21 o                         
   2  14   2         18.08          5.34         6.46 o                         
   3  14   2         15.41          6.08         6.39 o                         
   4  14   2         44.07         39.34        18.14 o                         
   5  14   2          2.05         -2.76         6.79 o                         
   6  14   2         12.61          1.04        10.66 o                         
   7  14   2         10.83         18.07        15.49 o                         
  -8  15   2          1.57          1.07         8.93 o                         
  -7  15   2          0.30         -7.94         7.94 o                         
  -6  15   2          6.84         10.69         8.66 o                         
  -5  15   2         15.49         22.75         7.95 o                         
  -4  15   2          0.97          3.13         6.60 o                         
  -3  15   2          7.07          9.98         7.08 o                         
  -2  15   2          0.07         -3.61         5.89 o                         
  -1  15   2          0.78         12.22         6.54 o                         
   0  15   2          0.47         -5.89         5.89 o                         
   1  15   2          2.64         -2.41         7.16 o                         
   2  15   2          5.17         -1.04         7.40 o                         
   3  15   2         29.06         32.21         8.92 o                         
   4  15   2          0.04         11.97         9.03 o                         
   5  15   2          4.08         -7.00        10.02 o                         
   6  15   2          3.98         30.70        18.54 o                         
  -6  16   2          0.94         -8.92         8.92 o                         
  -5  16   2         11.51         11.12         8.69 o                         
  -4  16   2          1.47         18.67         9.20 o                         
  -3  16   2          1.87          4.87         7.15 o                         
  -2  16   2          1.19          2.00         7.23 o                         
  -1  16   2         19.05         16.91         7.96 o                         
   0  16   2          1.30         -6.80         6.80 o                         
   1  16   2          2.40          1.97         7.40 o                         
   2  16   2         53.91         49.30        11.51 o                         
   3  16   2         30.83         25.96        10.98 o                         
   4  16   2         26.33         39.66        11.41 o                         
   5  16   2          4.04          4.05        18.54 o                         
  -5  17   2          4.25         -4.51        11.87 o                         
  -4  17   2          4.41         -1.39        11.21 o                         
  -3  17   2          1.79         19.77        20.27 o                         
  -2  17   2          1.70          7.12        11.21 o                         
  -1  17   2          3.42          3.36        10.80 o                         
   0  17   2          0.14         -9.42         9.62 o                         
   1  17   2          0.84          3.16         9.21 o                         
   2  17   2          1.15         -7.67         9.07 o                         
   3  17   2         12.12         -3.70        10.04 o                         
  -2  18   2          3.68         13.03        13.11 o                         
  -1  18   2          0.96          9.47        12.68 o                         
   0  18   2          0.60          9.53        12.62 o                         
 -13   0   3         25.99         31.47         9.79 o                         
 -11   0   3        234.20        179.91        21.07 o                         
  -9   0   3        117.97        121.77        11.25 o                         
  -7   0   3         97.00         89.56         8.73 o                         
  -5   0   3      10758.64      10908.96       480.06 o                         
  -3   0   3        404.61        382.48        16.79 o                         
  -1   0   3         17.12          8.24         2.37 o                         
   1   0   3       2978.36       3223.44       180.22 o                         
   3   0   3        354.37        329.75        20.43 o                         
   5   0   3        109.49        111.64         8.66 o                         
   7   0   3       3722.71       3659.32       217.21 o                         
   9   0   3         55.02         52.11        11.27 o                         
  11   0   3        100.48        133.81        28.96 o                         
 -14   1   3          4.35          9.52         7.73 o                         
 -13   1   3          1.64          1.89         6.23 o                         
 -12   1   3          7.76         14.84         5.68 o                         
 -11   1   3        156.22        147.61        10.02 o                         
 -10   1   3         47.32         50.21         6.04 o                         
  -9   1   3         53.34         46.24         5.51 o                         
  -8   1   3        129.84        143.10         8.45 o                         
  -7   1   3         93.83         89.59         6.08 o                         
  -6   1   3         87.12         89.15         5.01 o                         
  -5   1   3        116.38        127.87         6.10 o                         
  -4   1   3       1037.81       1072.26        34.39 o                         
  -3   1   3        220.52        216.40         6.93 o                         
  -2   1   3       4994.86       4791.79       124.79 o                         
  -1   1   3        313.32        301.71         8.94 o                         
   0   1   3       1328.64        960.36        39.46 o                         
   1   1   3       1027.39        974.78        39.04 o                         
   2   1   3        888.35       1002.11        40.30 o                         
   3   1   3        164.80        173.04         7.59 o                         
   4   1   3         15.63         11.47         3.36 o                         
   5   1   3         37.16         38.04         3.33 o                         
   6   1   3        735.76        694.41        28.64 o                         
   7   1   3        824.47        801.01        35.98 o                         
   8   1   3        161.35        171.84        12.64 o                         
   9   1   3          0.56          2.84         5.67 o                         
  10   1   3          6.58          6.83         9.56 o                         
  11   1   3         31.32         39.62        13.09 o                         
 -14   2   3         13.85         11.11         7.91 o                         
 -13   2   3          1.15         -0.06         5.85 o                         
 -12   2   3         32.13         37.62         6.34 o                         
 -11   2   3          4.69          1.28         4.84 o                         
 -10   2   3        463.26        399.24        28.49 o                         
  -9   2   3         10.01         20.92         4.61 o                         
  -8   2   3          2.84          2.77         3.38 o                         
  -7   2   3        543.98        501.20        20.45 o                         
  -6   2   3        601.97        623.53        21.25 o                         
  -5   2   3        878.95       1011.91        33.03 o                         
  -4   2   3        156.03        142.08         6.41 o                         
  -3   2   3         10.84         19.10         2.43 o                         
  -2   2   3        849.33        771.28        20.81 o                         
  -1   2   3      11329.10      11131.00       295.79 o                         
   0   2   3         63.78         79.45         3.24 o                         
   1   2   3        761.98        964.22        36.18 o                         
   2   2   3        311.62        397.59        21.59 o                         
   3   2   3       1935.41       1918.57        66.36 o                         
   4   2   3        309.76        332.12        13.14 o                         
   5   2   3         88.67         74.17         4.60 o                         
   6   2   3        237.60        212.60        12.70 o                         
   7   2   3       1594.45       1641.22        99.85 o                         
   8   2   3         30.70         25.92         5.95 o                         
   9   2   3         19.98         14.71         6.96 o                         
  10   2   3          4.16         -2.70         8.16 o                         
  11   2   3         20.70         31.32        12.90 o                         
 -13   3   3         11.60         20.38         6.13 o                         
 -12   3   3          0.58          0.37         4.97 o                         
 -11   3   3         20.67         19.44         5.47 o                         
 -10   3   3          7.43          4.72         4.39 o                         
  -9   3   3        163.67        154.36         9.33 o                         
  -8   3   3          4.72          7.18         3.62 o                         
  -7   3   3        556.01        535.61        21.61 o                         
  -6   3   3        680.07        644.36        23.32 o                         
  -5   3   3         38.53         42.24         4.03 o                         
  -4   3   3        347.66        355.33        11.04 o                         
  -3   3   3         36.76         31.49         2.22 o                         
  -2   3   3        144.15        186.02         6.12 o                         
  -1   3   3      10637.54      11930.69       306.66 o                         
   0   3   3         98.47         81.12         3.10 o                         
   1   3   3        573.91        690.51        19.82 o                         
   2   3   3         72.02         90.05         5.56 o                         
   3   3   3         50.30         71.34         4.17 o                         
   4   3   3        292.84        316.77        12.68 o                         
   5   3   3         58.56         62.91         4.29 o                         
   6   3   3        574.59        542.30        23.02 o                         
   7   3   3        567.60        580.08        27.08 o                         
   8   3   3          1.91         -0.18         5.44 o                         
   9   3   3          4.74          8.65         7.51 o                         
  10   3   3          5.69          4.63         7.11 o                         
  11   3   3         15.17         27.64        11.23 o                         
 -13   4   3         20.48         30.63         7.36 o                         
 -12   4   3         26.08         19.64         6.49 o                         
 -11   4   3         27.27         20.87         4.95 o                         
 -10   4   3          0.04          0.84         4.35 o                         
  -9   4   3          8.83          5.54         4.02 o                         
  -8   4   3          0.30         -2.39         3.32 o                         
  -7   4   3          0.53         -0.18         3.15 o                         
  -6   4   3        762.73        655.90        23.98 o                         
  -5   4   3        202.54        194.62        12.66 o                         
  -4   4   3        544.50        587.38        21.07 o                         
  -3   4   3        640.48        669.04        19.88 o                         
  -2   4   3        549.92        485.66        14.70 o                         
  -1   4   3       8328.95       8399.26       227.62 o                         
   0   4   3       1687.30       1921.59        57.36 o                         
   1   4   3        674.22        534.91        17.63 o                         
   2   4   3       2341.32       2409.31        75.25 o                         
   3   4   3       1654.07       1728.06        56.86 o                         
   4   4   3        195.04        215.59         8.12 o                         
   5   4   3          9.54          9.35         2.90 o                         
   6   4   3        232.59        246.36        12.26 o                         
   7   4   3         69.57         69.54         6.60 o                         
   8   4   3         37.01         36.03         6.95 o                         
   9   4   3          1.54         12.40         7.22 o                         
  10   4   3         15.28         10.49         8.06 o                         
  11   4   3          7.98         13.76        10.70 o                         
 -13   5   3          3.89         10.62         6.33 o                         
 -12   5   3          2.82          6.49         4.68 o                         
 -11   5   3         24.70         18.70         4.91 o                         
 -10   5   3        169.69        166.86         9.57 o                         
  -9   5   3          9.61          3.09         3.58 o                         
  -8   5   3        484.56        437.11        16.78 o                         
  -7   5   3        430.66        405.40        16.32 o                         
  -6   5   3         77.29         67.34         4.65 o                         
  -5   5   3        293.21        243.69         9.66 o                         
  -4   5   3        284.42        272.98         9.77 o                         
  -3   5   3        500.55        543.50        17.22 o                         
  -2   5   3       1099.60       1153.41        34.92 o                         
  -1   5   3          6.47         -0.18         2.01 o                         
   0   5   3        110.22        126.37         4.95 o                         
   1   5   3         13.95         23.46         2.95 o                         
   2   5   3         88.61         88.35         4.71 o                         
   3   5   3        446.05        481.37        16.38 o                         
   4   5   3         18.84         19.41         3.54 o                         
   5   5   3          3.88          1.56         2.31 o                         
   6   5   3         49.90         49.18         4.74 o                         
   7   5   3        128.66        103.72         8.21 o                         
   8   5   3         29.06         21.70         8.02 o                         
   9   5   3          0.75          4.42         7.14 o                         
  10   5   3         45.72         55.39        24.83 o                         
  11   5   3         40.86         59.77        41.35 o                         
 -13   6   3         14.77          8.54         6.50 o                         
 -12   6   3         12.68         22.36         5.95 o                         
 -11   6   3          8.80         11.89         5.16 o                         
 -10   6   3          0.38          2.78         4.51 o                         
  -9   6   3        209.84        230.86        12.62 o                         
  -8   6   3         16.90         12.24         3.88 o                         
  -7   6   3        155.08        141.74         8.03 o                         
  -6   6   3         45.28         61.81         6.79 o                         
  -5   6   3          1.47         -2.51         2.51 o                         
  -4   6   3        427.02        407.30        15.00 o                         
  -3   6   3        989.67        952.66        29.56 o                         
  -2   6   3        760.97        936.36        28.85 o                         
  -1   6   3          4.34          7.96         2.88 o                         
   0   6   3          0.08          6.62         3.11 o                         
   1   6   3        602.20        672.16        24.74 o                         
   2   6   3         38.16         52.91         3.61 o                         
   3   6   3        172.53        205.02         8.13 o                         
   4   6   3         15.02         18.94         3.04 o                         
   5   6   3         78.59         77.81         5.23 o                         
   6   6   3        181.99        174.69         9.67 o                         
   7   6   3         15.24         17.85         4.78 o                         
   8   6   3          0.21          6.80         5.70 o                         
   9   6   3         40.79         58.57        10.07 o                         
  10   6   3          4.29         -1.22         8.02 o                         
  11   6   3         33.47         70.11        15.13 o                         
 -13   7   3          0.00          5.38         5.60 o                         
 -12   7   3          0.02         -0.84         4.88 o                         
 -11   7   3          5.38          8.23         4.60 o                         
 -10   7   3         16.66         12.49         4.45 o                         
  -9   7   3          5.64          0.80         3.89 o                         
  -8   7   3        194.90        217.87        11.09 o                         
  -7   7   3         27.42         31.42         4.35 o                         
  -6   7   3        802.45        775.36        31.79 o                         
  -5   7   3         82.16         90.73         5.31 o                         
  -4   7   3         73.85         68.72         5.49 o                         
  -3   7   3        677.75        621.09        25.30 o                         
  -2   7   3       3591.18       3372.80       135.74 o                         
  -1   7   3       1127.80       1028.31        33.37 o                         
   0   7   3        258.24        238.02         9.35 o                         
   1   7   3          0.47         -1.48         2.45 o                         
   2   7   3          2.79         -0.02         2.63 o                         
   3   7   3        282.76        265.80        11.41 o                         
   4   7   3          0.02          2.70         2.76 o                         
   5   7   3        194.62        218.27        10.23 o                         
   6   7   3         11.29         13.98         4.50 o                         
   7   7   3          3.93         -4.02         4.02 o                         
   8   7   3         29.80         19.17         6.49 o                         
   9   7   3         39.40         48.40        15.22 o                         
  10   7   3         36.19         45.87        13.21 o                         
 -12   8   3         10.61         12.77         6.44 o                         
 -11   8   3          0.50          4.17         4.52 o                         
 -10   8   3         47.81         46.43         5.82 o                         
  -9   8   3          7.49          8.90         4.24 o                         
  -8   8   3         18.76         15.78         4.27 o                         
  -7   8   3        632.67        632.11        25.23 o                         
  -6   8   3        106.93        118.96         6.86 o                         
  -5   8   3         16.37         11.37         2.84 o                         
  -4   8   3        379.72        346.95        15.83 o                         
  -3   8   3          1.55         -3.24         3.80 o                         
  -2   8   3        118.20        151.68         8.35 o                         
  -1   8   3         16.56         13.98         3.17 o                         
   0   8   3        180.84        179.61         9.38 o                         
   1   8   3        133.87        132.15         6.83 o                         
   2   8   3          1.24          3.67         2.87 o                         
   3   8   3         58.41         49.61         4.41 o                         
   4   8   3         13.29         14.20         3.50 o                         
   5   8   3         49.40         50.34         5.62 o                         
   6   8   3         32.94         28.24         4.67 o                         
   7   8   3          6.67          9.15         5.57 o                         
   8   8   3          0.01         -0.90         5.90 o                         
   9   8   3          2.67         10.98         8.27 o                         
  10   8   3         13.98         24.71        10.53 o                         
 -12   9   3          3.44          2.71         6.68 o                         
 -11   9   3         37.33         28.24         6.26 o                         
 -10   9   3        172.62        200.00        13.35 o                         
  -9   9   3          1.35          0.79         4.65 o                         
  -8   9   3          1.42          2.21         3.84 o                         
  -7   9   3         15.99         18.54         4.38 o                         
  -6   9   3        166.86        178.94         9.35 o                         
  -5   9   3         12.32          8.58         4.08 o                         
  -4   9   3          0.03          1.36         3.51 o                         
  -3   9   3         58.79         33.82         6.54 o                         
  -2   9   3          2.77          8.08         3.63 o                         
  -1   9   3          2.67          6.59         3.71 o                         
   0   9   3         34.55         34.50         3.82 o                         
   1   9   3          4.04          3.38         3.53 o                         
   2   9   3        411.52        387.47        17.19 o                         
   3   9   3        206.54        182.81         9.80 o                         
   4   9   3         31.00         20.28         6.82 o                         
   5   9   3          1.70         -4.19         4.19 o                         
   6   9   3          4.87          9.54         4.80 o                         
   7   9   3         18.36         19.17        13.03 o                         
   8   9   3         48.02         54.77         8.95 o                         
   9   9   3          6.28         -2.87         7.69 o                         
  10   9   3          0.69          9.01        12.09 o                         
 -11  10   3          7.01         13.66         6.24 o                         
 -10  10   3         27.21         22.11         6.05 o                         
  -9  10   3         11.25         13.44         6.14 o                         
  -8  10   3          0.11         -4.14         4.14 o                         
  -7  10   3        548.28        603.38        26.55 o                         
  -6  10   3        432.16        448.78        20.69 o                         
  -5  10   3          7.49          0.46         4.84 o                         
  -4  10   3          7.49         10.48         3.68 o                         
  -3  10   3        275.56        254.72        12.58 o                         
  -2  10   3         88.68         66.08         5.60 o                         
  -1  10   3        104.81        120.85         7.67 o                         
   0  10   3          5.40         -0.54         2.95 o                         
   1  10   3         84.44         93.79         6.70 o                         
   2  10   3         35.57         25.09         5.18 o                         
   3  10   3         43.86         40.60         5.16 o                         
   4  10   3          0.00         -0.21         4.00 o                         
   5  10   3         41.21         44.67         5.66 o                         
   6  10   3         32.74         40.20         6.13 o                         
   7  10   3          6.84          5.79         6.46 o                         
   8  10   3          0.16          1.53         8.06 o                         
   9  10   3          0.58        -10.21        10.21 o                         
 -11  11   3          0.06          3.45         8.65 o                         
 -10  11   3        130.39        153.77        13.23 o                         
  -9  11   3          5.11          6.65         5.48 o                         
  -8  11   3          0.00          4.89         5.96 o                         
  -7  11   3          1.58         -5.22         5.22 o                         
  -6  11   3          0.64         -2.48         4.30 o                         
  -5  11   3          0.73          1.17         4.36 o                         
  -4  11   3         91.34        112.32         7.81 o                         
  -3  11   3          5.32          9.21         5.14 o                         
  -2  11   3          0.15         -2.07         4.16 o                         
  -1  11   3         95.60         94.53         6.91 o                         
   0  11   3          4.59          1.42         3.77 o                         
   1  11   3         27.80         26.80         5.37 o                         
   2  11   3        352.47        398.75        17.23 o                         
   3  11   3          8.39         15.97         5.01 o                         
   4  11   3          0.64         10.93         5.11 o                         
   5  11   3          1.44          4.07         5.17 o                         
   6  11   3          0.18          2.17         7.43 o                         
   7  11   3          1.11         -7.54         7.54 o                         
   8  11   3          2.34          7.37         8.31 o                         
   9  11   3          4.81         17.96        12.70 o                         
 -10  12   3          0.23         -3.46         7.22 o                         
  -9  12   3          0.16         -6.10         6.10 o                         
  -8  12   3          1.09         -1.58         4.98 o                         
  -7  12   3          2.15          4.53         4.94 o                         
  -6  12   3         32.74         34.55         5.92 o                         
  -5  12   3         10.55          8.40         4.32 o                         
  -4  12   3          4.84          1.78         5.77 o                         
  -3  12   3          3.88          4.55         4.19 o                         
  -2  12   3          1.80         -0.01         4.23 o                         
  -1  12   3         10.40          9.44         5.22 o                         
   0  12   3          8.65         -0.07         3.89 o                         
   1  12   3        115.90        145.38        12.78 o                         
   2  12   3         19.50         14.22         4.91 o                         
   3  12   3         35.51         16.29         4.79 o                         
   4  12   3          0.01          0.39         5.14 o                         
   5  12   3         16.20         11.65         6.34 o                         
   6  12   3         11.51          3.96         8.11 o                         
   7  12   3          0.71         -1.43        10.86 o                         
   8  12   3          0.28         -7.71         7.79 o                         
 -10  13   3          0.88          5.89         7.67 o                         
  -9  13   3          1.80         -1.12         6.86 o                         
  -8  13   3          0.00          3.77         6.18 o                         
  -7  13   3          0.33          4.79         6.13 o                         
  -6  13   3         36.11         25.79         6.27 o                         
  -5  13   3        186.15        189.97        12.31 o                         
  -4  13   3          2.49          0.93         4.13 o                         
  -3  13   3          6.34          5.05         5.01 o                         
  -2  13   3          1.89         11.17         6.05 o                         
  -1  13   3          3.51         -0.17         5.25 o                         
   0  13   3          2.84         -1.73         5.51 o                         
   1  13   3         16.24         19.44         6.68 o                         
   2  13   3          0.22         -5.36         5.36 o                         
   3  13   3          1.76         -5.55         5.55 o                         
   4  13   3         14.04         13.80         6.49 o                         
   5  13   3          1.10          5.17         7.90 o                         
   6  13   3          1.17         -0.93         8.34 o                         
   7  13   3          6.25          5.62         8.87 o                         
  -9  14   3          0.11         -2.29         7.17 o                         
  -8  14   3          0.03         -6.13         6.13 o                         
  -7  14   3          0.34         -3.23         5.72 o                         
  -6  14   3          6.05          2.99         5.88 o                         
  -5  14   3          4.96         -2.38         7.71 o                         
  -4  14   3          2.29         -0.01         6.14 o                         
  -3  14   3          5.33         -0.81         5.82 o                         
  -2  14   3         32.87         24.31         7.99 o                         
  -1  14   3          6.38          1.98         7.26 o                         
   0  14   3          0.01          2.86         6.08 o                         
   1  14   3         41.22         27.12         7.31 o                         
   2  14   3          5.36          2.15         6.50 o                         
   3  14   3          1.39          0.06         6.79 o                         
   4  14   3          2.72          1.56         6.58 o                         
   5  14   3          0.51         -4.52        11.67 o                         
   6  14   3          6.52        -11.39        14.34 o                         
  -8  15   3          3.59         -7.63         9.29 o                         
  -7  15   3          2.80          0.48         8.65 o                         
  -6  15   3          0.32          6.37         8.70 o                         
  -5  15   3          0.10         -0.36         6.48 o                         
  -4  15   3          5.33          2.45         6.49 o                         
  -3  15   3          0.92         -1.17         6.08 o                         
  -2  15   3          0.26          3.81         6.55 o                         
  -1  15   3         27.58         14.65         7.28 o                         
   0  15   3          0.51          5.25         6.85 o                         
   1  15   3          6.92         -6.31         6.31 o                         
   2  15   3         45.60         40.89         9.02 o                         
   3  15   3         12.99          5.09         7.53 o                         
   4  15   3          8.06          4.63        20.27 o                         
   5  15   3          0.22        -12.74        15.64 o                         
  -7  16   3          2.35         -9.77         9.93 o                         
  -6  16   3          8.34         28.86        12.02 o                         
  -5  16   3          2.16         -2.12         9.00 o                         
  -4  16   3          0.27         -4.67         7.58 o                         
  -3  16   3          8.10          7.60         7.15 o                         
  -2  16   3          0.48          4.72         6.94 o                         
  -1  16   3          0.15         -3.00         6.86 o                         
   0  16   3          0.52          5.67         7.41 o                         
   1  16   3          3.82         -1.30         8.68 o                         
   2  16   3         40.36          4.37         9.97 o                         
   3  16   3          1.35         17.19        10.42 o                         
   4  16   3          0.67         16.22        20.27 o                         
  -5  17   3          1.50          4.21        10.87 o                         
  -4  17   3          1.98         -2.65        10.63 o                         
  -3  17   3          1.28          4.09        11.30 o                         
  -2  17   3          2.69         -6.93         9.98 o                         
  -1  17   3          4.02          1.28        10.97 o                         
   0  17   3          4.56          4.30        11.63 o                         
   1  17   3          0.00          2.41        10.02 o                         
   2  17   3         13.34         17.81        10.78 o                         
 -14   0   4          1.02         -2.53        10.23 o                         
 -12   0   4        100.82        109.89        13.01 o                         
 -10   0   4          8.13         -1.13         5.97 o                         
  -8   0   4         76.10         85.93        12.60 o                         
  -6   0   4        891.19        900.23        42.28 o                         
  -4   0   4          8.74          4.75         5.14 o                         
  -2   0   4        705.56        758.60        31.54 o                         
   0   0   4        299.94        257.55        15.12 o                         
   2   0   4       2280.07       2500.39       139.84 o                         
   4   0   4        739.86        779.73        46.33 o                         
   6   0   4        590.01        575.01        46.05 o                         
   8   0   4         31.81         48.66        10.72 o                         
  10   0   4          5.49         -8.69        12.16 o                         
 -14   1   4          8.35          4.33         6.96 o                         
 -13   1   4          0.52         -1.34         5.34 o                         
 -12   1   4         24.35         18.98         5.92 o                         
 -11   1   4        173.20        169.25        11.26 o                         
 -10   1   4          2.88         -2.84         5.09 o                         
  -9   1   4        182.92        165.63         9.58 o                         
  -8   1   4         42.11         39.13         4.73 o                         
  -7   1   4        329.60        319.65        13.97 o                         
  -6   1   4        265.96        305.95        12.31 o                         
  -5   1   4        330.95        335.27        13.78 o                         
  -4   1   4       2289.73       2580.05        80.70 o                         
  -3   1   4        651.33        780.22        21.27 o                         
  -2   1   4          5.00          2.39         1.73 o                         
  -1   1   4        560.45        740.53        20.96 o                         
   0   1   4       1007.25        981.74        31.89 o                         
   1   1   4         20.92         34.18         2.96 o                         
   2   1   4       1388.10       1361.27        54.96 o                         
   3   1   4        288.73        344.20        16.58 o                         
   4   1   4         39.48         38.47         3.62 o                         
   5   1   4          2.77          4.99         3.17 o                         
   6   1   4        274.68        286.06        17.58 o                         
   7   1   4        121.66        125.26        10.55 o                         
   8   1   4         80.00         71.16        10.39 o                         
   9   1   4         24.12         22.73        12.45 o                         
  10   1   4         46.93         33.81        22.01 o                         
  11   1   4          6.88          8.11        14.48 o                         
 -14   2   4         14.05         10.99         7.01 o                         
 -13   2   4          0.10         -2.57         6.05 o                         
 -12   2   4         36.31         45.71         6.69 o                         
 -11   2   4        252.11        217.43        12.53 o                         
 -10   2   4        150.19        139.58        15.21 o                         
  -9   2   4          5.62          5.61         4.32 o                         
  -8   2   4        653.26        594.86        24.05 o                         
  -7   2   4        771.69        708.23        27.35 o                         
  -6   2   4         60.25         97.86         6.10 o                         
  -5   2   4        364.68        332.21        12.16 o                         
  -4   2   4        824.57        753.87        23.45 o                         
  -3   2   4       5120.98       5728.39       155.19 o                         
  -2   2   4       1115.24       1228.84        33.52 o                         
  -1   2   4        462.47        445.92        14.07 o                         
   0   2   4       1118.22       1320.99        40.74 o                         
   1   2   4         76.64         90.76         5.27 o                         
   2   2   4        191.79        164.13         8.58 o                         
   3   2   4         33.27         26.77         3.07 o                         
   4   2   4        230.61        196.92         8.70 o                         
   5   2   4        216.89        226.44         9.91 o                         
   6   2   4        140.39        146.43         9.13 o                         
   7   2   4        186.96        174.02        12.34 o                         
   8   2   4          1.57         -2.10         6.54 o                         
   9   2   4          0.16         -7.33         8.39 o                         
  10   2   4          0.91         -7.38        13.90 o                         
  11   2   4          6.02         10.40        16.51 o                         
 -14   3   4          1.26         -6.04         6.04 o                         
 -13   3   4          1.28         -1.28         5.61 o                         
 -12   3   4         13.24         11.35         5.31 o                         
 -11   3   4         30.24         18.24         5.26 o                         
 -10   3   4         97.41         80.52         7.12 o                         
  -9   3   4          4.90          7.06         3.86 o                         
  -8   3   4         32.50         29.31         4.41 o                         
  -7   3   4        283.40        234.41        11.26 o                         
  -6   3   4        555.26        550.72        21.66 o                         
  -5   3   4         24.67         27.02         2.82 o                         
  -4   3   4          0.01          0.62         2.13 o                         
  -3   3   4        229.43        204.74         7.21 o                         
  -2   3   4       1335.62       1245.82        35.71 o                         
  -1   3   4         11.41          1.28         1.75 o                         
   0   3   4        111.16        120.77         4.41 o                         
   1   3   4         30.84         25.68         3.07 o                         
   2   3   4        185.92        180.21         9.93 o                         
   3   3   4         97.67        123.98         7.46 o                         
   4   3   4        107.95        114.34         5.78 o                         
   5   3   4        257.98        258.96        11.18 o                         
   6   3   4        128.28        135.30         8.88 o                         
   7   3   4          1.57         -0.38         3.74 o                         
   8   3   4         18.49         21.26         7.22 o                         
   9   3   4         76.95        111.20        15.85 o                         
  10   3   4          7.31          1.37        16.51 o                         
 -14   4   4          6.94          6.44         6.30 o                         
 -13   4   4         14.89         20.97         5.86 o                         
 -12   4   4          1.88          1.45         5.00 o                         
 -11   4   4         11.57         19.54         5.34 o                         
 -10   4   4          2.88          2.62         4.19 o                         
  -9   4   4         86.86         98.73         7.88 o                         
  -8   4   4        104.49        111.04         7.34 o                         
  -7   4   4        250.80        278.45        12.76 o                         
  -6   4   4        894.92        832.34        28.05 o                         
  -5   4   4        467.13        439.57        17.32 o                         
  -4   4   4        788.37        865.57        26.94 o                         
  -3   4   4        924.12        861.44        27.76 o                         
  -2   4   4         84.26         70.61         3.46 o                         
  -1   4   4         65.29         84.75         3.66 o                         
   0   4   4         38.50         69.05         3.49 o                         
   1   4   4        241.91        293.18        10.69 o                         
   2   4   4        638.81        753.55        29.19 o                         
   3   4   4        187.57        216.59        21.54 o                         
   4   4   4        317.26        337.93        12.90 o                         
   5   4   4         26.11         30.43         3.39 o                         
   6   4   4        333.93        358.97        22.80 o                         
   7   4   4          2.13         -4.03         4.03 o                         
   8   4   4          0.79          6.34         6.02 o                         
   9   4   4          3.22          3.99         8.70 o                         
  10   4   4         64.25        100.15        16.91 o                         
 -13   5   4          0.76          7.25         5.42 o                         
 -12   5   4          0.03         -4.56         4.75 o                         
 -11   5   4          2.11         -0.05         4.14 o                         
 -10   5   4         30.27         30.49         4.80 o                         
  -9   5   4        267.53        277.81        13.00 o                         
  -8   5   4        216.50        228.56        10.78 o                         
  -7   5   4        463.30        472.64        18.30 o                         
  -6   5   4        111.99        113.88         6.60 o                         
  -5   5   4         29.20         28.40         3.15 o                         
  -4   5   4         37.44         25.21         3.21 o                         
  -3   5   4        467.57        431.64        15.15 o                         
  -2   5   4         28.31         65.65         4.31 o                         
  -1   5   4        171.96        163.72         9.72 o                         
   0   5   4         19.57         29.61         2.70 o                         
   1   5   4          0.01         -0.21         1.82 o                         
   2   5   4        118.84        160.54         6.45 o                         
   3   5   4         49.11         52.41         3.38 o                         
   4   5   4         17.41         13.79         2.80 o                         
   5   5   4        193.25        207.78        10.63 o                         
   6   5   4          9.06         11.69         6.35 o                         
   7   5   4        116.53        118.07        13.55 o                         
   8   5   4          0.08          1.82         6.58 o                         
   9   5   4          0.45          6.77         7.71 o                         
  10   5   4         54.53         71.42        14.51 o                         
 -13   6   4         13.43         24.23         7.12 o                         
 -12   6   4         25.95         34.96         6.42 o                         
 -11   6   4          1.06         -3.76         4.17 o                         
 -10   6   4          4.67         -2.28         3.87 o                         
  -9   6   4         13.94         12.40         3.89 o                         
  -8   6   4       1152.38       1110.16        37.27 o                         
  -7   6   4         32.48         26.81         3.82 o                         
  -6   6   4         28.02         25.42         3.70 o                         
  -5   6   4         23.02         14.97         3.64 o                         
  -4   6   4        364.36        364.63        14.93 o                         
  -3   6   4         38.53         46.95         3.51 o                         
  -2   6   4      13690.44      13249.59       431.83 o                         
  -1   6   4        171.65        158.83         9.80 o                         
   0   6   4        144.15        182.94         7.45 o                         
   1   6   4         10.08         17.46         2.85 o                         
   2   6   4        220.85        220.73         9.09 o                         
   3   6   4        120.53        146.93         8.60 o                         
   4   6   4          2.90          8.07         2.53 o                         
   5   6   4         12.20          6.08         5.44 o                         
   6   6   4          0.58          4.53         5.25 o                         
   7   6   4          5.80          9.70         5.51 o                         
   8   6   4          0.04         -5.71         6.98 o                         
   9   6   4          0.01         -7.03         7.03 o                         
  10   6   4         14.15         17.29        11.12 o                         
 -13   7   4          5.87         11.26         6.31 o                         
 -12   7   4          2.77          0.87         4.74 o                         
 -11   7   4          3.90          4.39         4.49 o                         
 -10   7   4        131.15        131.07         8.85 o                         
  -9   7   4          2.48          5.69         3.97 o                         
  -8   7   4        119.56        138.20         8.51 o                         
  -7   7   4         51.73         48.55         5.10 o                         
  -6   7   4         38.88         27.46         4.72 o                         
  -5   7   4          0.87          0.77         2.92 o                         
  -4   7   4         37.70         47.68         3.72 o                         
  -3   7   4        771.58        776.26        27.17 o                         
  -2   7   4          8.73         10.88         2.83 o                         
  -1   7   4        139.30        151.65         6.72 o                         
   0   7   4         97.67        114.70         5.84 o                         
   1   7   4          8.37         10.04         3.33 o                         
   2   7   4         14.88         11.60         3.80 o                         
   3   7   4          2.37          3.81         3.13 o                         
   4   7   4         85.02         80.19         5.63 o                         
   5   7   4         64.59         70.30         5.71 o                         
   6   7   4        120.41        132.75        10.79 o                         
   7   7   4         15.06         17.45         6.26 o                         
   8   7   4         20.23          5.81        12.88 o                         
   9   7   4          0.48         -7.37         7.37 o                         
  10   7   4         11.37         25.69        12.18 o                         
 -12   8   4         16.53         10.33         6.01 o                         
 -11   8   4         11.43         11.72         7.46 o                         
 -10   8   4         70.98         80.03         7.11 o                         
  -9   8   4         62.37         61.21         6.25 o                         
  -8   8   4          0.15         -2.64         3.78 o                         
  -7   8   4        148.27        116.75         7.67 o                         
  -6   8   4          0.07         -3.14         3.14 o                         
  -5   8   4         98.24        110.40         6.68 o                         
  -4   8   4         81.59         86.20         6.55 o                         
  -3   8   4        275.39        314.28        14.56 o                         
  -2   8   4       1253.93       1211.62        44.07 o                         
  -1   8   4          0.19         -2.41         2.41 o                         
   0   8   4        208.93        188.22         9.35 o                         
   1   8   4          0.76          3.14         2.62 o                         
   2   8   4        163.85        156.11         8.00 o                         
   3   8   4          0.50          0.07         2.89 o                         
   4   8   4          0.01         -3.76         3.76 o                         
   5   8   4          1.05         -4.64         4.64 o                         
   6   8   4          6.35          9.09         6.99 o                         
   7   8   4          0.31          0.09         5.91 o                         
   8   8   4          1.94         14.36         7.85 o                         
   9   8   4          2.04          8.14         8.55 o                         
 -12   9   4         53.49         57.33         8.72 o                         
 -11   9   4         31.04         35.02         8.26 o                         
 -10   9   4         11.58          7.60         6.15 o                         
  -9   9   4          3.06          1.22         4.70 o                         
  -8   9   4          3.49         -0.67         4.48 o                         
  -7   9   4       1150.53       1243.73        46.78 o                         
  -6   9   4        372.84        402.60        17.42 o                         
  -5   9   4          0.39         -4.29         5.18 o                         
  -4   9   4         52.50         44.44         5.12 o                         
  -3   9   4        110.35        104.14         8.34 o                         
  -2   9   4         71.30         91.10         6.43 o                         
  -1   9   4         18.47         15.27         3.63 o                         
   0   9   4          1.61         -3.22         3.40 o                         
   1   9   4         36.82         39.46         4.43 o                         
   2   9   4        531.89        559.07        23.64 o                         
   3   9   4         25.80         26.46         4.99 o                         
   4   9   4         36.40         36.04         4.86 o                         
   5   9   4          0.88          1.40         6.46 o                         
   6   9   4         52.05         44.10         7.43 o                         
   7   9   4         20.59         24.02         9.35 o                         
   8   9   4          3.78         16.32         8.37 o                         
   9   9   4          2.54          3.51         8.76 o                         
 -12  10   4          1.10         -7.04         7.04 o                         
 -11  10   4         32.62         40.34         7.20 o                         
 -10  10   4        182.13        188.31        12.54 o                         
  -9  10   4         16.12          8.97         5.01 o                         
  -8  10   4          0.00         -4.40         4.40 o                         
  -7  10   4        144.99        137.75         9.57 o                         
  -6  10   4         14.39         14.34         5.02 o                         
  -5  10   4         67.30         65.41         6.54 o                         
  -4  10   4         55.41         57.78         5.83 o                         
  -3  10   4        293.26        251.85        12.78 o                         
  -2  10   4          0.39          1.48         3.93 o                         
  -1  10   4          0.56         -3.89         3.89 o                         
   0  10   4         25.23         28.59         4.07 o                         
   1  10   4          6.15          2.17         3.51 o                         
   2  10   4          4.35         10.25         3.99 o                         
   3  10   4          1.29          2.83         3.95 o                         
   4  10   4         16.99         30.48         5.10 o                         
   5  10   4         42.84         24.46         6.64 o                         
   6  10   4         41.74         39.68         7.59 o                         
   7  10   4         11.70          4.98         6.64 o                         
   8  10   4          0.90         -0.99        10.12 o                         
 -11  11   4          5.07         17.92         8.35 o                         
 -10  11   4          0.83          2.35         5.70 o                         
  -9  11   4          2.17         -5.03         5.03 o                         
  -8  11   4         20.51         24.89         5.62 o                         
  -7  11   4         53.89         52.50         6.62 o                         
  -6  11   4         12.42         13.94         5.00 o                         
  -5  11   4          0.00         -4.19         4.28 o                         
  -4  11   4         16.09          4.99         4.68 o                         
  -3  11   4         21.92         23.42         5.14 o                         
  -2  11   4          0.32         -1.21         4.77 o                         
  -1  11   4          3.19         -0.05         4.49 o                         
   0  11   4         99.78        107.24         6.96 o                         
   1  11   4         31.60         30.87         4.69 o                         
   2  11   4         64.06         77.96         6.39 o                         
   3  11   4          0.25         -3.94         3.94 o                         
   4  11   4          3.52          2.19         4.41 o                         
   5  11   4         33.72         20.32         9.02 o                         
   6  11   4         41.66         57.48        12.71 o                         
   7  11   4         14.50         17.43        14.21 o                         
   8  11   4          2.00          0.25        11.32 o                         
 -10  12   4         24.39         30.98         9.36 o                         
  -9  12   4          3.41          3.27         5.43 o                         
  -8  12   4          0.04         -4.78         4.78 o                         
  -7  12   4         18.13         11.80         5.26 o                         
  -6  12   4         69.54         83.73         7.76 o                         
  -5  12   4         76.71         97.17         8.93 o                         
  -4  12   4          0.09         -1.96         4.22 o                         
  -3  12   4         48.48         55.03         6.82 o                         
  -2  12   4          0.13          0.95         4.82 o                         
  -1  12   4          2.03          1.21         4.74 o                         
   0  12   4          0.19          5.02         4.58 o                         
   1  12   4         57.81         48.14         7.77 o                         
   2  12   4          0.68         -3.94         4.90 o                         
   3  12   4          2.83         -1.89         4.71 o                         
   4  12   4          5.52          6.10         6.89 o                         
   5  12   4          2.30          3.78         8.18 o                         
   6  12   4          0.44         -0.99         8.23 o                         
   7  12   4         13.06         22.27        10.29 o                         
 -10  13   4         12.51          1.85         7.80 o                         
  -9  13   4          0.83         -0.92         7.12 o                         
  -8  13   4          0.68          9.37         6.50 o                         
  -7  13   4          1.13         -3.64         5.13 o                         
  -6  13   4        126.67        139.64         9.90 o                         
  -5  13   4          0.48         -3.59         4.51 o                         
  -4  13   4          8.77          2.45         6.88 o                         
  -3  13   4          4.30         10.26         5.43 o                         
  -2  13   4          4.34         -5.77         5.77 o                         
  -1  13   4          0.33          7.44         6.24 o                         
   0  13   4          1.06          6.26         6.01 o                         
   1  13   4         63.19         92.08         9.97 o                         
   2  13   4        194.05        223.94        17.20 o                         
   3  13   4          0.71         -2.88         6.08 o                         
   4  13   4          0.79         -5.53        10.36 o                         
   5  13   4          3.25         -9.22         9.96 o                         
   6  13   4          0.59         -8.92         8.92 o                         
   7  13   4          8.47          4.60         8.52 o                         
  -9  14   4          0.27         -7.54         7.54 o                         
  -8  14   4          5.75          2.34         6.87 o                         
  -7  14   4          3.00         12.99         6.40 o                         
  -6  14   4         30.75         30.24         6.07 o                         
  -5  14   4          5.14         -5.69         5.69 o                         
  -4  14   4          1.01          6.49         5.45 o                         
  -3  14   4          8.46         14.91         6.69 o                         
  -2  14   4          0.36         -0.68         5.86 o                         
  -1  14   4          0.39          2.76         6.00 o                         
   0  14   4          7.36          0.30         5.90 o                         
   1  14   4          8.67         28.37         7.54 o                         
   2  14   4         10.28         -0.56         7.00 o                         
   3  14   4         20.83         33.47         9.42 o                         
   4  14   4          6.73          4.34        10.56 o                         
   5  14   4          0.00         -3.82        12.45 o                         
   6  14   4          2.60        -15.06        15.06 o                         
  -8  15   4          0.71         -4.75        10.49 o                         
  -7  15   4          0.21         -5.42        10.47 o                         
  -6  15   4          2.23          1.25         8.50 o                         
  -5  15   4          2.73         -0.61         6.80 o                         
  -4  15   4          9.74         24.04         7.63 o                         
  -3  15   4         12.76          1.71         6.25 o                         
  -2  15   4         18.29         15.73         7.19 o                         
  -1  15   4         12.33          1.84         6.43 o                         
   0  15   4          0.07         -2.18         6.40 o                         
   1  15   4         10.12          7.79         7.20 o                         
   2  15   4          0.17          0.26         7.09 o                         
   3  15   4          0.33        -10.99        11.95 o                         
   4  15   4          0.03        -12.16        17.96 o                         
   5  15   4          0.40        -17.38        17.38 o                         
  -7  16   4          3.96          9.71        24.47 o                         
  -6  16   4          1.88          5.75        10.50 o                         
  -5  16   4          3.61         -8.97         9.08 o                         
  -4  16   4          3.51          0.24         9.17 o                         
  -3  16   4          2.26          4.33         7.88 o                         
  -2  16   4          0.00          3.09         7.94 o                         
  -1  16   4          1.44         10.84         8.86 o                         
   0  16   4          0.45          7.71         8.32 o                         
   1  16   4          1.25          3.43        10.11 o                         
   2  16   4          0.48          3.04        13.50 o                         
   3  16   4          0.09          7.53        19.70 o                         
  -5  17   4          0.79          9.68        10.97 o                         
  -4  17   4          0.86         -5.31        15.13 o                         
  -3  17   4         10.27         15.43        10.88 o                         
  -2  17   4          0.80         -4.25        10.86 o                         
  -1  17   4          1.92         -4.30        10.28 o                         
   0  17   4          0.13         -0.58        13.32 o                         
   1  17   4          0.50         -0.79        10.01 o                         
 -13   0   5         50.01         59.72        10.87 o                         
 -11   0   5         66.01         65.64         9.88 o                         
  -9   0   5        160.06        148.93        22.24 o                         
  -7   0   5        139.66        119.18        10.07 o                         
  -5   0   5         60.88         88.44         7.11 o                         
  -3   0   5       4986.82       5195.06       192.32 o                         
  -1   0   5        180.13        141.14         9.34 o                         
   1   0   5       1241.34       1298.76        74.31 o                         
   3   0   5       1060.69       1144.57        70.88 o                         
   5   0   5         20.52         21.33         6.48 o                         
   7   0   5          0.03         -8.11        11.01 o                         
   9   0   5         19.88         13.32        16.22 o                         
 -14   1   5          0.03         -5.82         5.82 o                         
 -13   1   5          2.78         -4.78         6.87 o                         
 -12   1   5         14.30         10.77         5.56 o                         
 -11   1   5        254.85        196.03        11.68 o                         
 -10   1   5         78.33         82.48         8.27 o                         
  -9   1   5          8.66         12.98         4.34 o                         
  -8   1   5        256.81        249.92        12.04 o                         
  -7   1   5         11.02          6.19         3.44 o                         
  -6   1   5          0.22          5.30         4.27 o                         
  -5   1   5        499.98        487.14        16.13 o                         
  -4   1   5         32.32         54.86         3.39 o                         
  -3   1   5        221.01        280.22         8.93 o                         
  -2   1   5        101.28         69.77         3.35 o                         
  -1   1   5        443.88        554.84        17.04 o                         
   0   1   5        367.57        342.97        11.47 o                         
   1   1   5       3137.49       3348.17       133.66 o                         
   2   1   5          9.17         10.90         2.98 o                         
   3   1   5          4.89         11.71         3.93 o                         
   4   1   5          0.52         -3.32         3.32 o                         
   5   1   5        481.69        480.03        32.36 o                         
   6   1   5         96.27         80.30         8.06 o                         
   7   1   5         56.72         49.83        22.59 o                         
   8   1   5          8.84         20.59        10.56 o                         
   9   1   5         21.64         46.94        13.09 o                         
  10   1   5          0.41          2.08        10.39 o                         
 -14   2   5         17.70         13.67         7.58 o                         
 -13   2   5         39.63         36.17         6.99 o                         
 -12   2   5          5.30          4.05         5.06 o                         
 -11   2   5         32.27         30.82         5.71 o                         
 -10   2   5          0.06         -1.73         4.22 o                         
  -9   2   5        523.85        469.58        20.21 o                         
  -8   2   5        225.92        226.88        12.14 o                         
  -7   2   5        120.26        143.20         7.95 o                         
  -6   2   5        416.20        384.88        14.96 o                         
  -5   2   5        104.39         96.32         4.86 o                         
  -4   2   5        250.13        260.94         9.33 o                         
  -3   2   5        494.98        508.87        14.96 o                         
  -2   2   5         38.60         41.92         2.66 o                         
  -1   2   5         25.01         45.19         3.55 o                         
   0   2   5         11.91         20.39         6.92 o                         
   1   2   5        334.23        267.14        12.22 o                         
   2   2   5        422.02        418.61        18.28 o                         
   3   2   5        127.54        142.56         7.50 o                         
   4   2   5        104.55        112.98         7.29 o                         
   5   2   5        639.29        628.97        29.69 o                         
   6   2   5        870.54        884.23        54.66 o                         
   7   2   5         49.75         40.08         8.52 o                         
   8   2   5          0.32          0.23         8.80 o                         
   9   2   5          0.44         -9.02        15.06 o                         
  10   2   5         29.78         18.58        11.38 o                         
 -14   3   5          0.11         -3.32         6.04 o                         
 -13   3   5         20.69         20.44         6.29 o                         
 -12   3   5         12.88          7.56         5.34 o                         
 -11   3   5         20.03         18.41         5.26 o                         
 -10   3   5          1.78         -0.20         4.01 o                         
  -9   3   5        250.81        227.51        11.83 o                         
  -8   3   5         95.86        108.86         7.30 o                         
  -7   3   5        912.41        932.72        32.99 o                         
  -6   3   5        314.89        307.94        12.46 o                         
  -5   3   5         90.32         73.24         4.31 o                         
  -4   3   5       1332.85       1471.95        44.57 o                         
  -3   3   5       2103.61       2198.34        63.17 o                         
  -2   3   5          1.34         -1.91         1.91 o                         
  -1   3   5        117.58         72.01         5.83 o                         
   0   3   5        638.57        659.12        22.34 o                         
   1   3   5        122.67        152.58         6.69 o                         
   2   3   5        556.11        572.86        26.81 o                         
   3   3   5         15.95          9.98         3.05 o                         
   4   3   5         33.10         42.19         4.58 o                         
   5   3   5          0.39         -3.19         3.95 o                         
   6   3   5        460.21        462.58        31.38 o                         
   7   3   5         11.29         10.34         6.62 o                         
   8   3   5          5.71          0.76         9.31 o                         
   9   3   5          0.09         -1.67         9.73 o                         
  10   3   5          0.78         -6.37        14.48 o                         
 -14   4   5          5.43          5.99         6.36 o                         
 -13   4   5         15.61          7.49         5.83 o                         
 -12   4   5        155.00        183.16        12.30 o                         
 -11   4   5          3.03          2.98         4.55 o                         
 -10   4   5        215.67        203.88        17.73 o                         
  -9   4   5         77.61         90.14         7.05 o                         
  -8   4   5         31.66         28.66         5.36 o                         
  -7   4   5        885.87        805.44        27.59 o                         
  -6   4   5        207.09        218.69         9.52 o                         
  -5   4   5        901.02        899.49        31.33 o                         
  -4   4   5        101.68        167.05         7.13 o                         
  -3   4   5         84.51         85.96         4.49 o                         
  -2   4   5        396.19        474.86        14.76 o                         
  -1   4   5        316.51        271.25        10.10 o                         
   0   4   5        171.95        222.81         8.14 o                         
   1   4   5        119.95        125.89         6.31 o                         
   2   4   5         79.42         58.12         6.00 o                         
   3   4   5         53.14         65.02         5.65 o                         
   4   4   5          1.26         -2.82         2.82 o                         
   5   4   5         49.25         45.20         6.32 o                         
   6   4   5         19.28         18.95         5.61 o                         
   7   4   5         24.05         25.80         7.88 o                         
   8   4   5          7.17        -12.16        18.54 o                         
   9   4   5         16.74         11.21        13.32 o                         
  10   4   5         12.21          6.79        18.83 o                         
 -13   5   5          0.21         -4.10         4.70 o                         
 -12   5   5        166.95        172.56        10.17 o                         
 -11   5   5          0.25          1.54         4.37 o                         
 -10   5   5          0.06         -2.71         3.63 o                         
  -9   5   5         34.42         35.59         4.75 o                         
  -8   5   5        843.42        880.37        40.31 o                         
  -7   5   5        483.49        495.36        19.17 o                         
  -6   5   5        258.49        265.82        12.99 o                         
  -5   5   5          1.98         -2.16         2.70 o                         
  -4   5   5         38.87         33.56         3.94 o                         
  -3   5   5          0.00          2.78         3.11 o                         
  -2   5   5        336.10        391.39        12.62 o                         
  -1   5   5        176.80        146.78         8.74 o                         
   0   5   5         70.10         69.46         3.75 o                         
   1   5   5          8.41         12.78         2.39 o                         
   2   5   5        157.04        177.42         8.43 o                         
   3   5   5          1.24          0.69         3.59 o                         
   4   5   5         37.51         38.68         6.33 o                         
   5   5   5        128.90        111.09        14.06 o                         
   6   5   5        711.97        761.09        50.27 o                         
   7   5   5          7.48          8.28         6.11 o                         
   8   5   5          1.55          4.64         7.33 o                         
   9   5   5          0.14          8.50        10.71 o                         
 -13   6   5          0.01          6.59         7.01 o                         
 -12   6   5          1.48          2.19         4.88 o                         
 -11   6   5         18.23         17.42         4.68 o                         
 -10   6   5          4.77          9.29         4.28 o                         
  -9   6   5         15.29         18.78         4.25 o                         
  -8   6   5         75.63         72.33         5.83 o                         
  -7   6   5         38.11         45.00         4.41 o                         
  -6   6   5        167.67        144.74         6.64 o                         
  -5   6   5        125.20        105.11         5.98 o                         
  -4   6   5          9.60         14.78         3.32 o                         
  -3   6   5       1171.86       1147.72        41.85 o                         
  -2   6   5       1868.15       1954.50        61.79 o                         
  -1   6   5        101.72        126.76         5.91 o                         
   0   6   5          0.02          2.81         2.44 o                         
   1   6   5          4.10          1.19         2.12 o                         
   2   6   5          3.58          8.17         2.46 o                         
   3   6   5          1.59         -1.58         2.86 o                         
   4   6   5         52.46         69.08         7.46 o                         
   5   6   5        298.97        349.26        20.16 o                         
   6   6   5          8.24          0.22         8.48 o                         
   7   6   5          0.68         -5.44         8.61 o                         
   8   6   5          2.64         -1.81         6.70 o                         
   9   6   5          2.36          2.67        20.85 o                         
 -13   7   5         11.52         21.48         8.94 o                         
 -12   7   5          0.64          2.29         5.16 o                         
 -11   7   5          5.99         10.62         5.19 o                         
 -10   7   5          2.81          5.01         4.33 o                         
  -9   7   5         14.42         21.73         4.69 o                         
  -8   7   5        729.42        732.12        29.12 o                         
  -7   7   5       1167.32       1179.16        44.01 o                         
  -6   7   5        102.08        101.89         6.60 o                         
  -5   7   5         10.26         14.42         3.59 o                         
  -4   7   5        197.77        187.76         9.18 o                         
  -3   7   5         18.78         40.14         4.11 o                         
  -2   7   5        224.97        175.49         7.74 o                         
  -1   7   5         54.30         67.75         4.46 o                         
   0   7   5          7.59          3.25         2.99 o                         
   1   7   5         29.33         27.72         3.50 o                         
   2   7   5         39.59         44.41         4.18 o                         
   3   7   5         12.34         12.58         3.31 o                         
   4   7   5        293.93        290.17        13.77 o                         
   5   7   5        104.84        104.10        13.63 o                         
   6   7   5          0.03          0.39         5.23 o                         
   7   7   5         19.02         10.38         7.37 o                         
   8   7   5          0.61          9.03         7.89 o                         
   9   7   5          1.91         -5.03        10.59 o                         
 -13   8   5          6.05          3.72         6.76 o                         
 -12   8   5         25.79         35.01         7.00 o                         
 -11   8   5          7.31          7.10         5.47 o                         
 -10   8   5          0.20         -2.38         4.35 o                         
  -9   8   5         23.41         23.04         4.74 o                         
  -8   8   5         87.05         93.94         7.02 o                         
  -7   8   5        163.50        158.28         9.09 o                         
  -6   8   5          8.82          5.45         3.96 o                         
  -5   8   5        359.43        363.59        15.66 o                         
  -4   8   5         40.76         37.22         4.13 o                         
  -3   8   5        242.38        257.72        12.29 o                         
  -2   8   5         45.65         57.48         4.82 o                         
  -1   8   5         80.65         79.25         5.02 o                         
   0   8   5          9.14         11.08         3.32 o                         
   1   8   5        213.71        219.98        10.92 o                         
   2   8   5         15.06          8.61         3.54 o                         
   3   8   5         65.47         77.85         7.21 o                         
   4   8   5          5.17         -3.57         4.80 o                         
   5   8   5         72.03         72.43        10.90 o                         
   6   8   5          5.03         -1.68         5.70 o                         
   7   8   5         12.35         23.71        12.46 o                         
   8   8   5         17.11         19.21         8.77 o                         
   9   8   5         43.12         69.52        19.11 o                         
 -12   9   5         37.37         52.04         8.76 o                         
 -11   9   5          0.05         -5.12         5.12 o                         
 -10   9   5         35.79         44.78         6.71 o                         
  -9   9   5         28.45         16.66         5.41 o                         
  -8   9   5          1.45         -3.05         4.44 o                         
  -7   9   5        186.48        203.97        11.89 o                         
  -6   9   5         35.66         28.74         4.52 o                         
  -5   9   5         11.56         11.24         5.96 o                         
  -4   9   5         38.04         41.96         5.47 o                         
  -3   9   5          5.69          9.85         4.00 o                         
  -2   9   5         98.58        101.18         6.32 o                         
  -1   9   5          2.45          0.58         2.63 o                         
   0   9   5        175.00        184.64        10.66 o                         
   1   9   5        300.76        264.69        31.51 o                         
   2   9   5         19.61         14.53         5.51 o                         
   3   9   5          0.02          3.22         3.74 o                         
   4   9   5          1.51         -4.02         5.23 o                         
   5   9   5         18.28         16.51         6.21 o                         
   6   9   5         53.07         55.88         8.42 o                         
   7   9   5          9.98         10.15         8.12 o                         
   8   9   5          0.73          8.01         8.40 o                         
 -12  10   5         33.80         27.77         8.02 o                         
 -11  10   5          2.70         -1.82         6.22 o                         
 -10  10   5         38.94         42.93         7.04 o                         
  -9  10   5         19.66         11.35         5.40 o                         
  -8  10   5          0.08         -1.28         6.73 o                         
  -7  10   5        300.10        306.62        15.99 o                         
  -6  10   5         36.50         34.64         5.89 o                         
  -5  10   5          6.50          9.08         4.52 o                         
  -4  10   5        214.63        225.23        12.33 o                         
  -3  10   5       1084.53       1048.64        45.35 o                         
  -2  10   5        146.07        162.78         8.33 o                         
  -1  10   5          2.07         -1.94         3.61 o                         
   0  10   5         12.45          7.76         4.04 o                         
   1  10   5         74.41         84.68        10.00 o                         
   2  10   5        140.76        157.90        11.31 o                         
   3  10   5         11.38          2.82         4.20 o                         
   4  10   5         31.14         37.00         7.19 o                         
   5  10   5          0.97          0.84         5.03 o                         
   6  10   5          6.22          6.97         6.12 o                         
   7  10   5          0.77         -4.23         7.98 o                         
   8  10   5          1.06         -6.47        10.63 o                         
 -11  11   5          3.43         -4.57         6.14 o                         
 -10  11   5          0.06         -4.18         5.41 o                         
  -9  11   5          0.23         -5.20         5.44 o                         
  -8  11   5          1.00         -4.56         4.56 o                         
  -7  11   5         16.96         20.49         5.76 o                         
  -6  11   5          1.80         -0.31         4.58 o                         
  -5  11   5          6.81          4.98         4.71 o                         
  -4  11   5        101.46         98.89         7.91 o                         
  -3  11   5          1.94          3.23         4.34 o                         
  -2  11   5         12.68          8.53         4.46 o                         
  -1  11   5          0.16         -4.13         4.13 o                         
   0  11   5         83.95         92.81         7.00 o                         
   1  11   5          6.26         12.21         4.53 o                         
   2  11   5         37.97         44.38         5.78 o                         
   3  11   5         12.60         13.80         5.17 o                         
   4  11   5          5.46         10.60         6.27 o                         
   5  11   5         16.36         23.45         8.70 o                         
   6  11   5          0.52         -1.11         7.95 o                         
   7  11   5          5.23          4.25        12.20 o                         
 -11  12   5        133.79        146.08        16.57 o                         
 -10  12   5          6.26          4.98         6.60 o                         
  -9  12   5          9.83         15.68         6.43 o                         
  -8  12   5          1.94         -1.42         5.39 o                         
  -7  12   5          0.38         -3.40         4.59 o                         
  -6  12   5          0.45         -1.04         4.64 o                         
  -5  12   5          0.10          2.81         4.88 o                         
  -4  12   5          0.96          6.67         4.52 o                         
  -3  12   5          1.53          3.19         4.35 o                         
  -2  12   5         11.87         15.14         5.06 o                         
  -1  12   5          3.97          5.32         4.72 o                         
   0  12   5         68.71         81.46         7.61 o                         
   1  12   5        291.52        284.78        19.73 o                         
   2  12   5          5.96         -1.66         7.60 o                         
   3  12   5          4.18          4.84         7.56 o                         
   4  12   5          6.54         11.71         8.66 o                         
   5  12   5          0.13         -3.26         8.47 o                         
   6  12   5          0.51         -2.71        12.46 o                         
   7  12   5          4.86        -10.95        10.95 o                         
 -10  13   5          8.40         -8.28         8.28 o                         
  -9  13   5          5.43         -6.55         6.55 o                         
  -8  13   5          4.40          4.37         5.39 o                         
  -7  13   5          5.01          1.24         5.20 o                         
  -6  13   5          6.31          7.99         5.38 o                         
  -5  13   5          2.53          3.03         4.55 o                         
  -4  13   5          0.05          1.96         4.78 o                         
  -3  13   5         26.98         36.19         6.38 o                         
  -2  13   5          9.70         10.31         5.05 o                         
  -1  13   5          6.10          5.51         5.72 o                         
   0  13   5         24.60         26.43         7.01 o                         
   1  13   5        267.38        270.31        28.76 o                         
   2  13   5          8.75          7.87         6.52 o                         
   3  13   5          2.62          1.56         9.66 o                         
   4  13   5          0.66         -2.60        10.63 o                         
   5  13   5          2.28         -5.85        11.26 o                         
   6  13   5          0.00        -10.36        11.26 o                         
  -9  14   5          1.06          7.58         8.79 o                         
  -8  14   5         21.78         25.04        10.91 o                         
  -7  14   5          2.01         -4.19         5.74 o                         
  -6  14   5          0.32          1.46         5.12 o                         
  -5  14   5          2.95         -0.55         5.85 o                         
  -4  14   5          0.32          4.78         5.97 o                         
  -3  14   5          5.41          3.00         6.15 o                         
  -2  14   5          0.17         -2.02         7.15 o                         
  -1  14   5          3.30         -1.61         6.04 o                         
   0  14   5          1.15         -2.32         6.84 o                         
   1  14   5         76.10         72.80         9.63 o                         
   2  14   5          3.65          2.90         8.08 o                         
   3  14   5          0.19         13.57        10.91 o                         
   4  14   5          0.12        -10.24        10.24 o                         
   5  14   5          0.69         -4.05        16.80 o                         
  -8  15   5          1.13         -1.30        10.87 o                         
  -7  15   5          7.97          4.81        10.75 o                         
  -6  15   5          2.24          0.07         9.15 o                         
  -5  15   5          1.24          0.06         6.25 o                         
  -4  15   5          6.07         16.78         7.54 o                         
  -3  15   5          0.00         -1.39         6.39 o                         
  -2  15   5          0.40          6.53         6.74 o                         
  -1  15   5          3.43         10.81         6.93 o                         
   0  15   5          2.66         -7.00         9.97 o                         
   1  15   5          0.05         -6.55         6.55 o                         
   2  15   5          8.75         -1.52        15.42 o                         
   3  15   5          0.05         -2.21        17.96 o                         
   4  15   5          0.58        -20.27        20.27 o                         
  -6  16   5          2.03         -9.83         9.83 o                         
  -5  16   5          0.28         -1.36        10.17 o                         
  -4  16   5          9.39          6.62        10.02 o                         
  -3  16   5         10.91         29.23         9.05 o                         
  -2  16   5          0.05         -5.45         7.53 o                         
  -1  16   5          0.09          5.50         8.04 o                         
   0  16   5          1.21         10.94         8.36 o                         
   1  16   5          1.38          4.55        11.37 o                         
   2  16   5          3.37         -8.11        19.70 o                         
  -4  17   5          2.41          4.55        10.31 o                         
  -3  17   5          0.00         -7.85        10.18 o                         
  -2  17   5         10.93          9.57        11.26 o                         
  -1  17   5          0.03         -1.37        11.24 o                         
   0  17   5          1.07         55.61        25.49 o                         
 -14   0   6          0.01         -5.83         8.20 o                         
 -12   0   6         44.50         35.71         9.15 o                         
 -10   0   6        343.89        394.39        25.72 o                         
  -8   0   6        673.73        655.13        36.80 o                         
  -6   0   6        393.52        377.67        19.90 o                         
  -4   0   6         76.22         92.06        10.79 o                         
  -2   0   6        382.14        268.99        16.49 o                         
   0   0   6        703.33        738.20        30.48 o                         
   2   0   6        389.33        388.11        45.76 o                         
   4   0   6         21.31          4.63        10.43 o                         
   6   0   6        198.06        197.53        30.70 o                         
   8   0   6         88.21         84.57        22.59 o                         
 -14   1   6         14.97         10.21         6.28 o                         
 -13   1   6         26.91         33.81         6.72 o                         
 -12   1   6         58.32         70.91         7.58 o                         
 -11   1   6         43.78         43.69         6.27 o                         
 -10   1   6          1.14         -3.21         5.17 o                         
  -9   1   6         42.67         43.14         5.42 o                         
  -8   1   6         17.03         12.46         4.62 o                         
  -7   1   6         28.78         34.87         4.39 o                         
  -6   1   6          0.01         -2.56         2.84 o                         
  -5   1   6        101.53        118.81         5.99 o                         
  -4   1   6       2935.29       3086.23        87.76 o                         
  -3   1   6        237.07        147.46         5.70 o                         
  -2   1   6        381.12        346.13        11.51 o                         
  -1   1   6         56.91         56.21         2.91 o                         
   0   1   6         38.40         32.12         3.28 o                         
   1   1   6        780.72        774.04        32.19 o                         
   2   1   6        178.79        210.81         9.94 o                         
   3   1   6        111.61        114.94         8.23 o                         
   4   1   6          4.74          5.00         4.81 o                         
   5   1   6         11.22          6.22        14.16 o                         
   6   1   6          3.44         -7.63         8.16 o                         
   7   1   6          1.83         -4.00         8.80 o                         
   8   1   6          1.26         -4.36        17.38 o                         
   9   1   6          2.82         -9.62         9.62 o                         
 -14   2   6          7.38          0.22         6.21 o                         
 -13   2   6          9.49          0.59         5.69 o                         
 -12   2   6         24.87         21.78         5.83 o                         
 -11   2   6         13.18         13.72         5.31 o                         
 -10   2   6          1.06         -3.49         4.42 o                         
  -9   2   6        150.82        148.32        11.55 o                         
  -8   2   6         50.50         54.50         5.40 o                         
  -7   2   6          4.84          4.25         3.15 o                         
  -6   2   6         38.05         43.17         4.09 o                         
  -5   2   6        727.21        731.28        25.77 o                         
  -4   2   6        182.48        213.35         7.49 o                         
  -3   2   6        655.12        729.34        21.98 o                         
  -2   2   6        156.73        165.06         6.35 o                         
  -1   2   6        142.65        130.23         5.73 o                         
   0   2   6        235.66        228.64         8.29 o                         
   1   2   6          4.31          4.03         2.65 o                         
   2   2   6        172.24        169.32         8.62 o                         
   3   2   6         35.80         43.84         3.81 o                         
   4   2   6          5.13          1.30         7.41 o                         
   5   2   6        368.09        328.80        25.75 o                         
   6   2   6         18.05         33.39        10.85 o                         
   7   2   6         39.96         50.52        14.77 o                         
   8   2   6          0.22         -2.23         9.62 o                         
   9   2   6         57.49         65.54        15.50 o                         
 -14   3   6          0.65          4.70         6.97 o                         
 -13   3   6          0.89         -4.05         5.56 o                         
 -12   3   6        106.74         95.42         8.59 o                         
 -11   3   6          4.79          0.78         4.92 o                         
 -10   3   6          0.07          0.15         4.38 o                         
  -9   3   6       1017.60        983.97        36.91 o                         
  -8   3   6        555.07        585.39        22.29 o                         
  -7   3   6         24.02         23.29         3.85 o                         
  -6   3   6         72.22         71.96         4.83 o                         
  -5   3   6        558.52        578.75        21.06 o                         
  -4   3   6        507.47        601.39        19.51 o                         
  -3   3   6        459.48        598.51        18.28 o                         
  -2   3   6         12.79          5.97         2.19 o                         
  -1   3   6         89.42        100.08         4.40 o                         
   0   3   6        538.45        557.37        20.74 o                         
   1   3   6        238.39        278.35        14.47 o                         
   2   3   6         57.44         59.96         9.35 o                         
   3   3   6         25.90         33.08         4.15 o                         
   4   3   6          6.17          5.44         3.89 o                         
   5   3   6          0.80         -1.61         7.48 o                         
   6   3   6        153.64        160.06        25.71 o                         
   7   3   6          3.40          7.67        10.03 o                         
   8   3   6          8.32         17.73        11.30 o                         
   9   3   6          2.03          5.92        10.85 o                         
 -14   4   6          0.05          1.26         6.79 o                         
 -13   4   6         20.60         23.83         6.81 o                         
 -12   4   6          1.92         -1.74         5.35 o                         
 -11   4   6         47.04         46.10         6.18 o                         
 -10   4   6         10.71          5.28         4.50 o                         
  -9   4   6        448.56        487.14        28.30 o                         
  -8   4   6         12.88          6.86         3.56 o                         
  -7   4   6        268.03        261.14        10.82 o                         
  -6   4   6        305.20        295.78        12.20 o                         
  -5   4   6        177.70        196.81         8.80 o                         
  -4   4   6          0.80          7.37         2.77 o                         
  -3   4   6          9.33          8.02         2.39 o                         
  -2   4   6         65.55         61.35         4.57 o                         
  -1   4   6        204.73        190.65         6.75 o                         
   0   4   6        133.04        138.01         6.70 o                         
   1   4   6        516.14        557.79        24.16 o                         
   2   4   6         26.46         29.82         5.06 o                         
   3   4   6        152.00        139.80         9.08 o                         
   4   4   6          0.46         -8.38        10.37 o                         
   5   4   6         51.07         49.18         6.59 o                         
   6   4   6         90.11        100.91        16.08 o                         
   7   4   6         38.92         81.22        27.80 o                         
   8   4   6         53.55         75.67        17.96 o                         
   9   4   6         23.86         21.41        12.37 o                         
 -14   5   6         30.86         54.60         8.74 o                         
 -13   5   6          0.58         13.25         5.48 o                         
 -12   5   6         17.18         15.47         5.16 o                         
 -11   5   6          3.02          0.39         4.13 o                         
 -10   5   6         33.74         41.24         5.14 o                         
  -9   5   6        123.19        127.54        10.15 o                         
  -8   5   6        578.00        577.57        22.35 o                         
  -7   5   6         49.45         39.86         4.46 o                         
  -6   5   6         28.33         24.73         3.68 o                         
  -5   5   6          4.80          0.90         3.09 o                         
  -4   5   6        438.10        492.22        19.48 o                         
  -3   5   6        215.09        206.40         7.97 o                         
  -2   5   6        113.68         93.80         4.73 o                         
  -1   5   6         13.60         10.26         2.30 o                         
   0   5   6          5.49         11.81         2.28 o                         
   1   5   6         19.24         24.65         3.43 o                         
   2   5   6         78.09         69.20         6.22 o                         
   3   5   6         68.74         68.25         7.17 o                         
   4   5   6        112.01        123.94        10.06 o                         
   5   5   6         68.39         77.70         8.29 o                         
   6   5   6          2.40          4.55         6.55 o                         
   7   5   6         15.22          8.01        10.14 o                         
   8   5   6          1.11         -3.37         9.98 o                         
   9   5   6          9.66         20.24        12.37 o                         
 -13   6   6         82.56        113.72        10.31 o                         
 -12   6   6          7.26          3.45         4.95 o                         
 -11   6   6          7.43          5.00         4.35 o                         
 -10   6   6         15.98         17.31         4.69 o                         
  -9   6   6          7.85         11.87         4.07 o                         
  -8   6   6       1542.22       1547.59        57.21 o                         
  -7   6   6        290.98        293.85        12.79 o                         
  -6   6   6        230.97        222.50        10.69 o                         
  -5   6   6        177.77        193.19         9.04 o                         
  -4   6   6        185.47        174.53         8.28 o                         
  -3   6   6        177.50        197.84         8.77 o                         
  -2   6   6          0.01         -0.82         2.17 o                         
  -1   6   6         54.82         50.43         3.60 o                         
   0   6   6          4.53          2.77         3.84 o                         
   1   6   6        150.13        145.04         8.26 o                         
   2   6   6         68.32         70.41         5.43 o                         
   3   6   6         10.65          3.69         5.21 o                         
   4   6   6         72.97         82.66         8.84 o                         
   5   6   6        204.67        203.13        17.18 o                         
   6   6   6         93.61         94.92        25.00 o                         
   7   6   6          0.14         -2.51         9.15 o                         
   8   6   6          2.26         10.55        10.44 o                         
   9   6   6          9.78          1.37        11.38 o                         
 -13   7   6         10.81         11.14         9.02 o                         
 -12   7   6          3.83         10.09         8.16 o                         
 -11   7   6          1.43          2.15         4.89 o                         
 -10   7   6          0.08          1.94         4.05 o                         
  -9   7   6          0.32         -1.48         3.75 o                         
  -8   7   6        942.41        960.02        34.70 o                         
  -7   7   6         15.92         13.69         3.96 o                         
  -6   7   6         33.30         38.26         4.73 o                         
  -5   7   6         48.26         34.65         5.62 o                         
  -4   7   6         85.38         88.24         6.04 o                         
  -3   7   6          7.34         15.59         3.22 o                         
  -2   7   6         45.33         60.87         4.37 o                         
  -1   7   6        150.67        162.42         7.38 o                         
   0   7   6         47.51         46.32         3.98 o                         
   1   7   6        270.00        290.72        12.93 o                         
   2   7   6          5.00         -0.50         3.42 o                         
   3   7   6         75.36         77.70         6.90 o                         
   4   7   6         56.30         49.75         7.45 o                         
   5   7   6         48.23         59.31         8.09 o                         
   6   7   6         92.96        101.48        17.37 o                         
   7   7   6          0.14          6.63         7.39 o                         
   8   7   6          0.01          3.20        10.22 o                         
 -13   8   6          3.00         11.69         8.18 o                         
 -12   8   6         36.64         53.57        11.27 o                         
 -11   8   6          6.52         10.37         5.90 o                         
 -10   8   6         19.76         17.82         4.95 o                         
  -9   8   6         13.34         17.59         4.77 o                         
  -8   8   6         43.59         46.27         5.53 o                         
  -7   8   6          2.05          5.20         3.91 o                         
  -6   8   6         20.71         15.45         4.02 o                         
  -5   8   6          0.93         -4.69         4.69 o                         
  -4   8   6         44.89         41.82         4.60 o                         
  -3   8   6         25.95         30.23         4.25 o                         
  -2   8   6        261.64        285.86        12.54 o                         
  -1   8   6        448.70        468.55        18.98 o                         
   0   8   6        330.00        329.22        15.83 o                         
   1   8   6        272.86        283.85        13.38 o                         
   2   8   6          0.05          3.93         3.63 o                         
   3   8   6          4.11         -0.17         5.58 o                         
   4   8   6         88.80         83.56         9.42 o                         
   5   8   6          7.53          2.71         5.86 o                         
   6   8   6          0.00         -4.36         7.18 o                         
   7   8   6         10.15         11.81        13.06 o                         
   8   8   6          0.01        -10.30        10.30 o                         
 -12   9   6          1.63          0.54         6.65 o                         
 -11   9   6         68.68         85.66         8.79 o                         
 -10   9   6          4.13         -4.79         4.79 o                         
  -9   9   6         14.88         11.26         5.36 o                         
  -8   9   6          1.15          0.26         4.61 o                         
  -7   9   6         13.08          8.47         5.02 o                         
  -6   9   6          2.02          2.69         3.78 o                         
  -5   9   6          0.50          3.66         3.68 o                         
  -4   9   6        222.92        228.33        11.25 o                         
  -3   9   6        384.48        337.83        13.59 o                         
  -2   9   6         14.44         13.36         3.93 o                         
  -1   9   6         77.27         96.33         6.82 o                         
   0   9   6         96.17        106.06         8.10 o                         
   1   9   6          2.07          6.23         3.78 o                         
   2   9   6          3.48          4.86         7.55 o                         
   3   9   6          0.45         -0.42         6.10 o                         
   4   9   6          8.05         14.66         7.22 o                         
   5   9   6         45.05         47.56         8.28 o                         
   6   9   6         14.17          7.73         8.11 o                         
   7   9   6          0.27         -7.67         7.67 o                         
 -12  10   6         71.84         93.96        11.94 o                         
 -11  10   6          9.56          1.87         6.38 o                         
 -10  10   6          2.46         -4.37         5.34 o                         
  -9  10   6          0.99         -1.03         4.99 o                         
  -8  10   6         10.79          7.67         5.03 o                         
  -7  10   6        114.67        106.61         8.59 o                         
  -6  10   6         29.05         29.61         9.02 o                         
  -5  10   6          0.09         -4.22         4.22 o                         
  -4  10   6         77.64         80.29         7.21 o                         
  -3  10   6        151.68        165.75        10.21 o                         
  -2  10   6          2.33          1.03         4.05 o                         
  -1  10   6         20.74         24.09         4.46 o                         
   0  10   6        384.30        430.73        21.02 o                         
   1  10   6         60.87         62.31         6.87 o                         
   2  10   6          8.91          7.10         4.52 o                         
   3  10   6          0.00         -6.61         7.43 o                         
   4  10   6         68.95         82.71         9.72 o                         
   5  10   6          9.81          3.25         6.57 o                         
   6  10   6          5.26          6.13        10.38 o                         
   7  10   6          2.56          0.84         8.42 o                         
 -11  11   6          6.39          3.02         7.22 o                         
 -10  11   6          1.44          3.33         6.26 o                         
  -9  11   6          3.09          4.47         5.53 o                         
  -8  11   6          6.92          2.68         5.11 o                         
  -7  11   6          7.23          5.14         4.80 o                         
  -6  11   6          7.52         11.19         5.19 o                         
  -5  11   6         28.14         50.49         6.51 o                         
  -4  11   6         56.42         49.67         6.28 o                         
  -3  11   6        219.89        232.55        13.95 o                         
  -2  11   6          1.77         -1.24         3.60 o                         
  -1  11   6         35.07         21.33         5.25 o                         
   0  11   6         16.60         22.15         4.72 o                         
   1  11   6         27.22         23.89         6.38 o                         
   2  11   6         30.83         26.19         6.10 o                         
   3  11   6         32.78         30.72         7.08 o                         
   4  11   6          2.53         -4.48         6.15 o                         
   5  11   6          1.27         -4.62         8.03 o                         
   6  11   6          1.43          0.25        10.29 o                         
 -11  12   6          0.75         -7.46         7.46 o                         
 -10  12   6          0.12         -3.16         6.93 o                         
  -9  12   6          0.00         -4.70         5.64 o                         
  -8  12   6         10.50          3.60         5.63 o                         
  -7  12   6          1.25          0.22         5.20 o                         
  -6  12   6         12.88         12.58         5.91 o                         
  -5  12   6          4.19         10.71         5.09 o                         
  -4  12   6        180.46        160.53        10.54 o                         
  -3  12   6          4.91          3.48         4.68 o                         
  -2  12   6          0.04         -0.59         4.92 o                         
  -1  12   6          1.51         -0.81         4.65 o                         
   0  12   6         20.07         24.86         5.80 o                         
   1  12   6          9.12          9.23         5.29 o                         
   2  12   6          9.17         -0.16         8.94 o                         
   3  12   6         13.92         16.38         8.91 o                         
   4  12   6          9.82          4.92         8.89 o                         
   5  12   6          9.05         -5.21         9.14 o                         
   6  12   6          8.69          6.08        16.51 o                         
 -10  13   6          0.09          4.95         8.26 o                         
  -9  13   6          0.05         -6.18         7.08 o                         
  -8  13   6          7.23         11.88         6.52 o                         
  -7  13   6          0.11          3.81         5.60 o                         
  -6  13   6          8.76          6.74         5.60 o                         
  -5  13   6         13.68         17.13         6.16 o                         
  -4  13   6         24.34         13.62         5.52 o                         
  -3  13   6          1.62          2.83         5.27 o                         
  -2  13   6          0.79         -4.94         4.94 o                         
  -1  13   6          0.82         -1.12         5.78 o                         
   0  13   6         40.70         41.09         7.70 o                         
   1  13   6          2.81         -3.95        11.40 o                         
   2  13   6          0.08         -6.76         8.92 o                         
   3  13   6          0.06          9.05        10.50 o                         
   4  13   6          9.61          0.29        12.45 o                         
   5  13   6          0.00         -4.92        11.88 o                         
  -9  14   6          4.66          0.55         8.20 o                         
  -8  14   6          1.28          5.22         8.40 o                         
  -7  14   6          0.02          6.52         7.22 o                         
  -6  14   6          0.81          2.17         5.57 o                         
  -5  14   6          0.03          6.77         5.57 o                         
  -4  14   6        106.62        122.73        11.07 o                         
  -3  14   6          0.43         -0.72         7.37 o                         
  -2  14   6          4.32         11.52         6.67 o                         
  -1  14   6          0.64          5.62         7.22 o                         
   0  14   6          0.48          3.74         6.86 o                         
   1  14   6         26.17          6.58         9.17 o                         
   2  14   6          7.68          2.83        10.43 o                         
   3  14   6          0.00         -8.34        10.98 o                         
   4  14   6          1.36          6.93        21.14 o                         
  -8  15   6          0.23        -10.34        10.34 o                         
  -7  15   6          2.41         -1.25        10.68 o                         
  -6  15   6          6.69         -3.71         7.80 o                         
  -5  15   6          5.57          3.06         7.38 o                         
  -4  15   6          6.02          0.44         8.04 o                         
  -3  15   6         26.06         12.23         8.91 o                         
  -2  15   6          1.38          6.04         7.10 o                         
  -1  15   6          0.30         -6.50         6.50 o                         
   0  15   6          1.66         11.28        10.94 o                         
   1  15   6          0.02         14.59        15.77 o                         
   2  15   6          1.89          5.75        15.96 o                         
   3  15   6          3.16          8.76        16.78 o                         
  -6  16   6          3.66          9.91        10.96 o                         
  -5  16   6          0.18         -5.19        11.87 o                         
  -4  16   6         10.57         30.74        12.25 o                         
  -3  16   6          8.52         11.95        10.18 o                         
  -2  16   6          0.43          3.27         7.97 o                         
  -1  16   6          0.06          0.53        10.86 o                         
   0  16   6          6.54          1.29        10.61 o                         
   1  16   6          4.32         -2.40        15.55 o                         
 -13   0   7          0.23         -1.93         7.79 o                         
 -11   0   7        133.41        126.99        18.31 o                         
  -9   0   7        120.30        135.77        12.44 o                         
  -7   0   7         27.36         28.09         6.00 o                         
  -5   0   7       1620.80       1681.69        76.64 o                         
  -3   0   7        122.10        102.74         8.23 o                         
  -1   0   7        110.65        123.42         6.79 o                         
   1   0   7        571.80        566.66        34.33 o                         
   3   0   7         10.39         27.80        12.74 o                         
   5   0   7         66.59         58.51        17.38 o                         
   7   0   7         81.43        102.53        23.75 o                         
   9   0   7         35.45         11.59        17.38 o                         
 -14   1   7          1.38          0.75         6.35 o                         
 -13   1   7         17.37         17.35         6.24 o                         
 -12   1   7         42.34         42.70         8.02 o                         
 -11   1   7         20.48         15.12         5.77 o                         
 -10   1   7        770.67        776.40        31.20 o                         
  -9   1   7          0.24          2.21         5.20 o                         
  -8   1   7        253.79        211.69        10.13 o                         
  -7   1   7        282.19        267.12        11.73 o                         
  -6   1   7         23.20         20.33         3.28 o                         
  -5   1   7        773.15        842.51        29.38 o                         
  -4   1   7         15.89          3.20         2.63 o                         
  -3   1   7        409.04        447.24        14.21 o                         
  -2   1   7        127.29        139.26         5.42 o                         
  -1   1   7          0.00          0.70         1.74 o                         
   0   1   7        175.41        206.95         8.19 o                         
   1   1   7         13.76         15.90         4.27 o                         
   2   1   7          3.15         -0.05         2.49 o                         
   3   1   7         36.26         51.12         6.93 o                         
   4   1   7          0.04         -4.99         7.34 o                         
   5   1   7         28.10         15.81         9.98 o                         
   6   1   7         23.18         13.90         9.62 o                         
   7   1   7          4.95          0.11         9.80 o                         
   8   1   7          2.10          1.02        10.56 o                         
   9   1   7          5.61          8.76        11.67 o                         
 -14   2   7          2.57          6.01         7.17 o                         
 -13   2   7         41.47         37.31         7.69 o                         
 -12   2   7          0.00         -2.13         5.04 o                         
 -11   2   7         58.20         79.10         8.22 o                         
 -10   2   7         13.60          8.51         4.57 o                         
  -9   2   7        867.59        832.76        30.70 o                         
  -8   2   7        522.42        530.69        20.57 o                         
  -7   2   7          7.35          3.21         3.25 o                         
  -6   2   7        129.66        135.40         6.75 o                         
  -5   2   7         62.13         43.42         3.64 o                         
  -4   2   7        792.00        740.90        24.77 o                         
  -3   2   7        196.78        223.63         8.32 o                         
  -2   2   7        808.19        774.27        25.28 o                         
  -1   2   7         84.70         89.24         4.30 o                         
   0   2   7        142.38        156.99         6.41 o                         
   1   2   7         24.39          7.69         2.99 o                         
   2   2   7         75.34         75.15         5.22 o                         
   3   2   7          1.54         -3.62         5.22 o                         
   4   2   7        529.09        510.40        33.47 o                         
   5   2   7         31.09         22.59         9.42 o                         
   6   2   7          0.75         -1.16         8.74 o                         
   7   2   7          2.43         -7.53         9.15 o                         
   8   2   7          1.85          4.98        13.61 o                         
 -14   3   7         18.16         38.13         8.48 o                         
 -13   3   7         11.65          7.74         6.16 o                         
 -12   3   7         12.86          7.41         4.86 o                         
 -11   3   7         34.41         40.29         7.20 o                         
 -10   3   7         42.75         51.97         5.76 o                         
  -9   3   7        171.35        162.83         9.15 o                         
  -8   3   7         63.89         58.67         8.73 o                         
  -7   3   7        177.33        172.70         8.69 o                         
  -6   3   7          0.27         -0.65         2.80 o                         
  -5   3   7        131.13        128.21         6.27 o                         
  -4   3   7        107.26        132.48         6.37 o                         
  -3   3   7         29.92         38.59         3.44 o                         
  -2   3   7         13.65         15.53         2.43 o                         
  -1   3   7        130.72        144.22         6.10 o                         
   0   3   7         85.27         94.97         5.60 o                         
   1   3   7         16.44          6.95         3.71 o                         
   2   3   7         82.48         74.22         6.06 o                         
   3   3   7          0.20          0.41         7.27 o                         
   4   3   7         75.54         67.45        16.31 o                         
   5   3   7        266.72        260.10        27.23 o                         
   6   3   7          0.05          6.12        13.03 o                         
   7   3   7          5.98         27.34        11.54 o                         
   8   3   7          0.98        -13.90        19.98 o                         
 -14   4   7          0.20          1.82         6.41 o                         
 -13   4   7         26.46         18.25         5.85 o                         
 -12   4   7         41.08         43.75         7.43 o                         
 -11   4   7          0.80          4.92         4.68 o                         
 -10   4   7          2.00          4.30         3.93 o                         
  -9   4   7        921.84        932.48        39.44 o                         
  -8   4   7        231.16        248.55        11.02 o                         
  -7   4   7          8.96          8.41         3.46 o                         
  -6   4   7         16.65         18.47         3.50 o                         
  -5   4   7        102.63        127.30         6.97 o                         
  -4   4   7         13.17         31.35         3.41 o                         
  -3   4   7        256.86        230.86         9.22 o                         
  -2   4   7         88.04        102.93         5.09 o                         
  -1   4   7        644.28        665.94        20.04 o                         
   0   4   7        456.65        417.02        17.98 o                         
   1   4   7        146.73        170.17         9.15 o                         
   2   4   7         11.24         12.61         4.16 o                         
   3   4   7        328.35        292.71        17.98 o                         
   4   4   7        140.67        134.24        13.34 o                         
   5   4   7         22.87         32.39         8.32 o                         
   6   4   7          1.27          3.55        11.87 o                         
   7   4   7         12.49         35.42        12.04 o                         
   8   4   7          2.69          2.86        21.43 o                         
 -14   5   7         19.00         17.26         7.65 o                         
 -13   5   7          7.79          5.21         5.76 o                         
 -12   5   7          0.44         -3.99         4.56 o                         
 -11   5   7          3.85          1.50         4.46 o                         
 -10   5   7         59.74         68.01         7.47 o                         
  -9   5   7         79.19         93.79         7.52 o                         
  -8   5   7        542.44        619.43        23.61 o                         
  -7   5   7          9.31          7.21         3.56 o                         
  -6   5   7        110.71        107.63         6.45 o                         
  -5   5   7          0.25         -2.59         2.59 o                         
  -4   5   7        128.91        116.43         6.10 o                         
  -3   5   7         20.09         30.76         3.80 o                         
  -2   5   7        203.76        194.18         7.26 o                         
  -1   5   7         13.14          9.09         2.57 o                         
   0   5   7        466.68        439.31        19.84 o                         
   1   5   7         22.88         13.81         4.09 o                         
   2   5   7         25.57         20.70         4.80 o                         
   3   5   7          3.15          1.12         5.26 o                         
   4   5   7        316.87        341.37        20.81 o                         
   5   5   7         21.54         29.34         8.55 o                         
   6   5   7         10.18         -6.11         8.98 o                         
   7   5   7          4.02         -1.52         9.60 o                         
   8   5   7          6.19          5.00        11.13 o                         
 -13   6   7         74.09        105.72        12.59 o                         
 -12   6   7          0.61         -2.59         5.06 o                         
 -11   6   7          5.06          2.90         4.71 o                         
 -10   6   7          6.52          7.53         4.54 o                         
  -9   6   7          2.13          3.41         3.96 o                         
  -8   6   7        134.59        159.53         8.84 o                         
  -7   6   7        110.50        114.72         7.06 o                         
  -6   6   7         31.65         33.45         4.54 o                         
  -5   6   7          8.20         -3.29         3.29 o                         
  -4   6   7         23.34         22.52         3.65 o                         
  -3   6   7          2.33          2.74         2.47 o                         
  -2   6   7          1.46          6.37         2.74 o                         
  -1   6   7        389.44        423.42        15.55 o                         
   0   6   7        214.44        223.38        10.90 o                         
   1   6   7         12.05          8.73         3.42 o                         
   2   6   7          0.26         -4.08         5.26 o                         
   3   6   7        139.38        135.02        12.93 o                         
   4   6   7         23.99         16.40         5.97 o                         
   5   6   7        148.03        155.20        19.10 o                         
   6   6   7          0.09         -1.35         9.21 o                         
   7   6   7         13.48         20.13        12.10 o                         
   8   6   7          0.04         -4.87        10.71 o                         
 -13   7   7        142.33        191.47        16.23 o                         
 -12   7   7         29.61         31.02         6.09 o                         
 -11   7   7          0.00          0.14         5.43 o                         
 -10   7   7          4.77          5.89         4.27 o                         
  -9   7   7         22.55         18.94         4.65 o                         
  -8   7   7        307.59        291.56        13.32 o                         
  -7   7   7          0.69         -1.73         3.77 o                         
  -6   7   7         27.24         26.96         4.36 o                         
  -5   7   7         12.63          5.67         4.75 o                         
  -4   7   7         30.44         41.56         4.42 o                         
  -3   7   7          2.96          4.34         3.00 o                         
  -2   7   7         14.88         15.51         3.11 o                         
  -1   7   7          6.82          2.85         3.29 o                         
   0   7   7        156.17        173.86         8.97 o                         
   1   7   7        104.41        119.43         8.95 o                         
   2   7   7          6.67          9.21         4.29 o                         
   3   7   7          0.00          0.10         5.44 o                         
   4   7   7          1.21         -3.99         5.26 o                         
   5   7   7         59.69         35.40        16.78 o                         
   6   7   7          0.11          6.62         9.73 o                         
   7   7   7          0.08          3.83        15.06 o                         
 -13   8   7          6.13         12.74         8.28 o                         
 -12   8   7          4.42          2.32         6.44 o                         
 -11   8   7         14.01         32.23         6.79 o                         
 -10   8   7          0.50         -4.37         4.37 o                         
  -9   8   7         24.32         24.47         5.56 o                         
  -8   8   7          5.48          0.81         4.20 o                         
  -7   8   7        154.02        142.87         8.85 o                         
  -6   8   7         10.85         13.59         4.40 o                         
  -5   8   7         89.59         90.03         6.86 o                         
  -4   8   7         18.35         26.75         5.37 o                         
  -3   8   7         66.77         69.16         5.17 o                         
  -2   8   7         45.97         36.56         5.67 o                         
  -1   8   7        162.98        168.17         9.67 o                         
   0   8   7         19.98         26.15         5.03 o                         
   1   8   7          4.02          4.91         4.47 o                         
   2   8   7          7.49          4.07         5.89 o                         
   3   8   7         15.33         15.75         6.73 o                         
   4   8   7         16.89         21.51         6.75 o                         
   5   8   7        188.92        214.19        19.97 o                         
   6   8   7          0.14         10.23         8.13 o                         
   7   8   7          5.97          9.15        11.24 o                         
 -12   9   7         37.69         29.76         8.86 o                         
 -11   9   7         17.86         20.39         6.59 o                         
 -10   9   7          0.70          0.96         5.45 o                         
  -9   9   7         16.59          9.40         5.29 o                         
  -8   9   7         24.41         26.11         6.93 o                         
  -7   9   7          0.37         -4.56         4.56 o                         
  -6   9   7         68.86         75.98         6.42 o                         
  -5   9   7         12.47         12.71         4.36 o                         
  -4   9   7        119.28        124.73         7.18 o                         
  -3   9   7        345.97        337.32        15.00 o                         
  -2   9   7          1.14          0.46         3.99 o                         
  -1   9   7        128.89        114.29         8.52 o                         
   0   9   7        136.12        157.08         9.23 o                         
   1   9   7         42.72         50.18         6.47 o                         
   2   9   7         41.81         51.60         8.35 o                         
   3   9   7          0.32          3.71         6.17 o                         
   4   9   7         32.13         29.72         7.98 o                         
   5   9   7         16.74          8.87        12.38 o                         
   6   9   7          0.35          4.11         8.26 o                         
   7   9   7          0.18         10.63        12.09 o                         
 -12  10   7          6.15         13.35         8.19 o                         
 -11  10   7          2.22         -1.36         6.30 o                         
 -10  10   7          0.07         -1.67         5.38 o                         
  -9  10   7         22.21         27.43         6.68 o                         
  -8  10   7         28.41         43.28         7.27 o                         
  -7  10   7         33.07         36.13         6.14 o                         
  -6  10   7          4.15          7.33         5.15 o                         
  -5  10   7         52.07         66.71         7.17 o                         
  -4  10   7         11.45         10.63         6.16 o                         
  -3  10   7        167.08        153.85         8.96 o                         
  -2  10   7         33.49         27.53         4.91 o                         
  -1  10   7         27.71         31.48         5.66 o                         
   0  10   7        421.70        447.88        20.23 o                         
   1  10   7        135.03        164.29        11.62 o                         
   2  10   7          0.94          7.50         6.21 o                         
   3  10   7          0.96         -6.05         6.05 o                         
   4  10   7         10.95         14.55         7.40 o                         
   5  10   7          2.52          4.06         8.31 o                         
   6  10   7          0.18         -8.13         8.13 o                         
 -11  11   7         11.99          6.20         7.88 o                         
 -10  11   7          0.03          6.47         6.82 o                         
  -9  11   7         86.03         94.78        12.45 o                         
  -8  11   7          7.14          0.72         5.35 o                         
  -7  11   7          0.15          0.12         6.18 o                         
  -6  11   7          7.23         14.93         5.49 o                         
  -5  11   7          3.38          1.35         5.02 o                         
  -4  11   7         17.83         17.94         5.98 o                         
  -3  11   7          0.04          0.90         4.85 o                         
  -2  11   7          0.06         -4.15         4.79 o                         
  -1  11   7          3.32          7.14         5.02 o                         
   0  11   7         39.59         44.32         7.18 o                         
   1  11   7         21.52         17.43         5.15 o                         
   2  11   7         24.04         20.35         9.30 o                         
   3  11   7          0.26         -6.00         6.32 o                         
   4  11   7         15.46         18.03        10.95 o                         
   5  11   7          8.76          2.09        12.08 o                         
 -10  12   7          2.64          7.41         7.52 o                         
  -9  12   7         12.19          9.94         6.70 o                         
  -8  12   7         34.03         26.03         6.57 o                         
  -7  12   7          8.35          2.36         5.52 o                         
  -6  12   7          5.19         13.12         5.62 o                         
  -5  12   7         49.64         49.02         6.71 o                         
  -4  12   7          3.92          5.84         6.79 o                         
  -3  12   7         90.67        103.33         8.51 o                         
  -2  12   7          0.45          8.46         4.53 o                         
  -1  12   7          0.01         -1.57         4.76 o                         
   0  12   7          7.64         10.98         5.93 o                         
   1  12   7          2.69         -6.24         6.24 o                         
   2  12   7          1.56         -8.65         8.65 o                         
   3  12   7          7.67          9.89        11.38 o                         
   4  12   7          7.54         12.06         9.85 o                         
   5  12   7          5.14         26.76        13.68 o                         
 -10  13   7         14.78         10.68         8.25 o                         
  -9  13   7          6.91          6.41         7.50 o                         
  -8  13   7          0.46         -6.98         6.98 o                         
  -7  13   7          9.89          8.85         6.04 o                         
  -6  13   7          0.00          0.53         5.41 o                         
  -5  13   7         67.20         76.69         8.11 o                         
  -4  13   7         28.77         17.87         6.09 o                         
  -3  13   7         13.46         10.53         6.14 o                         
  -2  13   7          5.36          4.52         5.92 o                         
  -1  13   7          0.76          5.56         6.54 o                         
   0  13   7          5.83          0.86         7.68 o                         
   1  13   7         16.02          5.25         9.47 o                         
   2  13   7          1.39         -3.38         9.29 o                         
   3  13   7          2.59          6.23        10.71 o                         
   4  13   7          0.02        -11.79        11.79 o                         
  -8  14   7         10.99         -2.88         7.44 o                         
  -7  14   7          2.24         -5.12         7.12 o                         
  -6  14   7          2.67          5.02         6.58 o                         
  -5  14   7         28.32         12.94         7.03 o                         
  -4  14   7         12.63         26.34         7.39 o                         
  -3  14   7         11.80         21.95         7.95 o                         
  -2  14   7          0.42         -6.26         6.26 o                         
  -1  14   7          1.20          3.47         8.19 o                         
   0  14   7          0.12         -0.30        10.16 o                         
   1  14   7          0.08         -9.97         9.97 o                         
   2  14   7          3.98         -7.81        10.79 o                         
   3  14   7          0.99         12.53        29.83 o                         
  -7  15   7          1.24         -6.79         8.61 o                         
  -6  15   7          0.76         -8.13         8.13 o                         
  -5  15   7          0.89         -8.28         8.28 o                         
  -4  15   7          4.20         13.07         9.10 o                         
  -3  15   7          2.74          1.89         8.10 o                         
  -2  15   7          1.92          6.64        10.13 o                         
  -1  15   7          6.38         -3.73         9.52 o                         
   0  15   7          2.88         11.01        15.16 o                         
   1  15   7          0.55         -8.95        28.38 o                         
  -5  16   7          7.09         -3.80        10.42 o                         
  -4  16   7          1.15         10.94        11.34 o                         
  -3  16   7          0.17         12.76        10.88 o                         
  -2  16   7          1.26         -4.74        10.79 o                         
  -1  16   7          1.04          6.24        15.77 o                         
 -14   0   8         11.47         13.23        10.77 o                         
 -12   0   8          0.08          1.17         8.19 o                         
 -10   0   8       2633.32       2578.76       132.19 o                         
  -8   0   8        483.37        522.98        27.59 o                         
  -6   0   8        547.53        543.51        27.42 o                         
  -4   0   8       1244.61       1263.30        64.13 o                         
  -2   0   8        563.43        570.68        24.81 o                         
   0   0   8         13.06         29.68         5.43 o                         
   2   0   8        133.63        137.29        24.33 o                         
   4   0   8        127.47        121.07        23.75 o                         
   6   0   8          1.30         15.06        13.90 o                         
   8   0   8         30.20         47.50        20.85 o                         
 -14   1   8         10.24         10.90         8.00 o                         
 -13   1   8          0.00          5.29         5.73 o                         
 -12   1   8         38.64         44.88         6.64 o                         
 -11   1   8         93.79        121.05         8.30 o                         
 -10   1   8        418.89        423.26        19.41 o                         
  -9   1   8        260.56        279.64        12.93 o                         
  -8   1   8        207.78        198.73         9.33 o                         
  -7   1   8         99.05         94.72         5.82 o                         
  -6   1   8        165.38        174.17         8.11 o                         
  -5   1   8         30.37         13.61         3.17 o                         
  -4   1   8        108.43        130.30         6.42 o                         
  -3   1   8         87.38         74.23         4.89 o                         
  -2   1   8         40.68         40.52         3.20 o                         
  -1   1   8        387.85        350.58        11.33 o                         
   0   1   8         85.78         81.76         4.94 o                         
   1   1   8         23.01         17.02         3.17 o                         
   2   1   8        143.77        132.46        16.59 o                         
   3   1   8         38.36         15.64         9.42 o                         
   4   1   8         56.77         55.10        13.32 o                         
   5   1   8          4.96         -8.39         8.39 o                         
   6   1   8         25.70         33.26        12.08 o                         
   7   1   8          5.83         23.08        12.74 o                         
   8   1   8         23.16         39.19        14.13 o                         
 -14   2   8         63.42         80.72         9.72 o                         
 -13   2   8          1.14         -4.95         4.95 o                         
 -12   2   8         17.72         16.15         5.33 o                         
 -11   2   8          0.33         -1.04         4.42 o                         
 -10   2   8         33.17         31.61         5.19 o                         
  -9   2   8        269.71        262.32        12.45 o                         
  -8   2   8          1.92         -3.27         3.32 o                         
  -7   2   8        105.23        115.40         6.43 o                         
  -6   2   8        381.69        409.07        14.43 o                         
  -5   2   8        142.33        166.70         7.66 o                         
  -4   2   8         44.18         56.09         5.81 o                         
  -3   2   8        155.45        155.89         7.01 o                         
  -2   2   8        105.24        118.59         5.60 o                         
  -1   2   8          1.50         -2.56         2.56 o                         
   0   2   8        356.32        439.63        18.08 o                         
   1   2   8         23.40         20.47         5.35 o                         
   2   2   8         57.99         41.60        12.24 o                         
   3   2   8         11.90          9.52         8.98 o                         
   4   2   8          4.60         -6.48         8.49 o                         
   5   2   8          2.79         12.18         9.80 o                         
   6   2   8         19.04         26.85        11.45 o                         
   7   2   8          3.06         -3.07        17.67 o                         
   8   2   8          0.27        -10.22        10.22 o                         
 -14   3   8         47.60         56.49        10.36 o                         
 -13   3   8         12.89          3.65         5.53 o                         
 -12   3   8         55.29         49.24         7.65 o                         
 -11   3   8         43.33         44.59         6.00 o                         
 -10   3   8          5.89          6.54         4.21 o                         
  -9   3   8       1871.86       1863.11        64.26 o                         
  -8   3   8        189.87        194.22         9.88 o                         
  -7   3   8         22.35         19.88         3.51 o                         
  -6   3   8         59.77         61.84         5.08 o                         
  -5   3   8          1.61          2.39         2.99 o                         
  -4   3   8        335.38        291.58        11.45 o                         
  -3   3   8         99.30         86.35         5.07 o                         
  -2   3   8         34.87         42.02         3.61 o                         
  -1   3   8         42.76         55.06         4.16 o                         
   0   3   8         41.34         36.11         3.86 o                         
   1   3   8          0.12         -0.44         3.44 o                         
   2   3   8          0.00          5.36         4.81 o                         
   3   3   8          0.86         -6.85         9.17 o                         
   4   3   8          2.21         -3.68         8.49 o                         
   5   3   8          1.07         21.14        11.30 o                         
   6   3   8          3.05         13.04        10.80 o                         
   7   3   8          5.98          7.64        10.63 o                         
 -14   4   8          1.59          0.02         6.68 o                         
 -13   4   8        117.23        117.97         9.20 o                         
 -12   4   8         72.35         63.82         6.63 o                         
 -11   4   8          3.01          0.68         4.33 o                         
 -10   4   8          6.05          6.45         4.18 o                         
  -9   4   8        240.38        240.96        11.24 o                         
  -8   4   8         99.92         82.46         6.28 o                         
  -7   4   8         20.58         20.33         4.06 o                         
  -6   4   8        314.18        325.96        12.76 o                         
  -5   4   8        526.17        533.02        18.73 o                         
  -4   4   8         59.43         49.59         3.95 o                         
  -3   4   8          3.68          1.85         2.94 o                         
  -2   4   8        121.36        118.84         5.73 o                         
  -1   4   8        125.70        112.60         6.25 o                         
   0   4   8        356.37        352.86        15.27 o                         
   1   4   8         58.42         56.09         6.01 o                         
   2   4   8          7.50          7.57         4.93 o                         
   3   4   8         44.13         18.57         9.57 o                         
   4   4   8          0.10         -4.40         8.07 o                         
   5   4   8         45.54         46.65        13.03 o                         
   6   4   8          6.73         20.97        10.80 o                         
   7   4   8          1.65         -1.92        10.14 o                         
 -14   5   8         11.25         16.25         7.70 o                         
 -13   5   8         49.08         60.71        11.09 o                         
 -12   5   8          1.84          6.61         5.36 o                         
 -11   5   8          4.66          6.60         4.88 o                         
 -10   5   8         17.65         24.37         5.01 o                         
  -9   5   8          0.11         -2.05         3.80 o                         
  -8   5   8          2.73          1.14         4.30 o                         
  -7   5   8          1.37         -0.10         3.44 o                         
  -6   5   8         18.68         20.18         4.06 o                         
  -5   5   8         53.19         59.46         5.68 o                         
  -4   5   8         57.50         46.36         4.08 o                         
  -3   5   8        219.67        253.98        10.77 o                         
  -2   5   8        453.73        432.74        14.12 o                         
  -1   5   8        413.25        421.02        16.92 o                         
   0   5   8        181.65        166.33        10.34 o                         
   1   5   8         14.20         12.41         4.82 o                         
   2   5   8          3.81          7.25         5.40 o                         
   3   5   8          2.99         -3.75         5.05 o                         
   4   5   8         64.18         74.95        23.46 o                         
   5   5   8         18.11         20.74        17.67 o                         
   6   5   8         37.82         51.71        13.72 o                         
   7   5   8          0.34         -1.64         9.73 o                         
 -13   6   8         22.23         15.94         8.72 o                         
 -12   6   8         23.55         39.10         6.70 o                         
 -11   6   8          7.52          1.87         5.02 o                         
 -10   6   8          1.14         -0.58         4.45 o                         
  -9   6   8          0.00         -2.10         4.22 o                         
  -8   6   8          0.66         -3.06         3.97 o                         
  -7   6   8         19.31          5.50         4.36 o                         
  -6   6   8         13.13         11.03         3.82 o                         
  -5   6   8         51.63         62.06         5.03 o                         
  -4   6   8         97.57        104.42         5.72 o                         
  -3   6   8          2.35          7.35         3.34 o                         
  -2   6   8         81.36         71.92         5.38 o                         
  -1   6   8         28.83         23.27         3.76 o                         
   0   6   8        366.18        412.11        19.31 o                         
   1   6   8         33.80         33.25         4.98 o                         
   2   6   8         20.01         24.08         6.42 o                         
   3   6   8         11.87          6.77         5.79 o                         
   4   6   8         33.04         35.43         8.42 o                         
   5   6   8         52.53         46.70        12.80 o                         
   6   6   8          4.97         -1.80         9.80 o                         
   7   6   8         11.23         25.96        12.80 o                         
 -13   7   8         54.45         61.65        10.52 o                         
 -12   7   8          0.30          1.64         5.60 o                         
 -11   7   8          5.90          0.98         4.76 o                         
 -10   7   8         20.97         18.24         5.06 o                         
  -9   7   8         19.33          9.48         4.79 o                         
  -8   7   8        195.51        211.11        14.48 o                         
  -7   7   8          3.47          4.66         4.07 o                         
  -6   7   8          1.08         -0.21         2.94 o                         
  -5   7   8         58.00         49.27         6.05 o                         
  -4   7   8         20.48         13.96         3.62 o                         
  -3   7   8         51.17         54.68         4.40 o                         
  -2   7   8         20.09         23.34         3.88 o                         
  -1   7   8        562.26        587.01        26.51 o                         
   0   7   8         55.75         58.99         7.15 o                         
   1   7   8         18.96          8.86        10.20 o                         
   2   7   8          0.19          4.51         5.77 o                         
   3   7   8         43.53         19.04         9.78 o                         
   4   7   8          5.38         -5.79         6.90 o                         
   5   7   8         17.51         13.05        10.39 o                         
   6   7   8          6.00         -7.41         9.64 o                         
   7   7   8          0.58        -10.53        10.97 o                         
 -13   8   8         23.16         30.29         9.18 o                         
 -12   8   8         38.79         41.10         9.28 o                         
 -11   8   8          0.86          8.56         6.09 o                         
 -10   8   8         13.22         17.86         5.99 o                         
  -9   8   8          1.99         -4.07         4.48 o                         
  -8   8   8         16.87          7.10         4.70 o                         
  -7   8   8         37.34         30.56         5.25 o                         
  -6   8   8          9.95         12.80         4.48 o                         
  -5   8   8        201.43        204.42         9.94 o                         
  -4   8   8         20.45         16.47         3.96 o                         
  -3   8   8         42.57         65.11         5.90 o                         
  -2   8   8         14.36         12.51         4.05 o                         
  -1   8   8          1.34          1.64         3.94 o                         
   0   8   8        255.50        250.25        14.94 o                         
   1   8   8          1.95         -5.62         5.62 o                         
   2   8   8         27.37         25.82         6.86 o                         
   3   8   8         37.46         37.16         7.45 o                         
   4   8   8          4.73          1.49         7.33 o                         
   5   8   8          1.60         -9.56         9.56 o                         
   6   8   8          0.38          5.52        11.63 o                         
 -12   9   8          9.75         13.45         8.26 o                         
 -11   9   8          3.80          8.09         6.61 o                         
 -10   9   8          6.30          3.11         5.46 o                         
  -9   9   8         37.50         31.11         6.41 o                         
  -8   9   8          2.31          5.21         5.13 o                         
  -7   9   8          1.58         -4.83         4.83 o                         
  -6   9   8         38.01         33.97         5.37 o                         
  -5   9   8         61.82         54.74         5.33 o                         
  -4   9   8         93.17        119.32         8.20 o                         
  -3   9   8         17.81         28.12         5.37 o                         
  -2   9   8         10.29         17.80         4.58 o                         
  -1   9   8         20.15         19.26         4.74 o                         
   0   9   8          8.51          0.81         4.93 o                         
   1   9   8          6.93         11.18         6.17 o                         
   2   9   8          5.58         10.73         6.48 o                         
   3   9   8         92.20         79.66        13.38 o                         
   4   9   8         71.65         76.94        19.77 o                         
   5   9   8         12.50          1.47        25.49 o                         
   6   9   8          1.70         -8.54        10.44 o                         
 -12  10   8          8.24         11.64         8.27 o                         
 -11  10   8          8.16         21.22         8.25 o                         
 -10  10   8          2.24         -3.65         5.60 o                         
  -9  10   8          0.51          2.29         5.65 o                         
  -8  10   8         28.85         25.80         6.21 o                         
  -7  10   8          0.88         -4.37         4.84 o                         
  -6  10   8         18.34          9.32         5.48 o                         
  -5  10   8          4.97          0.64         5.11 o                         
  -4  10   8          9.43         10.03         5.21 o                         
  -3  10   8         11.46          1.49         4.31 o                         
  -2  10   8          4.80          9.06         4.56 o                         
  -1  10   8         79.92         82.78         9.09 o                         
   0  10   8          0.05          3.07         4.97 o                         
   1  10   8          0.87         -4.97         6.05 o                         
   2  10   8         22.64         27.90         7.87 o                         
   3  10   8          9.23         10.41         7.12 o                         
   4  10   8         41.86         45.53        13.05 o                         
   5  10   8          2.41         22.67        12.52 o                         
 -11  11   8          1.16         -7.04         8.91 o                         
 -10  11   8         28.41         36.01         8.88 o                         
  -9  11   8          2.68          9.35         6.24 o                         
  -8  11   8          0.05          3.91         5.77 o                         
  -7  11   8          1.65          7.03         5.62 o                         
  -6  11   8          8.78          1.29         5.11 o                         
  -5  11   8        112.10        131.94        10.16 o                         
  -4  11   8          0.01         -2.55         4.98 o                         
  -3  11   8          0.67          0.93         5.05 o                         
  -2  11   8         12.45         18.06         8.33 o                         
  -1  11   8          0.01          8.14         5.86 o                         
   0  11   8         33.07         32.59         7.28 o                         
   1  11   8          8.08         11.74         6.79 o                         
   2  11   8          5.60          7.59         6.71 o                         
   3  11   8          2.15         -3.11         6.97 o                         
   4  11   8          0.10          0.71         9.17 o                         
 -10  12   8          6.60         11.88         8.54 o                         
  -9  12   8          1.26         -1.78         7.48 o                         
  -8  12   8          0.39         -3.49         5.92 o                         
  -7  12   8          0.05         -6.59         7.12 o                         
  -6  12   8         19.26         18.13         6.27 o                         
  -5  12   8         15.91         25.58         6.65 o                         
  -4  12   8        140.55        147.94        13.83 o                         
  -3  12   8          8.37          1.35         5.24 o                         
  -2  12   8          7.18          4.36         6.31 o                         
  -1  12   8          0.00          0.03         5.89 o                         
   0  12   8          6.40          3.95         7.46 o                         
   1  12   8          0.20         -6.30         6.87 o                         
   2  12   8          3.70         -0.33        10.09 o                         
   3  12   8          2.46         -2.62        11.95 o                         
   4  12   8          8.71        -15.06        17.96 o                         
  -9  13   8          6.94          1.28         8.11 o                         
  -8  13   8          0.27         -3.14         7.72 o                         
  -7  13   8          1.13         -3.94         6.42 o                         
  -6  13   8          3.91          4.77         6.21 o                         
  -5  13   8          0.25          1.51         6.97 o                         
  -4  13   8         73.03         56.80         9.32 o                         
  -3  13   8          1.50         -5.74         5.74 o                         
  -2  13   8          0.63         -4.92         5.25 o                         
  -1  13   8          0.16          3.40         6.34 o                         
   0  13   8          0.14          5.51        10.10 o                         
   1  13   8          1.83         -6.07        10.60 o                         
   2  13   8          0.10         -3.08        10.72 o                         
   3  13   8          1.61         -6.89        11.58 o                         
  -8  14   8          0.01          6.29         8.14 o                         
  -7  14   8          1.72         10.72         8.16 o                         
  -6  14   8          7.44         13.53         8.02 o                         
  -5  14   8          0.70          3.68         6.88 o                         
  -4  14   8         45.80         55.17        10.93 o                         
  -3  14   8          5.34         -4.91         9.96 o                         
  -2  14   8          0.05         -2.43         9.87 o                         
  -1  14   8          4.25         -0.23        10.71 o                         
   0  14   8          7.77         13.83        28.09 o                         
   1  14   8          0.00        -14.18        14.18 o                         
   2  14   8          1.29         -3.07        16.51 o                         
  -6  15   8          2.74         -1.24         9.38 o                         
  -5  15   8          2.22         -1.07         8.80 o                         
  -4  15   8          0.78          3.30         8.87 o                         
  -3  15   8          3.89         -4.12        10.97 o                         
  -2  15   8          3.15         -0.50        11.35 o                         
  -1  15   8          3.53         -3.70        15.35 o                         
   0  15   8         22.93         44.26        25.78 o                         
 -13   0   9          0.14         -0.51         6.43 o                         
 -11   0   9        135.24        139.10        12.17 o                         
  -9   0   9        476.55        468.09        25.71 o                         
  -7   0   9        134.87        123.71        10.05 o                         
  -5   0   9        216.22        189.76        12.20 o                         
  -3   0   9          9.30         19.82         4.98 o                         
  -1   0   9        197.42        164.86         9.03 o                         
   1   0   9          3.70         -1.16        12.16 o                         
   3   0   9        164.34        174.36        28.96 o                         
   5   0   9          1.51          8.69        13.90 o                         
   7   0   9         17.83         22.59        19.12 o                         
 -14   1   9          0.03          0.21         6.25 o                         
 -13   1   9         12.38         10.27         5.59 o                         
 -12   1   9          0.29         -0.30         4.67 o                         
 -11   1   9         15.81         11.39         4.49 o                         
 -10   1   9         82.61         81.82         6.55 o                         
  -9   1   9        416.69        428.76        16.89 o                         
  -8   1   9          6.45          3.99         3.68 o                         
  -7   1   9         60.72         61.41         5.09 o                         
  -6   1   9          0.01         -0.87         3.07 o                         
  -5   1   9         71.52         76.54         5.67 o                         
  -4   1   9        126.13        107.26         6.35 o                         
  -3   1   9          6.21          6.45         3.14 o                         
  -2   1   9        105.53        153.23         6.45 o                         
  -1   1   9         39.01         31.13         3.93 o                         
   0   1   9          9.41         14.35         3.26 o                         
   1   1   9         24.56         17.79         5.97 o                         
   2   1   9         75.79         79.91        35.62 o                         
   3   1   9        111.36        114.77        16.59 o                         
   4   1   9         43.50         51.38        12.45 o                         
   5   1   9          8.96          3.03        10.39 o                         
   6   1   9          0.04         -5.91        10.22 o                         
   7   1   9          0.46          8.57        11.95 o                         
 -14   2   9         37.79         36.40         9.30 o                         
 -13   2   9         53.36         61.30         7.36 o                         
 -12   2   9          7.61         11.41         5.73 o                         
 -11   2   9        132.16        142.90         9.33 o                         
 -10   2   9         16.69          9.10         4.23 o                         
  -9   2   9          4.01         -3.90         3.90 o                         
  -8   2   9         33.62         35.02         4.65 o                         
  -7   2   9         22.97         15.79         3.62 o                         
  -6   2   9         20.51         18.96         3.62 o                         
  -5   2   9        408.23        413.24        15.53 o                         
  -4   2   9         38.27         51.26         4.36 o                         
  -3   2   9         16.97          6.54         3.03 o                         
  -2   2   9         10.46          3.68         2.68 o                         
  -1   2   9          4.52          2.89         3.13 o                         
   0   2   9          1.58          2.54         3.17 o                         
   1   2   9          1.30          3.48         4.68 o                         
   2   2   9          3.46          3.32         8.39 o                         
   3   2   9          4.47          6.99         9.62 o                         
   4   2   9         19.18          8.09        11.01 o                         
   5   2   9         11.51          5.21        10.24 o                         
   6   2   9          0.35         -8.76         8.76 o                         
   7   2   9          1.15         12.67        12.21 o                         
 -14   3   9         76.66         92.44        11.18 o                         
 -13   3   9          0.78          4.84         5.89 o                         
 -12   3   9          5.29          4.99         5.05 o                         
 -11   3   9        146.21        155.07        10.75 o                         
 -10   3   9          1.64          2.58         4.22 o                         
  -9   3   9        294.64        290.16        12.05 o                         
  -8   3   9         11.22         18.15         3.96 o                         
  -7   3   9          0.10          1.34         3.45 o                         
  -6   3   9         13.21         15.25         3.62 o                         
  -5   3   9         52.45         62.45         4.90 o                         
  -4   3   9         30.31         26.28         3.70 o                         
  -3   3   9          0.06          4.03         3.37 o                         
  -2   3   9        516.22        481.18        17.70 o                         
  -1   3   9        151.30        162.79         8.23 o                         
   0   3   9          0.27          2.32         3.78 o                         
   1   3   9         20.03         18.91         5.44 o                         
   2   3   9         72.51         55.13        15.06 o                         
   3   3   9          0.00         -9.85         9.85 o                         
   4   3   9         45.16         24.43        27.52 o                         
   5   3   9          6.26         -0.96        15.06 o                         
   6   3   9          0.29         -5.53        10.03 o                         
   7   3   9          0.00         -3.16        10.30 o                         
 -14   4   9         13.15         10.53         6.99 o                         
 -13   4   9          8.44         10.10         6.40 o                         
 -12   4   9         15.62         17.77         5.41 o                         
 -11   4   9        162.77        174.22        10.30 o                         
 -10   4   9          0.68          6.56         4.26 o                         
  -9   4   9          8.40         15.56         4.51 o                         
  -8   4   9          3.20         -0.28         4.02 o                         
  -7   4   9          9.24          9.81         3.70 o                         
  -6   4   9        225.12        224.75         9.81 o                         
  -5   4   9         50.49         52.98         4.58 o                         
  -4   4   9         11.82         11.69         3.01 o                         
  -3   4   9          9.31         22.05         4.10 o                         
  -2   4   9          1.26          3.58         2.84 o                         
  -1   4   9        367.41        380.18        15.67 o                         
   0   4   9        131.55        139.24        11.95 o                         
   1   4   9         22.50         25.97         6.31 o                         
   2   4   9         36.62         35.97         8.26 o                         
   3   4   9         24.43         26.65        10.86 o                         
   4   4   9         27.00         27.24        11.79 o                         
   5   4   9          0.27          7.38        10.03 o                         
   6   4   9          0.02          8.75        11.21 o                         
 -13   5   9          1.75         -2.67         6.47 o                         
 -12   5   9         93.46        114.96         9.32 o                         
 -11   5   9          4.85          6.15         5.00 o                         
 -10   5   9         82.38         84.17         7.48 o                         
  -9   5   9         26.01         17.37         4.99 o                         
  -8   5   9         67.03         56.97         5.28 o                         
  -7   5   9         15.44         12.70         3.81 o                         
  -6   5   9         27.02         28.55         4.13 o                         
  -5   5   9        153.13        167.26         8.67 o                         
  -4   5   9          0.34         -0.67         3.01 o                         
  -3   5   9         13.80         11.64         3.55 o                         
  -2   5   9         74.01         83.57         5.80 o                         
  -1   5   9        120.49        143.50        10.46 o                         
   0   5   9          0.50          4.08         5.91 o                         
   1   5   9          1.08          7.44         5.52 o                         
   2   5   9         24.09         25.41         8.26 o                         
   3   5   9        153.29        157.52        20.02 o                         
   4   5   9          1.57        -13.70        16.80 o                         
   5   5   9          6.69         13.10        10.85 o                         
   6   5   9          4.88         22.35        12.04 o                         
 -13   6   9        102.96        130.19        12.30 o                         
 -12   6   9         30.95         54.16         7.73 o                         
 -11   6   9          4.38          8.42         5.44 o                         
 -10   6   9          2.17         -1.71         4.75 o                         
  -9   6   9          0.12         -0.59         4.42 o                         
  -8   6   9          1.66         -1.06         4.24 o                         
  -7   6   9          2.18          7.47         4.04 o                         
  -6   6   9          0.20         -2.82         3.50 o                         
  -5   6   9         59.27         68.62         5.21 o                         
  -4   6   9          1.21         -1.83         3.14 o                         
  -3   6   9         10.57         26.15         4.24 o                         
  -2   6   9         84.17         75.67         5.47 o                         
  -1   6   9          6.90          4.49         4.49 o                         
   0   6   9         43.38         45.09         8.89 o                         
   1   6   9        105.79        112.37        10.72 o                         
   2   6   9         16.84          7.96         6.02 o                         
   3   6   9          0.00          7.12         9.62 o                         
   4   6   9         12.08          6.59         9.60 o                         
   5   6   9          1.73          2.54        11.38 o                         
   6   6   9          0.00         -3.84        15.06 o                         
 -13   7   9          3.51         13.82         8.51 o                         
 -12   7   9          5.23         -0.24         7.85 o                         
 -11   7   9          0.04          2.03         5.13 o                         
 -10   7   9         15.29         21.52         5.76 o                         
  -9   7   9          1.36          8.58         4.71 o                         
  -8   7   9         16.29         23.94         5.36 o                         
  -7   7   9         13.98          7.60         4.45 o                         
  -6   7   9         72.65         71.37         5.69 o                         
  -5   7   9         87.86         84.73         5.84 o                         
  -4   7   9         26.61         26.68         4.34 o                         
  -3   7   9          1.59         -3.37         3.38 o                         
  -2   7   9        187.35        200.40        10.40 o                         
  -1   7   9        668.33        672.50        36.81 o                         
   0   7   9         12.88         15.20         6.20 o                         
   1   7   9          0.57          7.89         5.79 o                         
   2   7   9          0.03         -0.67         5.74 o                         
   3   7   9         54.93         65.91        13.76 o                         
   4   7   9          0.34         11.87        10.71 o                         
   5   7   9          1.66        -12.14        13.32 o                         
   6   7   9         13.59         20.30        12.93 o                         
 -12   8   9          8.10          9.22        10.60 o                         
 -11   8   9          0.75         -2.61         6.04 o                         
 -10   8   9         36.23         48.60         6.97 o                         
  -9   8   9         31.64         48.36         6.17 o                         
  -8   8   9          4.01         13.85         4.72 o                         
  -7   8   9         54.25         46.73         6.06 o                         
  -6   8   9          1.60         -3.95         3.95 o                         
  -5   8   9         32.72         30.05         4.56 o                         
  -4   8   9          2.09          3.01         3.81 o                         
  -3   8   9          7.42         10.74         4.39 o                         
  -2   8   9         25.35         21.01         5.00 o                         
  -1   8   9         34.65         38.47         6.19 o                         
   0   8   9         27.40         39.09         7.71 o                         
   1   8   9          0.01          2.26         5.95 o                         
   2   8   9          2.57          5.83         6.52 o                         
   3   8   9         47.81         30.74        18.01 o                         
   4   8   9         16.49         18.75        11.87 o                         
   5   8   9          3.53         13.48        14.48 o                         
 -12   9   9         15.39         11.48         9.11 o                         
 -11   9   9         10.71         21.18         8.01 o                         
 -10   9   9         45.25         54.70         7.83 o                         
  -9   9   9         81.52        112.53        10.92 o                         
  -8   9   9         10.14         13.04         5.73 o                         
  -7   9   9          0.02          4.50         4.36 o                         
  -6   9   9         22.72         25.05         4.65 o                         
  -5   9   9         24.93         26.43         5.51 o                         
  -4   9   9         59.42         65.64         6.48 o                         
  -3   9   9          3.62          6.93         4.54 o                         
  -2   9   9          0.75          6.47         4.25 o                         
  -1   9   9          0.40          6.99         5.09 o                         
   0   9   9          0.01         -5.78         5.78 o                         
   1   9   9          1.64          0.37         6.49 o                         
   2   9   9          9.94         13.97         9.35 o                         
   3   9   9          5.78          2.24         8.47 o                         
   4   9   9          7.63         10.75        21.72 o                         
   5   9   9         11.14         40.01        13.76 o                         
 -11  10   9          9.66          9.82         7.68 o                         
 -10  10   9         13.53          5.18         7.41 o                         
  -9  10   9         15.22          8.46         6.16 o                         
  -8  10   9         44.56         60.73         8.00 o                         
  -7  10   9          6.95          9.91         5.78 o                         
  -6  10   9          6.02          3.60         5.48 o                         
  -5  10   9         26.52         21.43         5.96 o                         
  -4  10   9          2.45          8.12         5.34 o                         
  -3  10   9         10.77          9.16         5.16 o                         
  -2  10   9          0.51         -3.60         6.00 o                         
  -1  10   9         57.17         71.23         8.98 o                         
   0  10   9          4.96          2.67         6.56 o                         
   1  10   9          1.06          0.69         6.91 o                         
   2  10   9          2.52          5.78         7.32 o                         
   3  10   9          1.59          9.12         9.04 o                         
   4  10   9         13.00          9.63        11.83 o                         
 -11  11   9          0.82         -3.60         7.76 o                         
 -10  11   9          3.23          0.35         8.02 o                         
  -9  11   9         20.14         28.57         8.67 o                         
  -8  11   9          2.27          7.50         6.18 o                         
  -7  11   9          0.05         -5.52         5.52 o                         
  -6  11   9         27.19         15.30         6.26 o                         
  -5  11   9          8.09         12.63         5.99 o                         
  -4  11   9         12.10         11.06         5.71 o                         
  -3  11   9          0.86          0.67         5.76 o                         
  -2  11   9          3.42         -4.76         5.88 o                         
  -1  11   9          0.23         -6.75         8.61 o                         
   0  11   9          1.00          4.02         7.29 o                         
   1  11   9          1.18          2.37         6.82 o                         
   2  11   9          1.15          0.14         7.40 o                         
   3  11   9          0.48         15.01        10.27 o                         
 -10  12   9         37.06         38.35        10.34 o                         
  -9  12   9          1.04         -2.40         7.48 o                         
  -8  12   9          0.00         -6.93         7.18 o                         
  -7  12   9          4.24         -5.67         5.67 o                         
  -6  12   9          0.81          1.02         5.88 o                         
  -5  12   9         39.91         46.15         7.37 o                         
  -4  12   9         33.74         39.64         7.14 o                         
  -3  12   9          0.01         -6.05         6.24 o                         
  -2  12   9          1.66         -5.55         6.37 o                         
  -1  12   9          1.03         -7.24         7.24 o                         
   0  12   9          0.65         -5.95         7.41 o                         
   1  12   9          0.67          5.63         8.56 o                         
   2  12   9          1.11         -5.88        10.03 o                         
  -9  13   9          8.77         21.30         9.56 o                         
  -8  13   9          0.91          1.72         7.73 o                         
  -7  13   9          1.42         -0.97         7.73 o                         
  -6  13   9          0.00          2.20         6.93 o                         
  -5  13   9          4.40         -1.26         6.76 o                         
  -4  13   9          0.11         -0.08         6.57 o                         
  -3  13   9          3.60         -0.17         7.03 o                         
  -2  13   9          4.79          8.61         9.70 o                         
  -1  13   9          1.20         18.83        11.83 o                         
   0  13   9          0.05          4.14        10.86 o                         
   1  13   9          1.17         12.33        11.44 o                         
  -7  14   9          0.12         -6.01         7.83 o                         
  -6  14   9          0.05         -0.80         8.04 o                         
  -5  14   9          0.10         19.30         7.70 o                         
  -4  14   9          2.63          5.67        11.29 o                         
  -3  14   9          0.50         -0.91        10.77 o                         
  -2  14   9          7.34         -0.15        15.58 o                         
  -1  14   9          6.11          9.85        16.28 o                         
   0  14   9          2.43         11.92        17.73 o                         
  -4  15   9          5.38          9.75        15.96 o                         
 -14   0  10          0.45         -5.20        11.78 o                         
 -12   0  10          1.41          7.02         6.62 o                         
 -10   0  10       1321.33       1276.72        61.93 o                         
  -8   0  10         80.67         59.56         9.24 o                         
  -6   0  10        121.69        136.13        10.72 o                         
  -4   0  10         63.15         76.85         7.48 o                         
  -2   0  10        162.24        159.40        11.84 o                         
   0   0  10         10.07         22.70         8.14 o                         
   2   0  10          2.55        -12.16        12.16 o                         
   4   0  10         31.46         46.34        19.12 o                         
   6   0  10          0.33          4.63        16.22 o                         
 -14   1  10         21.66         22.93         6.86 o                         
 -13   1  10          5.31          9.81         6.02 o                         
 -12   1  10          1.54         -2.24         4.50 o                         
 -11   1  10          0.00          3.13         4.33 o                         
 -10   1  10        578.00        592.16        22.47 o                         
  -9   1  10         60.82         61.80         5.85 o                         
  -8   1  10          2.09         -4.02         4.02 o                         
  -7   1  10          3.01          0.58         3.55 o                         
  -6   1  10         32.61         25.89         3.98 o                         
  -5   1  10         12.92         16.55         3.74 o                         
  -4   1  10          8.17         11.72         3.36 o                         
  -3   1  10          1.46          2.25         3.28 o                         
  -2   1  10        175.37        163.59         8.09 o                         
  -1   1  10          4.86          2.25         3.83 o                         
   0   1  10         10.73          8.96         6.60 o                         
   1   1  10         47.32         62.93        13.03 o                         
   2   1  10         57.05         52.82        12.90 o                         
   3   1  10          0.11         13.03        10.65 o                         
   4   1  10         13.57         20.58        11.26 o                         
   5   1  10          2.55         19.90        12.04 o                         
   6   1  10         12.60         -9.83        11.87 o                         
 -14   2  10         69.02         89.99         9.65 o                         
 -13   2  10          7.99          3.52         5.59 o                         
 -12   2  10          7.68         11.90         4.84 o                         
 -11   2  10         17.19         13.33         5.45 o                         
 -10   2  10        202.70        204.94        10.44 o                         
  -9   2  10         83.63         87.78         6.48 o                         
  -8   2  10          2.46         -3.35         3.35 o                         
  -7   2  10          3.99          6.21         3.77 o                         
  -6   2  10         10.19         11.85         3.96 o                         
  -5   2  10         27.38         29.14         4.17 o                         
  -4   2  10         80.58        109.08         6.36 o                         
  -3   2  10        174.07        169.39         8.52 o                         
  -2   2  10        116.27        106.11         6.28 o                         
  -1   2  10        318.74        319.71        14.81 o                         
   0   2  10         12.01         -7.75         8.69 o                         
   1   2  10          1.18          7.26         9.62 o                         
   2   2  10         54.53         46.85        12.49 o                         
   3   2  10         57.49         49.87        12.70 o                         
   4   2  10          5.79          3.43        10.44 o                         
   5   2  10         13.90         15.28        11.79 o                         
   6   2  10          4.02         17.67        12.29 o                         
 -14   3  10          0.02         -3.27         6.53 o                         
 -13   3  10         34.09         34.94         7.32 o                         
 -12   3  10         10.68         12.04         5.04 o                         
 -11   3  10        121.89        127.32         7.83 o                         
 -10   3  10        157.93        159.00         8.70 o                         
  -9   3  10         40.78         52.44         5.10 o                         
  -8   3  10          2.58         -0.88         3.67 o                         
  -7   3  10         22.62         20.79         4.77 o                         
  -6   3  10         84.25        107.19         7.96 o                         
  -5   3  10          6.86          2.39         3.63 o                         
  -4   3  10          0.52          0.61         4.35 o                         
  -3   3  10        294.96        308.09        12.86 o                         
  -2   3  10        177.87        184.44        10.57 o                         
  -1   3  10        176.79        185.34        11.00 o                         
   0   3  10         58.45         68.80        14.51 o                         
   1   3  10          7.97         17.38        10.22 o                         
   2   3  10          3.63          8.57         9.73 o                         
   3   3  10          5.38          5.04        10.44 o                         
   4   3  10          2.97         13.80        13.90 o                         
   5   3  10          0.11         -4.13        11.30 o                         
 -13   4  10          1.75          3.06         6.28 o                         
 -12   4  10          7.93         11.17         5.86 o                         
 -11   4  10         35.88         35.95         5.81 o                         
 -10   4  10          0.91         -4.90         4.90 o                         
  -9   4  10        157.02        164.06         9.00 o                         
  -8   4  10         31.84         29.46         4.68 o                         
  -7   4  10         13.13         16.96         3.99 o                         
  -6   4  10          4.25         -1.12         3.40 o                         
  -5   4  10          4.33          7.50         3.57 o                         
  -4   4  10          0.03          3.71         3.27 o                         
  -3   4  10          0.40         -3.38         3.38 o                         
  -2   4  10        309.81        338.33        16.83 o                         
  -1   4  10          3.98          6.90         6.09 o                         
   0   4  10          7.25          0.70         5.51 o                         
   1   4  10         10.26         23.04        16.80 o                         
   2   4  10         25.34          5.68        10.22 o                         
   3   4  10          0.03         -3.44         9.46 o                         
   4   4  10          0.32         10.02        11.26 o                         
   5   4  10          4.77         14.09        11.63 o                         
 -13   5  10         21.56         15.01         7.48 o                         
 -12   5  10          1.03          0.59         6.38 o                         
 -11   5  10         81.23         65.89         7.57 o                         
 -10   5  10          0.34          4.34         5.56 o                         
  -9   5  10         46.05         41.08         5.64 o                         
  -8   5  10          4.27          6.68         4.61 o                         
  -7   5  10        146.52        143.84         7.86 o                         
  -6   5  10         73.60         83.47         5.86 o                         
  -5   5  10          0.05         -0.16         2.87 o                         
  -4   5  10          0.26          1.22         3.35 o                         
  -3   5  10         86.23         81.87         5.84 o                         
  -2   5  10          0.02          2.12         4.24 o                         
  -1   5  10        262.59        279.19        16.22 o                         
   0   5  10          6.27          4.37         5.82 o                         
   1   5  10         12.33         11.98        11.87 o                         
   2   5  10         18.84          1.51         9.39 o                         
   3   5  10         14.16         17.58        11.38 o                         
   4   5  10          0.25         -9.46         9.46 o                         
   5   5  10          0.62        -18.06        19.41 o                         
 -13   6  10         16.93         17.56         7.35 o                         
 -12   6  10         50.99         59.48        10.62 o                         
 -11   6  10          0.07         14.14         5.81 o                         
 -10   6  10         13.36         22.27         5.28 o                         
  -9   6  10          7.40          9.72         4.82 o                         
  -8   6  10         11.73         -0.73         4.12 o                         
  -7   6  10          9.52         10.61         5.41 o                         
  -6   6  10        284.94        272.87        13.36 o                         
  -5   6  10         13.88         22.18         4.42 o                         
  -4   6  10         65.33         84.87         6.17 o                         
  -3   6  10          6.25          4.93         3.52 o                         
  -2   6  10        136.18        132.22         8.21 o                         
  -1   6  10         32.18          9.62         5.65 o                         
   0   6  10          1.61          5.29         7.19 o                         
   1   6  10          5.15         11.44         7.56 o                         
   2   6  10          8.02         19.82        11.04 o                         
   3   6  10          0.26          7.25        10.80 o                         
   4   6  10          9.31         20.78        11.54 o                         
   5   6  10          0.04         -7.09        10.22 o                         
 -12   7  10          1.07          6.77         7.58 o                         
 -11   7  10          2.23         -2.05         5.67 o                         
 -10   7  10         38.48         35.36         6.36 o                         
  -9   7  10          0.02         -4.10         4.10 o                         
  -8   7  10          9.80         10.13         4.60 o                         
  -7   7  10         89.80         96.02         7.08 o                         
  -6   7  10         25.54         23.08         4.52 o                         
  -5   7  10        107.60        105.78         6.76 o                         
  -4   7  10          0.23         -1.54         3.73 o                         
  -3   7  10          0.85         -4.00         4.00 o                         
  -2   7  10         82.15         84.76         7.51 o                         
  -1   7  10         14.38         16.49         6.48 o                         
   0   7  10         16.54         15.51         6.31 o                         
   1   7  10          0.41          0.83         5.93 o                         
   2   7  10          4.36          6.51        10.02 o                         
   3   7  10          9.91         17.53        11.21 o                         
   4   7  10          0.00         -9.98         9.98 o                         
 -12   8  10          1.72         -7.13         7.13 o                         
 -11   8  10         44.07         34.38         8.87 o                         
 -10   8  10          4.05         11.18         6.45 o                         
  -9   8  10          5.06          6.16         5.01 o                         
  -8   8  10          0.39         -2.06         4.17 o                         
  -7   8  10          4.36          7.19         4.53 o                         
  -6   8  10          1.69          0.89         4.06 o                         
  -5   8  10          7.51          6.36         5.04 o                         
  -4   8  10          6.45          8.41         4.58 o                         
  -3   8  10         29.49         23.90         5.55 o                         
  -2   8  10          2.89          6.80         4.85 o                         
  -1   8  10          4.03          0.07         5.58 o                         
   0   8  10         16.59         19.99         6.97 o                         
   1   8  10          0.20          3.06         6.58 o                         
   2   8  10         26.25         48.13        13.90 o                         
   3   8  10         11.27         -5.21        14.19 o                         
   4   8  10          0.97          6.91        11.67 o                         
 -11   9  10         12.11          3.19         7.71 o                         
 -10   9  10         13.16          8.75         7.91 o                         
  -9   9  10          2.20          3.98         5.27 o                         
  -8   9  10          6.85          2.79         4.92 o                         
  -7   9  10         19.99         13.19         5.20 o                         
  -6   9  10         16.08         14.02         5.91 o                         
  -5   9  10         31.99         26.69         7.12 o                         
  -4   9  10         12.58          3.89         4.70 o                         
  -3   9  10          2.46         -1.37         4.84 o                         
  -2   9  10         19.74         14.95         5.79 o                         
  -1   9  10          0.33          1.76         6.12 o                         
   0   9  10          0.61         10.45         6.89 o                         
   1   9  10          6.93         12.05         7.20 o                         
   2   9  10          5.71         23.21        11.79 o                         
   3   9  10          3.44          5.32        11.38 o                         
 -11  10  10         21.28         27.51         9.54 o                         
 -10  10  10          0.00         -7.47         7.47 o                         
  -9  10  10          0.42          1.07         5.60 o                         
  -8  10  10         10.74          6.14         6.30 o                         
  -7  10  10          1.54          5.87         6.16 o                         
  -6  10  10         55.98         58.82         7.87 o                         
  -5  10  10          7.94          7.23         5.84 o                         
  -4  10  10          3.53         -5.35         5.82 o                         
  -3  10  10          3.88          7.58         6.52 o                         
  -2  10  10         15.43         25.29         7.72 o                         
  -1  10  10          0.13          0.42         6.28 o                         
   0  10  10         13.62         22.54         7.71 o                         
   1  10  10          0.56          8.31         7.64 o                         
   2  10  10          0.58          5.17        10.99 o                         
   3  10  10          1.37          9.87        11.69 o                         
 -10  11  10          3.82         -2.59         7.98 o                         
  -9  11  10          0.74         -2.40         7.76 o                         
  -8  11  10          0.05         -6.69         6.69 o                         
  -7  11  10         11.21          6.41         6.31 o                         
  -6  11  10          0.39         -0.60         5.89 o                         
  -5  11  10          7.22          6.35         5.81 o                         
  -4  11  10         13.15          7.96         6.54 o                         
  -3  11  10          5.18          6.58         6.63 o                         
  -2  11  10         11.99         25.96         9.95 o                         
  -1  11  10          0.84         -1.29         7.66 o                         
   0  11  10          3.06         10.27         8.76 o                         
   1  11  10          1.01          4.96         8.50 o                         
   2  11  10          8.09         11.41        10.26 o                         
  -9  12  10          2.95          1.37         8.48 o                         
  -8  12  10         11.28         11.38        11.51 o                         
  -7  12  10          0.20         -1.47         6.95 o                         
  -6  12  10          6.18         21.45         8.72 o                         
  -5  12  10          3.41         -2.91         6.76 o                         
  -4  12  10          1.29          1.07         6.77 o                         
  -3  12  10          9.60         -0.38         7.24 o                         
  -2  12  10          6.42          8.61         8.86 o                         
  -1  12  10         19.16         16.10         9.34 o                         
   0  12  10          0.67         -5.53        10.12 o                         
   1  12  10          2.90          5.03        10.92 o                         
  -8  13  10          2.76          6.22         8.67 o                         
  -7  13  10          1.44         -2.41         8.07 o                         
  -6  13  10          6.30         13.93         7.63 o                         
  -5  13  10          0.88          7.81         8.51 o                         
  -4  13  10          7.22          3.84         8.01 o                         
  -3  13  10          0.08         -4.42         9.76 o                         
  -2  13  10          6.14         21.21        11.13 o                         
  -1  13  10          6.85         21.29        18.25 o                         
   0  13  10          0.30          0.73        16.73 o                         
  -5  14  10          0.27         -9.68         9.68 o                         
  -4  14  10         10.92         12.40        12.19 o                         
  -3  14  10          4.46          8.77        16.56 o                         
 -13   0  11         25.95         21.00         9.13 o                         
 -11   0  11         13.94          0.79         6.58 o                         
  -9   0  11         62.33         71.25         8.96 o                         
  -7   0  11         30.15         26.80         6.28 o                         
  -5   0  11          0.16          3.28         4.17 o                         
  -3   0  11        873.91        945.85        57.40 o                         
  -1   0  11         46.46         24.91        15.64 o                         
   1   0  11        116.92        103.11        24.33 o                         
   3   0  11          6.91        -13.32        13.32 o                         
   5   0  11          9.84         28.38        19.12 o                         
 -13   1  11          0.66          1.44         5.71 o                         
 -12   1  11         11.19          2.83         4.82 o                         
 -11   1  11         53.88         62.34         6.78 o                         
 -10   1  11          9.69         13.06         4.75 o                         
  -9   1  11          0.01         -3.84         4.04 o                         
  -8   1  11          9.57          3.63         3.65 o                         
  -7   1  11         13.72         10.29         3.83 o                         
  -6   1  11         56.29         56.29         5.21 o                         
  -5   1  11          4.82          3.75         3.50 o                         
  -4   1  11          0.32          0.43         3.46 o                         
  -3   1  11          0.05          3.28         5.15 o                         
  -2   1  11        214.03        230.25        13.10 o                         
  -1   1  11        139.16        159.90        24.85 o                         
   0   1  11         24.42          2.00         9.73 o                         
   1   1  11         14.16         20.21        11.38 o                         
   2   1  11         13.74         11.85        11.45 o                         
   3   1  11          0.87          7.10        10.80 o                         
   4   1  11          0.11         -6.95        11.06 o                         
   5   1  11          0.02          4.54        13.32 o                         
 -13   2  11         17.93         28.12         7.05 o                         
 -12   2  11          0.07         -0.85         5.06 o                         
 -11   2  11        144.50        143.88         9.14 o                         
 -10   2  11          5.45          6.62         4.20 o                         
  -9   2  11         54.05         57.87         5.50 o                         
  -8   2  11         17.62         23.43         4.56 o                         
  -7   2  11         69.62         65.65         5.70 o                         
  -6   2  11         54.10         66.59         5.55 o                         
  -5   2  11         92.03         99.55         6.51 o                         
  -4   2  11        191.11        203.52         9.58 o                         
  -3   2  11        227.01        239.65        11.06 o                         
  -2   2  11        268.03        283.75        16.98 o                         
  -1   2  11          0.26          2.54         7.07 o                         
   0   2  11          3.99         -7.47        10.72 o                         
   1   2  11         80.15         73.07        14.91 o                         
   2   2  11         15.28         -7.64        12.45 o                         
   3   2  11         15.17         10.58        11.13 o                         
   4   2  11         10.35         10.89        11.26 o                         
 -13   3  11         25.78         32.52         6.86 o                         
 -12   3  11         29.09         39.47         6.89 o                         
 -11   3  11         93.25         93.71         7.58 o                         
 -10   3  11         63.23         70.77         7.17 o                         
  -9   3  11         38.35         34.07         5.16 o                         
  -8   3  11         61.76         73.10         6.10 o                         
  -7   3  11         29.77         35.93         4.90 o                         
  -6   3  11         41.43         43.91         4.87 o                         
  -5   3  11          1.98          1.36         3.76 o                         
  -4   3  11          7.29         12.83         4.42 o                         
  -3   3  11        253.01        247.90        14.46 o                         
  -2   3  11        158.19        173.86        10.97 o                         
  -1   3  11          1.04          0.07        13.50 o                         
   0   3  11         33.94         37.53        11.79 o                         
   1   3  11          1.99          9.30        10.03 o                         
   2   3  11          6.56          8.76        10.63 o                         
   3   3  11         21.14         21.39        11.79 o                         
   4   3  11          0.02         -8.19         9.85 o                         
 -13   4  11          2.26          3.58         6.51 o                         
 -12   4  11          1.84         -1.32         6.29 o                         
 -11   4  11        248.14        273.08        14.87 o                         
 -10   4  11         82.32         87.10         7.90 o                         
  -9   4  11          0.24          1.93         5.39 o                         
  -8   4  11         52.78         51.91         5.43 o                         
  -7   4  11        114.07        108.49         7.30 o                         
  -6   4  11         61.99         58.91         5.88 o                         
  -5   4  11         18.91         21.03         5.68 o                         
  -4   4  11          2.09         -2.57         3.71 o                         
  -3   4  11         46.68         39.17         5.17 o                         
  -2   4  11        149.15        146.17         9.40 o                         
  -1   4  11         49.64         45.39        11.12 o                         
   0   4  11         22.00         27.14        11.54 o                         
   1   4  11         13.72         10.92        10.63 o                         
   2   4  11         60.55         64.51        14.50 o                         
   3   4  11          0.12          0.04        11.04 o                         
   4   4  11          0.00          3.77        17.09 o                         
 -13   5  11          6.36          8.83         6.60 o                         
 -12   5  11          9.10          5.78         6.21 o                         
 -11   5  11          1.29          5.50         5.37 o                         
 -10   5  11          0.46         -0.36         4.72 o                         
  -9   5  11          0.61         -4.23         4.23 o                         
  -8   5  11         54.72         68.42         6.41 o                         
  -7   5  11         13.91         12.15         4.38 o                         
  -6   5  11          8.98          2.79         4.15 o                         
  -5   5  11         24.78         25.78         4.28 o                         
  -4   5  11         11.43          7.73         3.97 o                         
  -3   5  11         31.09         31.08         6.71 o                         
  -2   5  11          0.10         -2.49         5.31 o                         
  -1   5  11         15.17         14.31         6.23 o                         
   0   5  11         12.54         10.15        10.02 o                         
   1   5  11          0.31         -6.01         9.60 o                         
   2   5  11          0.57         -9.00         9.00 o                         
   3   5  11          0.20         -3.31        20.85 o                         
   4   5  11          2.61         -5.88        19.98 o                         
 -12   6  11          1.37         -2.68         5.93 o                         
 -11   6  11          3.24          4.05         6.16 o                         
 -10   6  11         77.67         76.67         8.38 o                         
  -9   6  11          7.78          7.74         4.86 o                         
  -8   6  11          0.05          1.68         4.31 o                         
  -7   6  11         24.59         25.71         4.81 o                         
  -6   6  11         29.77         18.57         4.42 o                         
  -5   6  11         98.41        116.26         7.62 o                         
  -4   6  11          0.00         -1.79         4.10 o                         
  -3   6  11         22.69         27.31         5.70 o                         
  -2   6  11          4.32         -4.65         5.18 o                         
  -1   6  11          0.26         -0.63         5.85 o                         
   0   6  11          0.49         -5.14         8.89 o                         
   1   6  11          1.45         -9.56         9.56 o                         
   2   6  11          0.60         14.36        11.69 o                         
   3   6  11         12.18         29.20        15.64 o                         
   4   6  11          3.71         -6.00        10.44 o                         
 -12   7  11         48.06         41.25         8.21 o                         
 -11   7  11         93.08         86.65        10.07 o                         
 -10   7  11          3.18          2.04         5.22 o                         
  -9   7  11         41.79         45.72         6.22 o                         
  -8   7  11          4.27          3.11         4.57 o                         
  -7   7  11         33.76         20.45         5.43 o                         
  -6   7  11          2.85          2.54         3.99 o                         
  -5   7  11          0.02          1.48         4.18 o                         
  -4   7  11          1.64          1.60         5.07 o                         
  -3   7  11          3.84          0.67         4.82 o                         
  -2   7  11         37.96         36.73         6.71 o                         
  -1   7  11          0.00          1.55         6.19 o                         
   0   7  11          0.55         -9.13         9.31 o                         
   1   7  11          0.10         -2.75        15.35 o                         
   2   7  11         11.49          9.41        11.38 o                         
   3   7  11          2.93          8.69        15.64 o                         
 -11   8  11          0.10         -3.49         6.77 o                         
 -10   8  11          0.17         -6.43         6.43 o                         
  -9   8  11          0.45          0.76         5.12 o                         
  -8   8  11          5.17          0.15         4.14 o                         
  -7   8  11          3.01         -4.38         4.38 o                         
  -6   8  11         58.17         50.04         7.27 o                         
  -5   8  11         14.72          4.33         5.73 o                         
  -4   8  11          4.38          0.77         5.34 o                         
  -3   8  11          3.46          4.54         5.28 o                         
  -2   8  11          0.36         -2.81         6.50 o                         
  -1   8  11          2.36         -0.93         6.09 o                         
   0   8  11          0.33         -7.13         7.13 o                         
   1   8  11          8.52         22.58        12.25 o                         
   2   8  11         24.22         15.90        12.52 o                         
   3   8  11          0.47         14.23        12.78 o                         
 -11   9  11          9.20         13.92         7.54 o                         
 -10   9  11          1.28          6.60         6.84 o                         
  -9   9  11          1.03         -1.91         5.88 o                         
  -8   9  11          0.01          0.39         6.10 o                         
  -7   9  11          4.05          1.72         6.10 o                         
  -6   9  11          0.08          2.37         5.63 o                         
  -5   9  11          1.53         -4.00         5.64 o                         
  -4   9  11          2.91          5.22         5.74 o                         
  -3   9  11          3.52          0.01         6.02 o                         
  -2   9  11          6.99          3.41         6.57 o                         
  -1   9  11          5.52         12.91         7.06 o                         
   0   9  11          0.08         -3.06         8.76 o                         
   1   9  11          0.00          5.76        10.57 o                         
   2   9  11         24.02         12.14        12.86 o                         
 -10  10  11          8.73          9.92         8.33 o                         
  -9  10  11          1.19          7.66         8.20 o                         
  -8  10  11          3.91          0.66         7.02 o                         
  -7  10  11          1.06          1.72         6.27 o                         
  -6  10  11          0.02         11.87         6.21 o                         
  -5  10  11          8.00         13.62         6.96 o                         
  -4  10  11          0.05         -4.11         5.94 o                         
  -3  10  11          0.00         -5.71         6.93 o                         
  -2  10  11          0.02         -2.87         7.13 o                         
  -1  10  11          6.45         -6.15         6.82 o                         
   0  10  11          2.75         -1.62         8.22 o                         
   1  10  11          2.31          7.17        12.74 o                         
  -9  11  11          0.02          2.87         8.48 o                         
  -8  11  11          1.13          3.06         8.21 o                         
  -7  11  11          1.16          4.92         7.50 o                         
  -6  11  11          5.91          1.70         7.88 o                         
  -5  11  11          2.61          6.44         7.07 o                         
  -4  11  11          0.24         -6.72         7.39 o                         
  -3  11  11         11.62         33.83        10.13 o                         
  -2  11  11          2.69         -2.96         8.37 o                         
  -1  11  11          0.04          7.31         8.88 o                         
   0  11  11          0.08          3.27        10.12 o                         
  -8  12  11          0.06          3.25         8.69 o                         
  -7  12  11          9.36         22.36        10.82 o                         
  -6  12  11          0.63         -6.02         7.90 o                         
  -5  12  11          0.01          5.16         8.25 o                         
  -4  12  11          3.92          5.89        10.53 o                         
  -3  12  11          1.14          5.86        10.66 o                         
  -2  12  11         11.43         -3.72        10.24 o                         
  -1  12  11          0.18         10.43        11.31 o                         
  -5  13  11          0.74         22.98         9.96 o                         
  -4  13  11          1.32         -7.86        15.37 o                         
 -12   0  12         36.27         42.87         9.79 o                         
 -10   0  12          2.91          2.09         6.50 o                         
  -8   0  12          3.05         -3.09         5.99 o                         
  -6   0  12         20.84         18.41         6.12 o                         
  -4   0  12        300.79        273.98        18.96 o                         
  -2   0  12        439.23        547.43        46.20 o                         
   0   0  12          6.75          4.63        17.38 o                         
   2   0  12          1.26         16.80        16.22 o                         
 -13   1  12          0.50         -2.38         6.15 o                         
 -12   1  12          3.67          3.04         5.64 o                         
 -11   1  12          4.81          3.53         4.76 o                         
 -10   1  12         49.62         38.15         5.68 o                         
  -9   1  12         48.53         34.50         4.97 o                         
  -8   1  12          2.36          0.69         4.18 o                         
  -7   1  12         12.94         15.58         4.34 o                         
  -6   1  12          3.26          4.10         3.41 o                         
  -5   1  12         16.51         24.13         4.55 o                         
  -4   1  12         94.33         92.41         7.59 o                         
  -3   1  12         27.19         26.36         6.18 o                         
  -2   1  12          2.69         13.71        14.05 o                         
  -1   1  12          4.10         -5.21         9.83 o                         
   0   1  12          4.20         -4.18        10.72 o                         
   1   1  12          1.89         -5.39        10.56 o                         
   2   1  12          0.92         -7.29        17.96 o                         
   3   1  12          3.10          4.17        14.77 o                         
 -13   2  12          0.57         -3.14         5.80 o                         
 -12   2  12         35.11         40.12         6.85 o                         
 -11   2  12          3.40         -1.06         4.75 o                         
 -10   2  12         84.20         96.57         7.12 o                         
  -9   2  12          7.40         -0.23         4.11 o                         
  -8   2  12          6.28         -2.07         3.93 o                         
  -7   2  12         13.52         10.06         4.26 o                         
  -6   2  12          5.33          4.09         3.92 o                         
  -5   2  12         71.91         92.53         6.97 o                         
  -4   2  12         12.05         13.63         5.81 o                         
  -3   2  12          3.77         -0.29         4.32 o                         
  -2   2  12         25.72         19.93         6.73 o                         
  -1   2  12          0.48         -9.62         9.62 o                         
   0   2  12          0.58         -9.39         9.39 o                         
   1   2  12         19.76         35.59        22.01 o                         
   2   2  12          0.77        -10.24        10.24 o                         
   3   2  12          9.73         15.00        19.70 o                         
 -13   3  12         14.04         15.64         7.01 o                         
 -12   3  12         25.47         28.50         6.96 o                         
 -11   3  12         39.84         39.40         6.33 o                         
 -10   3  12          9.28          8.70         5.73 o                         
  -9   3  12          1.57          0.56         4.31 o                         
  -8   3  12          3.55          4.34         4.23 o                         
  -7   3  12         48.19         35.93         5.09 o                         
  -6   3  12         24.32         15.52         4.44 o                         
  -5   3  12         73.39         85.15         8.44 o                         
  -4   3  12          1.66         -0.59         4.33 o                         
  -3   3  12          1.12          2.93         4.47 o                         
  -2   3  12          0.03         -4.50         4.50 o                         
  -1   3  12          2.42          7.71        10.63 o                         
   0   3  12          0.24         -3.41        10.85 o                         
   1   3  12          3.09         -2.56        10.39 o                         
   2   3  12          6.50          4.77        11.59 o                         
   3   3  12          0.12        -10.28        10.28 o                         
 -12   4  12         21.61         22.99         7.14 o                         
 -11   4  12         16.55         -3.47         5.95 o                         
 -10   4  12          4.27          3.73         4.97 o                         
  -9   4  12          1.16          2.22         4.64 o                         
  -8   4  12          3.99          4.58         4.54 o                         
  -7   4  12          1.82          0.20         4.14 o                         
  -6   4  12         76.34         69.45         6.06 o                         
  -5   4  12          4.24          1.79         4.34 o                         
  -4   4  12         32.10         22.70         7.32 o                         
  -3   4  12          1.97          6.58         4.63 o                         
  -2   4  12         16.79         11.27         7.36 o                         
  -1   4  12          2.03         -9.39         9.39 o                         
   0   4  12          4.05        -10.39        10.39 o                         
   1   4  12         12.71          9.19        11.79 o                         
   2   4  12          3.62         -5.18        10.80 o                         
   3   4  12          0.00          0.87        11.87 o                         
 -12   5  12         82.68         86.50         9.46 o                         
 -11   5  12        108.60        134.48        10.87 o                         
 -10   5  12          9.78          7.28         5.24 o                         
  -9   5  12          0.04         -0.09         4.72 o                         
  -8   5  12          0.82          0.86         4.47 o                         
  -7   5  12          6.42          5.17         4.40 o                         
  -6   5  12          0.00         10.29         4.42 o                         
  -5   5  12          9.21          5.56         4.65 o                         
  -4   5  12          9.22          8.09         4.47 o                         
  -3   5  12         25.67         36.59         6.45 o                         
  -2   5  12         16.61          8.21         7.36 o                         
  -1   5  12          4.36          7.24        10.15 o                         
   0   5  12          0.01         -4.74        10.03 o                         
   1   5  12          0.48         -4.34        11.30 o                         
   2   5  12         21.71         11.00        14.77 o                         
   3   5  12          0.51          2.92        14.77 o                         
 -12   6  12         78.39         71.52         9.02 o                         
 -11   6  12          0.44         -0.72         6.06 o                         
 -10   6  12          3.65          0.91         5.49 o                         
  -9   6  12          0.24         -4.53         4.53 o                         
  -8   6  12         18.01         18.80         5.26 o                         
  -7   6  12         30.10         22.16         5.16 o                         
  -6   6  12         56.10         52.19         6.07 o                         
  -5   6  12         27.88         24.79         5.53 o                         
  -4   6  12          9.95          6.87         6.25 o                         
  -3   6  12         18.20         17.56         6.37 o                         
  -2   6  12          2.15         -4.91         6.16 o                         
  -1   6  12          2.33          0.58         9.83 o                         
   0   6  12          0.08         10.98        10.70 o                         
   1   6  12          1.95          5.03        11.45 o                         
   2   6  12          0.04        -10.97        10.97 o                         
 -11   7  12          0.69          2.02         6.86 o                         
 -10   7  12          6.89          0.94         6.13 o                         
  -9   7  12          3.52          0.20         4.85 o                         
  -8   7  12          8.33          9.65         5.07 o                         
  -7   7  12          6.93          3.70         4.48 o                         
  -6   7  12          0.41         -0.67         5.30 o                         
  -5   7  12          0.21          1.72         5.72 o                         
  -4   7  12          0.69          7.67         5.99 o                         
  -3   7  12          9.35         11.71         6.51 o                         
  -2   7  12          2.46         -4.53         5.95 o                         
  -1   7  12         12.09         36.95        13.03 o                         
   0   7  12          0.13         -2.25        10.86 o                         
   1   7  12          0.74         -5.54        10.86 o                         
   2   7  12          7.05         40.04        14.85 o                         
 -11   8  12          0.60         -2.52         6.94 o                         
 -10   8  12          5.90          4.73         7.05 o                         
  -9   8  12          0.03          2.25         5.47 o                         
  -8   8  12         37.08         48.35         8.03 o                         
  -7   8  12          2.18         -3.17         5.30 o                         
  -6   8  12          1.09          0.26         5.89 o                         
  -5   8  12          1.34          7.72         5.93 o                         
  -4   8  12          2.62         -3.70         7.30 o                         
  -3   8  12          0.20         -5.64         5.64 o                         
  -2   8  12          1.95         -0.62         6.67 o                         
  -1   8  12          0.99         -2.01         9.22 o                         
   0   8  12          0.01        -13.03        13.03 o                         
   1   8  12         11.89          8.74        15.35 o                         
 -10   9  12          1.06          5.42         8.37 o                         
  -9   9  12         16.72         21.90        11.83 o                         
  -8   9  12          4.92          7.32         7.42 o                         
  -7   9  12          1.08         -6.78         6.78 o                         
  -6   9  12         21.27         23.92         7.96 o                         
  -5   9  12          3.28         -0.53         6.39 o                         
  -4   9  12          5.20         15.48         7.04 o                         
  -3   9  12         23.22         21.39         7.53 o                         
  -2   9  12          7.65         14.60         7.56 o                         
  -1   9  12          0.48         -5.65         9.83 o                         
   0   9  12          1.97          0.76        10.95 o                         
  -9  10  12          7.08          4.15         8.81 o                         
  -8  10  12          0.43         -0.24         8.20 o                         
  -7  10  12         20.44         27.13         9.82 o                         
  -6  10  12          1.79         -2.37         8.01 o                         
  -5  10  12          3.14          0.37         6.77 o                         
  -4  10  12          0.27         -7.44         7.44 o                         
  -3  10  12         20.36         37.97        10.07 o                         
  -2  10  12         28.19         25.52        14.13 o                         
  -1  10  12          3.37        -11.87        11.87 o                         
  -8  11  12          4.43         13.82        11.19 o                         
  -7  11  12          5.17         18.68        11.29 o                         
  -6  11  12          0.63          6.37         8.73 o                         
  -5  11  12          7.95         23.10        10.37 o                         
  -4  11  12          5.33         -0.62         9.23 o                         
  -3  11  12          3.13         -9.47         9.59 o                         
  -2  11  12          1.82         10.54         9.70 o                         
 -11   0  13          2.50         -1.07         7.34 o                         
  -9   0  13         20.97         27.72         6.76 o                         
  -7   0  13         40.71         44.59         7.79 o                         
  -5   0  13         26.70         35.07         8.68 o                         
  -3   0  13         39.90         60.60        17.96 o                         
  -1   0  13         17.74         17.38        17.96 o                         
   1   0  13          2.66         -3.48        17.38 o                         
 -12   1  13          8.66          2.69         5.66 o                         
 -11   1  13          5.57         12.60         5.73 o                         
 -10   1  13         15.66         14.75         6.10 o                         
  -9   1  13         33.74         25.25         5.18 o                         
  -8   1  13          1.74         -0.53         4.26 o                         
  -7   1  13         45.63         47.10         5.57 o                         
  -6   1  13          3.68          4.48         3.86 o                         
  -5   1  13         40.26         28.42         5.32 o                         
  -4   1  13         35.55         24.40         5.98 o                         
  -3   1  13        159.28        170.92        14.13 o                         
  -2   1  13          1.90          3.32        11.67 o                         
  -1   1  13          6.30        -11.04        11.04 o                         
   0   1  13          0.94         -7.51        11.04 o                         
   1   1  13         16.41          3.13        12.45 o                         
   2   1  13          0.02         -1.19        13.09 o                         
 -12   2  13          0.16         -4.61         6.02 o                         
 -11   2  13          1.18         -3.05         5.60 o                         
 -10   2  13          0.00         -1.66         4.79 o                         
  -9   2  13          7.60          5.70         4.67 o                         
  -8   2  13         13.56         17.26         5.10 o                         
  -7   2  13         18.84         16.34         4.78 o                         
  -6   2  13          6.12          3.04         4.18 o                         
  -5   2  13          0.08          2.91         4.68 o                         
  -4   2  13         12.10          6.15         5.51 o                         
  -3   2  13        123.92        101.90        11.70 o                         
  -2   2  13         66.66         58.42        15.73 o                         
  -1   2  13          0.22          0.36        11.45 o                         
   0   2  13          7.79         -5.59        18.25 o                         
   1   2  13          0.98          7.45        12.21 o                         
   2   2  13          2.19         15.79        13.68 o                         
 -12   3  13          0.08          0.88         6.16 o                         
 -11   3  13        104.40        104.21         9.64 o                         
 -10   3  13          4.13         -3.98         4.79 o                         
  -9   3  13          1.18          1.70         4.85 o                         
  -8   3  13         61.65         58.41         7.25 o                         
  -7   3  13         12.64         11.36         4.80 o                         
  -6   3  13         19.11         19.62         5.38 o                         
  -5   3  13          1.76          0.31         4.44 o                         
  -4   3  13         96.08         95.16         9.96 o                         
  -3   3  13          6.72         14.08         8.00 o                         
  -2   3  13          6.02          1.10        10.44 o                         
  -1   3  13          0.24        -11.04        11.04 o                         
   0   3  13         14.25         -1.14        10.97 o                         
   1   3  13          1.27         -8.17        10.97 o                         
   2   3  13          2.15          0.21        11.95 o                         
 -12   4  13          8.84          2.98         6.48 o                         
 -11   4  13          0.69         -2.12         5.87 o                         
 -10   4  13         15.31          6.58         5.69 o                         
  -9   4  13         17.82          9.06         5.15 o                         
  -8   4  13          0.20         -1.91         4.53 o                         
  -7   4  13         16.18         12.20         6.21 o                         
  -6   4  13          3.18         11.50         5.53 o                         
  -5   4  13          4.93         12.05         5.47 o                         
  -4   4  13          6.39          7.70         5.88 o                         
  -3   4  13         66.93         71.62         8.91 o                         
  -2   4  13          6.89         24.64        12.45 o                         
  -1   4  13          0.78         -4.63        15.64 o                         
   0   4  13          0.06          7.16        12.27 o                         
   1   4  13         12.86         14.85        13.44 o                         
 -11   5  13          1.22         -4.99         6.21 o                         
 -10   5  13          0.03          1.77         5.90 o                         
  -9   5  13          2.00          9.82         5.15 o                         
  -8   5  13          3.20         -4.59         4.59 o                         
  -7   5  13          9.09          3.98         5.19 o                         
  -6   5  13          1.30          7.70         5.25 o                         
  -5   5  13          3.99          0.46         5.11 o                         
  -4   5  13         84.37         77.75        12.54 o                         
  -3   5  13         12.46          6.70         7.50 o                         
  -2   5  13          0.78         -3.09         9.87 o                         
  -1   5  13          0.00          5.32        11.54 o                         
   0   5  13         15.90          4.05        28.96 o                         
   1   5  13          0.03         -9.30        11.24 o                         
 -11   6  13         26.34         22.70         7.40 o                         
 -10   6  13          9.84         -0.65         5.93 o                         
  -9   6  13          8.57         12.51         5.71 o                         
  -8   6  13          4.48          1.85         5.18 o                         
  -7   6  13         23.90         19.03         5.72 o                         
  -6   6  13          1.12         -3.45         5.78 o                         
  -5   6  13          0.85          6.26         5.55 o                         
  -4   6  13          0.38          3.27         6.17 o                         
  -3   6  13         28.43         35.22         8.53 o                         
  -2   6  13          0.07         -7.71         9.92 o                         
  -1   6  13          0.40         -0.48        11.38 o                         
   0   6  13          0.30         11.16        12.68 o                         
 -10   7  13          5.93          8.08         6.97 o                         
  -9   7  13          6.11         -3.74         5.64 o                         
  -8   7  13          1.89          2.51         7.30 o                         
  -7   7  13          0.40          6.34         6.04 o                         
  -6   7  13         13.46         22.95         6.89 o                         
  -5   7  13          0.75          7.90         6.85 o                         
  -4   7  13          2.70         -2.87         6.35 o                         
  -3   7  13          0.52          7.00         9.15 o                         
  -2   7  13          0.12         -0.97         9.79 o                         
  -1   7  13         11.50          9.95        10.83 o                         
   0   7  13         11.93         14.67        18.25 o                         
 -10   8  13          0.78          3.03         8.12 o                         
  -9   8  13          0.58         -1.19         8.06 o                         
  -8   8  13          1.57          4.70         8.54 o                         
  -7   8  13         11.20         11.64         7.71 o                         
  -6   8  13          0.00          8.82         6.78 o                         
  -5   8  13          0.08         17.02         7.60 o                         
  -4   8  13          6.87          9.72         7.25 o                         
  -3   8  13          2.10          4.40         8.55 o                         
  -2   8  13          0.22          7.61        10.88 o                         
  -1   8  13          2.85         12.34        11.39 o                         
  -9   9  13          0.14         -2.38        10.43 o                         
  -8   9  13         17.77         21.09        11.06 o                         
  -7   9  13          1.37         -8.10         8.10 o                         
  -6   9  13          0.04          4.00         8.33 o                         
  -5   9  13          2.69          3.17         7.67 o                         
  -4   9  13         13.77         24.00         8.98 o                         
  -3   9  13          6.09         11.66         8.03 o                         
  -2   9  13          0.08         -1.09        10.02 o                         
  -7  10  13          0.42         -4.25         9.00 o                         
  -6  10  13          0.00         -8.32         8.83 o                         
  -5  10  13          1.76         -7.42         9.01 o                         
  -4  10  13          0.00         -2.35         9.74 o                         
 -10   0  14         16.97          5.67         7.44 o                         
  -8   0  14         92.43         63.78         9.41 o                         
  -6   0  14         52.11         41.48         9.68 o                         
  -4   0  14         39.80         48.18        12.25 o                         
  -2   0  14          0.42         -6.37        17.96 o                         
   0   0  14          6.58          6.95        19.12 o                         
 -11   1  14          2.35         -2.26         5.77 o                         
 -10   1  14          8.42          0.78         5.33 o                         
  -9   1  14          2.42          4.66         4.59 o                         
  -8   1  14          4.52          2.60         4.68 o                         
  -7   1  14          2.21          1.67         4.92 o                         
  -6   1  14          1.35          1.79         5.51 o                         
  -5   1  14         25.55         23.07         6.20 o                         
  -4   1  14         17.06          6.85         6.89 o                         
  -3   1  14         13.86         16.28         8.44 o                         
  -2   1  14          1.76         -2.32        11.88 o                         
  -1   1  14          1.26        -10.60        10.97 o                         
   0   1  14          6.83         11.42        13.31 o                         
 -11   2  14          2.86          7.56         6.25 o                         
 -10   2  14         16.36         10.76         6.35 o                         
  -9   2  14          0.84         -4.96         4.96 o                         
  -8   2  14          0.00          2.21         4.62 o                         
  -7   2  14          9.29         -0.94         4.98 o                         
  -6   2  14         14.20          8.25         5.82 o                         
  -5   2  14         22.76         10.28         6.36 o                         
  -4   2  14          3.66          9.18         6.97 o                         
  -3   2  14          7.87         40.32         9.38 o                         
  -2   2  14          3.30         -3.71        19.70 o                         
  -1   2  14          0.03         -6.89        12.45 o                         
   0   2  14         15.73         40.26        15.56 o                         
 -11   3  14          1.48         -5.01         5.92 o                         
 -10   3  14          0.03         -3.84         5.75 o                         
  -9   3  14          1.97         -5.06         5.06 o                         
  -8   3  14         10.01         13.64         5.74 o                         
  -7   3  14          2.01         -1.22         5.40 o                         
  -6   3  14          6.83         -0.85         5.78 o                         
  -5   3  14         18.77         12.98         6.57 o                         
  -4   3  14         55.13         49.93         8.61 o                         
  -3   3  14         23.37         30.87        10.73 o                         
  -2   3  14          1.79         -0.29        12.29 o                         
  -1   3  14          5.09          5.48        13.09 o                         
   0   3  14          1.04          1.10        13.09 o                         
 -11   4  14          2.27         -2.17         6.27 o                         
 -10   4  14          0.41         -5.63         5.63 o                         
  -9   4  14          1.32         -4.17         5.38 o                         
  -8   4  14          1.39         -0.80         5.63 o                         
  -7   4  14          0.05         -0.86         5.51 o                         
  -6   4  14          9.00          1.82         5.51 o                         
  -5   4  14          6.06          6.06         6.71 o                         
  -4   4  14          5.55         11.57         9.23 o                         
  -3   4  14         12.83         17.68        10.87 o                         
  -2   4  14          8.33          3.93        10.71 o                         
  -1   4  14          4.68         18.17        13.35 o                         
 -10   5  14          1.35          1.11         6.16 o                         
  -9   5  14          1.22         -2.33         8.77 o                         
  -8   5  14          1.14          8.02         5.84 o                         
  -7   5  14          0.66         -5.35         5.58 o                         
  -6   5  14         21.40         24.03         7.24 o                         
  -5   5  14          2.66          5.78         8.10 o                         
  -4   5  14          0.93         15.18        10.37 o                         
  -3   5  14          1.91          4.01        11.32 o                         
  -2   5  14          6.95         25.46        12.28 o                         
  -1   5  14          0.12         -7.85        12.10 o                         
 -10   6  14          9.63         12.80         6.80 o                         
  -9   6  14          2.38         16.64         7.53 o                         
  -8   6  14          1.81          6.82         7.72 o                         
  -7   6  14          0.03         -6.40         6.40 o                         
  -6   6  14          0.12         -4.56         7.04 o                         
  -5   6  14          2.18         17.05         9.82 o                         
  -4   6  14          8.17         -0.84         9.62 o                         
  -3   6  14         23.93         34.60        12.70 o                         
  -2   6  14          0.18         -0.68        10.81 o                         
  -9   7  14         11.01          9.94         8.79 o                         
  -8   7  14          8.48         14.71         7.60 o                         
  -7   7  14          3.17          3.92         7.04 o                         
  -6   7  14          2.76          3.48         7.38 o                         
  -5   7  14          5.52         -1.47         7.57 o                         
  -4   7  14         56.51        123.11        19.07 o                         
  -3   7  14          0.72         -5.10        10.24 o                         
  -7   8  14          0.06         -9.27         9.39 o                         
  -6   8  14          4.88         -1.10         8.41 o                         
  -5   8  14          0.02         -2.92         8.22 o                         
  -4   8  14          1.33         13.06        12.37 o                         
  -9   0  15         57.05         43.44        10.01 o                         
  -7   0  15         25.58         25.17         9.85 o                         
  -5   0  15         20.97         14.73        11.31 o                         
  -3   0  15          2.97         -6.47        14.50 o                         
 -10   1  15          0.68          1.99         6.15 o                         
  -9   1  15          0.29         -5.40         6.48 o                         
  -8   1  15          5.66          5.71         6.60 o                         
  -7   1  15          4.54         10.62         6.50 o                         
  -6   1  15          6.01         13.87         7.81 o                         
  -5   1  15          4.05          7.91         7.58 o                         
  -4   1  15          2.89         -3.00         7.64 o                         
  -3   1  15          2.44         -3.58         9.88 o                         
  -2   1  15          0.81        -12.49        12.49 o                         
 -10   2  15          5.85          3.15         5.73 o                         
  -9   2  15          0.12         15.13         7.09 o                         
  -8   2  15          0.30          6.04         6.77 o                         
  -7   2  15          9.41          9.78         7.06 o                         
  -6   2  15          2.22          5.14         7.37 o                         
  -5   2  15         21.47         20.67         8.35 o                         
  -4   2  15          0.97          1.91         8.04 o                         
  -3   2  15          1.45         -1.02        10.20 o                         
  -9   3  15          3.83          3.56         7.09 o                         
  -8   3  15         21.72          9.09         6.67 o                         
  -7   3  15          0.25         -5.83         6.49 o                         
  -6   3  15          8.78          4.91         7.69 o                         
  -5   3  15         39.31         49.43        10.21 o                         
  -4   3  15         12.93         22.18        10.93 o                         
  -3   3  15          3.85        -10.65        10.65 o                         
  -9   4  15          5.51          7.58         7.62 o                         
  -8   4  15          2.50          6.33         6.61 o                         
  -7   4  15         10.04         11.69         7.69 o                         
  -6   4  15          9.81          8.11         8.82 o                         
  -5   4  15          0.05          7.78        10.12 o                         
  -4   4  15         12.15          9.68        10.44 o                         
  -3   4  15          2.21          2.01        11.68 o                         
  -8   5  15          0.19         13.08         8.76 o                         
  -7   5  15          9.83         20.70        10.99 o                         
  -6   5  15          6.82          0.36         8.27 o                         
  -5   5  15          6.43         14.75        10.91 o                         
  -4   5  15         26.08         42.42        14.84 o                         
                                                                                
