# Supplementary material for: The synthesis and characterization of a series of cocrystals of an isoniazid derivative with butan-2-one and propan-2-one
Source: Acta Crystallogr C Struct Chem. 2023 Aug 21;79(Pt 9):365–73. doi: 10.1107/S2053229623007179 (PMC10561595; doi:10.1107/S2053229623007179)
Supplement: Supplementary file 4 [file c-79-00365-izact1ntasup4.hkl]

data_izact1nta                                                                  
_shelx_title ' 23_mcs_izact_1nta_01_0a_a.res in Cc'                             
_shelx_refln_list_code          4                                               
_shelx_F_calc_maximum      281.94                                               
_exptl_crystal_F_000       736.00                                               
_reflns_d_resolution_high  0.6398                                               
                                                                                
loop_                                                                           
 _space_group_symop_operation_xyz                                               
 'x, y, z'                                                                      
 'x, -y, z+1/2'                                                                 
 'x+1/2, y+1/2, z'                                                              
 'x+1/2, -y+1/2, z+1/2'                                                         
                                                                                
_cell_length_a     7.6312                                                       
_cell_length_b    33.5293                                                       
_cell_length_c     7.3493                                                       
_cell_angle_alpha  90.000                                                       
_cell_angle_beta  114.298                                                       
_cell_angle_gamma  90.000                                                       
                                                                                
_shelx_F_squared_multiplier     1.000                                           
                                                                                
loop_                                                                           
 _refln_index_h                                                                 
 _refln_index_k                                                                 
 _refln_index_l                                                                 
 _refln_F_squared_calc                                                          
 _refln_F_squared_meas                                                          
 _refln_F_squared_sigma                                                         
 _refln_observed_status                                                         
   3   1 -11         36.12         36.08         8.41 o                         
   5   1 -11         15.02         12.62         4.96 o                         
   7   1 -11          0.55         -1.61         4.71 o                         
   2   2 -11         15.37         25.10        12.38 o                         
   4   2 -11          3.79          3.75         3.62 o                         
   6   2 -11          0.87         -3.31         3.57 o                         
   3   3 -11         20.94         31.31         6.66 o                         
   5   3 -11          5.07          5.80         3.87 o                         
   7   3 -11         24.40         23.66         7.36 o                         
   2   4 -11          8.47          5.27         4.73 o                         
   4   4 -11         30.15         31.05         7.15 o                         
   6   4 -11         16.33          9.74         4.50 o                         
   3   5 -11          5.13          3.39         3.34 o                         
   5   5 -11          7.69          8.10         4.53 o                         
   7   5 -11          7.24         14.84         8.74 o                         
   2   6 -11         15.20         16.49         6.08 o                         
   4   6 -11          2.42          4.45         3.81 o                         
   6   6 -11          5.49          6.48         4.12 o                         
   3   7 -11         10.20          9.56         4.72 o                         
   5   7 -11         60.46         67.07         9.38 o                         
   7   7 -11         14.38         25.44        11.18 o                         
   4   8 -11          4.07          2.94         3.45 o                         
   6   8 -11          3.18          1.55         4.40 o                         
   3   9 -11          7.01          5.52         3.74 o                         
   5   9 -11          2.67          1.39         3.32 o                         
   7   9 -11         14.71         13.43         6.18 o                         
   4  10 -11         15.65         24.34         6.09 o                         
   6  10 -11          8.81          5.14         8.20 o                         
   3  11 -11          1.52         -0.80         4.52 o                         
   5  11 -11         27.19         29.85         7.93 o                         
   4  12 -11          1.34          1.15         3.62 o                         
   6  12 -11         17.88         20.96         9.93 o                         
   5  13 -11          2.72          3.85         4.90 o                         
   4  14 -11          4.73         11.06         5.55 o                         
   5  15 -11          1.74         -4.05         4.39 o                         
   0   0 -10         17.46         11.98         7.99 o                         
   2   0 -10        874.80        932.67        47.12 o                         
   4   0 -10          2.89          6.47         5.56 o                         
   6   0 -10         55.31         58.55        11.98 o                         
   8   0 -10        103.50        126.98        29.55 o                         
  -1   1 -10          3.83          5.59         3.23 o                         
   1   1 -10         62.53         63.57         8.00 o                         
   3   1 -10         42.50         38.64         6.63 o                         
   5   1 -10          2.06          3.40         3.24 o                         
   7   1 -10         39.67         39.33        14.16 o                         
   9   1 -10          8.71          4.36         6.13 o                         
   0   2 -10          8.97         12.04         3.85 o                         
   2   2 -10         26.09         20.85         5.31 o                         
   4   2 -10         15.26         17.52         4.94 o                         
   6   2 -10         12.87         14.58         4.58 o                         
   8   2 -10        179.79        252.65        27.65 o                         
  -1   3 -10         12.21          7.33         3.76 o                         
   1   3 -10         83.78         75.73         8.85 o                         
   3   3 -10         40.60         43.34         7.23 o                         
   5   3 -10         53.20         58.70         9.34 o                         
   7   3 -10        111.85        124.73        14.34 o                         
   9   3 -10          4.31          1.75         5.44 o                         
   0   4 -10          9.84          8.92         3.50 o                         
   2   4 -10         82.77         68.58         8.45 o                         
   4   4 -10          5.64         10.50         4.32 o                         
   6   4 -10          1.16         -1.96         1.96 o                         
   8   4 -10         87.53        112.54        21.56 o                         
   1   5 -10         56.04         56.38         8.04 o                         
   3   5 -10         25.11         16.37         4.70 o                         
   5   5 -10          6.21          3.93         3.30 o                         
   7   5 -10         26.67         30.94         7.73 o                         
   9   5 -10          4.94          2.00         6.21 o                         
   0   6 -10          2.99          3.15         2.90 o                         
   2   6 -10         73.72         83.72        11.87 o                         
   4   6 -10          1.33          1.59         2.83 o                         
   6   6 -10         17.48         33.74         6.30 o                         
   8   6 -10          1.77         -5.19         5.19 o                         
   1   7 -10         20.30         17.14         5.18 o                         
   3   7 -10          6.93          6.14         3.96 o                         
   5   7 -10         31.76         29.85         5.85 o                         
   7   7 -10         79.39         92.33        11.59 o                         
   9   7 -10          3.85         10.44         7.24 o                         
   0   8 -10         13.04          9.37         4.03 o                         
   2   8 -10         40.35         36.65         6.71 o                         
   4   8 -10          9.06          1.62         2.76 o                         
   6   8 -10          0.30         -0.10         3.72 o                         
   8   8 -10         59.24         82.78        17.96 o                         
   1   9 -10         13.72         14.51         4.46 o                         
   3   9 -10         14.02         12.43         4.63 o                         
   5   9 -10         17.14         16.38         4.72 o                         
   7   9 -10         31.89         26.98         6.63 o                         
   9   9 -10          2.91          2.02        12.78 o                         
   0  10 -10         19.51         19.21         4.56 o                         
   2  10 -10          7.78          1.31         2.94 o                         
   4  10 -10         43.18         50.47         7.48 o                         
   6  10 -10          1.50          3.95         4.23 o                         
   8  10 -10         29.21         49.51        12.42 o                         
   1  11 -10          1.66         -0.92         2.57 o                         
   3  11 -10          5.11          3.44         3.50 o                         
   5  11 -10         62.66         64.94         8.52 o                         
   7  11 -10         26.33         20.35         6.28 o                         
   9  11 -10         17.74         29.55        19.17 o                         
   0  12 -10          0.19          1.21         2.40 o                         
   2  12 -10          4.58          1.17         2.97 o                         
   4  12 -10          1.46          0.47         3.46 o                         
   6  12 -10          1.28          0.50         4.21 o                         
   8  12 -10          1.29          1.41         3.90 o                         
   1  13 -10          3.90          4.47         3.15 o                         
   3  13 -10          8.30          5.89         3.53 o                         
   5  13 -10         19.20         26.20         7.04 o                         
   7  13 -10         15.22         17.63         6.13 o                         
   0  14 -10          0.85         -0.49         2.46 o                         
   2  14 -10         25.91         20.82         5.46 o                         
   4  14 -10         10.49         15.58         4.84 o                         
   6  14 -10          0.71         -0.93         3.08 o                         
   8  14 -10         38.80         41.06         8.07 o                         
   1  15 -10          2.24          3.66         2.89 o                         
   3  15 -10          5.78          5.04         3.23 o                         
   5  15 -10         19.30         19.22         6.41 o                         
   7  15 -10          1.97          0.54         3.72 o                         
   2  16 -10          2.64          2.50         3.14 o                         
   4  16 -10         29.87         32.60         7.63 o                         
   6  16 -10          5.88          0.88         3.86 o                         
   8  16 -10         14.35          7.22         5.83 o                         
   1  17 -10          9.44         11.77         4.21 o                         
   3  17 -10          9.30          3.50         3.78 o                         
   5  17 -10          0.92         11.17         5.60 o                         
   7  17 -10          1.84          4.38         3.96 o                         
   2  18 -10          2.76          0.92         3.16 o                         
   4  18 -10         24.31         38.57         8.57 o                         
   6  18 -10         67.26         79.76        11.38 o                         
   8  18 -10          0.09          2.95         3.31 o                         
   1  19 -10         10.48         10.20         4.75 o                         
   3  19 -10          5.46          8.40         4.56 o                         
   5  19 -10         87.74         99.98        16.15 o                         
   7  19 -10          1.62         -1.83         2.86 o                         
   2  20 -10         14.68         13.85         6.28 o                         
   4  20 -10          6.66          7.30         5.37 o                         
   6  20 -10         30.85         27.38         7.10 o                         
   3  21 -10          4.43          2.78         5.18 o                         
   5  21 -10         76.23         65.83        13.66 o                         
   7  21 -10         42.75         53.43        11.44 o                         
   2  22 -10         17.65         14.41         5.38 o                         
   4  22 -10         65.96         90.39        14.46 o                         
   6  22 -10         34.34         44.59         9.39 o                         
   3  23 -10          4.11          3.95         4.20 o                         
   5  23 -10          5.81          9.24         5.51 o                         
   4  24 -10          1.08         -0.71         3.82 o                         
   6  24 -10         31.76         28.80         8.19 o                         
   3  25 -10         30.03         47.22        13.15 o                         
   5  25 -10        217.12        231.85        20.79 o                         
  -1   1  -9         13.54         13.10         4.08 o                         
   1   1  -9         27.85         25.40         5.88 o                         
   3   1  -9         35.26         34.07         6.19 o                         
   5   1  -9         37.99         37.75         6.11 o                         
   7   1  -9         84.04        104.68        23.96 o                         
   9   1  -9          1.73          1.74         7.59 o                         
  -2   2  -9          6.85          6.69         3.97 o                         
   0   2  -9          1.36          4.49         2.89 o                         
   2   2  -9         14.85         12.52         4.03 o                         
   4   2  -9          0.23          1.61         2.85 o                         
   6   2  -9          1.63         -0.30         1.31 o                         
   8   2  -9        101.87        131.33        19.74 o                         
  10   2  -9         20.42         29.84        10.12 o                         
  -1   3  -9         15.59         14.58         3.77 o                         
   1   3  -9         13.80         12.29         3.56 o                         
   3   3  -9          2.58          1.89         1.84 o                         
   5   3  -9         36.70         43.44         6.84 o                         
   7   3  -9         51.98         40.50         7.55 o                         
   9   3  -9         10.52         14.55        10.38 o                         
  -2   4  -9         20.86         10.79         4.61 o                         
   0   4  -9         32.70         37.83         5.12 o                         
   2   4  -9        147.66        185.67        30.78 o                         
   4   4  -9        141.59        147.89        11.92 o                         
   6   4  -9         12.15          9.68         2.56 o                         
   8   4  -9        280.77        289.62        28.41 o                         
  10   4  -9          2.20         -2.84         5.59 o                         
  -1   5  -9          1.73         -0.94         1.97 o                         
   1   5  -9          5.08          9.68         3.35 o                         
   3   5  -9         22.22         20.36         4.27 o                         
   5   5  -9          5.58          4.73         1.84 o                         
   7   5  -9         39.29         50.89         8.33 o                         
   9   5  -9          6.34         -0.04         5.17 o                         
  -2   6  -9         22.31         14.43         5.85 o                         
   0   6  -9         17.68         18.86         4.25 o                         
   2   6  -9          9.43         11.12         3.35 o                         
   4   6  -9          9.37         11.26         3.44 o                         
   6   6  -9         55.25         65.95         9.42 o                         
   8   6  -9         84.34         75.07        14.96 o                         
  10   6  -9         41.05         44.58        12.27 o                         
  -1   7  -9         82.25         79.75         8.23 o                         
   1   7  -9          7.34          6.49         2.72 o                         
   3   7  -9         35.23         32.80         4.86 o                         
   5   7  -9         84.33         73.52         8.39 o                         
   7   7  -9        161.35        183.92        15.84 o                         
   9   7  -9          4.93         11.43         7.28 o                         
  -2   8  -9          5.16          4.62         3.16 o                         
   0   8  -9         19.14         19.01         4.07 o                         
   2   8  -9         37.93         39.81         5.45 o                         
   4   8  -9         25.56         27.75         4.37 o                         
   6   8  -9          3.41         -2.40         2.40 o                         
   8   8  -9          8.71          0.40         5.65 o                         
  10   8  -9         19.00         18.88         9.16 o                         
  -1   9  -9         11.11         10.74         3.48 o                         
   1   9  -9          6.89          7.54         2.92 o                         
   3   9  -9         44.76         43.75         6.56 o                         
   5   9  -9        116.21         99.38         5.85 o                         
   7   9  -9         23.49         23.12         6.41 o                         
   9   9  -9         33.85         49.06        12.95 o                         
  -2  10  -9         25.53         25.64         5.74 o                         
   0  10  -9         35.52         28.94         4.70 o                         
   2  10  -9         58.10         62.53         8.99 o                         
   4  10  -9         42.80         38.10         5.41 o                         
   6  10  -9          1.91          2.90         3.51 o                         
   8  10  -9         24.60         22.55        18.37 o                         
  10  10  -9         14.51         34.46        10.74 o                         
  -1  11  -9         25.99         28.16         5.33 o                         
   1  11  -9         25.42         26.81         5.13 o                         
   3  11  -9         12.46          8.17         3.93 o                         
   5  11  -9          8.44          6.74         3.70 o                         
   7  11  -9         11.04         20.78         7.34 o                         
   9  11  -9         15.09         22.76         9.60 o                         
  -2  12  -9         21.55         17.57         4.71 o                         
   0  12  -9         12.15         16.82         3.75 o                         
   2  12  -9         68.29         76.15         7.57 o                         
   4  12  -9         46.61         52.62         5.80 o                         
   6  12  -9         10.56         11.27         4.75 o                         
   8  12  -9         38.98         40.12        11.57 o                         
  10  12  -9         22.03         22.08         8.63 o                         
  -1  13  -9         16.60         16.03         4.24 o                         
   1  13  -9         20.16         26.99         4.62 o                         
   3  13  -9         21.61         18.99         3.97 o                         
   5  13  -9          0.46          4.65         3.63 o                         
   7  13  -9         32.43         54.65         9.12 o                         
   9  13  -9         12.68         22.10         9.40 o                         
  -2  14  -9         11.74         15.17         4.65 o                         
   0  14  -9          6.83          6.25         2.73 o                         
   2  14  -9         49.55         43.19         5.54 o                         
   4  14  -9         26.38         24.93         4.48 o                         
   6  14  -9         13.71         17.59         6.06 o                         
   8  14  -9         15.57         30.17        10.12 o                         
  -1  15  -9         20.24         22.76         4.63 o                         
   1  15  -9        128.43        124.86        10.02 o                         
   3  15  -9          0.04          0.91         2.01 o                         
   5  15  -9          6.01          2.60         2.48 o                         
   7  15  -9         43.71         59.17         9.10 o                         
   9  15  -9          9.16         19.23        10.34 o                         
  -2  16  -9         27.14         28.56         8.17 o                         
   0  16  -9          4.57          6.93         2.87 o                         
   2  16  -9         26.69         20.22         4.09 o                         
   4  16  -9         17.88         25.38         5.27 o                         
   6  16  -9         31.43         33.59         7.32 o                         
   8  16  -9         29.70         34.62        11.25 o                         
  -1  17  -9         24.39         16.09         4.84 o                         
   1  17  -9         32.54         33.61         5.04 o                         
   3  17  -9         11.58          6.53         4.30 o                         
   5  17  -9         69.30         70.43         8.70 o                         
   7  17  -9         34.29         34.43         6.98 o                         
   9  17  -9         29.80         31.99        10.44 o                         
   0  18  -9         15.64         13.40         4.26 o                         
   2  18  -9        112.78        110.17         9.14 o                         
   4  18  -9         46.95         40.08         6.52 o                         
   6  18  -9          7.17          7.77         4.19 o                         
   8  18  -9         28.26         33.58         6.76 o                         
  -1  19  -9         49.90         43.31         6.28 o                         
   1  19  -9         15.35         16.87         3.99 o                         
   3  19  -9         19.06         12.96         4.21 o                         
   5  19  -9         14.48         20.64        10.01 o                         
   7  19  -9         44.68         56.65         9.11 o                         
   9  19  -9          1.88         -3.64         3.64 o                         
   0  20  -9         15.35         16.08         4.10 o                         
   2  20  -9          8.88         12.07         5.42 o                         
   4  20  -9          2.25          2.72         2.69 o                         
   6  20  -9         40.81         42.20         7.97 o                         
   8  20  -9         69.51         72.54        26.38 o                         
  -1  21  -9         43.54         39.34         7.57 o                         
   1  21  -9         15.04         14.66         4.04 o                         
   3  21  -9          2.85          1.54         2.52 o                         
   5  21  -9        284.61        307.16        29.11 o                         
   7  21  -9         13.38         14.10         5.42 o                         
   9  21  -9          3.92          4.79         9.58 o                         
   0  22  -9         18.87         21.50         4.87 o                         
   2  22  -9         14.40          9.56         3.93 o                         
   4  22  -9         30.40         29.12         6.26 o                         
   6  22  -9         40.93         47.24         8.76 o                         
   8  22  -9          0.39         -0.66         2.14 o                         
   1  23  -9         13.93          9.26         4.93 o                         
   3  23  -9         41.18         28.50         7.03 o                         
   5  23  -9          4.24         -0.82         2.81 o                         
   7  23  -9          9.85          7.26         4.23 o                         
   0  24  -9        120.74        118.10        12.45 o                         
   2  24  -9          6.82          5.17         3.54 o                         
   4  24  -9          3.49          3.51         5.01 o                         
   6  24  -9          0.45          0.36         3.31 o                         
   8  24  -9          9.29          3.23         3.70 o                         
   1  25  -9         10.06         10.84         4.97 o                         
   3  25  -9         36.02         40.69         8.20 o                         
   5  25  -9         18.97         25.09         6.78 o                         
   7  25  -9          6.42          7.03         5.50 o                         
   0  26  -9          0.03          2.83         6.50 o                         
   2  26  -9         11.17          7.65         7.26 o                         
   4  26  -9        154.06        194.51        17.65 o                         
   6  26  -9         20.41         27.59         6.70 o                         
   1  27  -9          0.61          0.51         3.51 o                         
   3  27  -9         24.44         23.41         6.89 o                         
   5  27  -9         37.52         28.11         7.28 o                         
   7  27  -9         12.09         14.63         5.09 o                         
   2  28  -9          5.35          0.65         3.51 o                         
   4  28  -9         80.91         91.51        12.10 o                         
   6  28  -9          5.78          6.87         4.74 o                         
   1  29  -9         41.17         43.88         7.01 o                         
   3  29  -9         15.59         16.37         5.93 o                         
   5  29  -9         43.70         50.79         9.16 o                         
   2  30  -9          5.90         11.27         5.38 o                         
   4  30  -9         31.29         44.48         8.86 o                         
   6  30  -9          2.38          1.76         6.39 o                         
   3  31  -9         10.44          6.24         4.73 o                         
   5  31  -9          9.90          8.78         7.19 o                         
   4  32  -9         20.30         17.38         6.54 o                         
  -4   0  -8         93.81        135.76        23.96 o                         
  -2   0  -8        126.53        149.81        39.13 o                         
   0   0  -8         70.08         94.11        15.57 o                         
   2   0  -8       1142.56       1190.15        58.03 o                         
   4   0  -8         84.77         92.11        13.05 o                         
   6   0  -8        141.91        135.69        12.22 o                         
   8   0  -8        287.60        260.43        22.36 o                         
  10   0  -8         38.93         28.75        13.58 o                         
  -3   1  -8          0.30         -1.97         3.64 o                         
  -1   1  -8          3.84          3.11         2.32 o                         
   1   1  -8        383.14        350.02        12.85 o                         
   3   1  -8         33.79         42.12         4.78 o                         
   5   1  -8         15.67         15.27         2.51 o                         
   7   1  -8        317.39        314.63        29.50 o                         
   9   1  -8          1.47         -1.40         2.08 o                         
  11   1  -8         32.93         36.69        12.78 o                         
  -4   2  -8         70.01         80.43        13.19 o                         
  -2   2  -8         56.10         60.57         7.99 o                         
   0   2  -8          0.44          1.60         2.01 o                         
   2   2  -8        536.19        546.26        16.86 o                         
   4   2  -8         32.53         37.14         7.49 o                         
   6   2  -8        103.22         98.21         5.71 o                         
   8   2  -8        196.69        177.11        23.38 o                         
  10   2  -8         19.69         30.61        10.16 o                         
  -3   3  -8          3.84          6.79         5.08 o                         
  -1   3  -8         21.59         13.34         2.97 o                         
   1   3  -8        998.31       1073.91        31.03 o                         
   3   3  -8         35.91         30.57         4.97 o                         
   5   3  -8         37.76         33.59         3.58 o                         
   7   3  -8         25.52         21.69         4.26 o                         
   9   3  -8          3.79          5.93         3.43 o                         
  11   3  -8         34.53         59.27        12.42 o                         
  -4   4  -8         15.62         12.12         6.48 o                         
  -2   4  -8          9.31          7.19         3.92 o                         
   0   4  -8          8.85          6.77         2.70 o                         
   2   4  -8        227.22        238.69        13.25 o                         
   4   4  -8         13.45         18.93         2.27 o                         
   6   4  -8          4.74          4.35         1.44 o                         
   8   4  -8         16.38         13.76         3.01 o                         
  10   4  -8         11.72          6.97         6.13 o                         
  -3   5  -8          9.27          9.83         6.05 o                         
  -1   5  -8         27.04         23.10         4.69 o                         
   1   5  -8        125.62        127.50        10.67 o                         
   3   5  -8         71.39         64.26         7.30 o                         
   5   5  -8        170.65        146.44         6.68 o                         
   7   5  -8        598.31        613.79        23.82 o                         
   9   5  -8          3.89         -0.80         3.20 o                         
  11   5  -8         14.78         10.14        13.98 o                         
  -4   6  -8         30.73         30.45         8.83 o                         
  -2   6  -8          7.55          2.90         2.21 o                         
   0   6  -8          8.92          7.08         2.75 o                         
   2   6  -8        155.00        142.59         9.65 o                         
   4   6  -8         96.17         86.09         5.40 o                         
   6   6  -8          9.82          8.98         1.84 o                         
   8   6  -8         57.32         63.60         7.82 o                         
  10   6  -8         23.85         39.13        10.91 o                         
  -3   7  -8          2.21         -1.16         2.80 o                         
  -1   7  -8        173.95        172.01        10.11 o                         
   1   7  -8        130.21        141.28        11.59 o                         
   3   7  -8          3.72          3.97         2.16 o                         
   5   7  -8          0.58         -1.43         1.43 o                         
   7   7  -8        164.32        160.07        13.60 o                         
   9   7  -8         16.98         16.19         4.94 o                         
  11   7  -8          6.97          7.99         7.34 o                         
  -4   8  -8          6.52          5.55         4.83 o                         
  -2   8  -8         67.45         68.85         6.50 o                         
   0   8  -8          4.67         12.18         3.01 o                         
   2   8  -8         33.63         34.08         5.92 o                         
   4   8  -8        114.33        100.05         5.70 o                         
   6   8  -8          5.08          3.07         1.23 o                         
   8   8  -8         68.29         71.07         5.36 o                         
  10   8  -8         39.20         48.88        12.38 o                         
  -3   9  -8         14.00         12.02         5.30 o                         
  -1   9  -8         24.35         27.12         4.31 o                         
   1   9  -8        115.82        102.42         8.02 o                         
   3   9  -8         19.06         19.13         3.47 o                         
   5   9  -8        199.81        173.85         7.38 o                         
   7   9  -8         49.91         52.48         3.81 o                         
   9   9  -8          7.25          0.92         3.79 o                         
  -4  10  -8          8.38         10.38         6.13 o                         
  -2  10  -8         13.76         14.03         2.95 o                         
   0  10  -8         55.53         60.34         6.21 o                         
   2  10  -8          4.58          5.25         2.53 o                         
   4  10  -8         41.58         44.06         4.05 o                         
   6  10  -8          4.27          5.93         2.75 o                         
   8  10  -8         37.81         39.66        11.04 o                         
  10  10  -8          9.49          5.49         4.63 o                         
  -3  11  -8         10.99          1.55         8.39 o                         
  -1  11  -8         59.53         58.74         6.08 o                         
   1  11  -8         12.82         12.85         3.21 o                         
   3  11  -8         62.35         79.73        12.87 o                         
   5  11  -8         75.91         74.10         5.78 o                         
   7  11  -8        210.42        198.21         8.07 o                         
   9  11  -8         19.50         21.96         4.49 o                         
  -2  12  -8          6.75          6.70         2.25 o                         
   0  12  -8          8.16         12.42         3.37 o                         
   2  12  -8         30.22         35.78         4.70 o                         
   4  12  -8         58.71         66.85         7.86 o                         
   6  12  -8         33.60         32.85         4.48 o                         
   8  12  -8         56.25         54.32         6.14 o                         
  10  12  -8         61.20         65.32         9.70 o                         
  -3  13  -8          7.95         11.14         5.17 o                         
  -1  13  -8         10.30          4.60         2.26 o                         
   1  13  -8          4.27         -0.71         1.71 o                         
   3  13  -8         26.56         19.02         3.10 o                         
   5  13  -8          0.15          2.62         1.78 o                         
   7  13  -8          6.84          7.03         1.62 o                         
   9  13  -8         42.84         43.28         6.45 o                         
  -2  14  -8          7.87         13.85         3.44 o                         
   0  14  -8         13.14         11.01         3.13 o                         
   2  14  -8         39.29         39.52         5.84 o                         
   4  14  -8         56.01         53.71         5.47 o                         
   6  14  -8          5.64          4.44         2.42 o                         
   8  14  -8         16.27         16.84         4.84 o                         
  10  14  -8         28.77         29.51         7.19 o                         
  -3  15  -8         11.96          9.79         5.34 o                         
  -1  15  -8         13.91          9.61         3.09 o                         
   1  15  -8         25.51         23.17         4.01 o                         
   3  15  -8         26.40         27.85         3.83 o                         
   5  15  -8         26.12         30.82         4.76 o                         
   7  15  -8          4.60          4.12         1.22 o                         
   9  15  -8         29.12         34.17         5.30 o                         
  -2  16  -8         16.30         14.62         4.98 o                         
   0  16  -8         24.83         27.63         4.77 o                         
   2  16  -8         84.60         87.56         7.99 o                         
   4  16  -8        107.64        103.31         8.84 o                         
   6  16  -8         10.44          5.66         1.99 o                         
   8  16  -8         38.27         44.69         4.58 o                         
  10  16  -8         96.88        102.67        17.80 o                         
  -3  17  -8         28.58         15.87         6.79 o                         
  -1  17  -8         17.14         19.42         3.85 o                         
   1  17  -8         20.42         22.23         4.28 o                         
   3  17  -8         14.31         13.95         2.76 o                         
   5  17  -8         67.34         65.04         7.02 o                         
   7  17  -8         19.51         21.46         2.91 o                         
   9  17  -8          3.17          5.27         2.21 o                         
  -2  18  -8         45.02         39.03         7.80 o                         
   0  18  -8         15.99         15.55         3.32 o                         
   2  18  -8         34.69         31.66         4.73 o                         
   4  18  -8        132.40        128.23        10.37 o                         
   6  18  -8        113.56        117.26         6.92 o                         
   8  18  -8          7.29          4.56         2.38 o                         
  10  18  -8         29.67         37.40         6.69 o                         
  -3  19  -8          5.22          8.94         5.56 o                         
  -1  19  -8         52.69         59.00         5.86 o                         
   1  19  -8         35.51         30.47         4.69 o                         
   3  19  -8          1.28          2.22         1.73 o                         
   5  19  -8          8.69         11.00         2.65 o                         
   7  19  -8         24.53         18.84         2.69 o                         
   9  19  -8          8.27         11.16         3.00 o                         
  -2  20  -8          8.64          6.17         5.89 o                         
   0  20  -8         21.86         20.82         3.75 o                         
   2  20  -8         10.68          3.36         2.54 o                         
   4  20  -8         95.06        108.04         9.65 o                         
   6  20  -8        133.02        128.90         7.26 o                         
   8  20  -8          6.76          6.28         2.09 o                         
  10  20  -8        134.84        193.64        57.90 o                         
  -3  21  -8         54.41         66.43         9.38 o                         
  -1  21  -8         42.66         37.64         5.43 o                         
   1  21  -8          2.56          0.93         1.78 o                         
   3  21  -8          7.40          6.73         3.56 o                         
   5  21  -8        342.03        332.78        13.14 o                         
   7  21  -8         19.53         14.25         2.46 o                         
   9  21  -8          8.24          2.40         8.78 o                         
  -2  22  -8        310.67        295.04        18.65 o                         
   0  22  -8         47.68         52.79         5.45 o                         
   2  22  -8          2.33          1.45         1.90 o                         
   4  22  -8        303.34        304.57        22.85 o                         
   6  22  -8          5.90          5.21         2.09 o                         
   8  22  -8          9.96         11.17         9.04 o                         
  -1  23  -8         31.00         30.05         4.82 o                         
   1  23  -8         48.29         43.61         7.14 o                         
   3  23  -8         48.15         44.71         5.59 o                         
   5  23  -8        210.24        191.59        10.51 o                         
   7  23  -8         30.42         25.78         3.62 o                         
   9  23  -8          7.38         20.72        14.77 o                         
  -2  24  -8         44.84         54.29        11.57 o                         
   0  24  -8          3.00          5.59         3.11 o                         
   2  24  -8         13.82         10.84         3.08 o                         
   4  24  -8        302.18        310.30        20.04 o                         
   6  24  -8         64.82         54.10         5.68 o                         
   8  24  -8         24.58          9.58         9.58 o                         
  -1  25  -8        267.63        278.69        14.47 o                         
   1  25  -8         73.66         78.02         9.05 o                         
   3  25  -8         24.68         21.18         4.22 o                         
   5  25  -8        130.30        126.65        15.14 o                         
   7  25  -8         19.35         25.01         8.79 o                         
   9  25  -8          6.49         -1.17         6.39 o                         
  -2  26  -8         21.04         19.17        11.18 o                         
   0  26  -8         58.79         51.71         7.08 o                         
   2  26  -8         47.49         58.94         7.57 o                         
   4  26  -8        242.27        235.46        20.52 o                         
   6  26  -8          3.08          3.76         2.00 o                         
   8  26  -8         12.09         14.37         9.58 o                         
  -1  27  -8          0.60         -0.86         2.45 o                         
   1  27  -8         17.62         14.75         3.60 o                         
   3  27  -8        107.91        109.22        13.98 o                         
   5  27  -8        154.91        129.91        13.14 o                         
   7  27  -8         14.67         19.52         4.19 o                         
   0  28  -8          2.24         -0.15         2.64 o                         
   2  28  -8         47.87         42.80         6.66 o                         
   4  28  -8         34.74         32.35         5.00 o                         
   6  28  -8         37.46         37.02         6.22 o                         
   8  28  -8         32.35         37.53        12.78 o                         
  -1  29  -8         38.95         31.97         8.46 o                         
   1  29  -8          2.77          3.02         2.59 o                         
   3  29  -8         62.98         57.36         8.58 o                         
   5  29  -8          8.84          7.70         2.77 o                         
   7  29  -8          2.17          5.70         3.83 o                         
   0  30  -8          1.51         -0.26         2.69 o                         
   2  30  -8          6.03          6.22         3.57 o                         
   4  30  -8         74.19         66.04        11.05 o                         
   6  30  -8         14.64         10.10         5.39 o                         
   8  30  -8          8.06          6.39         7.99 o                         
  -1  31  -8         56.17         43.92        18.37 o                         
   1  31  -8          0.15         -0.25         2.94 o                         
   3  31  -8         20.63         20.03         6.91 o                         
   5  31  -8         15.42          8.27         7.03 o                         
   7  31  -8         27.28         27.30         6.71 o                         
   0  32  -8         22.71         28.60         7.00 o                         
   2  32  -8         28.79         33.35         7.57 o                         
   4  32  -8         21.08         20.64         5.67 o                         
   6  32  -8         10.36         13.07         5.59 o                         
   1  33  -8         33.04         22.73         5.78 o                         
   3  33  -8          7.77         16.67         6.48 o                         
   5  33  -8          5.43          7.63         4.99 o                         
   7  33  -8         10.51          5.59         8.78 o                         
   2  34  -8         45.15         44.37         7.12 o                         
   4  34  -8         62.87         67.39        16.37 o                         
   6  34  -8         49.75         51.17         9.18 o                         
   1  35  -8         11.61          5.73         4.78 o                         
   3  35  -8          3.71          6.14         5.17 o                         
   5  35  -8          2.65          1.60         5.59 o                         
   2  36  -8         42.41         49.53        12.78 o                         
   4  36  -8         32.10         23.90         7.24 o                         
   3  37  -8          0.94         -3.42         3.83 o                         
  -5   1  -7        136.50        144.01        16.91 o                         
  -3   1  -7        131.39        123.38         7.95 o                         
  -1   1  -7         24.15         24.42         3.87 o                         
   1   1  -7        310.84        328.83        11.58 o                         
   3   1  -7        114.78        110.72         6.62 o                         
   5   1  -7         59.53         63.08         3.68 o                         
   7   1  -7        215.81        187.38        11.61 o                         
   9   1  -7          2.09          1.16         2.07 o                         
  11   1  -7          7.62          6.61         5.91 o                         
  -4   2  -7        184.94        198.14        21.16 o                         
  -2   2  -7         59.06         71.87         9.68 o                         
   0   2  -7         36.38         45.60         5.88 o                         
   2   2  -7         15.73         11.81         2.83 o                         
   4   2  -7        120.40        131.74         5.47 o                         
   6   2  -7          4.81          6.91         1.72 o                         
   8   2  -7        349.70        331.85        11.73 o                         
  10   2  -7         57.35         61.89         9.80 o                         
  -5   3  -7         70.79         52.04        10.44 o                         
  -3   3  -7         53.82         58.29         6.56 o                         
  -1   3  -7          0.59          0.59         1.54 o                         
   1   3  -7         22.29         25.08         3.79 o                         
   3   3  -7          1.93          3.31         1.21 o                         
   5   3  -7         66.44         61.31         3.96 o                         
   7   3  -7        198.09        195.82         6.31 o                         
   9   3  -7         11.42         10.19         2.49 o                         
  11   3  -7          1.95          7.39         5.56 o                         
  -4   4  -7         19.49         33.75         8.63 o                         
  -2   4  -7         99.34         91.70         7.17 o                         
   0   4  -7          0.83          0.80         2.00 o                         
   2   4  -7         90.65        109.31         7.33 o                         
   4   4  -7        162.20        151.49         6.89 o                         
   6   4  -7         86.29         70.20         4.35 o                         
   8   4  -7        112.58        110.04         8.75 o                         
  10   4  -7         43.72         42.82         5.82 o                         
  -5   5  -7         85.28         96.43        14.68 o                         
  -3   5  -7          1.11         -0.35         2.64 o                         
  -1   5  -7         37.52         39.29         4.50 o                         
   1   5  -7         24.72         26.43         5.52 o                         
   3   5  -7         72.41         68.43         4.12 o                         
   5   5  -7         91.51         92.67         4.84 o                         
   7   5  -7        648.20        640.83        19.07 o                         
   9   5  -7         15.16         11.73         2.73 o                         
  11   5  -7          9.44         11.32         6.33 o                         
  -4   6  -7        101.34        117.47        15.34 o                         
  -2   6  -7         49.08         50.26         4.93 o                         
   0   6  -7         37.96         33.38         4.20 o                         
   2   6  -7         57.95         49.32         4.97 o                         
   4   6  -7        337.81        335.05         9.79 o                         
   6   6  -7        154.90        137.07         5.49 o                         
   8   6  -7         83.42         77.55         4.51 o                         
  10   6  -7         36.98         38.63         4.92 o                         
  -5   7  -7         40.32         46.19        11.58 o                         
  -3   7  -7         97.30        101.48        13.95 o                         
  -1   7  -7         97.84         99.96         7.63 o                         
   1   7  -7         11.51         10.55         2.59 o                         
   3   7  -7         49.25         49.35         3.91 o                         
   5   7  -7         20.07         19.93         1.94 o                         
   7   7  -7        274.27        264.99        13.93 o                         
   9   7  -7         21.54         23.19         3.21 o                         
  11   7  -7         10.14         13.75         5.98 o                         
  -4   8  -7         11.50         11.52         5.19 o                         
  -2   8  -7         84.01         91.20         6.79 o                         
   0   8  -7        100.86        103.85         8.75 o                         
   2   8  -7         12.27         10.45         2.69 o                         
   4   8  -7         81.54         81.03         4.68 o                         
   6   8  -7        105.29        100.70         5.65 o                         
   8   8  -7        130.64        130.24         8.51 o                         
  10   8  -7         34.22         40.75         5.72 o                         
  -5   9  -7          6.22          9.85         4.99 o                         
  -3   9  -7          4.26          1.14         3.83 o                         
  -1   9  -7         16.62         19.11         3.44 o                         
   1   9  -7         48.83         41.47         5.78 o                         
   3   9  -7        153.23        142.19         6.56 o                         
   5   9  -7        172.96        167.62         7.98 o                         
   7   9  -7         34.94         35.60         3.88 o                         
   9   9  -7         33.41         29.83         3.29 o                         
  11   9  -7          6.26          4.82         6.39 o                         
  -4  10  -7         20.52         22.82         8.39 o                         
  -2  10  -7        135.05        150.85         7.85 o                         
   0  10  -7          6.27          6.23         2.27 o                         
   2  10  -7        178.65        176.84        11.76 o                         
   4  10  -7         36.78         39.78         3.56 o                         
   6  10  -7         15.30         15.33         2.12 o                         
   8  10  -7         31.55         34.97         3.93 o                         
  10  10  -7        142.34        151.10        12.01 o                         
  -5  11  -7         48.60         40.57         9.58 o                         
  -3  11  -7         28.18         29.92         8.41 o                         
  -1  11  -7        236.86        246.30        15.54 o                         
   1  11  -7         57.91         54.87         5.54 o                         
   3  11  -7         27.45         27.50         2.98 o                         
   5  11  -7         11.35          8.57         1.96 o                         
   7  11  -7         39.16         33.14         2.74 o                         
   9  11  -7          2.03          1.13         1.22 o                         
  11  11  -7         20.95         25.47         9.58 o                         
  -4  12  -7        100.97        136.75        21.56 o                         
  -2  12  -7         26.82         28.62         4.70 o                         
   0  12  -7         46.28         40.54         4.58 o                         
   2  12  -7         70.21         74.20         7.66 o                         
   4  12  -7        366.14        371.51        10.76 o                         
   6  12  -7         20.01         19.60         3.01 o                         
   8  12  -7        206.03        209.95        15.36 o                         
  10  12  -7          3.06          1.76         2.78 o                         
  -5  13  -7         22.55         27.04         7.67 o                         
  -3  13  -7         32.48         22.71         6.11 o                         
  -1  13  -7         82.74         93.18         6.77 o                         
   1  13  -7        240.67        218.99        16.99 o                         
   3  13  -7         13.53         11.81         2.31 o                         
   5  13  -7        103.86        105.26         8.48 o                         
   7  13  -7        116.03        111.33         7.97 o                         
   9  13  -7          7.78         10.11         2.16 o                         
  11  13  -7          6.64         10.18         5.11 o                         
  -4  14  -7         23.89         21.42        17.17 o                         
  -2  14  -7         91.37        100.83         7.13 o                         
   0  14  -7         33.30         45.88         4.61 o                         
   2  14  -7        318.42        344.23        10.84 o                         
   4  14  -7         21.42         22.16         3.06 o                         
   6  14  -7         15.59         18.53         2.49 o                         
   8  14  -7          0.57          0.54         1.13 o                         
  10  14  -7          8.46          8.21         3.23 o                         
  -5  15  -7         17.97         26.40         7.48 o                         
  -3  15  -7          0.92          3.60         3.63 o                         
  -1  15  -7         69.04         72.25         6.02 o                         
   1  15  -7        478.92        493.15        14.32 o                         
   3  15  -7         33.65         28.42         3.66 o                         
   5  15  -7         33.13         35.20         4.21 o                         
   7  15  -7         43.92         38.69         3.70 o                         
   9  15  -7         90.61         95.64         8.78 o                         
  11  15  -7         14.52         13.18         5.22 o                         
  -4  16  -7         22.27         25.57         6.60 o                         
  -2  16  -7         73.10         78.79         7.14 o                         
   0  16  -7         16.33         16.43         3.03 o                         
   2  16  -7        150.43        158.81         6.70 o                         
   4  16  -7         33.49         37.04         5.01 o                         
   6  16  -7        115.78        117.18         6.14 o                         
   8  16  -7         13.67         10.53         2.28 o                         
  10  16  -7         26.65         35.77         6.36 o                         
  -3  17  -7          4.22          2.83         3.65 o                         
  -1  17  -7         41.70         44.11         5.42 o                         
   1  17  -7         92.16         92.72         7.33 o                         
   3  17  -7         13.01         10.50         4.49 o                         
   5  17  -7         22.33         14.09         2.69 o                         
   7  17  -7        260.98        254.66        10.00 o                         
   9  17  -7         53.11         43.48         8.51 o                         
  -4  18  -7         15.94          4.14         3.54 o                         
  -2  18  -7          5.98          8.71         2.51 o                         
   0  18  -7        126.64        114.54         7.85 o                         
   2  18  -7         21.95         20.44         3.94 o                         
   4  18  -7        266.25        281.32        23.56 o                         
   6  18  -7         28.14         26.86         2.07 o                         
   8  18  -7         30.42         28.34         3.11 o                         
  10  18  -7          4.12          5.01         3.62 o                         
  -3  19  -7         10.42          4.81         6.40 o                         
  -1  19  -7         67.66         65.98         5.94 o                         
   1  19  -7        127.04        117.75         7.32 o                         
   3  19  -7         13.63         13.16         3.00 o                         
   5  19  -7        374.93        394.32        13.61 o                         
   7  19  -7        144.86        128.75         4.94 o                         
   9  19  -7         20.41         15.17         3.13 o                         
  -4  20  -7         12.31          7.82         5.98 o                         
  -2  20  -7        241.87        229.88        11.94 o                         
   0  20  -7         42.46         43.55         4.79 o                         
   2  20  -7         48.58         42.70         4.28 o                         
   4  20  -7         30.37         34.19         7.31 o                         
   6  20  -7         16.58         14.69         2.39 o                         
   8  20  -7         26.91         22.65         4.58 o                         
  10  20  -7        176.75        194.54        16.92 o                         
  -3  21  -7         30.68         38.73        10.73 o                         
  -1  21  -7        163.59        173.86         9.06 o                         
   1  21  -7        117.28        111.23         8.34 o                         
   3  21  -7         66.06         62.47         5.06 o                         
   5  21  -7        123.00        104.22         6.67 o                         
   7  21  -7         41.28         43.50         3.37 o                         
   9  21  -7         23.28         22.47         4.50 o                         
  -4  22  -7          5.87          5.83         3.22 o                         
  -2  22  -7         32.48         32.79         4.76 o                         
   0  22  -7         12.50         11.10         2.80 o                         
   2  22  -7          6.04          4.37         2.64 o                         
   4  22  -7          0.68          0.08         1.71 o                         
   6  22  -7         16.30         12.69         2.30 o                         
   8  22  -7         14.74         18.34         2.74 o                         
  10  22  -7         28.57         25.12         6.57 o                         
  -3  23  -7         77.91         93.03        11.82 o                         
  -1  23  -7         37.60         40.29         4.85 o                         
   1  23  -7         52.09         53.95         7.63 o                         
   3  23  -7         68.64         71.59         5.85 o                         
   5  23  -7        107.74        102.05         7.02 o                         
   7  23  -7         96.84         94.35         6.48 o                         
   9  23  -7         24.87         26.70         6.54 o                         
  -4  24  -7          7.85          4.04         5.19 o                         
  -2  24  -7         12.68         21.47         5.13 o                         
   0  24  -7        142.73        139.49         9.49 o                         
   2  24  -7          1.17          1.01         1.29 o                         
   4  24  -7        431.70        428.08        12.05 o                         
   6  24  -7         42.71         46.55         3.98 o                         
   8  24  -7         38.82         39.22         4.02 o                         
  10  24  -7         62.78         70.84        11.91 o                         
  -3  25  -7          1.41         -2.28         3.83 o                         
  -1  25  -7        194.35        198.65        13.08 o                         
   1  25  -7          3.76          7.33         3.14 o                         
   3  25  -7        375.11        352.05        12.69 o                         
   5  25  -7         11.27         13.57         2.63 o                         
   7  25  -7         11.68         13.57         1.90 o                         
   9  25  -7          8.11         10.99         3.28 o                         
  -2  26  -7         96.45        104.05        11.22 o                         
   0  26  -7        136.36        118.32        10.21 o                         
   2  26  -7          0.38          0.53         1.84 o                         
   4  26  -7        219.27        188.92         7.88 o                         
   6  26  -7         17.59         17.38         2.77 o                         
   8  26  -7         13.93         10.89         2.21 o                         
  -3  27  -7          4.38         11.98         7.34 o                         
  -1  27  -7        137.87        133.96        17.52 o                         
   1  27  -7          2.31          2.63         2.30 o                         
   3  27  -7         30.67         31.89         4.20 o                         
   5  27  -7        121.38        106.83         8.80 o                         
   7  27  -7         21.13         23.84         3.26 o                         
   9  27  -7        148.58        159.07        13.51 o                         
  -2  28  -7         73.58         64.57         9.10 o                         
   0  28  -7          0.83         -0.12         2.30 o                         
   2  28  -7          1.25          1.49         1.60 o                         
   4  28  -7         25.25         21.43         2.97 o                         
   6  28  -7         27.56         23.39         4.61 o                         
   8  28  -7         29.92         34.44         6.20 o                         
  -3  29  -7          0.26          7.45         7.86 o                         
  -1  29  -7         12.05          8.19         3.71 o                         
   1  29  -7         12.75         10.83         4.25 o                         
   3  29  -7        111.25        113.77         8.83 o                         
   5  29  -7         39.77         37.37         3.80 o                         
   7  29  -7         15.26         12.86         2.58 o                         
   9  29  -7         28.95         24.76        11.18 o                         
  -2  30  -7         14.08          9.58         6.78 o                         
   0  30  -7        114.22        125.43        11.73 o                         
   2  30  -7        103.70        101.37         8.67 o                         
   4  30  -7         74.75         60.31         5.24 o                         
   6  30  -7          1.55          0.67         2.65 o                         
   8  30  -7         21.94         19.49         7.04 o                         
  -1  31  -7          2.26          4.10         3.31 o                         
   1  31  -7        127.23        120.13        10.30 o                         
   3  31  -7        111.22         95.83         7.17 o                         
   5  31  -7         17.10         17.37         2.73 o                         
   7  31  -7         21.73         23.78         6.48 o                         
  -2  32  -7          5.90         18.01         7.83 o                         
   0  32  -7          8.90         10.27         5.75 o                         
   2  32  -7         60.08         63.19         6.22 o                         
   4  32  -7         26.71         25.73         4.07 o                         
   6  32  -7         12.69         20.43         3.53 o                         
   8  32  -7          6.49          3.19         6.39 o                         
  -1  33  -7          1.73         -1.25         3.09 o                         
   1  33  -7          4.57          5.05         3.46 o                         
   3  33  -7         66.17         69.02         6.06 o                         
   5  33  -7          8.97         10.21         2.78 o                         
   7  33  -7         14.05          4.79         7.19 o                         
   0  34  -7         66.44         62.17        11.25 o                         
   2  34  -7         12.34          8.56         2.86 o                         
   4  34  -7          4.95          6.97         2.34 o                         
   6  34  -7         10.64          7.29         3.74 o                         
  -1  35  -7          8.20         13.58         6.78 o                         
   1  35  -7          0.29          0.15         3.07 o                         
   3  35  -7         10.69          7.65         2.84 o                         
   5  35  -7         11.63          4.87         2.79 o                         
   7  35  -7          8.80         11.18         7.19 o                         
   0  36  -7         28.53         21.22         9.98 o                         
   2  36  -7          8.16          7.88         4.02 o                         
   4  36  -7         47.91         53.22         6.81 o                         
   6  36  -7         12.76         15.97         7.99 o                         
   1  37  -7          3.88          3.38         4.58 o                         
   3  37  -7          9.17          8.24         3.16 o                         
   5  37  -7         12.15          7.19         8.78 o                         
   0  38  -7         22.07         18.18         7.08 o                         
   2  38  -7         26.05         19.84         7.04 o                         
   4  38  -7         42.89         34.29         8.06 o                         
   6  38  -7          5.31         13.58         8.78 o                         
   1  39  -7         13.90         11.84         7.19 o                         
   3  39  -7         11.56          6.05         3.49 o                         
   5  39  -7         13.54         30.80         7.67 o                         
   2  40  -7         10.28          6.12         6.79 o                         
   4  40  -7         55.64         68.33        16.77 o                         
   3  41  -7         12.18         18.37         8.78 o                         
  -6   0  -6         52.19         42.33        13.58 o                         
  -4   0  -6        371.99        394.51        31.15 o                         
  -2   0  -6        145.84        138.03         9.29 o                         
   0   0  -6       1022.16       1300.48        49.38 o                         
   2   0  -6        220.58        177.45        12.57 o                         
   4   0  -6        169.51        179.98         8.43 o                         
   6   0  -6         63.18         68.15         8.39 o                         
   8   0  -6        486.15        492.07        16.12 o                         
  10   0  -6         35.55         47.62         7.84 o                         
  -5   1  -6         91.35         94.65        12.95 o                         
  -3   1  -6         12.77         18.62         2.77 o                         
  -1   1  -6         23.94         17.70         2.97 o                         
   1   1  -6       4704.44       4945.96        89.37 o                         
   3   1  -6        115.26        115.76         3.94 o                         
   5   1  -6          6.26          3.60         1.31 o                         
   7   1  -6        228.43        210.24         5.33 o                         
   9   1  -6         14.88         13.89         2.41 o                         
  11   1  -6         66.65         82.02        24.36 o                         
  -6   2  -6         16.55          9.42         5.17 o                         
  -4   2  -6          1.84          4.31         4.39 o                         
  -2   2  -6        121.09        112.73         6.50 o                         
   0   2  -6        250.07        261.65         8.65 o                         
   2   2  -6       2236.70       2429.14        46.47 o                         
   4   2  -6        227.62        242.33         6.22 o                         
   6   2  -6        996.21        982.62        26.56 o                         
   8   2  -6         44.92         40.84         3.26 o                         
  10   2  -6         82.66         94.22         6.14 o                         
  -5   3  -6        276.44        313.83        19.48 o                         
  -3   3  -6          8.51         11.59         2.71 o                         
  -1   3  -6         59.60         64.40         6.21 o                         
   1   3  -6        601.45        628.17        15.44 o                         
   3   3  -6         20.49         41.82         2.93 o                         
   5   3  -6        191.98        182.96         5.63 o                         
   7   3  -6        930.85        947.79        20.62 o                         
   9   3  -6         22.03         21.70         2.92 o                         
  11   3  -6          7.88         11.31         5.15 o                         
  -6   4  -6         11.73         17.30         7.48 o                         
  -4   4  -6        145.87        174.81        18.00 o                         
  -2   4  -6        201.47        188.92         8.35 o                         
   0   4  -6        350.43        357.04        12.06 o                         
   2   4  -6         32.96         35.97         3.19 o                         
   4   4  -6        150.83        126.50         4.39 o                         
   6   4  -6         19.67         22.50         2.02 o                         
   8   4  -6         35.72         33.39         2.95 o                         
  10   4  -6         55.97         69.93         5.85 o                         
  -5   5  -6         16.79         11.30         5.56 o                         
  -3   5  -6        132.78        138.68        21.71 o                         
  -1   5  -6          3.13          2.37         1.67 o                         
   1   5  -6        646.52        732.35        19.23 o                         
   3   5  -6         94.55         88.19         4.61 o                         
   5   5  -6         70.79         80.12         3.56 o                         
   7   5  -6        633.68        630.12        16.13 o                         
   9   5  -6          3.02          4.51         1.67 o                         
  11   5  -6         52.34         62.96        12.22 o                         
  -6   6  -6         22.26         33.46         7.85 o                         
  -4   6  -6         33.40         37.55         4.68 o                         
  -2   6  -6         57.12         58.91         7.03 o                         
   0   6  -6        135.23        203.38         8.57 o                         
   2   6  -6        849.21        876.02        20.36 o                         
   4   6  -6        489.67        487.33        10.59 o                         
   6   6  -6        133.02        125.30         5.02 o                         
   8   6  -6         30.82         30.25         3.24 o                         
  10   6  -6          4.43          4.68         2.07 o                         
  -5   7  -6         36.03         16.77         9.58 o                         
  -3   7  -6          1.14         -0.95         1.40 o                         
  -1   7  -6         14.61         12.19         2.94 o                         
   1   7  -6        254.20        264.64         9.67 o                         
   3   7  -6         32.68         33.09         3.16 o                         
   5   7  -6        353.08        366.70        10.62 o                         
   7   7  -6         99.94        103.74         7.03 o                         
   9   7  -6          5.60          6.65         1.85 o                         
  11   7  -6         25.23         25.06         6.89 o                         
  -6   8  -6         16.22         19.90         7.08 o                         
  -4   8  -6         68.09         75.95         6.96 o                         
  -2   8  -6         31.47         41.89         4.09 o                         
   0   8  -6         72.74         72.09         5.60 o                         
   2   8  -6         10.62         11.11         1.82 o                         
   4   8  -6         80.08         74.66         3.87 o                         
   6   8  -6         20.35         17.15         1.91 o                         
   8   8  -6         12.21         12.39         2.21 o                         
  10   8  -6         47.41         56.96         7.62 o                         
  -5   9  -6          2.95          5.89         3.60 o                         
  -3   9  -6         36.85         45.48         4.88 o                         
  -1   9  -6        478.98        498.20        14.70 o                         
   1   9  -6        100.12        115.67         7.53 o                         
   3   9  -6        229.97        283.41        10.01 o                         
   5   9  -6        206.70        191.74         6.29 o                         
   7   9  -6        469.66        451.03        11.07 o                         
   9   9  -6         42.74         41.37         4.22 o                         
  11   9  -6         23.25         23.05         5.90 o                         
  -6  10  -6         25.23         25.92         7.28 o                         
  -4  10  -6         20.06         17.00         4.04 o                         
  -2  10  -6        359.87        364.94        11.08 o                         
   0  10  -6        235.56        234.07        10.05 o                         
   2  10  -6         20.80         24.40         2.70 o                         
   4  10  -6        173.56        179.12         5.74 o                         
   6  10  -6        206.96        180.44         5.92 o                         
   8  10  -6         66.61         62.97         5.95 o                         
  10  10  -6         11.78         12.37         3.05 o                         
  -5  11  -6         39.21         33.21         7.26 o                         
  -3  11  -6         13.17         16.45         4.44 o                         
  -1  11  -6          6.10         10.21         2.36 o                         
   1  11  -6         62.57         58.01         4.71 o                         
   3  11  -6        302.93        290.84        14.41 o                         
   5  11  -6         43.30         49.33         3.27 o                         
   7  11  -6         53.98         58.94         5.30 o                         
   9  11  -6         11.07         11.07         3.11 o                         
  11  11  -6         14.65         17.57         6.24 o                         
  -6  12  -6         18.81         15.73         8.78 o                         
  -4  12  -6         68.44         72.13         8.24 o                         
  -2  12  -6         98.70        100.30         6.44 o                         
   0  12  -6         55.72         58.10         4.87 o                         
   2  12  -6         49.37         50.40         4.33 o                         
   4  12  -6        436.73        451.25        11.08 o                         
   6  12  -6         23.72         21.70         2.42 o                         
   8  12  -6         66.81         67.70         5.86 o                         
  10  12  -6        111.79        127.84        11.14 o                         
  -5  13  -6          2.20          4.77         3.57 o                         
  -3  13  -6         41.49         48.36         6.61 o                         
  -1  13  -6         17.98         28.22         4.29 o                         
   1  13  -6        198.72        190.10         8.02 o                         
   3  13  -6         77.57         56.17         4.23 o                         
   5  13  -6         14.46         13.39         1.68 o                         
   7  13  -6        217.02        194.90         8.55 o                         
   9  13  -6        221.27        233.48        10.59 o                         
  11  13  -6         24.41         27.93        10.74 o                         
  -6  14  -6         14.11          5.31         8.35 o                         
  -4  14  -6        110.90         98.16        13.37 o                         
  -2  14  -6         51.74         41.65         4.23 o                         
   0  14  -6          3.75          2.66         1.45 o                         
   2  14  -6         43.93         44.55         3.71 o                         
   4  14  -6        294.02        302.08        12.02 o                         
   6  14  -6        194.96        183.02         6.28 o                         
   8  14  -6        147.65        149.25         6.45 o                         
  10  14  -6         89.02         95.18         7.30 o                         
  -5  15  -6         78.87        107.57        13.50 o                         
  -3  15  -6         33.33         37.42         5.71 o                         
  -1  15  -6          9.93         10.12         3.46 o                         
   1  15  -6        130.32        140.12         9.47 o                         
   3  15  -6        197.25        210.89         7.40 o                         
   5  15  -6          9.89         15.45         1.59 o                         
   7  15  -6         12.61         15.98         2.48 o                         
   9  15  -6          6.67          5.79         2.25 o                         
  11  15  -6         77.22        115.04        13.12 o                         
  -6  16  -6         11.36         11.33        17.97 o                         
  -4  16  -6          5.79          9.37         3.36 o                         
  -2  16  -6         94.12         90.45         6.79 o                         
   0  16  -6          0.37         -1.13         1.13 o                         
   2  16  -6        300.23        302.90        11.28 o                         
   4  16  -6        110.03        104.89         5.87 o                         
   6  16  -6         92.53         90.30         4.98 o                         
   8  16  -6          8.10          7.15         1.57 o                         
  10  16  -6        133.06        149.38        12.22 o                         
  -5  17  -6         96.00        106.10        11.27 o                         
  -3  17  -6         29.44         31.24         5.38 o                         
  -1  17  -6         42.33         44.46         4.86 o                         
   1  17  -6        147.39        134.15         9.05 o                         
   3  17  -6         52.27         63.35         5.06 o                         
   5  17  -6        370.53        362.48         9.37 o                         
   7  17  -6         37.68         38.24         3.28 o                         
   9  17  -6         57.78         72.96         8.56 o                         
  11  17  -6         46.70         53.89         9.27 o                         
  -4  18  -6         31.05         28.44         5.64 o                         
  -2  18  -6         77.27         82.80         6.07 o                         
   0  18  -6        159.77        139.52         8.57 o                         
   2  18  -6          1.17          2.69         2.37 o                         
   4  18  -6        172.72        178.09         9.41 o                         
   6  18  -6         24.48         26.55         2.24 o                         
   8  18  -6          1.98          0.54         2.50 o                         
  10  18  -6         65.52         77.90         8.86 o                         
  -5  19  -6         36.64         38.76         6.91 o                         
  -3  19  -6        170.41        171.44        19.87 o                         
  -1  19  -6        111.48        119.37         7.53 o                         
   1  19  -6        157.05        153.99         8.81 o                         
   3  19  -6         24.08         25.78         2.84 o                         
   5  19  -6        103.70        104.54         4.05 o                         
   7  19  -6          8.06          9.83         1.79 o                         
   9  19  -6         18.57         23.41         3.55 o                         
  -4  20  -6         13.83         14.56         3.88 o                         
  -2  20  -6        164.68        171.28        10.90 o                         
   0  20  -6         59.13         59.90         5.66 o                         
   2  20  -6         52.81         57.39         4.80 o                         
   4  20  -6        779.01        784.49        22.55 o                         
   6  20  -6        106.88         96.71         3.98 o                         
   8  20  -6         80.30         73.29         6.37 o                         
  10  20  -6        138.73        160.55        12.85 o                         
  -5  21  -6         18.66         25.28         6.09 o                         
  -3  21  -6         92.43         98.12         9.13 o                         
  -1  21  -6        104.82        107.32         7.08 o                         
   1  21  -6         66.21         64.49         5.46 o                         
   3  21  -6        144.73        148.32         5.80 o                         
   5  21  -6        329.94        316.25         8.02 o                         
   7  21  -6         14.45         12.37         1.93 o                         
   9  21  -6         11.32         16.43         3.53 o                         
  -4  22  -6         19.03         23.30         5.48 o                         
  -2  22  -6        608.46        629.38        18.85 o                         
   0  22  -6         68.93         68.43         6.96 o                         
   2  22  -6         68.72         81.64         6.76 o                         
   4  22  -6        134.78        142.72         7.26 o                         
   6  22  -6        164.52        159.50         5.23 o                         
   8  22  -6         26.46         19.00         2.32 o                         
  10  22  -6        244.63        285.08        17.89 o                         
  -5  23  -6         13.19         16.37         7.85 o                         
  -3  23  -6        120.31        136.77        12.68 o                         
  -1  23  -6        206.81        189.66        11.60 o                         
   1  23  -6        162.46        144.11         9.72 o                         
   3  23  -6        192.92        180.46         7.73 o                         
   5  23  -6        468.55        437.86        11.93 o                         
   7  23  -6         75.65         71.43         4.40 o                         
   9  23  -6         54.86         53.48         5.22 o                         
  -4  24  -6         11.12         16.16         9.58 o                         
  -2  24  -6        106.63        109.26         9.79 o                         
   0  24  -6         10.32         11.91         4.61 o                         
   2  24  -6         27.19         32.14         4.48 o                         
   4  24  -6       1433.56       1417.87        29.24 o                         
   6  24  -6         13.77         14.64         1.68 o                         
   8  24  -6          4.97          4.98         1.65 o                         
  10  24  -6         31.26         33.41         7.09 o                         
  -5  25  -6         16.66         26.35        15.17 o                         
  -3  25  -6        199.26        188.83        20.69 o                         
  -1  25  -6        254.32        242.76        14.87 o                         
   1  25  -6         51.87         54.89         6.24 o                         
   3  25  -6         16.35         14.14         2.07 o                         
   5  25  -6        193.87        223.28         7.70 o                         
   7  25  -6          3.65          8.02         1.63 o                         
   9  25  -6        161.00        156.76         9.04 o                         
  -4  26  -6          0.23         -1.13         3.25 o                         
  -2  26  -6        227.67        217.87        14.83 o                         
   0  26  -6          6.47          6.46         2.69 o                         
   2  26  -6          9.51         10.34         2.04 o                         
   4  26  -6        210.66        196.06         7.69 o                         
   6  26  -6         19.31         19.03         1.95 o                         
   8  26  -6         98.38        106.73         7.56 o                         
  10  26  -6         29.83         30.54         5.62 o                         
  -3  27  -6         82.76         86.47        14.39 o                         
  -1  27  -6        204.08        211.39        16.82 o                         
   1  27  -6         34.73         38.25         4.56 o                         
   3  27  -6        829.67        821.40        25.77 o                         
   5  27  -6        176.49        160.61        10.70 o                         
   7  27  -6          5.65          6.45         1.69 o                         
   9  27  -6         56.34         54.53         6.57 o                         
  -4  28  -6          7.09          1.13         4.78 o                         
  -2  28  -6        186.15        161.40        12.07 o                         
   0  28  -6         44.63         34.08         5.40 o                         
   2  28  -6        226.92        217.22        13.50 o                         
   4  28  -6         13.04         10.83         2.38 o                         
   6  28  -6         44.70         44.20         3.16 o                         
   8  28  -6          7.93          4.93         1.92 o                         
  -3  29  -6         37.33         35.57        13.18 o                         
  -1  29  -6        177.29        171.32        15.39 o                         
   1  29  -6         38.10         36.37         4.05 o                         
   3  29  -6        110.37        111.36         6.40 o                         
   5  29  -6         36.68         37.52         3.65 o                         
   7  29  -6         43.91         39.33         4.39 o                         
   9  29  -6        102.57        125.35        11.32 o                         
  -4  30  -6          0.37         -3.42         4.39 o                         
  -2  30  -6         17.59         27.54         6.93 o                         
   0  30  -6         30.85         43.81         8.87 o                         
   2  30  -6          8.62          7.32         2.10 o                         
   4  30  -6        128.64        122.00         6.30 o                         
   6  30  -6         33.17         35.17         3.49 o                         
   8  30  -6         44.13         45.45         4.91 o                         
  -3  31  -6         66.86         82.61        14.55 o                         
  -1  31  -6         47.80         34.55         6.83 o                         
   1  31  -6        112.91        101.76         6.38 o                         
   3  31  -6        111.38        111.80         9.83 o                         
   5  31  -6         16.73         11.24         2.15 o                         
   7  31  -6         47.64         45.68         6.69 o                         
   9  31  -6         42.65         37.58         7.47 o                         
  -2  32  -6         45.64         48.89        10.91 o                         
   0  32  -6         33.37         37.69         7.15 o                         
   2  32  -6          6.45          6.84         2.00 o                         
   4  32  -6         77.03         79.45         5.09 o                         
   6  32  -6         95.20         99.98         6.13 o                         
   8  32  -6         72.38         93.13         9.72 o                         
  -3  33  -6         16.78         19.05         7.99 o                         
  -1  33  -6         23.58         23.69         6.41 o                         
   1  33  -6         55.16         53.10         5.26 o                         
   3  33  -6         49.13         56.47         4.77 o                         
   5  33  -6         13.09         13.49         2.57 o                         
   7  33  -6         35.36         38.53         5.60 o                         
  -2  34  -6          9.68          5.64         4.78 o                         
   0  34  -6         37.82         36.33         7.73 o                         
   2  34  -6         59.17         64.88         5.65 o                         
   4  34  -6         17.42         12.53         2.36 o                         
   6  34  -6        109.15         93.86         7.42 o                         
   8  34  -6         53.52         71.38        11.82 o                         
  -3  35  -6         89.06        155.73        29.55 o                         
  -1  35  -6          7.91         15.17         6.78 o                         
   1  35  -6         18.25          5.84         4.27 o                         
   3  35  -6          8.54          7.58         2.86 o                         
   5  35  -6        140.37        165.30        10.53 o                         
   7  35  -6         25.25         29.52         7.85 o                         
  -2  36  -6          6.50         12.50         6.33 o                         
   0  36  -6         12.32          7.72         9.18 o                         
   2  36  -6         39.81         35.22         5.19 o                         
   4  36  -6         25.61         22.93         2.92 o                         
   6  36  -6         23.88         23.99         7.04 o                         
   8  36  -6          3.15          0.80         4.58 o                         
  -1  37  -6         37.63         36.83         9.55 o                         
   1  37  -6         60.59         51.83        19.57 o                         
   3  37  -6         23.21         24.42         3.62 o                         
   5  37  -6        113.60        117.77        16.49 o                         
   7  37  -6         37.43         45.12         9.60 o                         
  -2  38  -6         27.61         27.71        27.15 o                         
   0  38  -6          1.16         -0.64         4.21 o                         
   2  38  -6         16.08         14.45         3.81 o                         
   4  38  -6         69.07         60.79         6.84 o                         
   6  38  -6         75.02        107.64        13.83 o                         
  -1  39  -6         56.64         63.79        12.27 o                         
   1  39  -6         34.43         26.53         7.61 o                         
   3  39  -6          1.73          0.87         2.17 o                         
   5  39  -6         11.28         14.50         4.55 o                         
   7  39  -6         12.87         16.77         9.58 o                         
   0  40  -6         46.60         47.39        10.34 o                         
   2  40  -6          6.01          6.27         3.49 o                         
   4  40  -6         20.68         37.19         6.48 o                         
  -1  41  -6          6.64          7.87         5.75 o                         
   1  41  -6         51.04         66.50        11.70 o                         
   3  41  -6         24.32         31.35         7.28 o                         
   0  42  -6          2.23         -1.60         3.07 o                         
   2  42  -6         23.98         41.49         9.30 o                         
   4  42  -6         42.52         29.55        11.18 o                         
   1  43  -6         38.32         45.02         9.77 o                         
   3  43  -6         97.52        106.64        13.26 o                         
   2  44  -6         17.27         26.35         7.34 o                         
   4  44  -6          6.64          9.58         5.59 o                         
  -7   1  -5          7.06          8.74         5.34 o                         
  -5   1  -5        175.50        198.60        34.34 o                         
  -3   1  -5         54.32         57.20         3.50 o                         
  -1   1  -5        112.43        128.16         5.89 o                         
   1   1  -5        296.09        330.19         9.08 o                         
   3   1  -5        151.95        187.67         4.95 o                         
   5   1  -5        155.36        139.97         4.64 o                         
   7   1  -5         86.14         89.79         4.45 o                         
   9   1  -5         70.01         68.52         4.15 o                         
  11   1  -5         15.60         18.13         4.13 o                         
  -6   2  -5        168.33        186.90        18.82 o                         
  -4   2  -5        450.97        434.05        14.49 o                         
  -2   2  -5         99.36        110.07         6.45 o                         
   0   2  -5        421.41        444.82        11.49 o                         
   2   2  -5         53.31         46.78         2.53 o                         
   4   2  -5        306.34        367.04         8.76 o                         
   6   2  -5        545.08        549.32        11.51 o                         
   8   2  -5        313.88        303.41         7.53 o                         
  10   2  -5         40.91         38.00         3.94 o                         
  -7   3  -5          0.58          1.38         3.07 o                         
  -5   3  -5        360.52        355.09        13.45 o                         
  -3   3  -5         81.19         81.11         4.89 o                         
  -1   3  -5        188.31        220.26         7.98 o                         
   1   3  -5        500.47        490.25        12.55 o                         
   3   3  -5        531.54        579.26        11.67 o                         
   5   3  -5        646.56        657.28        13.43 o                         
   7   3  -5        639.75        628.40        14.56 o                         
   9   3  -5         21.71         19.75         2.64 o                         
  11   3  -5         38.25         60.25         8.20 o                         
  -6   4  -5         27.79         43.43        13.18 o                         
  -4   4  -5        247.31        228.95         9.81 o                         
  -2   4  -5         45.42         56.07         3.70 o                         
   0   4  -5         17.63         14.80         2.51 o                         
   2   4  -5        126.80        132.17         7.26 o                         
   4   4  -5         12.30         17.69         1.53 o                         
   6   4  -5         80.27         71.75         4.01 o                         
   8   4  -5          3.42          3.82         1.34 o                         
  10   4  -5         35.49         38.95         3.79 o                         
  -7   5  -5         12.06         20.21         6.48 o                         
  -5   5  -5        364.56        363.96        28.83 o                         
  -3   5  -5         69.26         69.33         4.71 o                         
  -1   5  -5         52.70         51.55         4.13 o                         
   1   5  -5        185.37        163.85         8.76 o                         
   3   5  -5        166.40        169.24         4.90 o                         
   5   5  -5        273.04        278.78         9.66 o                         
   7   5  -5       2332.91       2413.53        46.33 o                         
   9   5  -5        107.15        108.97         6.63 o                         
  11   5  -5         14.92         37.78         6.37 o                         
  -6   6  -5         72.28         67.71         8.29 o                         
  -4   6  -5        244.49        234.33        14.33 o                         
  -2   6  -5        190.97        200.96         7.37 o                         
   0   6  -5        182.73        176.09         6.62 o                         
   2   6  -5        109.59        120.59         5.23 o                         
   4   6  -5        180.97        202.87         6.02 o                         
   6   6  -5        248.64        223.79         8.29 o                         
   8   6  -5         42.53         45.19         4.19 o                         
  10   6  -5          3.46          0.40         1.40 o                         
  -7   7  -5         21.29         18.88         6.13 o                         
  -5   7  -5         15.40         16.00         5.14 o                         
  -3   7  -5        213.94        218.17         9.88 o                         
  -1   7  -5         68.48         60.54         4.57 o                         
   1   7  -5         34.47         33.24         3.85 o                         
   3   7  -5        343.56        331.79         7.70 o                         
   5   7  -5        149.56        144.28         7.31 o                         
   7   7  -5          7.34          7.96         1.83 o                         
   9   7  -5        254.76        252.50         8.65 o                         
  11   7  -5         17.67         17.96         4.54 o                         
  -6   8  -5         25.27         24.76         7.04 o                         
  -4   8  -5        100.36        100.07         7.85 o                         
  -2   8  -5        610.74        623.40        16.82 o                         
   0   8  -5         37.04         34.99         3.36 o                         
   2   8  -5         31.60         43.44         3.36 o                         
   4   8  -5        689.45        748.16        15.58 o                         
   6   8  -5        277.69        250.63        11.87 o                         
   8   8  -5          8.33          9.52         1.71 o                         
  10   8  -5         38.93         35.83         3.75 o                         
  -7   9  -5          2.77          4.30         4.39 o                         
  -5   9  -5          3.02          0.89         2.27 o                         
  -3   9  -5        358.36        369.64        10.56 o                         
  -1   9  -5        356.96        359.20        10.39 o                         
   1   9  -5        122.97        120.94         4.91 o                         
   3   9  -5       1242.33       1328.83        23.74 o                         
   5   9  -5        349.52        331.34         8.38 o                         
   7   9  -5         48.48         45.71         3.86 o                         
   9   9  -5         15.00         20.31         2.69 o                         
  11   9  -5         32.76         35.84         5.47 o                         
  -6  10  -5         39.00         36.80         6.97 o                         
  -4  10  -5          4.76          3.02         1.93 o                         
  -2  10  -5        152.00        155.23         7.26 o                         
   0  10  -5         72.83         75.87         5.21 o                         
   2  10  -5        539.08        534.59        12.44 o                         
   4  10  -5        223.73        246.75         7.50 o                         
   6  10  -5         30.58         31.88         3.18 o                         
   8  10  -5        202.42        203.20         7.39 o                         
  10  10  -5        128.31        134.21         8.34 o                         
  -7  11  -5          3.16          2.06         4.39 o                         
  -5  11  -5        171.08        188.77        16.37 o                         
  -3  11  -5        227.20        233.54         9.49 o                         
  -1  11  -5        214.22        215.38        11.53 o                         
   1  11  -5         15.78         15.05         2.00 o                         
   3  11  -5        217.98        225.88         6.41 o                         
   5  11  -5        104.86        108.14         5.60 o                         
   7  11  -5        140.35        126.47        10.72 o                         
   9  11  -5         29.27         36.61         3.39 o                         
  11  11  -5          0.15          1.15         3.54 o                         
  -6  12  -5         10.84          5.96         3.68 o                         
  -4  12  -5        179.39        172.54         8.66 o                         
  -2  12  -5        164.47        156.75         6.71 o                         
   0  12  -5         17.68         22.16         2.90 o                         
   2  12  -5        370.73        376.25         9.78 o                         
   4  12  -5        433.01        433.55        10.06 o                         
   6  12  -5         45.53         49.47         4.14 o                         
   8  12  -5         99.64         87.95         5.23 o                         
  10  12  -5         37.46         38.70         4.36 o                         
  -7  13  -5         50.31         65.24        13.05 o                         
  -5  13  -5         26.92         30.78         5.66 o                         
  -3  13  -5         24.45         26.26         3.63 o                         
  -1  13  -5        266.24        266.09         8.68 o                         
   1  13  -5       1036.26       1150.98        23.48 o                         
   3  13  -5        431.49        411.69        10.06 o                         
   5  13  -5         25.59         26.17         3.04 o                         
   7  13  -5         27.79         30.75         4.05 o                         
   9  13  -5        167.94        185.74         7.85 o                         
  11  13  -5         40.54         48.52         7.07 o                         
  -6  14  -5         54.49         65.06         8.47 o                         
  -4  14  -5         92.54         90.21         7.65 o                         
  -2  14  -5        241.32        236.85         8.85 o                         
   0  14  -5         65.04         77.11         5.69 o                         
   2  14  -5         21.56         22.55         2.38 o                         
   4  14  -5         70.72         87.83         3.77 o                         
   6  14  -5         43.71         44.83         4.90 o                         
   8  14  -5         58.89         52.42         4.09 o                         
  10  14  -5          3.39          5.68         2.18 o                         
  -7  15  -5         11.72         17.57        10.38 o                         
  -5  15  -5         48.43         45.41         8.04 o                         
  -3  15  -5         80.94         82.97         6.70 o                         
  -1  15  -5         10.07          7.52         1.86 o                         
   1  15  -5         19.72         18.15         2.54 o                         
   3  15  -5        129.13        127.64         4.67 o                         
   5  15  -5        190.85        182.58         6.44 o                         
   7  15  -5        196.39        178.64         9.60 o                         
   9  15  -5        159.22        180.65        12.38 o                         
  11  15  -5         85.06        107.99        18.79 o                         
  -6  16  -5         45.44         48.30        10.26 o                         
  -4  16  -5         68.65         73.48         6.22 o                         
  -2  16  -5         82.21         84.61         5.21 o                         
   0  16  -5       1005.38       1111.74        33.14 o                         
   2  16  -5        710.42        778.44        15.40 o                         
   4  16  -5         47.19         51.92         2.56 o                         
   6  16  -5        574.08        539.01        13.26 o                         
   8  16  -5        219.73        199.62         7.39 o                         
  10  16  -5         74.04         90.32         7.19 o                         
  -5  17  -5         44.35         36.74         5.88 o                         
  -3  17  -5         16.29         15.33         2.65 o                         
  -1  17  -5        130.49        121.33         7.38 o                         
   1  17  -5       1004.40       1070.86        22.83 o                         
   3  17  -5         85.34         86.61         4.68 o                         
   5  17  -5        121.65        122.51         5.13 o                         
   7  17  -5        304.99        291.38        17.87 o                         
   9  17  -5          3.50          1.93         1.62 o                         
  11  17  -5         79.08         93.32        12.74 o                         
  -6  18  -5         36.64         61.76        12.62 o                         
  -4  18  -5         30.70         39.04         5.18 o                         
  -2  18  -5         48.94         49.51         4.31 o                         
   0  18  -5        508.09        562.92        17.29 o                         
   2  18  -5        362.02        385.89         9.25 o                         
   4  18  -5        108.41         96.16         3.75 o                         
   6  18  -5        387.95        367.02         9.98 o                         
   8  18  -5         57.57         57.27         4.40 o                         
  10  18  -5         25.93         23.97         4.71 o                         
  -5  19  -5         95.15         90.30         9.05 o                         
  -3  19  -5        112.02        108.19         8.50 o                         
  -1  19  -5        180.42        178.47        13.06 o                         
   1  19  -5        126.05        131.72         8.18 o                         
   3  19  -5         45.96         42.39         4.24 o                         
   5  19  -5        297.63        297.95         7.00 o                         
   7  19  -5        141.81        115.59         8.28 o                         
   9  19  -5         73.45         78.54         5.71 o                         
  11  19  -5         31.29         38.59         7.24 o                         
  -6  20  -5          5.92          3.74         5.34 o                         
  -4  20  -5          7.53          5.21         2.20 o                         
  -2  20  -5         83.56         81.53         5.31 o                         
   0  20  -5        114.53        110.74         7.09 o                         
   2  20  -5         48.54         46.27         3.67 o                         
   4  20  -5        297.25        290.97         7.68 o                         
   6  20  -5        133.78        118.93         4.50 o                         
   8  20  -5         23.62         14.62         2.00 o                         
  10  20  -5        273.96        296.87        17.35 o                         
  -5  21  -5          3.42         -0.71         2.01 o                         
  -3  21  -5        182.16        167.61         7.12 o                         
  -1  21  -5        267.21        247.54         9.82 o                         
   1  21  -5         17.79         20.24         4.18 o                         
   3  21  -5        135.77        137.74         6.09 o                         
   5  21  -5        422.71        416.52        10.44 o                         
   7  21  -5        146.81        123.39         6.13 o                         
   9  21  -5         22.74         10.73         3.00 o                         
  -6  22  -5         11.20         -0.80         5.08 o                         
  -4  22  -5         10.69         14.18         3.08 o                         
  -2  22  -5        175.63        177.14         7.98 o                         
   0  22  -5         32.80         27.12         3.27 o                         
   2  22  -5        147.01        144.28         7.81 o                         
   4  22  -5        417.06        384.30        14.43 o                         
   6  22  -5         11.10         15.56         1.82 o                         
   8  22  -5          1.26          3.16         1.10 o                         
  10  22  -5         19.67         22.75         6.13 o                         
  -5  23  -5         43.75         37.30         9.55 o                         
  -3  23  -5        376.49        373.34        22.86 o                         
  -1  23  -5        905.86        913.43        26.27 o                         
   1  23  -5         36.98         34.11         3.73 o                         
   3  23  -5        244.92        244.48         8.33 o                         
   5  23  -5        286.60        285.07         7.32 o                         
   7  23  -5          6.29          5.10         1.80 o                         
   9  23  -5        188.70        195.13        11.35 o                         
  -6  24  -5         10.22         36.33        11.57 o                         
  -4  24  -5         23.21         27.57         6.60 o                         
  -2  24  -5        377.40        388.86        16.23 o                         
   0  24  -5         17.24         12.70         2.13 o                         
   2  24  -5         26.06         26.74         2.90 o                         
   4  24  -5        578.71        576.97        10.58 o                         
   6  24  -5          1.77          1.84         0.89 o                         
   8  24  -5         40.60         51.78         4.66 o                         
  10  24  -5         51.26         71.03         9.50 o                         
  -5  25  -5          2.54          4.28         7.19 o                         
  -3  25  -5         14.40         12.44         2.90 o                         
  -1  25  -5        131.07        141.43         8.45 o                         
   1  25  -5        119.31        109.15         5.81 o                         
   3  25  -5        298.41        300.71         8.17 o                         
   5  25  -5          7.53          6.74         1.32 o                         
   7  25  -5         14.32         13.01         2.09 o                         
   9  25  -5        146.55        173.06        14.55 o                         
  -6  26  -5         49.38         49.51        21.56 o                         
  -4  26  -5         40.13         47.61         9.24 o                         
  -2  26  -5         36.01         39.86         5.04 o                         
   0  26  -5        122.17        118.82         8.77 o                         
   2  26  -5        161.35        155.49         7.28 o                         
   4  26  -5         26.84         25.94         2.57 o                         
   6  26  -5        236.95        213.33         6.22 o                         
   8  26  -5        102.21         93.40         5.82 o                         
  10  26  -5         73.29         84.81        11.52 o                         
  -5  27  -5         53.11         55.36        14.37 o                         
  -3  27  -5          6.93          7.61         3.16 o                         
  -1  27  -5        200.10        185.08         7.98 o                         
   1  27  -5         11.38         11.96         1.99 o                         
   3  27  -5        885.05        874.51        19.13 o                         
   5  27  -5        100.56        101.05         4.45 o                         
   7  27  -5        151.44        147.09         6.26 o                         
   9  27  -5        154.76        194.23        13.90 o                         
  -4  28  -5          0.28          1.60         3.95 o                         
  -2  28  -5        276.18        272.42        29.05 o                         
   0  28  -5        305.57        317.60         9.47 o                         
   2  28  -5        325.27        311.53        10.95 o                         
   4  28  -5         62.15         69.93         5.15 o                         
   6  28  -5          3.64          1.92         0.87 o                         
   8  28  -5         30.88         27.10         3.29 o                         
  10  28  -5         32.95         40.77         6.78 o                         
  -5  29  -5         11.70          7.99         5.56 o                         
  -3  29  -5          7.97          9.37         4.27 o                         
  -1  29  -5        129.79        131.42         7.18 o                         
   1  29  -5          3.93          2.09         1.33 o                         
   3  29  -5        269.12        265.25         7.55 o                         
   5  29  -5         31.28         29.73         2.15 o                         
   7  29  -5          1.00          3.48         1.56 o                         
   9  29  -5         87.52        105.15        11.02 o                         
  -4  30  -5         38.84         49.98        12.05 o                         
  -2  30  -5         71.55         69.23         8.14 o                         
   0  30  -5         95.99         92.14         5.97 o                         
   2  30  -5         36.85         35.08         3.05 o                         
   4  30  -5        240.58        238.97         7.80 o                         
   6  30  -5          2.59          3.49         1.42 o                         
   8  30  -5        113.19        147.20        16.08 o                         
  -5  31  -5          7.55          1.88         5.56 o                         
  -3  31  -5         21.03         17.80         6.34 o                         
  -1  31  -5         58.33         56.40         4.72 o                         
   1  31  -5         90.05         79.53         5.34 o                         
   3  31  -5         49.76         56.45         4.02 o                         
   5  31  -5          9.22          9.63         1.57 o                         
   7  31  -5         25.15         32.77         4.41 o                         
   9  31  -5        192.43        232.46        19.37 o                         
  -4  32  -5         23.69         18.93         8.74 o                         
  -2  32  -5         35.99         39.55         6.02 o                         
   0  32  -5         97.28         97.00         7.04 o                         
   2  32  -5        245.18        228.71         9.39 o                         
   4  32  -5         90.13         88.41         5.93 o                         
   6  32  -5         34.43         36.91         4.29 o                         
   8  32  -5         38.51         46.16         6.46 o                         
  -3  33  -5          8.82          0.31         3.64 o                         
  -1  33  -5         21.46         14.44         3.34 o                         
   1  33  -5         56.63         47.58         4.23 o                         
   3  33  -5          9.39         13.06         2.18 o                         
   5  33  -5          9.52          9.48         1.57 o                         
   7  33  -5         12.98         11.47         2.81 o                         
   9  33  -5          8.32          9.53         3.36 o                         
  -4  34  -5         24.21         33.94        10.73 o                         
  -2  34  -5         32.86         26.39         6.42 o                         
   0  34  -5         85.39         87.59         6.81 o                         
   2  34  -5         74.32         77.33         4.82 o                         
   4  34  -5         58.03         55.44         4.07 o                         
   6  34  -5          2.20          1.34         1.10 o                         
   8  34  -5         22.59         23.61         4.45 o                         
  -3  35  -5          4.71          0.33         4.78 o                         
  -1  35  -5         35.08         43.69         5.93 o                         
   1  35  -5         76.94         70.20         5.04 o                         
   3  35  -5         21.53         25.03         2.82 o                         
   5  35  -5         43.31         41.98         3.07 o                         
   7  35  -5        124.04        153.34        13.58 o                         
  -4  36  -5          5.14         11.18        11.98 o                         
  -2  36  -5         21.47         26.45         6.23 o                         
   0  36  -5        154.64        162.60        17.38 o                         
   2  36  -5         47.12         62.83         6.18 o                         
   4  36  -5         51.99         54.51         3.95 o                         
   6  36  -5         17.11         13.30         2.21 o                         
   8  36  -5         20.37         23.66         5.64 o                         
  -3  37  -5         12.32         18.90        13.98 o                         
  -1  37  -5         71.25         77.48         6.97 o                         
   1  37  -5         49.63         47.96         4.21 o                         
   3  37  -5         13.45          9.52         2.13 o                         
   5  37  -5         21.71         18.88         2.15 o                         
   7  37  -5         25.03         27.50         5.55 o                         
  -2  38  -5         12.24          7.99         4.29 o                         
   0  38  -5         12.13         16.09         3.35 o                         
   2  38  -5         37.38         29.80         3.47 o                         
   4  38  -5         86.27         90.96         5.75 o                         
   6  38  -5          7.81         14.72         3.64 o                         
  -3  39  -5         33.35         38.50        11.18 o                         
  -1  39  -5         89.88         97.26        10.53 o                         
   1  39  -5         20.36         21.03         3.81 o                         
   3  39  -5         64.85         64.43         4.93 o                         
   5  39  -5         25.12         35.07        15.57 o                         
   7  39  -5          0.56          7.19         8.78 o                         
  -2  40  -5         31.52         34.37         7.20 o                         
   0  40  -5         70.41         76.29        10.25 o                         
   2  40  -5         10.53          9.72         2.25 o                         
   4  40  -5         56.51         62.21         5.33 o                         
   6  40  -5         23.27         15.17         9.58 o                         
  -1  41  -5         14.18          8.35         5.56 o                         
   1  41  -5         12.73         14.93         3.65 o                         
   3  41  -5         50.90         53.52         5.01 o                         
   5  41  -5         52.64         69.04        18.77 o                         
  -2  42  -5         22.57         39.99        10.16 o                         
   0  42  -5         19.58         16.01         6.41 o                         
   2  42  -5         15.16         20.67         3.94 o                         
   4  42  -5         94.75        109.01        10.61 o                         
   6  42  -5         13.42         16.77        10.38 o                         
  -1  43  -5         10.49          8.92         7.69 o                         
   1  43  -5         21.01         13.75         6.44 o                         
   3  43  -5         50.53         61.06         7.50 o                         
   5  43  -5          4.78          3.56         3.64 o                         
   0  44  -5         13.10          4.36         4.10 o                         
   2  44  -5         41.90         46.72         7.95 o                         
   4  44  -5         17.76         31.15        11.98 o                         
   1  45  -5         11.37         12.27         4.96 o                         
   3  45  -5         94.12         97.77        10.54 o                         
   0  46  -5          3.25          3.76         3.83 o                         
   2  46  -5         10.66         10.33         6.41 o                         
   4  46  -5          0.92          1.78         3.64 o                         
   3  47  -5         83.41        107.01        17.57 o                         
  -8   0  -4          7.33         27.95        10.38 o                         
  -6   0  -4        200.75        205.16        21.16 o                         
  -4   0  -4          2.14          1.14         3.19 o                         
  -2   0  -4        285.50        283.31         9.42 o                         
   0   0  -4        449.10        389.13        13.82 o                         
   2   0  -4       1000.97       1326.44        47.65 o                         
   4   0  -4        319.88        320.53        10.37 o                         
   6   0  -4       2627.93       2575.85        52.73 o                         
   8   0  -4        118.22        113.31         7.84 o                         
  10   0  -4        104.01        109.57        10.75 o                         
  -7   1  -4         23.84         16.33         3.67 o                         
  -5   1  -4        397.60        420.18        17.02 o                         
  -3   1  -4        145.54        161.12         8.01 o                         
  -1   1  -4         76.13         83.42         4.75 o                         
   1   1  -4      19233.50      19848.50       786.48 o                         
   3   1  -4         71.33         84.01         3.05 o                         
   5   1  -4        386.52        377.35         7.96 o                         
   7   1  -4         31.69         30.03         2.77 o                         
   9   1  -4          5.82          5.86         1.43 o                         
  11   1  -4         10.91         17.10         3.45 o                         
  -8   2  -4         28.83         33.44         8.06 o                         
  -6   2  -4         34.36         33.52         4.67 o                         
  -4   2  -4         78.93         80.68         5.75 o                         
  -2   2  -4         40.45         46.72         2.74 o                         
   2   2  -4       1344.50       1559.69        32.16 o                         
   4   2  -4        220.01        228.66         5.11 o                         
   6   2  -4        905.31        957.32        16.03 o                         
   8   2  -4         93.40         84.48         4.54 o                         
  10   2  -4        374.99        385.70        10.82 o                         
  -7   3  -4         20.39         21.00         4.05 o                         
  -5   3  -4        739.85        771.99        27.27 o                         
  -3   3  -4        386.43        373.78        10.84 o                         
  -1   3  -4         95.97        103.63         5.15 o                         
   1   3  -4       2280.54       2704.14        48.02 o                         
   3   3  -4        783.36        807.90        13.94 o                         
   5   3  -4        110.34        105.39         4.53 o                         
   7   3  -4       1801.13       1865.96        31.82 o                         
   9   3  -4         16.54         22.06         2.49 o                         
  11   3  -4          0.99          1.21         1.74 o                         
  -8   4  -4         15.77         20.24         6.48 o                         
  -6   4  -4        169.07        173.10        10.74 o                         
  -4   4  -4         95.71        100.17         8.04 o                         
  -2   4  -4        228.69        205.93         5.98 o                         
   0   4  -4        877.75       1018.43        20.37 o                         
   2   4  -4        570.06        549.08        10.56 o                         
   4   4  -4       2137.53       2216.20        37.24 o                         
   6   4  -4        875.78        902.44        16.82 o                         
   8   4  -4         13.63         12.60         1.86 o                         
  10   4  -4          4.67          8.79         1.85 o                         
  -7   5  -4          9.06          8.58         2.89 o                         
  -5   5  -4        149.97        145.26        14.61 o                         
  -3   5  -4        303.75        276.84        10.98 o                         
  -1   5  -4        205.22        204.54         6.59 o                         
   1   5  -4       2441.63       2859.48        50.35 o                         
   3   5  -4        815.62        817.20        13.85 o                         
   5   5  -4        228.71        266.21         7.24 o                         
   7   5  -4         19.74         16.52         1.92 o                         
   9   5  -4         76.47         83.13         4.61 o                         
  11   5  -4         38.60         34.77         5.07 o                         
  -8   6  -4         15.98         21.36         7.19 o                         
  -6   6  -4         68.45         62.48         5.90 o                         
  -4   6  -4         14.55         12.29         2.38 o                         
  -2   6  -4        713.09        788.13        15.59 o                         
   0   6  -4        390.39        387.51         9.83 o                         
   2   6  -4       1242.29       1419.46        28.81 o                         
   4   6  -4         13.65          7.94         1.24 o                         
   6   6  -4        741.48        731.07        18.03 o                         
   8   6  -4          2.63          5.26         1.30 o                         
  10   6  -4         10.63          9.37         2.57 o                         
  -7   7  -4         23.33         17.80         4.56 o                         
  -5   7  -4        241.94        208.50         9.85 o                         
  -3   7  -4        839.88        905.86        21.47 o                         
  -1   7  -4         60.19         63.83         4.22 o                         
   1   7  -4       2031.47       2249.82        44.55 o                         
   3   7  -4        175.23        153.02         3.80 o                         
   5   7  -4        198.90        185.05         5.19 o                         
   7   7  -4        279.43        281.05         9.53 o                         
   9   7  -4         17.80         15.04         2.55 o                         
  11   7  -4         30.29         37.06         6.43 o                         
  -8   8  -4         29.59         19.96         9.58 o                         
  -6   8  -4          6.35          7.71         3.38 o                         
  -4   8  -4        106.61        121.67         8.25 o                         
  -2   8  -4         90.25         85.17         4.03 o                         
   0   8  -4         98.75        114.36         5.74 o                         
   2   8  -4        489.72        508.00         9.29 o                         
   4   8  -4        209.92        259.25         6.08 o                         
   6   8  -4         48.38         43.42         3.65 o                         
   8   8  -4         48.56         57.26         4.11 o                         
  10   8  -4         40.76         48.47         4.27 o                         
  -7   9  -4          0.10          2.79         2.96 o                         
  -5   9  -4        247.57        241.37        11.52 o                         
  -3   9  -4         60.35         64.01         5.56 o                         
  -1   9  -4       1024.41       1076.86        24.17 o                         
   1   9  -4        146.79        166.94         6.07 o                         
   3   9  -4       3489.22       3744.22       159.72 o                         
   5   9  -4         98.67        109.28         4.76 o                         
   7   9  -4        433.64        388.36        11.82 o                         
   9   9  -4         70.93         73.70         4.87 o                         
  11   9  -4         15.86         18.09         7.00 o                         
  -8  10  -4         32.26         44.72        13.58 o                         
  -6  10  -4         21.43         17.66         4.54 o                         
  -4  10  -4        190.10        182.79         8.61 o                         
  -2  10  -4         84.05         95.55         4.25 o                         
   0  10  -4        167.54        130.42         6.14 o                         
   2  10  -4       1002.77       1032.51        17.20 o                         
   4  10  -4        700.37        700.11        13.58 o                         
   6  10  -4        211.57        186.39         6.75 o                         
   8  10  -4        175.38        170.89         7.16 o                         
  10  10  -4         43.28         46.82         4.21 o                         
  -7  11  -4          1.35          1.42         2.40 o                         
  -5  11  -4          2.67          0.64         2.12 o                         
  -3  11  -4         30.08         26.59         3.44 o                         
  -1  11  -4        291.11        326.92        11.13 o                         
   1  11  -4        152.73        148.91         6.98 o                         
   3  11  -4         17.30         16.23         1.30 o                         
   5  11  -4          8.28          4.16         1.09 o                         
   7  11  -4        273.51        233.48         8.51 o                         
   9  11  -4        112.12        130.67         6.57 o                         
  11  11  -4         15.59         13.30         5.14 o                         
  -8  12  -4         39.78         53.84        16.37 o                         
  -6  12  -4         88.64         77.39         6.24 o                         
  -4  12  -4        199.67        188.07        13.60 o                         
  -2  12  -4        596.56        609.67        13.97 o                         
   0  12  -4          7.71         10.20         2.05 o                         
   2  12  -4        578.21        609.48        11.24 o                         
   4  12  -4        982.15       1102.73        21.73 o                         
   6  12  -4        179.36        146.85         6.34 o                         
   8  12  -4         13.27         13.22         3.04 o                         
  10  12  -4         11.81         15.23         2.70 o                         
  -7  13  -4        180.93        185.12        12.82 o                         
  -5  13  -4         85.88         90.08         8.43 o                         
  -3  13  -4         22.07         18.45         3.43 o                         
  -1  13  -4        232.01        214.39         6.69 o                         
   1  13  -4       1114.75       1162.32        22.94 o                         
   3  13  -4         54.30         75.15         2.62 o                         
   5  13  -4         22.56         29.53         2.05 o                         
   7  13  -4         60.49         48.50         4.33 o                         
   9  13  -4        156.60        163.03         7.87 o                         
  11  13  -4          8.29          7.43         3.94 o                         
  -8  14  -4         43.16         44.28        11.23 o                         
  -6  14  -4         17.01         11.30         2.77 o                         
  -4  14  -4        270.00        251.77        10.13 o                         
  -2  14  -4        224.08        214.49         7.70 o                         
   0  14  -4        238.93        244.80         8.30 o                         
   2  14  -4         66.07         79.89         3.29 o                         
   4  14  -4        449.70        480.02        10.04 o                         
   6  14  -4        236.96        211.86         8.72 o                         
   8  14  -4        378.14        373.41        13.21 o                         
  10  14  -4        292.43        299.93         9.93 o                         
  -7  15  -4          0.65          1.00         5.99 o                         
  -5  15  -4         82.00         92.45         7.60 o                         
  -3  15  -4         10.51         10.71         2.37 o                         
  -1  15  -4        101.87         89.53         4.93 o                         
   1  15  -4         96.05        108.15         4.34 o                         
   3  15  -4        521.18        538.11         9.45 o                         
   5  15  -4        158.77        143.61         5.34 o                         
   7  15  -4        154.78        141.37         6.63 o                         
   9  15  -4        196.48        216.90         9.67 o                         
  11  15  -4         19.44         10.31         6.48 o                         
  -6  16  -4         27.01         27.82         6.16 o                         
  -4  16  -4        115.52        117.94         7.15 o                         
  -2  16  -4         49.72         49.45         4.07 o                         
   0  16  -4        180.10        171.56         4.37 o                         
   2  16  -4        362.21        380.81         8.64 o                         
   4  16  -4         95.41         98.80         3.57 o                         
   6  16  -4        121.18        109.60         4.99 o                         
   8  16  -4          3.22          1.37         1.67 o                         
  10  16  -4         43.57         47.13         4.98 o                         
  -7  17  -4         13.89          9.07         7.59 o                         
  -5  17  -4         89.97         74.88         7.44 o                         
  -3  17  -4        137.74        139.13        11.84 o                         
  -1  17  -4         23.46         22.23         2.38 o                         
   1  17  -4        252.91        254.50         7.13 o                         
   3  17  -4        158.23        142.27         3.55 o                         
   5  17  -4         94.59         88.28         6.61 o                         
   7  17  -4        155.34        146.70         7.52 o                         
   9  17  -4         57.01         66.73         4.75 o                         
  11  17  -4        175.57        244.08        39.46 o                         
  -6  18  -4         10.99          7.04         2.82 o                         
  -4  18  -4         21.60         21.47         2.80 o                         
  -2  18  -4         25.30         23.82         3.02 o                         
   0  18  -4         33.77         30.13         2.41 o                         
   2  18  -4        117.17        106.76         3.85 o                         
   4  18  -4         13.49         11.63         1.52 o                         
   6  18  -4         65.56         64.40         5.52 o                         
   8  18  -4         36.37         38.48         3.70 o                         
  10  18  -4        138.76        147.45        10.61 o                         
  -7  19  -4         37.69         53.60        12.47 o                         
  -5  19  -4         15.88         16.22         2.72 o                         
  -3  19  -4          0.98          0.63         1.61 o                         
  -1  19  -4         55.50         49.88         3.54 o                         
   1  19  -4        115.64        125.96         4.98 o                         
   3  19  -4        367.11        377.00         6.94 o                         
   5  19  -4       1290.96       1292.85        25.72 o                         
   7  19  -4         46.82         39.21         3.81 o                         
   9  19  -4         31.30         36.48         5.42 o                         
  11  19  -4         10.27          4.99         4.09 o                         
  -6  20  -4        194.99        220.93        20.21 o                         
  -4  20  -4         68.93         70.71         5.14 o                         
  -2  20  -4        862.11        879.41        23.33 o                         
   0  20  -4        578.35        599.98        16.42 o                         
   2  20  -4          7.31          5.45         1.36 o                         
   4  20  -4       1681.73       1701.74        29.76 o                         
   6  20  -4        112.73        100.90         5.17 o                         
   8  20  -4          5.68          3.05         1.38 o                         
  10  20  -4         45.11         51.72         7.73 o                         
  -7  21  -4          2.38          1.68         5.34 o                         
  -5  21  -4         13.12         12.37         3.04 o                         
  -3  21  -4        522.93        517.70        14.91 o                         
  -1  21  -4        544.03        553.98        13.50 o                         
   1  21  -4        116.67        112.37         4.79 o                         
   3  21  -4        172.81        169.68         4.87 o                         
   5  21  -4         26.52         26.18         2.01 o                         
   7  21  -4          7.10          7.90         1.63 o                         
   9  21  -4          8.26          8.60         2.16 o                         
  -6  22  -4         62.56         74.52        14.12 o                         
  -4  22  -4        252.78        218.22        20.75 o                         
  -2  22  -4        446.63        459.85        13.78 o                         
   0  22  -4        786.91        806.55        17.93 o                         
   2  22  -4        105.04        113.50         5.91 o                         
   4  22  -4       1574.06       1633.49        30.95 o                         
   6  22  -4        142.83        124.96         4.82 o                         
   8  22  -4          9.18         10.20         2.81 o                         
  10  22  -4        325.49        355.55        15.99 o                         
  -7  23  -4         48.84         48.72        11.50 o                         
  -5  23  -4         15.77         14.05         3.95 o                         
  -3  23  -4        881.27        899.40        32.56 o                         
  -1  23  -4        165.19        154.39         6.88 o                         
   1  23  -4        447.02        427.91        10.29 o                         
   3  23  -4        755.35        743.94        13.61 o                         
   5  23  -4        215.39        205.02         5.53 o                         
   7  23  -4        130.48        129.06         7.24 o                         
   9  23  -4         20.76         28.14         4.44 o                         
  -6  24  -4         86.19        117.23        21.16 o                         
  -4  24  -4         35.57         30.66         4.75 o                         
  -2  24  -4       1238.71       1303.04        30.51 o                         
   0  24  -4         43.24         37.90         3.51 o                         
   2  24  -4        263.63        253.60         7.33 o                         
   4  24  -4       1114.95       1063.37        16.89 o                         
   6  24  -4         50.26         47.21         4.24 o                         
   8  24  -4         25.05         31.20         3.03 o                         
  10  24  -4          2.46          3.78         3.40 o                         
  -7  25  -4         20.09         19.99        10.78 o                         
  -5  25  -4          9.11         10.04         2.56 o                         
  -3  25  -4        261.44        264.52        19.34 o                         
  -1  25  -4         91.12         95.10         6.55 o                         
   1  25  -4         21.69         19.75         2.06 o                         
   3  25  -4       1106.53       1098.68        17.99 o                         
   5  25  -4        370.35        368.90         7.58 o                         
   7  25  -4         21.58         23.71         2.38 o                         
   9  25  -4        565.72        605.34        26.03 o                         
  -6  26  -4         48.11         70.71        13.98 o                         
  -4  26  -4         26.57         29.60         6.32 o                         
  -2  26  -4        633.40        652.25        20.40 o                         
   0  26  -4          0.80          0.77         0.98 o                         
   2  26  -4         45.57         40.56         3.74 o                         
   4  26  -4        269.22        260.19         6.11 o                         
   6  26  -4         22.35         22.88         3.33 o                         
   8  26  -4         53.17         62.71         4.24 o                         
  10  26  -4         13.97          9.46         4.73 o                         
  -5  27  -4          5.05          2.24         3.46 o                         
  -3  27  -4        238.92        223.15        12.67 o                         
  -1  27  -4        492.39        500.28        17.61 o                         
   1  27  -4         28.52         26.06         2.44 o                         
   3  27  -4       1830.80       1851.08        27.21 o                         
   5  27  -4        338.83        312.45         7.00 o                         
   7  27  -4         96.31         95.56         4.70 o                         
   9  27  -4         51.61         69.56         7.27 o                         
  -6  28  -4          1.06          0.92         5.59 o                         
  -4  28  -4         99.77        101.31         8.59 o                         
  -2  28  -4         63.35         64.81         6.48 o                         
   0  28  -4        137.66        128.18         7.10 o                         
   2  28  -4        422.67        433.52         9.96 o                         
   4  28  -4        301.58        296.78         7.93 o                         
   6  28  -4        127.68        131.40         7.38 o                         
   8  28  -4        108.71        113.60         8.30 o                         
  10  28  -4         57.08         59.99         8.86 o                         
  -5  29  -4         42.03         63.52        17.57 o                         
  -3  29  -4         77.76         84.54        10.85 o                         
  -1  29  -4          0.18         -0.09         1.62 o                         
   1  29  -4        184.23        170.04         6.07 o                         
   3  29  -4        217.52        209.55         6.20 o                         
   5  29  -4         51.96         59.61         3.10 o                         
   7  29  -4        129.17        127.82         6.46 o                         
   9  29  -4        118.53        120.79        14.19 o                         
  -6  30  -4         10.76         22.39         8.10 o                         
  -4  30  -4         22.10         23.73         4.08 o                         
  -2  30  -4        254.45        268.45        14.20 o                         
   0  30  -4         43.54         51.82         3.89 o                         
   2  30  -4         25.44         20.49         2.72 o                         
   4  30  -4         45.35         41.37         2.61 o                         
   6  30  -4          8.58         12.01         1.96 o                         
   8  30  -4        129.47        146.88         7.82 o                         
  -5  31  -4         53.44         66.27        13.83 o                         
  -3  31  -4        108.81        119.97        10.28 o                         
  -1  31  -4         29.92         31.26         5.98 o                         
   1  31  -4        368.17        326.08        10.06 o                         
   3  31  -4          4.95          3.00         1.26 o                         
   5  31  -4          6.96          8.49         1.30 o                         
   7  31  -4         82.38         85.11         4.94 o                         
   9  31  -4         79.30         66.84        16.77 o                         
  -6  32  -4         73.85         59.83        12.83 o                         
  -4  32  -4         53.57         47.57         8.07 o                         
  -2  32  -4        260.12        233.26        14.03 o                         
   0  32  -4         58.70         56.34         4.22 o                         
   2  32  -4        145.70        149.95         6.94 o                         
   4  32  -4        123.51        120.45         4.34 o                         
   6  32  -4          6.28          6.38         1.40 o                         
   8  32  -4         48.18         48.67         8.42 o                         
  -5  33  -4         17.20         15.38         7.61 o                         
  -3  33  -4          1.95         -0.27         1.79 o                         
  -1  33  -4        109.78        106.45         7.49 o                         
   1  33  -4        110.56         88.31         5.37 o                         
   3  33  -4        155.73        157.30         6.01 o                         
   5  33  -4         30.65         35.02         2.62 o                         
   7  33  -4        109.77        115.51        10.55 o                         
   9  33  -4         40.29         55.18        10.16 o                         
  -4  34  -4         81.87         86.68        14.96 o                         
  -2  34  -4         61.27         59.28         5.85 o                         
   0  34  -4        100.94         77.11         5.02 o                         
   2  34  -4         30.11         28.49         2.97 o                         
   4  34  -4         22.35         22.00         1.90 o                         
   6  34  -4        188.08        187.60         8.99 o                         
   8  34  -4         14.87         18.89         5.75 o                         
  -5  35  -4         24.61         22.80         9.20 o                         
  -3  35  -4        150.97        178.77        16.25 o                         
  -1  35  -4         36.37         30.94         5.19 o                         
   1  35  -4         50.11         41.29         3.61 o                         
   3  35  -4         19.12         23.50         2.67 o                         
   5  35  -4        516.48        527.19        14.16 o                         
   7  35  -4         23.59         27.14         6.45 o                         
  -4  36  -4         42.74         65.30        13.76 o                         
  -2  36  -4         10.70          3.58         2.31 o                         
   0  36  -4         46.14         34.41         4.27 o                         
   2  36  -4         33.15         32.23         3.17 o                         
   4  36  -4          8.16          9.46         2.04 o                         
   6  36  -4         76.55         83.86         5.65 o                         
   8  36  -4         29.83         17.17         6.79 o                         
  -3  37  -4         16.85         20.14        11.33 o                         
  -1  37  -4        142.88        149.63        11.79 o                         
   1  37  -4        104.85         86.22         5.83 o                         
   3  37  -4         35.21         33.31         4.37 o                         
   5  37  -4         27.51         24.74         2.69 o                         
   7  37  -4         77.88         94.04         8.18 o                         
  -4  38  -4         94.69         93.59        21.96 o                         
  -2  38  -4         49.29         48.06         6.66 o                         
   0  38  -4         72.61         61.44         5.38 o                         
   2  38  -4          2.16          1.81         1.33 o                         
   4  38  -4        282.20        292.66         8.94 o                         
   6  38  -4         87.23         76.65         8.41 o                         
   8  38  -4         22.53         23.11         7.99 o                         
  -3  39  -4         22.89         22.57         5.88 o                         
  -1  39  -4         78.97         62.26         5.59 o                         
   1  39  -4         75.67         69.21         5.19 o                         
   3  39  -4         18.19         20.35         2.78 o                         
   5  39  -4         56.39         64.08         4.31 o                         
   7  39  -4         29.88         33.54         7.19 o                         
  -4  40  -4          0.23         -1.42         5.59 o                         
  -2  40  -4         26.45         34.98        10.39 o                         
   0  40  -4         94.25         89.75         7.39 o                         
   2  40  -4         39.97         39.27         4.71 o                         
   4  40  -4         26.71         32.83         3.08 o                         
   6  40  -4         48.82         49.53         7.34 o                         
  -3  41  -4         10.02         13.41        15.17 o                         
  -1  41  -4        102.04        109.61         9.52 o                         
   1  41  -4          0.84          3.93         1.66 o                         
   3  41  -4          9.46          8.83         2.97 o                         
   5  41  -4         85.41         95.24        14.24 o                         
   7  41  -4          9.61         24.41         6.71 o                         
  -2  42  -4         44.85         66.37         9.77 o                         
   0  42  -4          7.25         11.88         3.48 o                         
   2  42  -4         11.35         13.23         2.79 o                         
   4  42  -4         28.33         25.66         9.45 o                         
   6  42  -4          2.11          1.40         5.99 o                         
  -3  43  -4          4.89          7.91         6.13 o                         
  -1  43  -4         30.09         42.74         6.02 o                         
   1  43  -4          3.70          5.31         2.32 o                         
   3  43  -4          2.39          2.95         2.20 o                         
   5  43  -4          0.10         -1.73         1.73 o                         
  -2  44  -4         14.83          8.52         4.15 o                         
   0  44  -4         53.26         56.77         6.97 o                         
   2  44  -4         67.89         83.86         8.26 o                         
   4  44  -4          9.44         13.66         3.87 o                         
   6  44  -4         17.32         18.71        13.18 o                         
  -1  45  -4         54.40         60.50         9.26 o                         
   1  45  -4        269.70        290.97        25.24 o                         
   3  45  -4        137.96        157.83        13.93 o                         
   5  45  -4          3.39          4.56         6.39 o                         
   0  46  -4        134.74        164.34        13.51 o                         
   2  46  -4        238.98        297.94        17.92 o                         
   4  46  -4          3.96          4.05         3.25 o                         
  -1  47  -4         29.06         31.50         6.93 o                         
   1  47  -4         39.66         34.70         5.81 o                         
   3  47  -4          8.44         11.57         3.80 o                         
   0  48  -4         40.56         45.77         8.44 o                         
   2  48  -4         30.59         34.34         5.75 o                         
   1  49  -4        165.98        195.48        19.10 o                         
  -9   1  -3          7.68          7.89         8.39 o                         
  -7   1  -3         16.10         24.16         4.26 o                         
  -5   1  -3       1292.84       1379.87        40.22 o                         
  -3   1  -3        236.10        235.55         6.50 o                         
  -1   1  -3         56.71         55.23         2.28 o                         
   1   1  -3       1106.11       1299.64        23.70 o                         
   3   1  -3        365.28        356.89         6.68 o                         
   5   1  -3        948.18       1042.78        15.45 o                         
   7   1  -3        886.13        816.99        16.52 o                         
   9   1  -3         48.32         52.50         4.11 o                         
  11   1  -3        128.33        161.08        16.60 o                         
  -8   2  -3         22.15         32.72         5.17 o                         
  -6   2  -3        448.62        447.53        14.10 o                         
  -4   2  -3        388.87        369.30         9.64 o                         
  -2   2  -3        498.74        552.93         9.87 o                         
   0   2  -3       1562.54       1691.13        30.81 o                         
   2   2  -3        832.82        820.43        13.39 o                         
   4   2  -3       1743.46       1888.11        28.24 o                         
   6   2  -3       1138.60       1055.37        15.40 o                         
   8   2  -3         16.61         13.36         2.02 o                         
  10   2  -3         70.38         83.05         5.24 o                         
  -9   3  -3         25.25         41.06         8.78 o                         
  -7   3  -3         17.24         18.67         4.41 o                         
  -5   3  -3        751.17        745.81        18.75 o                         
  -3   3  -3        122.65        127.55         6.55 o                         
  -1   3  -3         45.73         41.89         3.43 o                         
   1   3  -3       1242.28       1310.58        23.82 o                         
   3   3  -3         26.03         34.45         3.07 o                         
   5   3  -3        418.50        425.27         9.99 o                         
   7   3  -3        968.14        918.08        15.66 o                         
   9   3  -3         41.17         53.61         3.59 o                         
  11   3  -3        108.35        119.55        14.31 o                         
  -8   4  -3         27.60         40.84         5.86 o                         
  -6   4  -3        406.09        393.11        12.07 o                         
  -4   4  -3        546.34        547.18        12.80 o                         
  -2   4  -3        129.19        136.73         4.48 o                         
   0   4  -3        446.08        433.91         9.72 o                         
   2   4  -3        310.35        374.35         7.14 o                         
   4   4  -3       1768.08       2012.64        33.82 o                         
   6   4  -3        706.84        675.20        11.54 o                         
   8   4  -3         62.01         67.20         3.80 o                         
  10   4  -3         65.20         73.18         4.77 o                         
  -9   5  -3         35.43         45.52        12.78 o                         
  -7   5  -3          4.67          4.89         2.26 o                         
  -5   5  -3        434.34        456.01        14.21 o                         
  -3   5  -3        717.55        782.31        15.46 o                         
  -1   5  -3        414.28        460.19         9.41 o                         
   1   5  -3        882.34        930.19        21.24 o                         
   3   5  -3        714.45        748.66        16.30 o                         
   5   5  -3        569.06        602.34        10.73 o                         
   7   5  -3       1654.67       1673.75        25.77 o                         
   9   5  -3         12.03         14.43         1.97 o                         
  11   5  -3          2.49          4.11         3.49 o                         
  -8   6  -3         17.84         21.66         4.45 o                         
  -6   6  -3        120.81        128.60         7.20 o                         
  -4   6  -3        386.82        363.95         9.80 o                         
  -2   6  -3       1810.50       2156.59        33.48 o                         
   0   6  -3        309.02        313.79         8.42 o                         
   2   6  -3       1180.93       1345.86        27.26 o                         
   4   6  -3        551.27        609.33        11.80 o                         
   6   6  -3       1108.49       1008.83        19.66 o                         
   8   6  -3          1.72          1.61         1.01 o                         
  10   6  -3          4.30          4.63         1.63 o                         
  -9   7  -3          8.75         20.76         9.58 o                         
  -7   7  -3         37.72         33.82         3.93 o                         
  -5   7  -3        252.92        238.71         8.35 o                         
  -3   7  -3         16.86         17.41         2.20 o                         
  -1   7  -3        419.91        450.97         9.48 o                         
   1   7  -3        282.54        278.23         6.20 o                         
   3   7  -3       2400.64       2737.26        81.86 o                         
   5   7  -3         96.49        113.13         5.11 o                         
   7   7  -3        650.88        602.25        12.75 o                         
   9   7  -3        408.39        429.04        10.48 o                         
  11   7  -3         25.57         33.37         7.15 o                         
  -8   8  -3         86.61         86.22         7.55 o                         
  -6   8  -3        135.51        130.25         6.34 o                         
  -4   8  -3        134.55        131.30         6.61 o                         
  -2   8  -3        876.00        914.28        15.84 o                         
   0   8  -3        145.60        137.48         4.36 o                         
   2   8  -3       1627.27       1787.24        35.41 o                         
   4   8  -3        641.82        724.67        13.51 o                         
   6   8  -3        511.26        493.23        11.99 o                         
   8   8  -3        131.04        120.79         6.27 o                         
  10   8  -3          3.56          3.45         1.46 o                         
  -9   9  -3          3.38          1.60         4.79 o                         
  -7   9  -3         13.94         22.51         3.21 o                         
  -5   9  -3         42.48         44.48         3.70 o                         
  -3   9  -3        881.89        986.67        19.09 o                         
  -1   9  -3        198.74        196.46         5.77 o                         
   1   9  -3       1205.29       1259.76        25.16 o                         
   3   9  -3        249.61        325.42         8.36 o                         
   5   9  -3         12.58          9.43         1.35 o                         
   7   9  -3          0.31         -0.40         0.80 o                         
   9   9  -3        127.66        124.47         8.44 o                         
  11   9  -3          4.89          6.26         3.72 o                         
  -8  10  -3        149.25        167.85        13.96 o                         
  -6  10  -3        109.45        110.31         6.31 o                         
  -4  10  -3        232.90        231.33         7.51 o                         
  -2  10  -3        729.15        814.47        14.54 o                         
   0  10  -3        157.05        155.98         4.45 o                         
   2  10  -3       1698.62       1852.11        35.68 o                         
   4  10  -3        722.74        848.75        15.48 o                         
   6  10  -3        126.44        118.42         4.91 o                         
   8  10  -3         28.68         26.09         2.99 o                         
  10  10  -3          7.91         10.41         2.33 o                         
  -7  11  -3         65.28         65.94         5.31 o                         
  -5  11  -3        717.26        691.48        19.76 o                         
  -3  11  -3         79.50        103.58         5.00 o                         
  -1  11  -3        588.40        624.26        13.18 o                         
   1  11  -3        685.08        758.18        12.06 o                         
   3  11  -3       2788.43       3245.54        95.70 o                         
   5  11  -3         52.71         43.51         3.52 o                         
   7  11  -3        691.87        634.09        17.00 o                         
   9  11  -3        125.20        123.23         7.55 o                         
  11  11  -3         11.05          9.90         3.61 o                         
  -8  12  -3          0.57          4.52         3.00 o                         
  -6  12  -3         80.52         84.75         5.35 o                         
  -4  12  -3        142.69        138.47         9.55 o                         
  -2  12  -3        706.97        801.01        14.41 o                         
   0  12  -3        200.93        230.15         5.88 o                         
   2  12  -3         20.04         17.08         1.21 o                         
   4  12  -3        534.19        557.48        10.13 o                         
   6  12  -3        470.37        440.26        11.08 o                         
   8  12  -3         68.66         65.44         4.97 o                         
  10  12  -3         40.23         40.23         4.28 o                         
  -7  13  -3        102.13        103.43        10.04 o                         
  -5  13  -3        145.96        134.85         6.49 o                         
  -3  13  -3        105.32        100.76         5.47 o                         
  -1  13  -3        445.62        466.02         9.84 o                         
   3  13  -3         85.32         80.10         2.52 o                         
   5  13  -3        113.25        106.15         4.58 o                         
   7  13  -3        177.17        141.96         6.38 o                         
   9  13  -3        349.90        378.45        11.59 o                         
  11  13  -3          4.84          1.69         2.77 o                         
  -8  14  -3         88.81         85.84         9.45 o                         
  -6  14  -3         79.16         69.42         4.83 o                         
  -4  14  -3        125.74        119.78         7.62 o                         
  -2  14  -3        552.43        532.87        10.52 o                         
   0  14  -3        989.65       1071.10        17.90 o                         
   2  14  -3         11.19         11.43         1.13 o                         
   4  14  -3        229.13        247.04         5.95 o                         
   6  14  -3        126.65        119.61         5.33 o                         
   8  14  -3         37.21         39.66         3.85 o                         
  10  14  -3         29.02         24.00         4.18 o                         
  -7  15  -3        132.87        141.86         8.18 o                         
  -5  15  -3         77.26         72.19         5.56 o                         
  -3  15  -3         22.65         26.78         2.97 o                         
  -1  15  -3         28.71         26.57         2.09 o                         
   3  15  -3         53.35         49.77         2.70 o                         
   5  15  -3        287.73        263.35         9.76 o                         
   7  15  -3        280.61        232.81         7.95 o                         
   9  15  -3         14.26         17.84         2.72 o                         
  11  15  -3         82.43         98.03        13.92 o                         
  -8  16  -3         35.69         38.04         6.22 o                         
  -6  16  -3          3.96          5.70         2.52 o                         
  -4  16  -3         77.07         66.69         6.67 o                         
  -2  16  -3        233.92        214.93         9.88 o                         
   0  16  -3       2519.19       2923.61        62.69 o                         
   2  16  -3        121.46        115.57         2.83 o                         
   4  16  -3        105.07        119.42         3.65 o                         
   6  16  -3          2.57          1.16         1.15 o                         
   8  16  -3        223.37        201.87        11.07 o                         
  10  16  -3         64.50         66.31        11.82 o                         
  -7  17  -3          6.10          6.93         2.52 o                         
  -5  17  -3        311.74        265.72        10.30 o                         
  -3  17  -3         54.28         58.70         3.48 o                         
  -1  17  -3         87.08         98.80         3.81 o                         
   1  17  -3        789.39        914.63        15.83 o                         
   3  17  -3        208.11        197.33         4.17 o                         
   5  17  -3         67.53         71.25         4.21 o                         
   7  17  -3         82.64         70.00         6.13 o                         
   9  17  -3          6.98          7.26         2.56 o                         
  11  17  -3         25.42         27.52         6.89 o                         
  -8  18  -3          7.93         10.51         4.34 o                         
  -6  18  -3         11.99          8.51         2.94 o                         
  -4  18  -3         36.88         32.38         3.04 o                         
  -2  18  -3        310.50        310.68         9.73 o                         
   0  18  -3         66.36         76.68         3.74 o                         
   2  18  -3         58.72         90.99         2.66 o                         
   4  18  -3         10.29         13.08         1.18 o                         
   6  18  -3       1217.46       1023.32        37.12 o                         
   8  18  -3         79.03         83.75         7.31 o                         
  10  18  -3        344.98        333.30        36.43 o                         
  -7  19  -3         15.89          9.92         3.19 o                         
  -5  19  -3        143.75        130.32         6.53 o                         
  -3  19  -3        721.53        713.78        14.48 o                         
  -1  19  -3        240.87        235.73         7.86 o                         
   1  19  -3         68.31         84.76         5.35 o                         
   3  19  -3         70.59         60.22         2.38 o                         
   5  19  -3        172.44        176.73         6.00 o                         
   7  19  -3         71.97         69.11         4.62 o                         
   9  19  -3        142.48        137.26         8.55 o                         
  11  19  -3         23.23         32.01         8.24 o                         
  -8  20  -3         86.37         85.10        12.91 o                         
  -6  20  -3         22.08         19.18         4.07 o                         
  -4  20  -3        111.46        104.94         6.10 o                         
  -2  20  -3         67.44         80.65         5.05 o                         
   0  20  -3        772.85        785.69        15.58 o                         
   2  20  -3        341.16        357.21         6.55 o                         
   4  20  -3       2672.33       2732.51        49.03 o                         
   6  20  -3         71.35         78.21         4.95 o                         
   8  20  -3         13.64         17.43         2.57 o                         
  10  20  -3        137.41        131.70        11.96 o                         
  -7  21  -3         94.13        104.38        10.48 o                         
  -5  21  -3         43.60         28.50         6.18 o                         
  -3  21  -3       1224.44       1211.43        25.51 o                         
  -1  21  -3        689.43        742.18        20.01 o                         
   1  21  -3        839.23        872.75        15.72 o                         
   3  21  -3        150.76        134.14         3.99 o                         
   5  21  -3       1057.90       1066.33        22.12 o                         
   7  21  -3        273.38        235.68         8.36 o                         
   9  21  -3         64.55         67.90         5.40 o                         
  -8  22  -3         14.88         14.64         6.39 o                         
  -6  22  -3         84.03         83.35         7.08 o                         
  -4  22  -3        138.74        123.35         6.63 o                         
  -2  22  -3        173.40        167.86         6.71 o                         
   0  22  -3         19.25         22.19         2.37 o                         
   2  22  -3        333.60        358.26         6.66 o                         
   4  22  -3        369.63        332.96         8.47 o                         
   6  22  -3        237.29        217.72         7.90 o                         
   8  22  -3         12.90         10.89         2.28 o                         
  10  22  -3         17.35         20.09         7.88 o                         
  -7  23  -3        130.13        142.67        26.61 o                         
  -5  23  -3        102.27         91.74         8.12 o                         
  -3  23  -3          4.38          3.47         1.41 o                         
  -1  23  -3       1157.16       1194.64        30.64 o                         
   1  23  -3        436.04        415.53         9.10 o                         
   3  23  -3         81.53         80.67         4.07 o                         
   5  23  -3        240.06        224.19         6.16 o                         
   7  23  -3         90.76         88.08         5.02 o                         
   9  23  -3        317.18        336.56        11.68 o                         
  -6  24  -3         54.24         62.23         6.51 o                         
  -4  24  -3        117.02        114.18         9.82 o                         
  -2  24  -3        691.31        639.53        18.69 o                         
   0  24  -3         75.14         80.82         4.71 o                         
   2  24  -3        981.66        970.98        16.96 o                         
   4  24  -3        115.80        114.30         4.51 o                         
   6  24  -3         24.64         24.50         2.46 o                         
   8  24  -3         89.53         87.90         5.22 o                         
  10  24  -3        115.15        133.24        13.53 o                         
  -7  25  -3         16.39         23.01         5.51 o                         
  -5  25  -3         27.15         26.63         4.65 o                         
  -3  25  -3        131.63        130.33         7.53 o                         
  -1  25  -3        865.56        884.10        27.58 o                         
   1  25  -3         38.25         32.70         2.68 o                         
   3  25  -3        646.23        649.56        13.05 o                         
   5  25  -3         26.52         27.44         2.10 o                         
   7  25  -3          9.12         10.63         1.86 o                         
   9  25  -3         54.73         63.45         5.75 o                         
  -6  26  -3         18.63         14.15         3.41 o                         
  -4  26  -3        102.65        102.57         7.55 o                         
  -2  26  -3       1425.56       1422.79        42.63 o                         
   0  26  -3         42.98         43.08         3.80 o                         
   2  26  -3        521.96        509.83        10.12 o                         
   4  26  -3        653.36        621.38        11.38 o                         
   6  26  -3         49.09         48.96         3.39 o                         
   8  26  -3          4.98          5.82         1.71 o                         
  10  26  -3         81.70         92.96        12.54 o                         
  -7  27  -3         97.39        114.47        14.38 o                         
  -5  27  -3         41.64         40.34         4.42 o                         
  -3  27  -3        412.07        393.62        14.36 o                         
  -1  27  -3          3.46          2.83         1.90 o                         
   1  27  -3         73.79         84.98         4.91 o                         
   3  27  -3       1695.27       1674.51        26.16 o                         
   5  27  -3        258.61        249.27         9.65 o                         
   7  27  -3        180.34        178.25         6.47 o                         
   9  27  -3         36.55         36.88         6.99 o                         
  -6  28  -3          5.68          1.17         2.81 o                         
  -4  28  -3         22.60         18.12         2.78 o                         
  -2  28  -3        208.10        193.95         7.82 o                         
   0  28  -3          0.23          0.58         0.62 o                         
   2  28  -3         21.70         18.96         1.63 o                         
   4  28  -3        157.79        148.04         4.43 o                         
   6  28  -3         54.16         57.20         5.54 o                         
   8  28  -3        498.79        484.36        15.60 o                         
  10  28  -3          2.20          6.22         4.43 o                         
  -7  29  -3         90.21         87.91        11.54 o                         
  -5  29  -3         34.55         40.28         5.24 o                         
  -3  29  -3          8.87          6.40         2.00 o                         
  -1  29  -3        214.88        186.35         8.08 o                         
   1  29  -3         40.05         36.03         3.03 o                         
   3  29  -3        310.34        291.80         6.21 o                         
   5  29  -3         25.93         29.28         3.43 o                         
   7  29  -3         78.56         88.77         6.47 o                         
   9  29  -3        361.00        369.43        29.42 o                         
  -6  30  -3         76.78         70.66         9.41 o                         
  -4  30  -3         39.15         45.87         4.49 o                         
  -2  30  -3        104.49        111.11         7.89 o                         
   0  30  -3        523.97        473.47        11.53 o                         
   2  30  -3        566.18        528.19        10.61 o                         
   4  30  -3          5.97          6.50         1.10 o                         
   6  30  -3        136.06        130.08         8.11 o                         
   8  30  -3         15.50         14.09         2.84 o                         
  -7  31  -3          2.05          2.40         6.39 o                         
  -5  31  -3         21.08         21.81         3.99 o                         
  -3  31  -3         38.11         38.89         4.03 o                         
  -1  31  -3        504.32        474.64        13.98 o                         
   1  31  -3        546.66        481.14        11.39 o                         
   3  31  -3         20.82         22.64         1.81 o                         
   5  31  -3          3.02          3.90         1.20 o                         
   7  31  -3         49.43         56.40         4.14 o                         
   9  31  -3         43.52         41.45        12.78 o                         
  -6  32  -3         11.31         14.98         4.89 o                         
  -4  32  -3         16.76         11.90         2.50 o                         
  -2  32  -3         52.73         57.32         5.45 o                         
   0  32  -3        261.66        238.40         7.08 o                         
   2  32  -3        340.93        301.60         7.27 o                         
   4  32  -3        113.12        102.70         4.39 o                         
   6  32  -3        161.78        163.11         8.81 o                         
   8  32  -3        192.19        208.91        16.71 o                         
  -5  33  -3        112.63        122.60        17.97 o                         
  -3  33  -3          2.08          1.39         1.47 o                         
  -1  33  -3        203.28        184.62         8.39 o                         
   1  33  -3         25.31         23.40         2.88 o                         
   3  33  -3         91.19         89.35         4.67 o                         
   5  33  -3         48.55         49.50         3.78 o                         
   7  33  -3         57.67         61.01         7.48 o                         
   9  33  -3         12.26         29.37         7.24 o                         
  -6  34  -3        116.84        101.52        11.88 o                         
  -4  34  -3         28.76         35.11         4.29 o                         
  -2  34  -3        107.74        106.50         6.71 o                         
   0  34  -3         24.81         22.34         4.10 o                         
   2  34  -3        123.44        111.68         4.41 o                         
   4  34  -3        116.05        113.43         4.31 o                         
   6  34  -3         29.84         22.55         2.60 o                         
   8  34  -3          4.68          0.80         5.59 o                         
  -5  35  -3         29.20         39.76        10.68 o                         
  -3  35  -3          3.82          3.34         1.71 o                         
  -1  35  -3         30.06         23.56         3.29 o                         
   1  35  -3         37.21         37.55         3.92 o                         
   3  35  -3         68.26         64.80         3.31 o                         
   5  35  -3         10.95         10.42         2.14 o                         
   7  35  -3         66.88         77.56         8.82 o                         
  -6  36  -3         24.85         30.45         7.46 o                         
  -4  36  -3         32.22         24.93         3.87 o                         
  -2  36  -3         18.41         22.95         4.00 o                         
   0  36  -3         81.87         86.97         5.42 o                         
   2  36  -3         90.04         96.43         5.01 o                         
   4  36  -3         19.94         19.51         1.85 o                         
   6  36  -3          0.03          0.92         1.07 o                         
   8  36  -3         23.84         26.09         7.61 o                         
  -5  37  -3         22.96         33.40         8.50 o                         
  -3  37  -3          4.66          4.59         1.93 o                         
  -1  37  -3        260.66        259.67        10.68 o                         
   1  37  -3         35.06         32.38         3.19 o                         
   3  37  -3         17.35         16.77         1.95 o                         
   5  37  -3          9.44          4.58         2.01 o                         
   7  37  -3         16.09         19.05         5.17 o                         
  -4  38  -3         94.38        100.52         9.68 o                         
  -2  38  -3        156.70        145.28        10.69 o                         
   0  38  -3         27.84         30.78         3.64 o                         
   2  38  -3         60.07         60.02         4.25 o                         
   4  38  -3        131.84        132.99         5.34 o                         
   6  38  -3         33.23         37.37         3.71 o                         
   8  38  -3         12.94         18.59        11.18 o                         
  -5  39  -3         25.04         16.11         5.59 o                         
  -3  39  -3         10.45          8.85         2.43 o                         
  -1  39  -3         10.39         11.07         2.30 o                         
   1  39  -3         41.68         53.16         4.96 o                         
   3  39  -3         84.03         76.92         4.86 o                         
   5  39  -3         86.83        102.28         5.77 o                         
   7  39  -3         36.26         41.24         9.18 o                         
  -4  40  -3         22.88         17.12         8.20 o                         
  -2  40  -3         57.67         66.00         6.60 o                         
   0  40  -3         14.77         17.72         2.86 o                         
   2  40  -3         13.01         14.74         2.14 o                         
   4  40  -3        340.15        332.85        12.59 o                         
   6  40  -3         45.58         57.49         7.44 o                         
  -3  41  -3         74.93         94.70        10.90 o                         
  -1  41  -3         13.57         13.46         3.29 o                         
   1  41  -3         10.61          9.50         2.16 o                         
   3  41  -3          7.11          5.32         1.55 o                         
   5  41  -3          9.73          7.14         2.47 o                         
   7  41  -3         23.27         47.12        15.17 o                         
  -4  42  -3          1.07         -0.91         6.39 o                         
  -2  42  -3        242.49        242.36        14.62 o                         
   0  42  -3         28.33         34.64         4.66 o                         
   2  42  -3         66.77         70.90         5.65 o                         
   4  42  -3         26.68         28.85         2.92 o                         
   6  42  -3         16.23         20.92         4.20 o                         
  -3  43  -3         15.40          9.53         4.29 o                         
  -1  43  -3         23.30         20.01         4.20 o                         
   1  43  -3         56.10         50.49         4.57 o                         
   3  43  -3        157.15        184.81        10.92 o                         
   5  43  -3         25.61         23.53         3.95 o                         
  -2  44  -3         53.59         64.90         9.10 o                         
   0  44  -3         30.95         32.25         5.04 o                         
   2  44  -3         41.13         53.35         4.81 o                         
   4  44  -3         66.41         75.89         8.65 o                         
   6  44  -3          7.51         11.69         3.85 o                         
  -3  45  -3         29.38         35.87         7.15 o                         
  -1  45  -3         93.52         98.36        11.18 o                         
   1  45  -3         76.16         77.30        11.30 o                         
   3  45  -3          1.76          2.64         2.17 o                         
   5  45  -3          3.92          3.67         2.21 o                         
  -2  46  -3         21.65         28.52         5.85 o                         
   0  46  -3         89.13         85.15         8.99 o                         
   2  46  -3        135.73        158.59        12.38 o                         
   4  46  -3          2.88          2.70         2.58 o                         
  -1  47  -3        102.41        119.94        10.42 o                         
   1  47  -3         26.26         29.82         5.36 o                         
   3  47  -3         77.16        104.49        11.32 o                         
   5  47  -3         26.36         34.91         7.05 o                         
  -2  48  -3         43.58         44.98         9.58 o                         
   0  48  -3         27.62         31.47         6.22 o                         
   2  48  -3        104.74        108.77         9.39 o                         
   4  48  -3         10.62         12.24         4.43 o                         
  -1  49  -3         30.98         37.59         6.43 o                         
   1  49  -3         52.86         54.81         8.30 o                         
   3  49  -3         11.64          6.44         4.34 o                         
   0  50  -3          6.81         11.72         4.26 o                         
   2  50  -3         79.30         79.11         9.11 o                         
  -8   0  -2         28.54         39.96         4.61 o                         
  -6   0  -2        533.01        536.09        16.14 o                         
  -4   0  -2        151.95        138.55         5.97 o                         
  -2   0  -2        266.70        270.11         6.30 o                         
   0   0  -2      79488.72      75112.72      5064.17 o                         
   2   0  -2        853.82        795.71        18.56 o                         
   4   0  -2        338.37        362.85         8.59 o                         
   6   0  -2       3457.44       3301.13        65.48 o                         
   8   0  -2        134.21        124.90         9.38 o                         
  10   0  -2        666.38        657.25        28.54 o                         
  -9   1  -2        109.14        118.28        21.32 o                         
  -7   1  -2         42.81         41.71         3.26 o                         
  -5   1  -2        953.96        957.46        22.56 o                         
  -3   1  -2          6.21          6.19         0.79 o                         
  -1   1  -2        138.30        167.91         3.46 o                         
   1   1  -2      17129.06      17628.64       407.55 o                         
   3   1  -2        174.78        172.55         3.39 o                         
   5   1  -2        473.74        509.94         8.64 o                         
   7   1  -2        316.76        318.99         8.18 o                         
   9   1  -2         62.92         73.51         4.33 o                         
  11   1  -2          5.65          4.34         4.50 o                         
  -8   2  -2          2.37          1.87         1.73 o                         
  -6   2  -2        730.56        750.31        15.55 o                         
  -4   2  -2        733.83        775.06        14.12 o                         
  -2   2  -2        300.04        320.64         6.07 o                         
   0   2  -2      44680.84      43422.84      1098.23 o                         
   2   2  -2       2225.77       2330.06       100.62 o                         
   4   2  -2        881.56       1037.39        16.29 o                         
   6   2  -2        491.71        457.35        11.15 o                         
   8   2  -2        118.57        124.61         6.89 o                         
  10   2  -2         17.03         18.71         3.27 o                         
  -9   3  -2         41.61         44.81         6.23 o                         
  -7   3  -2         57.55         54.46         4.61 o                         
  -5   3  -2          6.06          6.71         1.28 o                         
  -3   3  -2        689.35        736.98        14.46 o                         
  -1   3  -2       1494.75       1653.02        29.33 o                         
   1   3  -2      47548.51      46038.64      1492.78 o                         
   3   3  -2        849.91        827.56        12.93 o                         
   5   3  -2       1523.64       1448.73        20.46 o                         
   7   3  -2        681.95        646.37        12.79 o                         
   9   3  -2         15.03         11.94         2.11 o                         
  11   3  -2         37.46         55.15         8.10 o                         
  -8   4  -2         23.61         28.09         3.43 o                         
  -6   4  -2        785.39        788.70        16.14 o                         
  -4   4  -2        679.83        719.65        15.63 o                         
  -2   4  -2        146.63        140.97         3.66 o                         
   0   4  -2        422.56        453.12        10.24 o                         
   4   4  -2        459.98        478.13         8.12 o                         
   6   4  -2       1431.89       1437.75        26.00 o                         
   8   4  -2         33.38         32.48         2.68 o                         
  10   4  -2         86.49         84.62         7.09 o                         
  -9   5  -2         52.57         65.62        10.18 o                         
  -7   5  -2         55.63         49.52         4.66 o                         
  -5   5  -2       1779.24       1858.36        34.69 o                         
  -3   5  -2        883.83        966.77        19.74 o                         
   1   5  -2      11715.48      11811.21       295.49 o                         
   3   5  -2        491.89        478.50         8.95 o                         
   5   5  -2       1015.98       1007.32        18.37 o                         
   7   5  -2        799.95        758.72        16.11 o                         
   9   5  -2        229.22        234.33         6.91 o                         
  11   5  -2         30.36         31.41         9.34 o                         
  -8   6  -2        111.40        118.65         7.55 o                         
  -6   6  -2         23.30         26.23         3.01 o                         
  -4   6  -2         98.71         97.09         4.75 o                         
  -2   6  -2       1355.18       1430.53        24.27 o                         
   0   6  -2        242.36        243.55         5.28 o                         
   2   6  -2        120.42        151.80         7.49 o                         
   4   6  -2       2907.03       3148.43        79.77 o                         
   6   6  -2        631.95        634.32        13.67 o                         
   8   6  -2         15.02         12.80         1.77 o                         
  10   6  -2          8.62         14.22         3.02 o                         
  -9   7  -2          3.84          6.35         4.70 o                         
  -7   7  -2         30.56         32.05         3.49 o                         
  -5   7  -2        150.04        147.87         7.13 o                         
  -3   7  -2        370.42        336.57         7.67 o                         
  -1   7  -2        270.84        317.76         6.66 o                         
   5   7  -2        252.61        222.81         4.93 o                         
   7   7  -2        267.90        271.77        10.74 o                         
   9   7  -2          6.93          5.04         1.52 o                         
  11   7  -2          1.62          3.96         3.76 o                         
  -8   8  -2         95.71        115.16         8.16 o                         
  -6   8  -2         51.55         44.39         3.71 o                         
  -4   8  -2         33.65         28.42         2.87 o                         
   0   8  -2        410.20        463.28         8.28 o                         
   2   8  -2       1286.12       1352.55        26.85 o                         
   4   8  -2        326.23        392.92        10.10 o                         
   6   8  -2        712.89        647.39        13.61 o                         
   8   8  -2         14.50         11.49         1.81 o                         
  10   8  -2         34.72         36.84         4.47 o                         
  -9   9  -2          1.49          0.20         2.09 o                         
  -7   9  -2          4.77          4.61         1.73 o                         
  -5   9  -2        189.38        183.73         7.56 o                         
  -3   9  -2       1514.65       1623.02        28.41 o                         
  -1   9  -2        569.01        660.03        11.30 o                         
   1   9  -2        222.94        245.64         4.16 o                         
   5   9  -2        273.94        248.25         7.70 o                         
   7   9  -2         35.79         41.09         2.86 o                         
   9   9  -2         44.59         40.27         4.07 o                         
  11   9  -2          6.56         10.38         5.75 o                         
  -8  10  -2        140.94        152.45        11.90 o                         
  -6  10  -2         67.20         62.49         6.13 o                         
  -4  10  -2          2.91          6.23         1.26 o                         
  -2  10  -2        273.84        286.83         6.09 o                         
   4  10  -2        109.19         94.52         3.35 o                         
   6  10  -2         75.13         74.35         4.97 o                         
   8  10  -2        142.02        141.52         7.32 o                         
  10  10  -2         15.94         18.73         3.20 o                         
  -9  11  -2          5.22          2.01         2.42 o                         
  -7  11  -2         24.19         26.66         2.97 o                         
  -5  11  -2        393.12        348.47        13.68 o                         
  -3  11  -2        217.65        244.10         5.56 o                         
  -1  11  -2       1348.27       1531.79        24.16 o                         
   1  11  -2        810.69        788.73        12.85 o                         
   3  11  -2       2690.42       3141.48        93.46 o                         
   5  11  -2          8.03         12.33         1.73 o                         
   7  11  -2        473.07        354.52         9.42 o                         
   9  11  -2        282.51        297.63        20.06 o                         
  11  11  -2         36.42         52.32         9.16 o                         
  -8  12  -2         63.26         73.90         6.49 o                         
  -6  12  -2         91.18         79.57         5.18 o                         
  -4  12  -2         36.83         29.74         2.66 o                         
  -2  12  -2        924.90        981.76        17.49 o                         
   2  12  -2         12.13         11.66         0.96 o                         
   4  12  -2         49.11         72.16         3.43 o                         
   6  12  -2        447.62        360.57        10.64 o                         
   8  12  -2        167.12        158.48         7.30 o                         
  10  12  -2         17.87         14.83         2.95 o                         
  -9  13  -2         46.81         47.04        10.33 o                         
  -7  13  -2        159.81        155.30        11.18 o                         
  -5  13  -2         52.68         48.74         3.47 o                         
  -3  13  -2        117.83        128.52         4.01 o                         
  -1  13  -2        178.18        182.11         4.94 o                         
   1  13  -2       2218.97       2531.69        77.07 o                         
   3  13  -2        313.82        311.01         6.25 o                         
   5  13  -2         31.83         43.45         3.22 o                         
   7  13  -2        120.50        117.10         5.78 o                         
   9  13  -2         41.12         49.48         4.88 o                         
  11  13  -2         22.17         22.07         6.89 o                         
  -8  14  -2         74.14         71.24         7.07 o                         
  -6  14  -2         77.67         82.92         6.76 o                         
  -4  14  -2         11.01          6.24         1.49 o                         
  -2  14  -2        684.10        673.28        13.01 o                         
   0  14  -2        372.06        421.46         8.02 o                         
   2  14  -2        355.62        343.03         6.22 o                         
   4  14  -2        179.83        243.92         6.15 o                         
   6  14  -2        364.40        307.86         9.60 o                         
   8  14  -2        177.78        175.96         7.49 o                         
  10  14  -2        160.74        195.24        11.62 o                         
  -9  15  -2        173.59        195.80        13.30 o                         
  -7  15  -2         61.54         62.66         6.12 o                         
  -5  15  -2        457.26        418.60        10.86 o                         
  -3  15  -2        249.29        227.74         7.07 o                         
  -1  15  -2        174.81        166.49         4.54 o                         
   1  15  -2        289.26        307.99         6.02 o                         
   3  15  -2       2299.31       2394.73        42.84 o                         
   5  15  -2         53.43         54.27         3.47 o                         
   7  15  -2         97.57        101.93         5.49 o                         
   9  15  -2        173.83        195.34        10.12 o                         
  11  15  -2          9.33         12.71         5.70 o                         
  -8  16  -2         74.12         73.93         7.80 o                         
  -6  16  -2        106.05         98.08         6.19 o                         
  -4  16  -2         36.37         26.88         2.03 o                         
  -2  16  -2        192.15        208.21         6.05 o                         
   0  16  -2        420.12        495.05        10.07 o                         
   2  16  -2        173.86        167.99         3.73 o                         
   4  16  -2        301.74        265.74         6.79 o                         
   6  16  -2        311.19        261.13         9.11 o                         
   8  16  -2         20.15         21.13         2.60 o                         
  10  16  -2        194.25        217.18        17.03 o                         
  -9  17  -2         26.91         29.42         6.18 o                         
  -7  17  -2         64.36         60.71         5.77 o                         
  -5  17  -2        271.15        236.33         9.00 o                         
  -3  17  -2        284.60        285.72         9.28 o                         
  -1  17  -2        584.73        680.24        14.48 o                         
   1  17  -2       1873.20       1999.93        33.22 o                         
   3  17  -2         12.40          9.97         1.33 o                         
   5  17  -2         42.75         27.35         2.62 o                         
   7  17  -2        136.25        116.80         5.88 o                         
   9  17  -2          4.28          3.85         2.00 o                         
  -8  18  -2         53.38         55.74         6.35 o                         
  -6  18  -2         37.96         29.48         3.34 o                         
  -4  18  -2         72.99         74.32         5.47 o                         
  -2  18  -2          9.64         11.04         1.74 o                         
   0  18  -2        946.33        958.13        16.15 o                         
   2  18  -2         71.42         74.38         2.76 o                         
   4  18  -2        898.66        873.47        18.13 o                         
   6  18  -2         10.09         10.44         2.71 o                         
   8  18  -2         51.35         53.19         4.42 o                         
  10  18  -2         25.60         30.46         5.70 o                         
  -9  19  -2         44.14         58.61        20.36 o                         
  -7  19  -2          8.45          8.30         3.08 o                         
  -5  19  -2        322.76        275.23         8.53 o                         
  -3  19  -2        211.74        208.68         5.99 o                         
  -1  19  -2         25.06         18.67         1.90 o                         
   1  19  -2        430.87        456.68         7.74 o                         
   3  19  -2        483.55        457.72         8.31 o                         
   5  19  -2        265.99        245.06         8.23 o                         
   7  19  -2        186.71        159.73         6.46 o                         
   9  19  -2         15.43         19.88         3.14 o                         
  -8  20  -2         93.89        119.12        17.98 o                         
  -6  20  -2        167.84        162.61         7.78 o                         
  -4  20  -2        898.40        874.43        19.26 o                         
  -2  20  -2       1181.58       1162.00        26.13 o                         
   0  20  -2         25.55         25.55         1.79 o                         
   2  20  -2         80.18         88.86         2.79 o                         
   4  20  -2        116.34        129.62         4.80 o                         
   6  20  -2         46.48         34.14         3.03 o                         
   8  20  -2         70.55         78.47         6.45 o                         
  10  20  -2        252.72        298.28        19.62 o                         
  -7  21  -2          7.32          7.03         4.31 o                         
  -5  21  -2         25.08         24.64         2.78 o                         
  -3  21  -2        682.81        651.42        14.57 o                         
  -1  21  -2        324.72        321.84         7.82 o                         
   1  21  -2          1.60          4.13         0.66 o                         
   3  21  -2        178.42        163.89         4.30 o                         
   5  21  -2        643.75        578.57        13.57 o                         
   7  21  -2         57.58         57.01         4.19 o                         
   9  21  -2         71.05         62.14         9.33 o                         
  -8  22  -2         15.63         16.99        10.78 o                         
  -6  22  -2         31.32         30.95         3.89 o                         
  -4  22  -2         43.59         55.29         4.44 o                         
  -2  22  -2       1318.75       1338.75        29.45 o                         
   0  22  -2        876.23        896.86        14.46 o                         
   2  22  -2       2092.54       2102.63        38.77 o                         
   4  22  -2       5101.62       5253.87       138.63 o                         
   6  22  -2         28.27         38.90         4.15 o                         
   8  22  -2         24.99         21.01         3.71 o                         
  10  22  -2        136.38        166.92        16.75 o                         
  -7  23  -2         59.34         65.83         7.62 o                         
  -5  23  -2         50.74         44.98         3.94 o                         
  -3  23  -2       1796.69       1745.37        31.72 o                         
  -1  23  -2        575.11        538.24        13.50 o                         
   1  23  -2       1147.70       1215.47        19.37 o                         
   3  23  -2        383.25        370.48         8.54 o                         
   5  23  -2         87.90         69.75         5.19 o                         
   7  23  -2         70.65         79.13         5.18 o                         
   9  23  -2        138.01        138.86         8.90 o                         
  -8  24  -2        104.66        137.35        18.63 o                         
  -6  24  -2          6.55          6.58         3.36 o                         
  -4  24  -2        711.04        639.94        17.59 o                         
  -2  24  -2       2599.89       2651.65        54.26 o                         
   0  24  -2        419.52        425.07         8.36 o                         
   2  24  -2         29.94         28.95         2.35 o                         
   4  24  -2        418.56        432.28        10.53 o                         
   6  24  -2         83.66         79.12         4.25 o                         
   8  24  -2        218.44        207.27         8.56 o                         
  10  24  -2         16.61         15.89         4.07 o                         
  -7  25  -2        111.25        118.79        11.18 o                         
  -5  25  -2          6.60          5.93         1.56 o                         
  -3  25  -2        566.83        547.16        15.06 o                         
  -1  25  -2         91.73         79.46         5.12 o                         
   1  25  -2         60.93         63.72         3.06 o                         
   3  25  -2       4646.84       4655.55        90.49 o                         
   5  25  -2        254.06        245.92         6.87 o                         
   7  25  -2        145.65        143.43         6.66 o                         
   9  25  -2        351.01        389.17        14.97 o                         
  -8  26  -2        170.43        134.96        30.35 o                         
  -6  26  -2         86.61         93.69         5.88 o                         
  -4  26  -2         21.03         17.37         3.53 o                         
  -2  26  -2        358.79        342.58        12.14 o                         
   0  26  -2        196.79        194.21         6.31 o                         
   2  26  -2       1412.92       1325.10        25.64 o                         
   4  26  -2        256.46        239.18         6.57 o                         
   6  26  -2         43.75         42.13         3.34 o                         
   8  26  -2          6.01          6.33         2.18 o                         
  10  26  -2         28.18         35.35         7.99 o                         
  -7  27  -2          9.64          9.93         4.43 o                         
  -5  27  -2         44.76         48.82         4.24 o                         
  -3  27  -2       1106.27       1113.61        40.93 o                         
  -1  27  -2        710.03        714.75        15.97 o                         
   1  27  -2        218.55        186.05         5.36 o                         
   3  27  -2        571.20        562.19        15.24 o                         
   5  27  -2        239.49        212.36         7.26 o                         
   7  27  -2         99.75        118.33         6.33 o                         
   9  27  -2        191.28        191.29        11.95 o                         
  -8  28  -2         31.86         28.72        11.18 o                         
  -6  28  -2         36.79         39.26         7.28 o                         
  -4  28  -2        319.29        301.99        13.39 o                         
  -2  28  -2        544.84        538.59        26.62 o                         
   0  28  -2        155.60        134.65         4.73 o                         
   2  28  -2        423.37        399.72         9.76 o                         
   4  28  -2        293.24        284.99         8.25 o                         
   6  28  -2        156.16        173.14         6.48 o                         
   8  28  -2        320.05        374.37        13.29 o                         
  -7  29  -2        280.26        302.25        22.85 o                         
  -5  29  -2         43.67         49.99         4.51 o                         
  -3  29  -2        408.42        403.99        12.95 o                         
  -1  29  -2         12.69         13.24         1.94 o                         
   1  29  -2        180.36        148.51         6.24 o                         
   3  29  -2        535.28        515.24        12.23 o                         
   5  29  -2        233.50        231.98        12.08 o                         
   7  29  -2          2.25          1.30         1.22 o                         
   9  29  -2         10.58         16.07         4.11 o                         
  -6  30  -2         10.88          8.51         2.62 o                         
  -4  30  -2         25.83         31.61         3.72 o                         
  -2  30  -2        747.83        702.18        18.85 o                         
   0  30  -2         84.83         65.75         2.75 o                         
   2  30  -2         35.84         43.37         3.37 o                         
   4  30  -2        256.15        249.31         6.91 o                         
   6  30  -2         21.37         15.04         2.80 o                         
   8  30  -2         80.22         90.02         6.78 o                         
  -7  31  -2         31.99         79.86        22.36 o                         
  -5  31  -2         82.57         91.37         6.96 o                         
  -3  31  -2        130.95        131.15         7.15 o                         
  -1  31  -2         49.44         36.24         3.22 o                         
   1  31  -2        105.77        103.74         3.85 o                         
   3  31  -2        122.61        117.87         4.11 o                         
   5  31  -2         87.58         93.60         6.60 o                         
   7  31  -2        234.01        222.14        10.47 o                         
   9  31  -2         93.08        106.95        11.47 o                         
  -6  32  -2         45.36         36.96         8.88 o                         
  -4  32  -2          6.72          5.63         1.96 o                         
  -2  32  -2         12.18         10.85         2.65 o                         
   0  32  -2         95.98         85.30         4.11 o                         
   2  32  -2        270.85        223.04         5.97 o                         
   4  32  -2         61.10         61.21         5.32 o                         
   6  32  -2         72.11         72.57         4.59 o                         
   8  32  -2         69.94         61.52         6.82 o                         
  -7  33  -2         39.41         36.17         8.70 o                         
  -5  33  -2         19.44         19.94         3.20 o                         
  -3  33  -2         15.87          9.73         3.15 o                         
  -1  33  -2        217.83        212.43         7.76 o                         
   1  33  -2        228.14        159.54         5.17 o                         
   3  33  -2        130.27        134.12         4.49 o                         
   5  33  -2        227.58        241.03         8.55 o                         
   7  33  -2         25.40         27.32         3.38 o                         
   9  33  -2          2.57          6.69         4.41 o                         
  -6  34  -2         70.08         71.40        14.68 o                         
  -4  34  -2        141.73        148.95         8.73 o                         
  -2  34  -2        199.25        184.66         9.34 o                         
   0  34  -2        445.72        380.12         8.54 o                         
   2  34  -2        162.90        160.50         4.98 o                         
   4  34  -2         18.69         15.57         2.00 o                         
   6  34  -2         42.12         43.45         3.33 o                         
   8  34  -2          6.30          5.93         4.79 o                         
  -5  35  -2         79.00         77.80         6.96 o                         
  -3  35  -2         75.13         82.08         5.89 o                         
  -1  35  -2         82.61         89.37         5.93 o                         
   1  35  -2         11.54         12.16         1.77 o                         
   3  35  -2         44.09         45.09         2.87 o                         
   5  35  -2        221.82        223.91         8.26 o                         
   7  35  -2         38.56         41.34         4.75 o                         
  -6  36  -2         63.13         64.23        13.98 o                         
  -4  36  -2        270.52        266.08        26.78 o                         
  -2  36  -2        280.20        270.19        11.29 o                         
   0  36  -2        313.74        252.18         7.79 o                         
   2  36  -2        122.08        126.55         4.75 o                         
   4  36  -2        479.13        483.34        15.60 o                         
   6  36  -2        373.80        380.03        20.82 o                         
   8  36  -2         29.09         31.05         5.44 o                         
  -5  37  -2        113.41        118.09         9.01 o                         
  -3  37  -2        204.01        222.30        11.37 o                         
  -1  37  -2         32.14         30.19         3.24 o                         
   1  37  -2         66.75         61.28         3.25 o                         
   3  37  -2        160.00        149.65         6.35 o                         
   5  37  -2        225.07        231.51         8.53 o                         
   7  37  -2         59.11         59.39         6.32 o                         
  -6  38  -2          8.50          5.26         4.58 o                         
  -4  38  -2         86.99         77.38         6.26 o                         
  -2  38  -2         28.99         35.59         4.45 o                         
   0  38  -2        168.29        137.17         7.21 o                         
   2  38  -2          8.04         10.13         1.45 o                         
   4  38  -2        227.08        232.03         7.68 o                         
   6  38  -2         11.02          9.17         1.96 o                         
   8  38  -2         22.22         33.54        15.17 o                         
  -5  39  -2          3.46          2.85         3.83 o                         
  -3  39  -2         27.66         25.24         3.65 o                         
  -1  39  -2         40.02         44.58         4.23 o                         
   1  39  -2         71.39         66.02         3.75 o                         
   3  39  -2          3.96          4.20         1.29 o                         
   5  39  -2         16.05         13.18         2.15 o                         
   7  39  -2          0.34          3.99         3.76 o                         
  -4  40  -2          0.85          1.71         2.17 o                         
  -2  40  -2          9.05         12.03         2.79 o                         
   0  40  -2        105.32         90.95         6.40 o                         
   2  40  -2          5.15         10.04         1.64 o                         
   4  40  -2          6.69          9.30         1.81 o                         
   6  40  -2         44.26         52.56         6.86 o                         
  -5  41  -2         10.06         11.66         5.32 o                         
  -3  41  -2         26.06         30.19         4.71 o                         
  -1  41  -2          7.67         10.61         2.27 o                         
   1  41  -2         31.83         40.07         2.76 o                         
   3  41  -2         13.09         16.82         2.05 o                         
   5  41  -2         30.71         38.16         5.86 o                         
   7  41  -2         40.37         49.68         7.40 o                         
  -4  42  -2         17.55         19.20         4.83 o                         
  -2  42  -2          2.83          6.96         2.44 o                         
   0  42  -2         15.99         14.87         2.27 o                         
   2  42  -2        108.92        113.09         7.62 o                         
   4  42  -2          0.94          1.38         1.23 o                         
   6  42  -2          9.71          8.30         5.64 o                         
  -5  43  -2         21.32         16.77         7.91 o                         
  -3  43  -2         21.39         12.66         4.34 o                         
  -1  43  -2        103.97         99.01         7.75 o                         
   1  43  -2          9.17          7.45         1.57 o                         
   3  43  -2         66.04         72.17         5.63 o                         
   5  43  -2         22.55         23.32         6.06 o                         
  -4  44  -2          6.26          6.82         3.43 o                         
  -2  44  -2         68.45         71.94         7.50 o                         
   0  44  -2        133.65        150.30         9.26 o                         
   2  44  -2         91.62        112.35         6.63 o                         
   4  44  -2         61.52         67.58         6.45 o                         
   6  44  -2         22.26         26.76         5.71 o                         
  -3  45  -2         73.85         88.60        14.48 o                         
  -1  45  -2         39.86         46.67         7.71 o                         
   1  45  -2        164.14        179.09        10.15 o                         
   3  45  -2         89.93        100.25         7.22 o                         
   5  45  -2          9.20         14.23         4.78 o                         
  -2  46  -2        103.25        138.22        19.57 o                         
   0  46  -2         78.48         74.92        10.76 o                         
   2  46  -2         60.03         67.36         5.50 o                         
   4  46  -2         48.13         56.69         6.57 o                         
  -3  47  -2         65.86         85.45        13.00 o                         
  -1  47  -2        229.87        244.29        18.24 o                         
   1  47  -2        337.25        380.00        16.74 o                         
   3  47  -2         22.40         31.46         4.76 o                         
   5  47  -2         39.20         45.72         6.21 o                         
  -2  48  -2         22.71         18.63         7.35 o                         
   0  48  -2         24.89         30.14         5.40 o                         
   2  48  -2         71.13         79.75         8.00 o                         
   4  48  -2        129.15        160.67        10.10 o                         
  -1  49  -2         41.41         31.01         7.15 o                         
   1  49  -2        245.73        280.87        15.14 o                         
   3  49  -2         19.91         25.24         6.08 o                         
   0  50  -2        199.93        234.73        15.07 o                         
   2  50  -2         17.28         26.26         6.39 o                         
   1  51  -2          4.94          5.41         3.24 o                         
  -9   1  -1         15.24         16.18         2.48 o                         
  -7   1  -1        333.21        337.06        11.09 o                         
  -5   1  -1       3586.93       3453.80        79.26 o                         
  -3   1  -1        601.94        636.34        12.37 o                         
   1   1  -1       1909.46       1778.07        83.28 o                         
   3   1  -1       1011.47       1094.81        16.88 o                         
   5   1  -1       1317.57       1295.73        18.84 o                         
   7   1  -1        297.62        281.66         6.81 o                         
   9   1  -1         28.39         25.93         4.05 o                         
  11   1  -1        167.10        173.66        13.99 o                         
 -10   2  -1          2.47          3.99         4.79 o                         
  -8   2  -1          6.43         10.46         1.94 o                         
  -6   2  -1        368.73        340.06        10.40 o                         
  -4   2  -1        222.33        241.70         5.84 o                         
  -2   2  -1        335.08        323.07         6.18 o                         
   0   2  -1       4637.58       4624.99       205.24 o                         
   2   2  -1        139.57        103.42         2.22 o                         
   4   2  -1        216.73        219.60         4.59 o                         
   6   2  -1        507.60        460.55         9.90 o                         
   8   2  -1         42.42         48.16         3.31 o                         
  10   2  -1         20.98         25.27         4.39 o                         
  -9   3  -1          3.48          2.94         1.59 o                         
  -7   3  -1         13.24         14.59         2.23 o                         
  -5   3  -1         44.26         44.56         4.35 o                         
  -3   3  -1       1485.31       1639.13        30.83 o                         
  -1   3  -1       1397.65       1415.75        62.29 o                         
   1   3  -1       4110.48       4201.07       213.82 o                         
   3   3  -1        947.83       1003.29        14.68 o                         
   5   3  -1        349.70        313.19         6.21 o                         
   7   3  -1        546.51        550.93        10.93 o                         
   9   3  -1         21.93         22.17         3.17 o                         
  11   3  -1         10.04         15.42         4.53 o                         
 -10   4  -1         17.65         34.34         9.58 o                         
  -8   4  -1         19.75         18.72         2.39 o                         
  -6   4  -1       2793.12       2790.71        62.14 o                         
  -4   4  -1        485.35        518.36        10.79 o                         
  -2   4  -1        728.32        900.53        15.64 o                         
   0   4  -1        687.11        801.53        17.77 o                         
   2   4  -1       1746.27       1698.45        71.87 o                         
   4   4  -1       2871.75       3055.91       134.16 o                         
   6   4  -1       5541.37       5530.97       107.24 o                         
   8   4  -1         94.85        109.50         5.73 o                         
  10   4  -1          6.01         10.01         3.88 o                         
  -9   5  -1        127.62        145.92         9.77 o                         
  -7   5  -1         53.89         56.08         4.02 o                         
  -5   5  -1        450.41        455.94        10.23 o                         
  -3   5  -1        773.41        888.52        16.04 o                         
  -1   5  -1        313.11        336.50         5.60 o                         
   1   5  -1       3488.40       3448.73       152.35 o                         
   3   5  -1         59.93         65.06         2.17 o                         
   5   5  -1         63.28        107.40         4.49 o                         
   7   5  -1         80.20         83.30         4.60 o                         
   9   5  -1        157.81        156.99         7.14 o                         
  11   5  -1         21.90         15.65         5.80 o                         
 -10   6  -1          4.07          3.99         5.59 o                         
  -8   6  -1         31.47         41.93         3.75 o                         
  -6   6  -1        737.62        713.39        17.32 o                         
  -4   6  -1        330.41        358.14         7.62 o                         
  -2   6  -1       1080.50       1137.56        21.54 o                         
   0   6  -1       1053.84       1147.50        49.51 o                         
   2   6  -1       3718.74       3631.62       129.20 o                         
   4   6  -1        987.88       1139.58        19.27 o                         
   6   6  -1       1258.05       1264.88        26.86 o                         
   8   6  -1        440.17        418.24        10.44 o                         
  10   6  -1         73.24         75.23         8.87 o                         
  -9   7  -1         45.84         44.93         4.79 o                         
  -7   7  -1         51.67         56.12         4.08 o                         
  -5   7  -1        399.40        352.49         8.47 o                         
  -3   7  -1       2082.94       2526.30        50.53 o                         
  -1   7  -1       3318.30       3377.32       105.56 o                         
   1   7  -1        250.06        315.94         5.37 o                         
   3   7  -1       8679.54       9899.59       747.31 o                         
   5   7  -1        272.79        301.30         6.16 o                         
   7   7  -1        461.74        449.16        10.32 o                         
   9   7  -1        171.92        186.12         7.12 o                         
  11   7  -1         13.04         13.20         5.70 o                         
 -10   8  -1         11.37         15.88         6.79 o                         
  -8   8  -1        299.70        288.81         9.36 o                         
  -6   8  -1         10.15         10.21         2.32 o                         
  -4   8  -1         66.03         65.53         2.63 o                         
  -2   8  -1        372.94        431.45         7.29 o                         
   2   8  -1       1568.64       1795.88        79.06 o                         
   4   8  -1        235.52        243.56         5.23 o                         
   6   8  -1         38.86         31.38         2.71 o                         
   8   8  -1         13.11         14.20         2.37 o                         
  10   8  -1         13.69         11.95         4.55 o                         
  -9   9  -1         23.92         28.58         7.95 o                         
  -7   9  -1        102.74        103.21         5.27 o                         
  -5   9  -1        130.10        121.42         5.59 o                         
  -1   9  -1       4053.83       4202.40       143.61 o                         
   1   9  -1       1070.93       1141.52        35.58 o                         
   3   9  -1        260.58        275.39         5.82 o                         
   5   9  -1         69.85         87.40         4.15 o                         
   7   9  -1        338.65        292.00         7.83 o                         
   9   9  -1        135.91        145.97         9.70 o                         
  11   9  -1         66.33         68.69        10.78 o                         
 -10  10  -1         22.96         16.97         5.04 o                         
  -8  10  -1         56.20         62.36         5.44 o                         
  -6  10  -1        212.63        176.52         5.38 o                         
  -4  10  -1        168.76        167.11         4.58 o                         
   0  10  -1        599.98        619.43        12.90 o                         
   2  10  -1       1740.15       1934.11        41.59 o                         
   4  10  -1        577.99        663.88        12.13 o                         
   6  10  -1        179.21        143.05         6.82 o                         
   8  10  -1        116.31        117.51         7.09 o                         
  10  10  -1         29.68         23.52         5.00 o                         
  -9  11  -1        138.78        131.06        13.82 o                         
  -7  11  -1         67.13         67.90         4.52 o                         
  -5  11  -1        428.57        435.67        10.60 o                         
  -3  11  -1        750.35        774.99        11.82 o                         
  -1  11  -1        338.72        328.84         7.65 o                         
   1  11  -1        430.09        450.59         8.25 o                         
   3  11  -1       2355.04       2973.65       123.78 o                         
   5  11  -1        479.73        437.78        10.00 o                         
   7  11  -1        184.08        183.21         7.71 o                         
   9  11  -1        116.16        116.91         8.98 o                         
  11  11  -1          6.58          8.58         5.11 o                         
 -10  12  -1         11.33          7.70         5.53 o                         
  -8  12  -1        197.07        237.72        14.26 o                         
  -6  12  -1        328.88        310.36         8.15 o                         
  -4  12  -1        276.84        279.40         5.87 o                         
  -2  12  -1        319.45        360.97         6.56 o                         
   2  12  -1       1195.85       1263.35        21.42 o                         
   4  12  -1        771.44        861.36        14.28 o                         
   6  12  -1        476.22        426.48        11.95 o                         
   8  12  -1        119.52        138.94         7.72 o                         
  10  12  -1         16.24         17.75         5.03 o                         
  -9  13  -1         16.90          8.86         6.13 o                         
  -7  13  -1        162.58        128.48         6.05 o                         
  -5  13  -1        219.54        179.56         5.58 o                         
  -3  13  -1        412.65        415.14         7.55 o                         
  -1  13  -1        676.60        680.89        11.31 o                         
   1  13  -1        344.15        374.78         7.38 o                         
   3  13  -1         10.53         15.09         1.51 o                         
   5  13  -1        204.05        189.19         6.62 o                         
   7  13  -1        371.89        307.07         9.51 o                         
   9  13  -1          4.49          2.93         1.96 o                         
 -10  14  -1         30.10         54.30        15.17 o                         
  -8  14  -1         89.91         88.27         8.32 o                         
  -6  14  -1        235.03        193.48         6.25 o                         
  -4  14  -1         97.02         89.12         3.18 o                         
  -2  14  -1        207.48        213.48         4.95 o                         
   0  14  -1       4912.14       5293.55       163.77 o                         
   2  14  -1        537.82        531.55         8.86 o                         
   4  14  -1        304.03        332.15         7.84 o                         
   6  14  -1         36.46         40.96         3.42 o                         
   8  14  -1        166.67        189.46        16.71 o                         
  10  14  -1         20.99         15.73         4.41 o                         
  -9  15  -1         10.20         10.29         4.19 o                         
  -7  15  -1        118.29        129.12         7.73 o                         
  -5  15  -1        372.33        326.65         7.94 o                         
  -3  15  -1        236.68        253.99         4.96 o                         
  -1  15  -1        889.90       1040.40        15.88 o                         
   3  15  -1        201.72        225.87         5.18 o                         
   5  15  -1        423.66        347.60         8.37 o                         
   7  15  -1         27.31         19.26         2.63 o                         
   9  15  -1         43.70         42.06         4.69 o                         
  -8  16  -1         26.76         27.31         4.32 o                         
  -6  16  -1        254.23        200.82         8.17 o                         
  -4  16  -1        288.25        236.00         6.19 o                         
  -2  16  -1        478.87        501.64         9.05 o                         
   2  16  -1        471.87        490.19         7.94 o                         
   4  16  -1        221.21        232.36         5.92 o                         
   6  16  -1         11.51          3.24         1.43 o                         
   8  16  -1        257.72        264.99        13.01 o                         
  10  16  -1        120.54        136.11        17.40 o                         
  -9  17  -1         87.36        113.19        18.40 o                         
  -7  17  -1         80.82         70.09         5.36 o                         
  -5  17  -1         84.00         63.67         3.93 o                         
  -3  17  -1        226.06        218.21         5.21 o                         
  -1  17  -1        610.06        673.52        11.04 o                         
   1  17  -1        908.75       1035.50        18.08 o                         
   3  17  -1         87.85         78.91         3.02 o                         
   5  17  -1        118.59        108.50         4.66 o                         
   7  17  -1         66.53         71.93         5.20 o                         
   9  17  -1         21.45         25.00         3.49 o                         
  -8  18  -1         78.05         91.90         8.41 o                         
  -6  18  -1        162.69        132.75         5.30 o                         
  -4  18  -1        439.43        436.23         9.94 o                         
  -2  18  -1        103.33         95.64         4.47 o                         
   0  18  -1       4405.36       5158.92       175.35 o                         
   2  18  -1        202.64        234.89         4.90 o                         
   4  18  -1        400.48        350.25         8.23 o                         
   6  18  -1       1336.97       1140.98        26.10 o                         
   8  18  -1         11.35         13.84         3.33 o                         
  10  18  -1        185.95        200.46        16.57 o                         
  -9  19  -1         67.68         72.63        11.23 o                         
  -7  19  -1         16.06         19.46         2.93 o                         
  -5  19  -1        334.97        272.63        11.01 o                         
  -3  19  -1        707.47        648.21        13.51 o                         
  -1  19  -1        673.56        736.20        11.37 o                         
   1  19  -1       1000.32       1015.25        16.52 o                         
   3  19  -1        307.30        290.21         6.26 o                         
   5  19  -1        536.88        512.72        12.20 o                         
   7  19  -1          6.74         10.61         3.04 o                         
   9  19  -1         29.94         36.26         4.97 o                         
  -8  20  -1          1.29          3.27         2.61 o                         
  -6  20  -1        489.05        400.55        11.51 o                         
  -4  20  -1        448.11        411.01         9.88 o                         
  -2  20  -1         70.97         72.50         2.88 o                         
   0  20  -1       1899.35       2112.03        38.07 o                         
   2  20  -1         85.64         90.86         3.09 o                         
   4  20  -1       1965.23       1916.02        35.30 o                         
   6  20  -1        176.98        153.63         6.97 o                         
   8  20  -1          1.62          1.69         1.47 o                         
  10  20  -1         71.46         65.28         9.46 o                         
  -9  21  -1        160.31        149.27        16.32 o                         
  -7  21  -1          5.99          6.51         2.09 o                         
  -5  21  -1        152.48        147.32         5.84 o                         
  -3  21  -1       1985.26       1903.46        33.45 o                         
  -1  21  -1         98.93         99.79         2.99 o                         
   1  21  -1         40.29         60.77         2.40 o                         
   3  21  -1        935.23        898.28        18.00 o                         
   5  21  -1         43.29         20.96         2.38 o                         
   7  21  -1          6.94          3.69         2.13 o                         
   9  21  -1        501.73        467.34        15.24 o                         
  -8  22  -1          9.88         15.51         4.03 o                         
  -6  22  -1         37.27         36.62         4.80 o                         
  -4  22  -1       1401.14       1401.10        28.38 o                         
  -2  22  -1        840.37        778.91        13.97 o                         
   0  22  -1         22.67         30.99         2.82 o                         
   2  22  -1         71.11         69.28         4.23 o                         
   4  22  -1       1059.57       1075.85        25.60 o                         
   6  22  -1        203.58        185.81        11.29 o                         
   8  22  -1         22.50         24.16         3.14 o                         
  10  22  -1          2.04          1.90         2.74 o                         
  -9  23  -1        149.47        133.86        31.15 o                         
  -7  23  -1         31.95         43.33         4.64 o                         
  -5  23  -1         29.86         26.84         3.56 o                         
  -3  23  -1        103.89         95.85         5.65 o                         
  -1  23  -1        192.63        180.12         4.26 o                         
   1  23  -1        193.91        231.71         5.29 o                         
   3  23  -1       1182.45       1090.08        19.90 o                         
   5  23  -1        202.96        201.89        11.20 o                         
   7  23  -1         47.35         37.04         3.65 o                         
   9  23  -1        254.05        276.55        22.14 o                         
  -8  24  -1        176.78        172.52        20.17 o                         
  -6  24  -1         12.31          8.96         2.52 o                         
  -4  24  -1        185.02        157.75         7.31 o                         
  -2  24  -1        616.36        636.51        11.52 o                         
   0  24  -1        273.22        258.15         5.73 o                         
   2  24  -1       2466.41       2412.97        48.39 o                         
   4  24  -1        303.73        326.99        12.26 o                         
   6  24  -1         90.10         83.75         4.93 o                         
   8  24  -1         57.93         42.47         4.53 o                         
  10  24  -1         22.86         27.91         6.66 o                         
  -9  25  -1         13.07         10.38         6.39 o                         
  -7  25  -1         48.28         54.61         4.56 o                         
  -5  25  -1         13.10         12.16         2.40 o                         
  -3  25  -1        159.22        151.20        16.82 o                         
  -1  25  -1        658.40        639.84        11.17 o                         
   1  25  -1        475.16        483.55        10.12 o                         
   3  25  -1       1707.35       1654.92        31.09 o                         
   5  25  -1        374.23        353.25         9.01 o                         
   7  25  -1        292.29        301.70         9.80 o                         
   9  25  -1         67.89         68.44         7.71 o                         
  -8  26  -1        561.24        500.30        42.08 o                         
  -6  26  -1         91.07        100.21         6.61 o                         
  -4  26  -1         60.16         46.90         4.34 o                         
  -2  26  -1       2311.82       2268.88        41.48 o                         
   0  26  -1        352.69        361.40         8.13 o                         
   2  26  -1        321.83        312.07         9.49 o                         
   4  26  -1        156.47        157.48         5.83 o                         
   6  26  -1        156.44        159.00         6.77 o                         
   8  26  -1        389.52        398.11        12.03 o                         
  -7  27  -1        134.78        152.29        15.45 o                         
  -5  27  -1        115.91        113.72         7.06 o                         
  -3  27  -1        662.23        662.40        20.89 o                         
  -1  27  -1        423.15        376.67         8.37 o                         
   1  27  -1         97.81         92.31         3.89 o                         
   3  27  -1         26.34         26.20         2.43 o                         
   5  27  -1        168.12        159.39         5.80 o                         
   7  27  -1         18.03         19.49         2.80 o                         
   9  27  -1         22.74         24.71         4.90 o                         
  -8  28  -1         58.21         84.37        15.52 o                         
  -6  28  -1         96.89         99.12         7.04 o                         
  -4  28  -1        208.61        186.04         7.71 o                         
  -2  28  -1        746.71        724.68        14.29 o                         
   0  28  -1         38.89         38.21         2.56 o                         
   2  28  -1        169.33        187.83         6.19 o                         
   4  28  -1        208.68        200.97         6.78 o                         
   6  28  -1         87.25         93.32         5.20 o                         
   8  28  -1        173.91        198.42         9.64 o                         
  -7  29  -1         11.85         13.16         3.79 o                         
  -5  29  -1         12.32         15.74         2.59 o                         
  -3  29  -1        497.13        479.41        15.06 o                         
  -1  29  -1        524.45        437.00         9.62 o                         
   1  29  -1        338.10        237.78         7.43 o                         
   3  29  -1       1311.91       1218.42        22.89 o                         
   5  29  -1         23.85         29.51         3.12 o                         
   7  29  -1         66.57         70.53         5.06 o                         
   9  29  -1        251.20        239.53        16.71 o                         
  -8  30  -1        251.87        264.34        34.34 o                         
  -6  30  -1          7.34          5.83         1.86 o                         
  -4  30  -1         38.35         37.01         3.68 o                         
  -2  30  -1        790.19        742.42        13.75 o                         
   0  30  -1         62.97         49.77         3.03 o                         
   2  30  -1       1589.96       1472.23        24.80 o                         
   4  30  -1         93.09         88.96         4.51 o                         
   6  30  -1         10.70         11.59         2.11 o                         
   8  30  -1        196.03        198.62        11.72 o                         
  -7  31  -1         67.13         63.88         7.72 o                         
  -5  31  -1         13.02         20.95         3.10 o                         
  -3  31  -1        251.69        224.03         8.98 o                         
  -1  31  -1        207.24        186.72         5.71 o                         
   1  31  -1        442.25        387.21         9.19 o                         
   3  31  -1         18.68         20.73         1.80 o                         
   5  31  -1        119.91        115.34         6.16 o                         
   7  31  -1         68.92         69.90         5.21 o                         
   9  31  -1         53.64         53.46         8.07 o                         
  -8  32  -1          7.24          2.40         4.79 o                         
  -6  32  -1        132.57        146.52         8.93 o                         
  -4  32  -1         96.04         89.82         5.76 o                         
  -2  32  -1        220.25        197.55         5.42 o                         
   0  32  -1        484.62        397.07         8.75 o                         
   2  32  -1         56.86         54.59         3.31 o                         
   4  32  -1        113.71        111.10         4.91 o                         
   6  32  -1        151.38        155.67         6.39 o                         
   8  32  -1         53.79         61.87         8.10 o                         
  -7  33  -1         12.44         18.15         6.26 o                         
  -5  33  -1        160.92        165.34         8.40 o                         
  -3  33  -1         61.45         59.53         5.30 o                         
  -1  33  -1        532.95        472.02         9.48 o                         
   1  33  -1        202.68        162.85         6.57 o                         
   3  33  -1         16.22         17.87         2.19 o                         
   5  33  -1         39.80         37.27         3.03 o                         
   7  33  -1          9.97         11.83         2.64 o                         
  -6  34  -1        217.43        213.08        10.04 o                         
  -4  34  -1         12.92         14.17         2.74 o                         
  -2  34  -1        117.07        119.87         4.68 o                         
   0  34  -1         79.14         72.68         3.58 o                         
   2  34  -1        135.89        125.64         5.19 o                         
   4  34  -1        101.92         92.17         4.80 o                         
   6  34  -1        187.98        197.73         9.17 o                         
   8  34  -1         12.09         10.39         3.58 o                         
  -7  35  -1         45.71         65.04        11.36 o                         
  -5  35  -1          6.48          8.58         2.46 o                         
  -3  35  -1         16.29         17.22         3.09 o                         
  -1  35  -1        129.12        131.30         4.59 o                         
   1  35  -1         25.55         19.21         2.12 o                         
   3  35  -1        189.38        180.20         5.81 o                         
   5  35  -1        159.18        176.24        14.38 o                         
   7  35  -1        178.47        195.73        10.29 o                         
  -6  36  -1         56.92         61.59         6.19 o                         
  -4  36  -1         15.97         14.55         2.91 o                         
  -2  36  -1         29.03         28.94         2.22 o                         
   0  36  -1         60.56         61.59         3.96 o                         
   2  36  -1        210.87        198.80         6.32 o                         
   4  36  -1         11.58         18.25         2.22 o                         
   6  36  -1          3.85          7.99         1.72 o                         
   8  36  -1         23.27         26.44         6.19 o                         
  -7  37  -1          3.64         11.18         7.99 o                         
  -5  37  -1         50.04         51.51         5.65 o                         
  -3  37  -1         61.49         61.51         5.70 o                         
  -1  37  -1        106.36        106.94         4.82 o                         
   1  37  -1         78.71         77.65         5.29 o                         
   3  37  -1        162.69        165.11         5.90 o                         
   5  37  -1         65.69         69.51         5.12 o                         
   7  37  -1          8.83         10.92         2.73 o                         
  -6  38  -1         16.48         17.69         5.74 o                         
  -4  38  -1        188.41        175.25        10.83 o                         
  -2  38  -1          2.68          1.23         0.87 o                         
   0  38  -1         14.39          9.96         1.53 o                         
   2  38  -1         13.76         11.50         1.97 o                         
   4  38  -1        156.72        148.05         6.27 o                         
   6  38  -1          3.59          3.51         1.49 o                         
  -5  39  -1         15.20         18.45         3.48 o                         
  -3  39  -1         39.94         35.75         4.37 o                         
  -1  39  -1         28.55         32.54         2.64 o                         
   1  39  -1         53.37         67.82         3.73 o                         
   3  39  -1          2.20          1.81         0.94 o                         
   5  39  -1          2.27          4.05         1.52 o                         
   7  39  -1         63.31         75.66         6.82 o                         
  -6  40  -1         32.74         29.23         7.97 o                         
  -4  40  -1         24.27         37.63         4.38 o                         
  -2  40  -1        249.96        260.86         9.04 o                         
   0  40  -1          3.34          4.04         1.09 o                         
   2  40  -1        112.86        113.82         6.08 o                         
   4  40  -1         75.79         78.05         4.75 o                         
   6  40  -1          5.96          6.46         3.20 o                         
  -5  41  -1          7.38          8.30         3.20 o                         
  -3  41  -1         94.91        102.86         8.25 o                         
  -1  41  -1         14.67         19.75         2.30 o                         
   1  41  -1         40.15         40.85         3.08 o                         
   3  41  -1          3.36          3.48         1.53 o                         
   5  41  -1         29.03         35.34         4.32 o                         
   7  41  -1         17.45         20.60         5.23 o                         
  -4  42  -1         11.04          9.59         2.84 o                         
  -2  42  -1         74.14         78.04         9.40 o                         
   0  42  -1         18.49         12.62         1.81 o                         
   2  42  -1          0.13          0.06         0.86 o                         
   4  42  -1         53.13         59.98         6.42 o                         
   6  42  -1          5.72          8.55         3.57 o                         
  -5  43  -1         51.12         52.32         8.15 o                         
  -3  43  -1        104.14        102.11         9.59 o                         
  -1  43  -1          1.09          1.01         1.33 o                         
   1  43  -1         15.29         13.47         1.92 o                         
   3  43  -1        344.47        362.76        11.28 o                         
   5  43  -1         25.29         25.99         7.43 o                         
  -4  44  -1         18.40         17.74         5.94 o                         
  -2  44  -1         52.03         55.12         6.96 o                         
   0  44  -1         25.24         25.79         2.94 o                         
   2  44  -1         41.70         53.41         3.68 o                         
   4  44  -1         55.59         66.25         8.30 o                         
   6  44  -1         18.79         22.48         5.21 o                         
  -5  45  -1         56.13         70.36        11.77 o                         
  -3  45  -1        141.29        148.55        12.33 o                         
  -1  45  -1         44.46         61.40         4.92 o                         
   1  45  -1         18.12         19.74         2.68 o                         
   3  45  -1         47.41         56.01         5.80 o                         
   5  45  -1         49.23         58.06         8.66 o                         
  -4  46  -1         12.12         18.75         5.46 o                         
  -2  46  -1        150.36        176.19        17.01 o                         
   0  46  -1        188.25        199.16        10.33 o                         
   2  46  -1        224.88        248.71         8.72 o                         
   4  46  -1         12.25         15.77         9.18 o                         
  -3  47  -1         41.76         55.75         9.75 o                         
  -1  47  -1         57.27         64.22         9.14 o                         
   1  47  -1        113.12        131.33        14.87 o                         
   3  47  -1         29.53         24.72         4.53 o                         
   5  47  -1         13.89         14.67         4.55 o                         
  -2  48  -1         75.08         82.69        20.43 o                         
   0  48  -1         71.88         67.27         7.86 o                         
   2  48  -1         43.89         40.38         5.07 o                         
   4  48  -1          3.75          3.37         2.90 o                         
  -3  49  -1          8.01         12.10         4.91 o                         
  -1  49  -1        238.06        253.72        36.74 o                         
   1  49  -1        121.01        143.15        14.59 o                         
   3  49  -1         24.95         30.55         4.96 o                         
  -2  50  -1          2.11          1.49         3.06 o                         
   0  50  -1         39.62         42.08         7.97 o                         
   2  50  -1         15.85         10.56         3.10 o                         
  -1  51  -1         23.02         31.15         7.30 o                         
   1  51  -1        195.64        231.84        27.55 o                         
   0  52  -1         32.61         36.54         9.18 o                         
 -10   0   0        118.60        142.66        23.56 o                         
  -8   0   0        290.95        263.59        13.95 o                         
  -6   0   0       1019.96        990.68        28.72 o                         
  -4   0   0       2528.77       2470.60        63.90 o                         
  -2   0   0        796.37        845.12        23.05 o                         
   2   0   0        796.24        863.64        27.65 o                         
   4   0   0       2527.11       2445.72        73.07 o                         
   6   0   0       1021.95        978.30        25.59 o                         
   8   0   0        291.62        267.95        11.76 o                         
  10   0   0        118.27        119.74        31.94 o                         
  -9   1   0         85.82        107.05         8.57 o                         
  -7   1   0         12.02         12.60         2.22 o                         
  -5   1   0        248.77        213.81         4.56 o                         
  -3   1   0        352.83        382.01         6.39 o                         
  -1   1   0       3202.26       3057.92       158.76 o                         
   1   1   0       3207.55       3004.53        90.76 o                         
   3   1   0        352.30        377.06         6.86 o                         
   5   1   0        249.76        214.84         5.58 o                         
   7   1   0         12.06         11.70         1.66 o                         
   9   1   0         85.46         94.45         5.54 o                         
 -10   2   0         27.53         30.13         3.95 o                         
  -8   2   0         22.98         27.53         3.13 o                         
  -6   2   0       4097.42       4026.19        72.70 o                         
  -4   2   0        431.69        472.88         8.41 o                         
  -2   2   0       4620.18       4700.25       163.04 o                         
   2   2   0       4625.38       4814.13       151.90 o                         
   4   2   0        431.94        458.13         8.28 o                         
   6   2   0       4095.00       4102.01        75.76 o                         
   8   2   0         22.95         26.95         2.86 o                         
  10   2   0         27.56         18.40         5.42 o                         
  -9   3   0        330.17        331.32        10.60 o                         
  -7   3   0          8.18         11.61         2.22 o                         
  -5   3   0        457.53        425.65         8.20 o                         
  -1   3   0      10990.70      10296.43       284.74 o                         
   1   3   0      10989.09      10612.35       286.23 o                         
   3   3   0       4246.75       4333.40       131.85 o                         
   5   3   0        457.70        437.93         9.17 o                         
   7   3   0          8.04          6.05         1.28 o                         
   9   3   0        330.54        332.59        15.00 o                         
 -10   4   0         23.71         21.91         4.72 o                         
  -8   4   0         54.96         65.22         4.70 o                         
  -6   4   0        133.72        109.50         3.74 o                         
  -4   4   0        712.94        815.39        12.68 o                         
  -2   4   0        121.29        147.00         2.63 o                         
   0   4   0       7961.12       7998.93       223.13 o                         
   2   4   0        121.14        144.36         2.65 o                         
   4   4   0        713.32        791.85        12.88 o                         
   6   4   0        133.72        134.88         5.20 o                         
   8   4   0         55.01         60.29         4.57 o                         
  10   4   0         23.83         25.78         7.89 o                         
  -9   5   0         64.62         55.23         6.39 o                         
  -7   5   0         71.21         70.43         4.54 o                         
  -5   5   0       1010.04        995.11        16.47 o                         
  -3   5   0       1904.04       2072.17        46.42 o                         
  -1   5   0      11069.42      10186.15       824.07 o                         
   1   5   0      11071.56      10719.49       261.43 o                         
   3   5   0       1904.70       2038.54        46.11 o                         
   5   5   0       1010.33       1028.72        18.00 o                         
   7   5   0         71.40         62.88         5.62 o                         
   9   5   0         64.54         63.18         5.09 o                         
 -10   6   0          7.47          5.60         2.21 o                         
  -8   6   0         57.92         69.65         4.68 o                         
  -6   6   0        496.16        548.35        11.31 o                         
  -4   6   0       1206.17       1390.21        21.32 o                         
  -2   6   0        577.70        607.20         9.67 o                         
   0   6   0        684.25        656.02        42.40 o                         
   2   6   0        577.67        615.98         9.67 o                         
   4   6   0       1206.04       1371.72        22.76 o                         
   6   6   0        496.58        530.98        12.09 o                         
   8   6   0         58.16         55.67         3.76 o                         
  10   6   0          7.43          5.99         3.53 o                         
  -9   7   0         86.94         97.18         5.86 o                         
  -7   7   0        252.72        242.06         7.05 o                         
  -5   7   0        153.72        135.10         4.95 o                         
  -3   7   0        541.97        602.85         9.43 o                         
  -1   7   0       3078.43       3096.13       108.35 o                         
   1   7   0       3080.44       3018.71        99.28 o                         
   3   7   0        543.03        600.52        10.89 o                         
   5   7   0        153.12        131.27         7.00 o                         
   7   7   0        252.51        247.89         9.67 o                         
   9   7   0         87.27         90.28         6.14 o                         
 -10   8   0         18.79         24.92         7.19 o                         
  -8   8   0         37.71         51.10         6.13 o                         
  -6   8   0        140.57        110.83         3.57 o                         
  -4   8   0        302.14        299.35         6.08 o                         
  -2   8   0       5797.04       5918.96       202.62 o                         
   0   8   0       6027.86       6320.49       171.42 o                         
   2   8   0       5797.08       6063.97       207.80 o                         
   4   8   0        301.45        302.28         6.57 o                         
   6   8   0        141.20        118.94         8.34 o                         
   8   8   0         37.56         45.59         3.14 o                         
  10   8   0         18.85         26.10         6.60 o                         
  -9   9   0          4.05          7.59         2.44 o                         
  -7   9   0         38.57         44.02         3.46 o                         
  -5   9   0        352.49        296.64         6.59 o                         
  -3   9   0        653.11        662.36        10.34 o                         
  -1   9   0        754.93        814.77        13.80 o                         
   1   9   0        754.25        796.47        16.49 o                         
   3   9   0        654.57        657.30        10.95 o                         
   5   9   0        351.57        291.93         8.42 o                         
   7   9   0         38.83         43.85         3.09 o                         
   9   9   0          4.10          7.48         2.25 o                         
 -10  10   0         26.00         30.97         6.91 o                         
  -8  10   0         11.81         11.71         2.50 o                         
  -6  10   0        392.40        338.81         7.71 o                         
  -4  10   0        410.65        426.51         7.71 o                         
  -2  10   0       8131.96       8559.60       264.40 o                         
   0  10   0        412.04        485.81         7.97 o                         
   2  10   0       8128.94       8550.99       299.55 o                         
   4  10   0        410.53        422.94         8.45 o                         
   6  10   0        392.80        358.22        12.10 o                         
   8  10   0         11.70         14.40         2.53 o                         
  10  10   0         25.95         37.35        10.54 o                         
  -9  11   0         68.53         73.06         5.84 o                         
  -7  11   0         76.91         60.83         4.14 o                         
  -5  11   0        365.25        320.46         6.92 o                         
  -3  11   0       3703.78       4069.25       165.31 o                         
  -1  11   0       2011.23       2213.47        95.83 o                         
   3  11   0       3705.69       3707.48       167.71 o                         
   5  11   0        365.60        314.62        11.57 o                         
   7  11   0         77.24         66.25         4.88 o                         
   9  11   0         68.51         76.54         6.41 o                         
 -10  12   0         36.95         23.76         6.26 o                         
  -8  12   0        121.68        115.94         5.70 o                         
  -6  12   0         51.86         50.93         3.00 o                         
  -4  12   0        461.29        498.19         8.62 o                         
  -2  12   0       1927.63       2121.28        66.34 o                         
   0  12   0        149.70        157.77         3.05 o                         
   4  12   0        461.33        494.38        10.60 o                         
   6  12   0         51.83         54.30         4.66 o                         
   8  12   0        121.25        137.71         8.21 o                         
  10  12   0         36.91         38.48         8.10 o                         
  -9  13   0        224.81        223.58        11.34 o                         
  -7  13   0        345.62        310.18         7.87 o                         
  -5  13   0        195.41        189.71         5.40 o                         
  -3  13   0         67.08         57.94         2.25 o                         
  -1  13   0       1503.21       1715.22        75.87 o                         
   3  13   0         67.42         59.65         2.95 o                         
   5  13   0        196.05        184.40         6.78 o                         
   7  13   0        345.34        312.98        10.77 o                         
   9  13   0        224.96        246.30        11.68 o                         
 -10  14   0         31.61         49.51        17.57 o                         
  -8  14   0        190.83        186.66         8.15 o                         
  -6  14   0        355.42        248.56         6.85 o                         
  -4  14   0        200.98        235.72         5.09 o                         
  -2  14   0         24.10         34.12         1.75 o                         
   0  14   0       3815.92       3878.38       165.31 o                         
   2  14   0         24.14         34.54         1.82 o                         
   4  14   0        201.05        225.50         6.50 o                         
   6  14   0        354.68        244.23         8.16 o                         
   8  14   0        191.01        191.07         8.96 o                         
  10  14   0         31.64         60.45        12.70 o                         
  -9  15   0         20.02         18.66         3.21 o                         
  -7  15   0         94.20         88.71         4.15 o                         
  -5  15   0        256.12        225.16         5.65 o                         
  -3  15   0         91.66        115.24         2.93 o                         
  -1  15   0       1993.85       2081.70        91.84 o                         
   3  15   0         91.89        116.82         3.73 o                         
   5  15   0        255.73        217.21         7.17 o                         
   7  15   0         94.40         87.61         6.73 o                         
   9  15   0         20.03         19.33         3.64 o                         
 -10  16   0        118.66        165.34        20.89 o                         
  -8  16   0         25.53         29.66         3.41 o                         
  -6  16   0        370.86        312.65         7.76 o                         
  -4  16   0         83.62         75.76         3.67 o                         
  -2  16   0        894.62        932.56        14.71 o                         
   0  16   0        105.26        120.15         2.73 o                         
   2  16   0        895.87        934.86        16.75 o                         
   4  16   0         83.55         75.57         4.06 o                         
   6  16   0        370.54        316.08         9.59 o                         
   8  16   0         25.70         27.98         3.66 o                         
  10  16   0        118.85        134.67        16.10 o                         
  -9  17   0        170.42        167.87        15.56 o                         
  -7  17   0          6.00          1.73         0.82 o                         
  -5  17   0        143.14        103.78         3.55 o                         
  -3  17   0        361.38        352.24         6.30 o                         
  -1  17   0        390.86        450.63         6.94 o                         
   1  17   0        391.79        448.25         7.33 o                         
   3  17   0        361.72        345.51         7.79 o                         
   5  17   0        142.73        102.90         7.92 o                         
   7  17   0          5.91          1.87         1.27 o                         
   9  17   0        169.87        167.29        10.52 o                         
 -10  18   0        131.92        166.27        22.36 o                         
  -8  18   0         95.01         94.77         6.01 o                         
  -6  18   0        124.51        121.61         4.28 o                         
  -4  18   0        336.84        328.40         7.29 o                         
  -2  18   0        162.83        122.43         3.04 o                         
   0  18   0       1600.99       1699.78        33.92 o                         
   2  18   0        162.61        129.74         3.29 o                         
   4  18   0        338.06        321.71        10.16 o                         
   6  18   0        124.41        119.72         6.86 o                         
   8  18   0         95.31        108.68         7.02 o                         
  10  18   0        131.66        147.82        18.09 o                         
  -9  19   0          6.41          4.39         3.51 o                         
  -7  19   0         62.04         62.12         3.48 o                         
  -5  19   0         61.18         74.37         4.50 o                         
  -3  19   0       2427.00       2367.61        35.07 o                         
  -1  19   0        660.35        662.92         9.88 o                         
   1  19   0        660.12        665.20        10.45 o                         
   3  19   0       2427.44       2372.86        40.03 o                         
   5  19   0         60.96         61.73         4.48 o                         
   7  19   0         61.72         62.29         6.13 o                         
   9  19   0          6.49          8.57         3.26 o                         
 -10  20   0         30.74         40.09        20.76 o                         
  -8  20   0          6.06          8.45         2.13 o                         
  -6  20   0        150.42        141.42         4.96 o                         
  -4  20   0        624.92        545.23         9.71 o                         
  -2  20   0        253.81        244.82         4.80 o                         
   0  20   0         33.62         64.99         2.92 o                         
   2  20   0        254.32        246.12         5.06 o                         
   4  20   0        625.43        556.28        14.11 o                         
   6  20   0        150.59        143.80         8.79 o                         
   8  20   0          6.04          6.76         2.14 o                         
  10  20   0         30.69         29.53         6.24 o                         
  -9  21   0          4.73          3.29         4.41 o                         
  -7  21   0         70.78         64.54         4.11 o                         
  -5  21   0        552.31        449.73         9.34 o                         
  -3  21   0        440.55        415.39         8.42 o                         
  -1  21   0        361.33        381.88         6.43 o                         
   1  21   0        361.58        386.91         7.04 o                         
   3  21   0        440.14        412.29         8.47 o                         
   5  21   0        552.11        469.35        10.80 o                         
   7  21   0         70.91         60.96         4.56 o                         
   9  21   0          4.75          4.64         3.29 o                         
  -8  22   0          8.20         10.79         2.26 o                         
  -6  22   0        234.28        193.97         7.24 o                         
  -4  22   0        910.13        845.93        14.59 o                         
  -2  22   0       1517.37       1453.34        21.27 o                         
   0  22   0       3000.38       3147.08       143.73 o                         
   2  22   0       1517.88       1462.23        22.26 o                         
   4  22   0        908.07        856.11        28.74 o                         
   6  22   0        234.68        199.04         6.83 o                         
   8  22   0          8.04          7.37         2.09 o                         
  -9  23   0        294.61        315.87        22.19 o                         
  -7  23   0         15.34         21.40         2.26 o                         
  -5  23   0        124.77        115.54         9.47 o                         
  -3  23   0        531.75        517.36        10.20 o                         
  -1  23   0       1130.53       1203.50        18.64 o                         
   1  23   0       1128.83       1188.57        18.77 o                         
   3  23   0        530.32        496.87        10.77 o                         
   5  23   0        125.00        119.27         8.48 o                         
   7  23   0         15.35         18.77         2.62 o                         
   9  23   0        295.13        293.58        42.41 o                         
  -8  24   0        124.55        129.50        13.67 o                         
  -6  24   0         24.33         29.94         2.48 o                         
  -4  24   0        813.80        750.17        16.45 o                         
  -2  24   0        633.50        601.23        10.49 o                         
   0  24   0        180.50        169.58         4.26 o                         
   2  24   0        633.96        599.00        10.40 o                         
   4  24   0        812.70        757.35        18.16 o                         
   6  24   0         24.38         27.96         2.85 o                         
   8  24   0        124.70        125.04         7.11 o                         
  -9  25   0        122.22        121.79        14.62 o                         
  -7  25   0        114.47        117.03         6.04 o                         
  -5  25   0        127.79        125.70         4.83 o                         
  -3  25   0       5551.44       5384.02       135.95 o                         
  -1  25   0         63.96         71.71         2.99 o                         
   1  25   0         63.84         72.18         2.76 o                         
   3  25   0       5554.94       5489.87       117.97 o                         
   5  25   0        127.60        110.10         5.20 o                         
   7  25   0        113.99        116.28         9.22 o                         
   9  25   0        122.10        147.85        14.51 o                         
  -8  26   0        305.08        324.81        17.09 o                         
  -6  26   0         67.75         69.04         4.11 o                         
  -4  26   0        143.83        155.83         5.40 o                         
  -2  26   0       1136.50       1064.60        20.83 o                         
   0  26   0         74.05         73.80         4.22 o                         
   2  26   0       1137.23       1059.22        17.39 o                         
   4  26   0        143.85        144.56         7.22 o                         
   6  26   0         67.62         67.74         4.79 o                         
   8  26   0        304.72        337.50        12.24 o                         
  -9  27   0        162.33        168.05        18.01 o                         
  -7  27   0         51.35         58.87         4.84 o                         
  -5  27   0        188.53        175.56         5.57 o                         
  -3  27   0       1445.76       1460.77        28.21 o                         
  -1  27   0        281.70        285.39         8.21 o                         
   1  27   0        281.56        272.69         6.08 o                         
   3  27   0       1444.66       1420.39        30.71 o                         
   5  27   0        188.58        172.62         6.18 o                         
   7  27   0         51.31         53.51         4.60 o                         
   9  27   0        162.21        158.03        13.06 o                         
  -8  28   0         89.83        101.28        10.45 o                         
  -6  28   0        110.41        130.92         4.82 o                         
  -4  28   0        316.55        285.15         7.78 o                         
  -2  28   0        781.80        752.54        14.73 o                         
   0  28   0         18.96         13.03         1.47 o                         
   2  28   0        782.48        757.12        15.14 o                         
   4  28   0        316.44        303.72         7.87 o                         
   6  28   0        110.18        134.04         5.93 o                         
   8  28   0         90.05        101.56         8.63 o                         
  -9  29   0         93.81        111.37        33.14 o                         
  -7  29   0         44.29         44.30         4.55 o                         
  -5  29   0        143.98        146.44         5.26 o                         
  -3  29   0        424.81        401.03         9.62 o                         
  -1  29   0        409.93        391.61         8.68 o                         
   1  29   0        410.24        376.49         7.78 o                         
   3  29   0        424.73        398.00         9.39 o                         
   5  29   0        143.79        135.48         5.67 o                         
   7  29   0         44.18         49.34         4.35 o                         
   9  29   0         93.52        102.50        10.53 o                         
  -8  30   0        116.12        133.00        15.53 o                         
  -6  30   0         15.45         17.33         2.86 o                         
  -4  30   0         13.39         12.45         1.66 o                         
  -2  30   0        136.44        123.91         5.36 o                         
   0  30   0        492.68        369.75         8.59 o                         
   2  30   0        136.40        122.19         4.07 o                         
   4  30   0         13.23         11.00         2.64 o                         
   6  30   0         15.42         18.25         2.88 o                         
   8  30   0        116.22        119.35        23.07 o                         
  -7  31   0        240.36        258.83        10.24 o                         
  -5  31   0         35.67         32.62         2.69 o                         
  -3  31   0        537.82        541.49        12.64 o                         
  -1  31   0        477.81        439.42        10.85 o                         
   1  31   0        477.09        432.93         9.93 o                         
   3  31   0        537.35        547.67        11.94 o                         
   5  31   0         35.70         35.31         3.03 o                         
   7  31   0        240.16        251.54         9.82 o                         
  -8  32   0         29.80         28.39         8.06 o                         
  -6  32   0         39.75         30.67         3.71 o                         
  -4  32   0         95.68         99.23         4.83 o                         
  -2  32   0        282.33        259.20         6.37 o                         
   0  32   0         69.23         50.82         2.91 o                         
   2  32   0        281.42        244.30         6.72 o                         
   4  32   0         96.00        102.01         4.75 o                         
   6  32   0         39.88         39.90         3.77 o                         
   8  32   0         29.87         31.51         6.11 o                         
  -7  33   0          7.64          8.39         3.71 o                         
  -5  33   0        338.13        342.67         9.66 o                         
  -3  33   0         13.41         16.04         2.00 o                         
  -1  33   0         51.38         47.30         2.80 o                         
   1  33   0         51.68         43.96         2.68 o                         
   3  33   0         13.39         12.25         1.80 o                         
   5  33   0        338.24        348.46        13.77 o                         
   7  33   0          7.54          5.12         2.33 o                         
  -8  34   0         13.22         10.38         8.39 o                         
  -6  34   0        100.45        107.06         7.98 o                         
  -4  34   0        467.09        479.25        12.39 o                         
  -2  34   0         93.94         83.61         3.87 o                         
   0  34   0         18.53         20.52         1.90 o                         
   2  34   0         93.81         74.16         3.84 o                         
   4  34   0        467.13        492.61        11.67 o                         
   6  34   0        100.42         94.03         5.33 o                         
   8  34   0         13.28         19.17         5.05 o                         
  -7  35   0         91.23        101.81         9.82 o                         
  -5  35   0         53.00         49.91         4.79 o                         
  -3  35   0          3.11          1.91         1.57 o                         
  -1  35   0        188.72        176.69         5.18 o                         
   1  35   0        189.10        159.18         5.44 o                         
   3  35   0          3.12          0.65         0.98 o                         
   5  35   0         53.26         59.31         3.96 o                         
   7  35   0         91.04         93.39         8.00 o                         
  -6  36   0        105.09         99.40         6.89 o                         
  -4  36   0        243.18        246.91         9.70 o                         
  -2  36   0         74.65         77.91         4.45 o                         
   0  36   0        520.39        392.02         9.30 o                         
   2  36   0         74.80         77.01         4.46 o                         
   4  36   0        243.49        250.61         8.04 o                         
   6  36   0        105.33        117.63         5.95 o                         
  -7  37   0         11.66         10.61         5.75 o                         
  -5  37   0        130.29        128.02        10.33 o                         
  -3  37   0         68.58         68.55         4.24 o                         
  -1  37   0         42.17         35.23         2.74 o                         
   1  37   0         42.09         32.16         2.80 o                         
   3  37   0         68.69         69.63         4.17 o                         
   5  37   0        130.23        137.73         6.77 o                         
   7  37   0         11.74         15.27         3.35 o                         
  -6  38   0          1.90          1.93         2.12 o                         
  -4  38   0          0.02          1.06         1.85 o                         
  -2  38   0          7.50          6.30         1.39 o                         
   0  38   0         22.18         14.92         2.31 o                         
   2  38   0          7.50          5.96         1.51 o                         
   4  38   0          0.02         -0.62         0.62 o                         
   6  38   0          1.96          4.74         1.90 o                         
  -7  39   0          9.73          0.93        12.38 o                         
  -5  39   0         79.17         74.47         6.67 o                         
  -3  39   0        136.10        129.27         5.66 o                         
  -1  39   0        152.18        157.93         6.51 o                         
   1  39   0        152.03        145.58         6.00 o                         
   3  39   0        136.25        147.07         5.57 o                         
   5  39   0         79.10         78.43         4.85 o                         
   7  39   0          9.83          8.21         3.28 o                         
  -6  40   0          1.37          3.14         2.23 o                         
  -4  40   0          7.39         10.30         2.18 o                         
  -2  40   0         12.22         17.24         2.01 o                         
   0  40   0         18.17         24.36         3.87 o                         
   2  40   0         12.30         14.13         1.88 o                         
   4  40   0          7.46          7.93         1.77 o                         
   6  40   0          1.39          2.59         2.54 o                         
  -5  41   0         99.95         92.26         7.07 o                         
  -3  41   0        265.88        289.36        10.99 o                         
  -1  41   0         61.35         57.13         4.15 o                         
   1  41   0         60.96         58.24         3.80 o                         
   3  41   0        265.84        272.21        14.68 o                         
   5  41   0        100.21         99.38         9.78 o                         
  -6  42   0         87.39         98.20        10.73 o                         
  -4  42   0         13.12         18.67         3.54 o                         
  -2  42   0         38.17         49.26         3.74 o                         
   0  42   0        148.18        156.65         6.04 o                         
   2  42   0         37.91         44.05         3.56 o                         
   4  42   0         13.32         14.13         2.43 o                         
   6  42   0         87.52        109.45        10.86 o                         
  -5  43   0          3.71          7.18         3.63 o                         
  -3  43   0          1.25          0.37         1.55 o                         
  -1  43   0         10.82         10.09         1.81 o                         
   1  43   0         10.79         10.39         1.70 o                         
   3  43   0          1.25          3.83         1.21 o                         
   5  43   0          3.72          4.19         3.06 o                         
  -4  44   0          5.20          5.68         3.19 o                         
  -2  44   0         88.37         84.31         6.26 o                         
   0  44   0        402.42        419.33        15.25 o                         
   2  44   0         88.60         79.98         7.24 o                         
   4  44   0          5.11          6.02         3.39 o                         
  -5  45   0         10.65          7.33         4.27 o                         
  -3  45   0         44.14         40.20         5.98 o                         
  -1  45   0         70.45         76.62         5.93 o                         
   1  45   0         70.66         71.57         6.69 o                         
   3  45   0         44.12         42.81         5.65 o                         
   5  45   0         10.59         13.83         3.94 o                         
  -4  46   0          5.88          7.11         5.67 o                         
  -2  46   0         81.73         99.43         8.82 o                         
   0  46   0          5.71          6.52         1.89 o                         
   2  46   0         81.52         97.62         6.58 o                         
   4  46   0          5.90          6.75         3.82 o                         
  -3  47   0         33.56         28.48        13.24 o                         
  -1  47   0        391.86        425.44        13.90 o                         
   1  47   0        392.06        430.43        13.58 o                         
   3  47   0         33.59         38.75         6.66 o                         
  -4  48   0        161.60        178.67        17.40 o                         
  -2  48   0         70.51         79.21        10.42 o                         
   0  48   0          2.79          1.56         2.54 o                         
   2  48   0         70.59         85.27        10.40 o                         
   4  48   0        161.87        174.50        12.46 o                         
  -3  49   0         27.56         29.51         6.00 o                         
  -1  49   0         21.56         24.98         5.30 o                         
   1  49   0         21.56         23.45         4.28 o                         
   3  49   0         27.57         29.49         6.22 o                         
  -2  50   0         91.70         96.98        10.99 o                         
   0  50   0        201.11        213.59        16.71 o                         
   2  50   0         91.40        114.39        10.39 o                         
  -1  51   0         22.91         31.04         7.15 o                         
   1  51   0         23.06         35.21         5.35 o                         
   0  52   0        139.96        144.46        13.91 o                         
 -11   1   1        166.92        176.35        13.26 o                         
  -9   1   1         28.35         25.02         3.03 o                         
  -7   1   1        297.80        270.95         6.07 o                         
  -5   1   1       1318.75       1313.09        20.55 o                         
  -3   1   1       1010.72       1114.71        23.12 o                         
  -1   1   1       1907.02       1754.80        64.39 o                         
   1   1   1       1721.66       1793.56        55.90 o                         
   3   1   1        602.37        627.99        10.14 o                         
   5   1   1       3582.82       3541.97        70.50 o                         
   7   1   1        332.39        316.56         8.53 o                         
   9   1   1         15.36          5.71         3.57 o                         
 -10   2   1         21.12         20.86         3.18 o                         
  -8   2   1         42.28         45.54         3.63 o                         
  -6   2   1        507.70        464.29         9.29 o                         
  -4   2   1        216.98        214.22         4.65 o                         
  -2   2   1        139.36        101.63         2.50 o                         
   0   2   1       4636.72       4447.99       239.14 o                         
   2   2   1        335.10        317.07         5.25 o                         
   4   2   1        222.95        239.30         5.64 o                         
   6   2   1        368.84        342.55         8.31 o                         
   8   2   1          6.42          6.73         1.53 o                         
  10   2   1          2.50          2.74         3.47 o                         
 -11   3   1         10.05          8.62         2.90 o                         
  -9   3   1         21.71         21.54         2.80 o                         
  -7   3   1        546.76        540.54        11.64 o                         
  -5   3   1        351.14        320.53         7.22 o                         
  -3   3   1        947.89       1018.51        19.22 o                         
  -1   3   1       4113.05       4037.81       118.15 o                         
   1   3   1       1397.29       1373.10        34.88 o                         
   3   3   1       1484.69       1632.91        26.60 o                         
   5   3   1         44.52         36.29         2.53 o                         
   7   3   1         13.40         13.72         1.89 o                         
   9   3   1          3.43          6.79         3.13 o                         
 -10   4   1          5.92          9.30         2.40 o                         
  -8   4   1         94.59        100.13         4.58 o                         
  -6   4   1       5544.70       5413.12       241.97 o                         
  -2   4   1       1744.38       1660.12        73.47 o                         
   0   4   1        689.12        787.81        24.85 o                         
   2   4   1        727.47        880.47        12.99 o                         
   4   4   1        484.37        512.93         9.25 o                         
   6   4   1       2794.63       2772.05        44.92 o                         
   8   4   1         19.92         22.16         2.60 o                         
  10   4   1         17.74         21.97         6.25 o                         
 -11   5   1         21.89         22.47         5.56 o                         
  -9   5   1        158.10        169.11         6.41 o                         
  -7   5   1         79.95         82.98         3.60 o                         
  -5   5   1         62.99         92.78         3.30 o                         
  -3   5   1         60.32         61.57         1.76 o                         
  -1   5   1       3486.59       3320.31       132.54 o                         
   1   5   1        313.55        336.69         5.52 o                         
   3   5   1        772.82        884.00        12.66 o                         
   5   5   1        449.64        453.16         8.90 o                         
   7   5   1         53.67         50.82         4.36 o                         
   9   5   1        127.32        144.62        12.54 o                         
 -10   6   1         73.19         76.19         7.33 o                         
  -8   6   1        439.80        417.14         8.95 o                         
  -6   6   1       1257.17       1218.22        23.84 o                         
  -4   6   1        987.12       1154.82        18.01 o                         
  -2   6   1       3719.46       3636.27       130.97 o                         
   0   6   1       1054.35       1115.78        28.42 o                         
   2   6   1       1077.47       1145.28        18.47 o                         
   4   6   1        330.11        351.41         6.96 o                         
   6   6   1        738.82        716.54        13.15 o                         
   8   6   1         31.47         34.88         3.19 o                         
  10   6   1          4.04          7.25         4.13 o                         
 -11   7   1         12.90         12.78         6.39 o                         
  -9   7   1        172.15        187.36         9.17 o                         
  -7   7   1        460.35        452.40         9.12 o                         
  -5   7   1        273.06        306.05         5.91 o                         
  -3   7   1       8685.72       9918.33       295.52 o                         
  -1   7   1        249.67        315.83         5.55 o                         
   1   7   1       3317.59       3564.28       138.30 o                         
   3   7   1       2082.05       2497.82        42.89 o                         
   5   7   1        399.79        332.54         7.18 o                         
   7   7   1         51.74         51.30         4.18 o                         
   9   7   1         45.87         36.29         5.61 o                         
 -10   8   1         13.67         16.61         3.73 o                         
  -8   8   1         13.07         16.25         2.08 o                         
  -6   8   1         38.91         31.06         1.94 o                         
  -4   8   1        234.90        244.75         4.88 o                         
   0   8   1       1658.70       1831.02        78.26 o                         
   2   8   1        372.07        427.11         7.24 o                         
   4   8   1         65.74         65.72         3.43 o                         
   6   8   1         10.08          6.99         1.42 o                         
   8   8   1        300.31        301.06        10.83 o                         
  10   8   1         11.45         14.50         5.40 o                         
 -11   9   1         66.36         74.46        26.75 o                         
  -9   9   1        135.88        134.12         5.83 o                         
  -7   9   1        338.34        285.43         7.37 o                         
  -5   9   1         69.83         98.04         3.45 o                         
  -3   9   1        261.36        288.98         4.96 o                         
  -1   9   1       1071.06       1087.48        35.56 o                         
   1   9   1       4054.14       4339.62       168.83 o                         
   3   9   1       3602.14       4114.25       102.94 o                         
   5   9   1        130.00        122.38         4.96 o                         
   7   9   1        102.64         94.64         6.73 o                         
   9   9   1         24.04         28.14         4.61 o                         
 -10  10   1         29.72         30.99         5.05 o                         
  -8  10   1        116.52        115.23         4.94 o                         
  -6  10   1        179.36        139.03         4.47 o                         
  -4  10   1        578.71        665.49        10.13 o                         
  -2  10   1       1738.99       1786.30        83.85 o                         
   0  10   1        600.78        631.53        11.89 o                         
   2  10   1       3146.07       3514.05        86.51 o                         
   4  10   1        168.64        158.32         5.07 o                         
   6  10   1        212.42        161.46         7.69 o                         
   8  10   1         56.35         57.75         5.14 o                         
  10  10   1         23.06         26.63         6.76 o                         
 -11  11   1          6.63         15.46         5.91 o                         
  -9  11   1        116.01        109.47         5.18 o                         
  -7  11   1        183.93        178.09         5.62 o                         
  -5  11   1        480.01        440.13         9.22 o                         
  -3  11   1       2353.13       2809.38       127.74 o                         
  -1  11   1        428.44        461.77         8.39 o                         
   1  11   1        337.80        332.59         4.90 o                         
   3  11   1        750.40        776.70        14.64 o                         
   5  11   1        429.29        429.53        11.03 o                         
   7  11   1         67.35         64.06         5.61 o                         
   9  11   1        138.72        126.34        10.64 o                         
 -10  12   1         16.25         14.42         3.60 o                         
  -8  12   1        119.78        142.87         5.49 o                         
  -6  12   1        477.04        397.55         9.59 o                         
  -4  12   1        772.53        876.74        13.73 o                         
  -2  12   1       1194.28       1257.00        20.22 o                         
   0  12   1       1610.31       1713.63        76.67 o                         
   2  12   1        321.03        364.19         5.95 o                         
   4  12   1        276.44        284.30         8.81 o                         
   6  12   1        329.19        316.18         9.72 o                         
   8  12   1        196.70        205.72         9.44 o                         
  10  12   1         11.25         15.49         5.49 o                         
  -9  13   1          4.48          2.34         2.00 o                         
  -7  13   1        370.91        279.98         7.08 o                         
  -5  13   1        203.85        183.68         5.21 o                         
  -3  13   1         10.29         13.25         1.50 o                         
  -1  13   1        344.34        381.34         6.55 o                         
   1  13   1        675.34        688.88         9.31 o                         
   3  13   1        413.03        418.03         8.19 o                         
   5  13   1        218.63        185.46         5.96 o                         
   7  13   1        162.79        138.18         7.37 o                         
   9  13   1         16.77         12.66         2.94 o                         
 -10  14   1         20.91         22.62         4.34 o                         
  -8  14   1        166.85        171.76         6.24 o                         
  -6  14   1         36.51         39.98         2.80 o                         
  -4  14   1        304.03        334.15         9.32 o                         
  -2  14   1        537.53        540.68         9.04 o                         
   0  14   1       4916.06       5093.03       247.56 o                         
   2  14   1        206.83        210.79         4.43 o                         
   4  14   1         97.27        100.69         6.68 o                         
   6  14   1        234.47        204.73         7.84 o                         
   8  14   1         90.28         99.35         6.83 o                         
  10  14   1         30.22         29.29         9.98 o                         
  -9  15   1         43.58         40.28         3.81 o                         
  -7  15   1         27.22         28.04         2.33 o                         
  -5  15   1        422.29        342.08        11.66 o                         
  -3  15   1        201.38        223.26         5.35 o                         
  -1  15   1       4753.60       5621.56       239.58 o                         
   1  15   1        889.93       1038.26        14.25 o                         
   3  15   1        236.12        260.68         6.06 o                         
   5  15   1        372.72        334.24        11.07 o                         
   7  15   1        118.16        117.46        10.77 o                         
   9  15   1         10.18         11.23         3.51 o                         
 -10  16   1        120.63        141.61        11.16 o                         
  -8  16   1        257.55        252.66         7.65 o                         
  -6  16   1         11.53          2.27         0.68 o                         
  -4  16   1        221.27        218.81         5.09 o                         
  -2  16   1        471.13        487.70         8.47 o                         
   0  16   1       3484.85       3848.03       166.91 o                         
   2  16   1        478.39        495.99         7.92 o                         
   4  16   1        288.82        258.68         7.60 o                         
   6  16   1        254.90        209.20         9.66 o                         
   8  16   1         26.68         25.99         3.90 o                         
  -9  17   1         21.53         23.91         3.10 o                         
  -7  17   1         66.52         69.69         4.16 o                         
  -5  17   1        118.71        102.41         5.72 o                         
  -3  17   1         87.01         81.09         2.62 o                         
  -1  17   1        907.61       1026.63        16.74 o                         
   1  17   1        610.81        683.86         9.84 o                         
   3  17   1        227.13        220.04         5.36 o                         
   5  17   1         84.24         71.79         4.64 o                         
   7  17   1         81.02         82.81         6.11 o                         
   9  17   1         87.36         77.35         9.53 o                         
 -10  18   1        186.02        197.25        31.94 o                         
  -8  18   1         11.22         15.30         2.13 o                         
  -6  18   1       1336.64       1117.75        19.32 o                         
  -4  18   1        400.76        352.28         7.06 o                         
  -2  18   1        202.06        234.54         4.57 o                         
   0  18   1       4408.34       5383.52       299.89 o                         
   2  18   1        102.78         94.31         2.91 o                         
   4  18   1        439.17        438.03        10.08 o                         
   6  18   1        163.28        126.15         9.05 o                         
   8  18   1         78.09         78.86         8.33 o                         
  -9  19   1         29.59         30.73         4.02 o                         
  -7  19   1          6.73          5.76         1.11 o                         
  -5  19   1        536.47        504.62         9.57 o                         
  -3  19   1        307.96        280.38         5.54 o                         
  -1  19   1       1000.11        993.53        14.87 o                         
   1  19   1        673.99        734.32        10.68 o                         
   3  19   1        707.33        667.91        14.25 o                         
   5  19   1        334.68        267.89         7.64 o                         
   7  19   1         16.04         23.68         2.94 o                         
   9  19   1         67.64         96.34        11.25 o                         
 -10  20   1         71.66         87.54        12.83 o                         
  -8  20   1          1.64          1.30         0.97 o                         
  -6  20   1        176.94        151.40         5.14 o                         
  -4  20   1       1966.29       1887.09        27.92 o                         
  -2  20   1         85.85         84.58         2.80 o                         
   0  20   1       1896.63       2114.07        37.80 o                         
   2  20   1         71.03         67.73         2.84 o                         
   4  20   1        448.87        434.91        11.66 o                         
   6  20   1        489.41        422.25        10.89 o                         
   8  20   1          1.24          0.84         1.46 o                         
  -9  21   1        501.42        498.70        17.70 o                         
  -7  21   1          6.86          7.16         1.46 o                         
  -5  21   1         43.45         26.26         2.86 o                         
  -3  21   1        936.31        886.40        14.56 o                         
  -1  21   1         40.51         61.72         2.44 o                         
   1  21   1         99.55         92.75         2.51 o                         
   3  21   1       1984.46       1905.45        33.28 o                         
   5  21   1        152.25        149.52         6.93 o                         
   7  21   1          6.08          3.20         1.64 o                         
   9  21   1        160.95        154.14        13.74 o                         
 -10  22   1          2.02          0.16         4.79 o                         
  -8  22   1         22.48         23.37         2.66 o                         
  -6  22   1        203.54        177.48         5.78 o                         
  -4  22   1       1059.56       1046.59        18.56 o                         
  -2  22   1         71.05         70.68         3.70 o                         
   0  22   1         22.80         30.92         1.63 o                         
   2  22   1        840.14        776.51        12.89 o                         
   4  22   1       1401.62       1457.10        30.95 o                         
   6  22   1         37.22         39.98         3.55 o                         
   8  22   1          9.93         17.01         3.04 o                         
  -9  23   1        254.37        252.88        15.00 o                         
  -7  23   1         47.20         39.04         2.71 o                         
  -5  23   1        202.48        178.75         7.46 o                         
  -3  23   1       1183.03       1097.20        17.55 o                         
  -1  23   1        193.28        230.32         4.92 o                         
   1  23   1        192.75        183.78         3.80 o                         
   3  23   1        104.17         81.26         3.90 o                         
   5  23   1         29.76         20.81         2.35 o                         
   7  23   1         32.20         33.82         3.62 o                         
   9  23   1        149.55        163.26        12.52 o                         
 -10  24   1         22.89         26.73        15.57 o                         
  -8  24   1         57.98         56.07         5.06 o                         
  -6  24   1         89.98         86.30         4.05 o                         
  -4  24   1        303.51        313.26         9.71 o                         
  -2  24   1       2467.64       2407.64        37.75 o                         
   0  24   1        273.35        246.76         5.16 o                         
   2  24   1        615.96        621.31        11.03 o                         
   4  24   1        184.36        155.59         7.07 o                         
   6  24   1         12.38         12.24         2.06 o                         
   8  24   1        176.34        161.28        16.31 o                         
  -9  25   1         68.18         71.65         9.32 o                         
  -7  25   1        292.31        296.90         8.17 o                         
  -5  25   1        374.52        347.09         8.01 o                         
  -3  25   1       1706.86       1640.31        30.96 o                         
  -1  25   1        475.09        481.21         9.30 o                         
   1  25   1        657.55        641.16        11.14 o                         
   3  25   1        159.19        146.88         4.83 o                         
   5  25   1         13.08         12.58         2.07 o                         
   7  25   1         48.15         59.15         6.48 o                         
   9  25   1         13.01         14.01         3.99 o                         
  -8  26   1        388.64        404.79        17.27 o                         
  -6  26   1        156.72        159.60         5.37 o                         
  -4  26   1        156.02        160.13         5.55 o                         
  -2  26   1        321.49        321.51         6.90 o                         
   0  26   1        352.53        367.70         7.40 o                         
   2  26   1       2309.66       2235.27        38.24 o                         
   4  26   1         60.05         62.14         3.71 o                         
   6  26   1         91.15         95.53         5.33 o                         
   8  26   1        561.64        549.40        30.97 o                         
  -9  27   1         22.83         19.20         7.08 o                         
  -7  27   1         18.00         11.15         2.38 o                         
  -5  27   1        167.98        164.15         5.44 o                         
  -3  27   1         26.10         25.69         2.00 o                         
  -1  27   1         98.03         98.94         3.76 o                         
   1  27   1        422.72        375.95         7.04 o                         
   3  27   1        662.32        626.21        13.53 o                         
   5  27   1        116.28        113.63         5.39 o                         
   7  27   1        134.63        133.39         7.04 o                         
  -8  28   1        174.34        189.21         8.10 o                         
  -6  28   1         87.04         88.76         4.40 o                         
  -4  28   1        208.91        202.22         5.66 o                         
  -2  28   1        169.19        179.98         5.36 o                         
   0  28   1         38.72         33.22         2.40 o                         
   2  28   1        748.11        749.05        13.79 o                         
   4  28   1        208.56        204.97         6.96 o                         
   6  28   1         97.17        102.02         5.90 o                         
   8  28   1         57.95         62.95         7.86 o                         
  -9  29   1        251.10        285.64        48.71 o                         
  -7  29   1         66.24         80.52         5.12 o                         
  -5  29   1         23.78         25.16         2.43 o                         
  -3  29   1       1314.14       1272.22        20.29 o                         
  -1  29   1        338.69        242.74         5.86 o                         
   1  29   1        523.61        433.16         8.60 o                         
   3  29   1        496.57        463.20        10.31 o                         
   5  29   1         12.39         11.68         1.88 o                         
   7  29   1         11.74          7.56         2.21 o                         
  -8  30   1        196.27        223.59        13.41 o                         
  -6  30   1         10.77         12.23         1.76 o                         
  -4  30   1         93.04         89.91         6.17 o                         
  -2  30   1       1589.61       1466.12        23.26 o                         
   0  30   1         63.16         47.38         2.76 o                         
   2  30   1        790.32        725.47        14.70 o                         
   4  30   1         38.28         35.94         2.98 o                         
   6  30   1          7.21          5.69         1.57 o                         
   8  30   1        251.70        275.57        14.76 o                         
  -9  31   1         53.63         59.33        11.13 o                         
  -7  31   1         68.90         68.39         4.95 o                         
  -5  31   1        119.70        121.88         4.95 o                         
  -3  31   1         18.63         19.11         2.51 o                         
  -1  31   1        443.00        401.13        10.15 o                         
   1  31   1        207.28        189.62         6.55 o                         
   3  31   1        251.69        230.30         6.23 o                         
   5  31   1         12.94         20.47         2.39 o                         
   7  31   1         66.93         64.50         5.55 o                         
  -8  32   1         53.73         52.15        23.96 o                         
  -6  32   1        151.24        155.70         6.44 o                         
  -4  32   1        113.83        112.46         4.86 o                         
  -2  32   1         56.59         64.84         4.70 o                         
   0  32   1        484.20        405.05         9.39 o                         
   2  32   1        219.94        207.85         6.27 o                         
   4  32   1         96.10         92.89         4.74 o                         
   6  32   1        132.45        143.91         8.39 o                         
   8  32   1          7.16          6.60         2.81 o                         
  -7  33   1          9.95          7.97         2.10 o                         
  -5  33   1         39.83         39.12         3.19 o                         
  -3  33   1         16.20         16.85         1.67 o                         
  -1  33   1        201.93        172.90         5.08 o                         
   1  33   1        532.79        475.33        10.15 o                         
   3  33   1         61.51         64.07         3.79 o                         
   5  33   1        161.30        158.46         6.39 o                         
   7  33   1         12.57         26.52         7.11 o                         
  -8  34   1         12.09          9.07         6.39 o                         
  -6  34   1        187.72        195.14         8.37 o                         
  -4  34   1        101.95         97.99         5.20 o                         
  -2  34   1        135.39        131.87         4.75 o                         
   0  34   1         79.00         71.37         3.87 o                         
   2  34   1        117.35        117.13         4.44 o                         
   4  34   1         12.95         11.26         2.09 o                         
   6  34   1        217.43        203.89         8.02 o                         
  -7  35   1        178.68        194.92        14.06 o                         
  -5  35   1        159.35        178.09         6.83 o                         
  -3  35   1        189.83        186.45         9.02 o                         
  -1  35   1         25.40         22.31         2.26 o                         
   1  35   1        129.31        130.36         4.41 o                         
   3  35   1         16.45         16.44         1.92 o                         
   5  35   1          6.59          5.19         1.70 o                         
   7  35   1         45.59         50.05         6.67 o                         
  -8  36   1         23.32         39.40        15.57 o                         
  -6  36   1          3.84          5.52         1.76 o                         
  -4  36   1         11.45         14.97         3.27 o                         
  -2  36   1        211.50        198.78         6.03 o                         
   0  36   1         60.69         56.28         3.25 o                         
   2  36   1         28.83         22.28         2.45 o                         
   4  36   1         15.96         22.59         2.55 o                         
   6  36   1         57.16         62.27         7.95 o                         
  -7  37   1          8.84         14.77         4.38 o                         
  -5  37   1         65.76         81.16         5.88 o                         
  -3  37   1        162.71        171.43         6.90 o                         
  -1  37   1         79.18         82.05         4.91 o                         
   1  37   1        106.23        104.65         5.08 o                         
   3  37   1         61.75         61.52         3.63 o                         
   5  37   1         49.90         58.24         4.61 o                         
   7  37   1          3.67          2.31         2.06 o                         
  -6  38   1          3.67          5.90         1.80 o                         
  -4  38   1        156.39        161.06         6.78 o                         
  -2  38   1         13.98         10.37         2.24 o                         
   0  38   1         14.57         15.49         1.82 o                         
   2  38   1          2.70          1.29         0.79 o                         
   4  38   1        188.29        203.03         7.70 o                         
   6  38   1         16.46         15.27         3.71 o                         
  -7  39   1         63.22         82.40        11.26 o                         
  -5  39   1          2.27          1.38         1.42 o                         
  -3  39   1          2.17          0.86         1.06 o                         
  -1  39   1         53.21         61.22         4.38 o                         
   1  39   1         28.65         32.73         2.72 o                         
   3  39   1         39.73         40.18         4.13 o                         
   5  39   1         15.21         13.34         2.42 o                         
  -6  40   1          5.98          3.58         2.59 o                         
  -4  40   1         75.80         71.11         6.14 o                         
  -2  40   1        112.49        125.97         7.63 o                         
   0  40   1          3.30          4.79         1.22 o                         
   2  40   1        249.66        248.56         7.49 o                         
   4  40   1         24.26         26.37         3.27 o                         
   6  40   1         32.77         37.28         5.17 o                         
  -7  41   1         17.40         18.47        11.58 o                         
  -5  41   1         29.07         31.72         3.97 o                         
  -3  41   1          3.40          2.11         1.27 o                         
  -1  41   1         39.99         37.86         4.72 o                         
   1  41   1         14.66         13.25         1.80 o                         
   3  41   1         95.05        101.48         7.80 o                         
   5  41   1          7.41          7.73         2.59 o                         
  -6  42   1          5.71          7.13         3.24 o                         
  -4  42   1         52.98         65.13         6.24 o                         
  -2  42   1          0.12          1.66         1.42 o                         
   0  42   1         18.33         14.46         1.98 o                         
   2  42   1         74.10         88.59         4.86 o                         
   4  42   1         11.15         14.26         3.09 o                         
   6  42   1          0.17          4.48         6.79 o                         
  -5  43   1         25.41         27.49         6.30 o                         
  -3  43   1        344.30        381.53        18.62 o                         
  -1  43   1         15.21         11.44         1.77 o                         
   1  43   1          1.15          3.46         1.53 o                         
   3  43   1        104.41        116.14         6.83 o                         
   5  43   1         50.89         56.97         8.32 o                         
  -6  44   1         18.66         16.28        11.98 o                         
  -4  44   1         55.71         64.30         6.11 o                         
  -2  44   1         41.62         49.20         4.98 o                         
   0  44   1         25.08         27.69         2.93 o                         
   2  44   1         52.05         48.06         3.59 o                         
   4  44   1         18.44         15.30         4.31 o                         
  -5  45   1         48.96         61.37        13.77 o                         
  -3  45   1         47.55         61.32         5.79 o                         
  -1  45   1         17.94         16.21         2.65 o                         
   1  45   1         44.67         51.67         4.28 o                         
   3  45   1        141.48        126.55         8.59 o                         
   5  45   1         56.13         61.50         8.50 o                         
  -4  46   1         12.25         15.30         5.33 o                         
  -2  46   1        225.09        244.33        11.94 o                         
   0  46   1        188.36        201.16         9.36 o                         
   2  46   1        150.31        149.65         8.49 o                         
   4  46   1         12.09         14.34         4.15 o                         
  -5  47   1         14.01         17.35         4.97 o                         
  -3  47   1         29.63         29.96         4.85 o                         
  -1  47   1        113.31        119.23        10.65 o                         
   1  47   1         56.95         56.54         5.42 o                         
   3  47   1         41.82         49.51         8.11 o                         
  -4  48   1          3.82          4.04         3.19 o                         
  -2  48   1         43.96         45.24         5.35 o                         
   0  48   1         72.17         79.53         7.15 o                         
   2  48   1         74.94         83.38        13.66 o                         
  -3  49   1         24.99         31.19         6.48 o                         
  -1  49   1        121.15        138.87        10.07 o                         
   1  49   1        237.93        262.91        20.75 o                         
   3  49   1          7.95         12.74         4.23 o                         
  -2  50   1         15.79         23.21         4.42 o                         
   0  50   1         39.53         40.20         5.85 o                         
   2  50   1          2.10          5.81         3.38 o                         
  -1  51   1        195.85        215.68        17.17 o                         
   1  51   1         22.91         29.38         4.93 o                         
   0  52   1         32.52         41.67         8.61 o                         
 -10   0   2        666.21        713.75        33.34 o                         
  -8   0   2        134.13        130.73         6.54 o                         
  -6   0   2       3455.18       3338.66       168.90 o                         
  -4   0   2        338.39        371.69         9.34 o                         
  -2   0   2        853.89        765.71        25.69 o                         
   2   0   2        265.78        257.60         6.90 o                         
   4   0   2        152.01        146.01         6.34 o                         
   6   0   2        533.26        502.41        16.07 o                         
   8   0   2         28.50         27.81         4.21 o                         
 -11   1   2          5.65          5.59         4.79 o                         
  -9   1   2         63.34         66.14         3.60 o                         
  -7   1   2        316.93        317.47         7.35 o                         
  -5   1   2        473.38        509.63         9.30 o                         
  -3   1   2        174.98        179.70         3.52 o                         
  -1   1   2      17124.37      16829.54       403.87 o                         
   1   1   2        138.26        164.51         3.25 o                         
   3   1   2          6.09          5.98         0.87 o                         
   5   1   2        953.82        929.01        17.26 o                         
   7   1   2         42.90         38.83         3.89 o                         
   9   1   2        109.17        135.07        11.70 o                         
 -10   2   2         17.00         16.95         3.81 o                         
  -8   2   2        118.79        114.89         4.42 o                         
  -6   2   2        492.38        460.49         9.87 o                         
  -4   2   2        879.50       1024.10        15.25 o                         
  -2   2   2       2226.85       2254.09        56.86 o                         
   0   2   2      44693.11      44613.88      1821.44 o                         
   2   2   2        299.85        308.38         6.45 o                         
   4   2   2        734.28        752.91        13.97 o                         
   6   2   2        731.39        738.45        14.88 o                         
   8   2   2          2.40          2.54         1.48 o                         
 -11   3   2         37.29         31.87         5.91 o                         
  -9   3   2         15.10         14.62         2.43 o                         
  -7   3   2        682.07        642.85        12.42 o                         
  -5   3   2       1523.25       1431.17        21.17 o                         
  -3   3   2        849.48        820.82        12.87 o                         
  -1   3   2      47549.55      46689.55      1013.43 o                         
   1   3   2       1494.35       1559.27        32.41 o                         
   3   3   2        689.58        746.18        13.07 o                         
   5   3   2          6.12          6.12         1.22 o                         
   7   3   2         57.38         58.94         3.84 o                         
   9   3   2         41.59         51.19         7.09 o                         
 -10   4   2         86.30         96.16        10.19 o                         
  -8   4   2         33.34         39.69         2.62 o                         
  -6   4   2       1432.74       1428.25        29.48 o                         
  -4   4   2        460.61        473.30         8.47 o                         
  -2   4   2       3529.30       3450.85       131.37 o                         
   0   4   2        421.24        443.75         7.27 o                         
   2   4   2        147.03        142.08         4.41 o                         
   4   4   2        679.93        715.03        13.27 o                         
   6   4   2        785.62        759.81        15.28 o                         
   8   4   2         23.70         21.56         3.12 o                         
 -11   5   2         30.38         24.63         5.34 o                         
  -9   5   2        229.11        221.12         6.92 o                         
  -7   5   2        800.09        772.05        15.09 o                         
  -5   5   2       1015.82       1013.12        16.38 o                         
  -3   5   2        493.52        461.23         7.65 o                         
  -1   5   2      11712.23      11853.88       295.65 o                         
   1   5   2       3017.87       3058.60        66.27 o                         
   3   5   2        882.59        979.75        15.66 o                         
   5   5   2       1777.73       1797.78        30.36 o                         
   7   5   2         55.59         58.79         4.15 o                         
   9   5   2         52.54         55.83         7.67 o                         
 -10   6   2          8.70         11.44         2.27 o                         
  -8   6   2         14.85         18.60         2.05 o                         
  -6   6   2        632.61        635.99        12.04 o                         
  -4   6   2       2908.63       3121.67        78.35 o                         
  -2   6   2        120.18        136.78         3.18 o                         
   0   6   2        243.34        241.63         5.10 o                         
   2   6   2       1354.53       1378.75        21.26 o                         
   4   6   2         98.89         94.52         3.16 o                         
   6   6   2         23.41         26.54         3.09 o                         
   8   6   2        111.59        108.61         7.31 o                         
 -11   7   2          1.63          2.86         2.69 o                         
  -9   7   2          7.01          5.59         1.35 o                         
  -7   7   2        267.37        256.17         8.70 o                         
  -5   7   2        252.74        217.98         4.95 o                         
  -3   7   2       6332.65       6382.54       271.52 o                         
  -1   7   2       2598.90       2678.86        80.50 o                         
   1   7   2        270.03        322.92         5.45 o                         
   3   7   2        369.14        335.06         6.51 o                         
   5   7   2        149.94        139.25         4.53 o                         
   7   7   2         30.42         27.81         3.13 o                         
   9   7   2          3.83          5.51         5.34 o                         
 -10   8   2         34.60         48.58         4.49 o                         
  -8   8   2         14.43         11.03         1.74 o                         
  -6   8   2        712.04        656.19        12.16 o                         
  -4   8   2        325.24        392.02         6.92 o                         
  -2   8   2       1285.08       1309.22        22.27 o                         
   0   8   2        410.67        473.21         8.74 o                         
   2   8   2       5419.90       5649.17       202.04 o                         
   4   8   2         33.63         30.82         1.96 o                         
   6   8   2         51.76         54.27         3.55 o                         
   8   8   2         95.78         96.79         6.38 o                         
 -11   9   2          6.65          9.19         3.19 o                         
  -9   9   2         44.46         47.82         4.56 o                         
  -7   9   2         35.99         42.50         4.05 o                         
  -5   9   2        273.43        251.24         5.19 o                         
  -3   9   2       3040.00       3392.37       103.30 o                         
  -1   9   2        222.62        238.41         5.10 o                         
   1   9   2        568.91        646.41        10.00 o                         
   3   9   2       1514.59       1630.27        24.62 o                         
   5   9   2        189.71        171.01         4.74 o                         
   7   9   2          4.74          2.76         1.93 o                         
   9   9   2          1.49         -1.43         3.59 o                         
 -10  10   2         15.92         15.86         2.92 o                         
  -8  10   2        141.82        147.93         5.52 o                         
  -6  10   2         74.79         58.09         4.38 o                         
  -4  10   2        108.75         99.18         2.86 o                         
  -2  10   2       2769.00       2890.19        73.88 o                         
   0  10   2       2249.11       2365.12        59.47 o                         
   2  10   2        274.00        294.97         5.28 o                         
   4  10   2          2.89          3.90         0.80 o                         
   6  10   2         67.20         57.28         5.18 o                         
   8  10   2        140.61        142.85         8.27 o                         
 -11  11   2         36.28         56.59         7.88 o                         
  -9  11   2        282.46        271.32         9.40 o                         
  -7  11   2        472.43        349.25         7.72 o                         
  -5  11   2          8.04         11.85         1.32 o                         
  -3  11   2       2689.57       2837.68        92.17 o                         
  -1  11   2        811.11        772.50        12.97 o                         
   1  11   2       1348.56       1511.79        26.02 o                         
   3  11   2        217.98        237.62         5.28 o                         
   5  11   2        393.35        352.61        10.06 o                         
   7  11   2         24.29         18.89         3.65 o                         
   9  11   2          5.22          1.68         5.10 o                         
 -10  12   2         17.79         20.10         3.44 o                         
  -8  12   2        167.25        156.89         5.32 o                         
  -6  12   2        448.73        357.41         7.52 o                         
  -4  12   2         49.22         72.18         3.04 o                         
  -2  12   2         12.18         12.21         1.66 o                         
   0  12   2       2050.84       2092.27        53.15 o                         
   2  12   2        925.52        949.46        12.98 o                         
   4  12   2         36.77         30.30         2.28 o                         
   6  12   2         91.57         74.85         5.21 o                         
   8  12   2         63.48         63.95         5.52 o                         
 -11  13   2         22.27         19.17         4.63 o                         
  -9  13   2         41.01         47.64         3.50 o                         
  -7  13   2        120.57        120.26         5.89 o                         
  -5  13   2         31.62         35.78         2.11 o                         
  -3  13   2        314.00        304.42         6.50 o                         
  -1  13   2       2218.48       2412.32       111.80 o                         
   1  13   2        178.37        173.27         3.31 o                         
   3  13   2        117.83        133.59         3.53 o                         
   5  13   2         52.66         48.77         3.33 o                         
   7  13   2        159.94        151.49         8.09 o                         
   9  13   2         46.86         59.92        12.60 o                         
 -10  14   2        160.88        188.48        10.19 o                         
  -8  14   2        177.91        176.44         6.80 o                         
  -6  14   2        365.55        304.27         6.81 o                         
  -4  14   2        180.27        247.12         4.98 o                         
  -2  14   2        355.90        338.89         6.87 o                         
   0  14   2        373.02        414.89         7.08 o                         
   2  14   2        686.16        675.54        10.67 o                         
   4  14   2         10.89          5.83         1.06 o                         
   6  14   2         77.36         97.27         6.70 o                         
   8  14   2         73.91         59.89         9.05 o                         
 -11  15   2          9.30         20.49         6.33 o                         
  -9  15   2        173.92        188.11         6.95 o                         
  -7  15   2         97.75        106.57         5.11 o                         
  -5  15   2         53.52         55.16         2.74 o                         
  -3  15   2       2297.79       2331.12        52.89 o                         
  -1  15   2        289.04        300.81         5.32 o                         
   1  15   2        174.85        172.07         3.09 o                         
   3  15   2        249.36        238.18         5.22 o                         
   5  15   2        457.15        418.34        10.28 o                         
   7  15   2         61.46         55.07         5.04 o                         
   9  15   2        173.73        176.96        16.10 o                         
 -10  16   2        194.49        205.23        13.23 o                         
  -8  16   2         20.20         18.05         2.26 o                         
  -6  16   2        310.98        249.82         6.73 o                         
  -4  16   2        301.89        266.01         5.54 o                         
  -2  16   2        173.67        166.51         4.42 o                         
   0  16   2        420.60        502.76         8.55 o                         
   2  16   2        192.57        197.57         4.49 o                         
   4  16   2         36.17         30.94         2.61 o                         
   6  16   2        105.88         94.39         5.99 o                         
   8  16   2         74.49         71.78         6.22 o                         
  -9  17   2          4.17          3.83         1.47 o                         
  -7  17   2        136.18        113.48         5.47 o                         
  -5  17   2         42.33         27.42         1.90 o                         
  -3  17   2         12.55         11.08         1.31 o                         
  -1  17   2       1873.52       1935.39        39.33 o                         
   1  17   2        585.11        688.27         9.38 o                         
   3  17   2        285.37        278.54         6.94 o                         
   5  17   2        271.49        236.95         6.82 o                         
   7  17   2         64.22         60.04         4.67 o                         
   9  17   2         26.66         28.24         5.67 o                         
 -10  18   2         25.84         26.91         4.98 o                         
  -8  18   2         51.38         54.39         3.77 o                         
  -6  18   2         10.10         14.56         1.90 o                         
  -4  18   2        897.36        861.32        14.61 o                         
  -2  18   2         71.69         72.50         3.28 o                         
   0  18   2        945.29        925.90        13.82 o                         
   2  18   2          9.59         11.24         1.16 o                         
   4  18   2         73.61         79.62         7.17 o                         
   6  18   2         37.83         37.48         3.35 o                         
   8  18   2         53.32         68.20         6.01 o                         
  -9  19   2         15.48         19.26         2.29 o                         
  -7  19   2        186.91        164.05         5.88 o                         
  -5  19   2        265.32        253.69         6.88 o                         
  -3  19   2        483.19        456.36         9.09 o                         
  -1  19   2        431.44        465.66         8.09 o                         
   1  19   2         25.09         20.79         1.20 o                         
   3  19   2        211.51        209.79         5.46 o                         
   5  19   2        322.59        270.25         7.80 o                         
   7  19   2          8.48          8.26         1.97 o                         
   9  19   2         44.13         48.65         7.28 o                         
 -10  20   2        252.94        274.26        19.71 o                         
  -8  20   2         70.26         69.96         4.44 o                         
  -6  20   2         46.65         34.50         3.36 o                         
  -4  20   2        116.19        125.61         3.87 o                         
  -2  20   2         80.56         94.91         3.26 o                         
   0  20   2         25.47         28.14         1.52 o                         
   2  20   2       1181.66       1171.79        19.51 o                         
   4  20   2        898.14        857.42        18.47 o                         
   6  20   2        167.85        161.17         6.16 o                         
   8  20   2         93.95        107.11         7.66 o                         
  -9  21   2         71.07         78.50         7.64 o                         
  -7  21   2         57.67         50.31         3.45 o                         
  -5  21   2        643.60        564.23        16.06 o                         
  -3  21   2        178.31        168.38         4.57 o                         
  -1  21   2          1.58          3.40         0.61 o                         
   1  21   2        324.91        333.07         6.12 o                         
   3  21   2        682.79        668.79        13.15 o                         
   5  21   2         25.14         23.76         2.44 o                         
   7  21   2          7.32          5.58         1.74 o                         
 -10  22   2        136.34        153.22        17.42 o                         
  -8  22   2         24.90         23.48         2.72 o                         
  -6  22   2         28.13         35.48         2.55 o                         
  -4  22   2       5104.21       4983.49       190.85 o                         
  -2  22   2       2092.80       2107.29        35.35 o                         
   0  22   2        876.17        900.38        13.56 o                         
   2  22   2       1320.32       1342.67        23.69 o                         
   4  22   2         43.58         54.13         3.47 o                         
   6  22   2         31.30         28.40         2.80 o                         
   8  22   2         15.66         14.57         4.17 o                         
  -9  23   2        137.40        141.02         7.61 o                         
  -7  23   2         70.61         71.27         3.99 o                         
  -5  23   2         88.24         70.48         3.62 o                         
  -3  23   2        382.68        357.58         7.75 o                         
  -1  23   2       1148.55       1234.03        18.91 o                         
   1  23   2        574.60        541.58         8.90 o                         
   3  23   2       1794.29       1777.89        31.07 o                         
   5  23   2         50.87         45.27         3.82 o                         
   7  23   2         59.38         67.67         7.33 o                         
 -10  24   2         16.53          4.59         7.99 o                         
  -8  24   2        218.77        208.48         9.36 o                         
  -6  24   2         83.35         83.59         3.98 o                         
  -4  24   2        418.76        425.91         8.35 o                         
  -2  24   2         29.68         27.24         2.03 o                         
   0  24   2        419.38        426.09         7.38 o                         
   2  24   2       2598.67       2620.74        44.11 o                         
   4  24   2        709.42        665.29        14.01 o                         
   6  24   2          6.57          5.54         1.55 o                         
   8  24   2        104.72         87.62        10.90 o                         
  -9  25   2        351.29        394.82        15.11 o                         
  -7  25   2        146.09        137.84         5.92 o                         
  -5  25   2        254.67        246.48         7.42 o                         
  -3  25   2       4645.52       4619.48        81.60 o                         
  -1  25   2         60.61         64.18         2.80 o                         
   1  25   2         91.42         83.64         3.11 o                         
   3  25   2        568.03        533.08        10.08 o                         
   5  25   2          6.56          5.83         1.81 o                         
   7  25   2        110.86        118.22         8.15 o                         
 -10  26   2         28.23         34.30         8.39 o                         
  -8  26   2          6.07          5.92         1.68 o                         
  -6  26   2         43.75         32.51         2.66 o                         
  -4  26   2        256.37        234.46         5.67 o                         
  -2  26   2       1412.73       1327.96        25.20 o                         
   0  26   2        196.75        188.02         4.38 o                         
   2  26   2        359.84        352.76         8.04 o                         
   4  26   2         20.91         21.86         3.14 o                         
   6  26   2         86.20        102.79         5.47 o                         
   8  26   2        170.30        177.93        12.90 o                         
  -9  27   2        191.48        213.21        13.39 o                         
  -7  27   2         99.42        107.35         5.78 o                         
  -5  27   2        240.26        217.42         6.11 o                         
  -3  27   2        572.00        577.37        10.67 o                         
  -1  27   2        218.29        181.64         4.54 o                         
   1  27   2        710.64        709.58        11.61 o                         
   3  27   2       1108.27       1081.19        19.37 o                         
   5  27   2         44.56         41.44         3.32 o                         
   7  27   2          9.44         11.73         2.89 o                         
  -8  28   2        320.03        347.54        10.17 o                         
  -6  28   2        156.53        167.31         5.86 o                         
  -4  28   2        292.80        280.29         6.53 o                         
  -2  28   2        422.77        392.70         9.64 o                         
   0  28   2        155.95        126.46         3.78 o                         
   2  28   2        545.05        547.31        10.93 o                         
   4  28   2        318.77        299.04         7.78 o                         
   6  28   2         36.81         42.86         3.64 o                         
   8  28   2         31.72         33.98         5.61 o                         
  -9  29   2         10.69         18.06         4.44 o                         
  -7  29   2          2.23          1.05         1.13 o                         
  -5  29   2        233.64        224.35         8.09 o                         
  -3  29   2        535.56        528.62        10.14 o                         
  -1  29   2        180.03        145.97         4.70 o                         
   1  29   2         12.67         12.47         1.96 o                         
   3  29   2        408.56        415.93         9.23 o                         
   5  29   2         43.77         47.23         4.35 o                         
   7  29   2        280.43        291.76        33.32 o                         
  -8  30   2         80.13         87.81         5.43 o                         
  -6  30   2         21.53         29.32         2.99 o                         
  -4  30   2        255.90        244.05         6.08 o                         
  -2  30   2         35.82         45.14         4.12 o                         
   0  30   2         84.95         68.12         3.02 o                         
   2  30   2        747.29        713.99        14.69 o                         
   4  30   2         25.88         30.19         2.60 o                         
   6  30   2         10.92         13.60         2.35 o                         
  -9  31   2         92.86        124.75        18.77 o                         
  -7  31   2        233.58        245.61         9.85 o                         
  -5  31   2         87.57        100.07         5.33 o                         
  -3  31   2        122.67        124.61         4.80 o                         
  -1  31   2        105.91        104.77         3.98 o                         
   1  31   2         49.22         40.85         2.51 o                         
   3  31   2        130.65        143.94         5.51 o                         
   5  31   2         82.43         85.45         6.89 o                         
   7  31   2         32.08         42.59         7.50 o                         
  -8  32   2         69.94         81.93         6.37 o                         
  -6  32   2         72.28         72.05         4.81 o                         
  -4  32   2         61.43         54.53         4.00 o                         
  -2  32   2        271.21        214.00         6.16 o                         
   0  32   2         96.26         87.61         4.06 o                         
   2  32   2         12.31         12.93         1.62 o                         
   4  32   2          6.78          5.90         1.30 o                         
   6  32   2         45.45         41.25         5.26 o                         
  -9  33   2          2.57          7.99         7.59 o                         
  -7  33   2         25.59         36.66         3.39 o                         
  -5  33   2        227.72        243.16         7.84 o                         
  -3  33   2        130.34        131.84         5.16 o                         
  -1  33   2        228.02        157.43         6.79 o                         
   1  33   2        217.81        207.25         5.47 o                         
   3  33   2         15.89         13.54         1.75 o                         
   5  33   2         19.39         23.01         2.84 o                         
   7  33   2         39.29         39.25         5.80 o                         
  -8  34   2          6.33          7.79         2.44 o                         
  -6  34   2         42.14         46.92         3.84 o                         
  -4  34   2         18.77         16.55         1.96 o                         
  -2  34   2        162.72        158.15         5.37 o                         
   0  34   2        445.07        383.34         7.67 o                         
   2  34   2        198.94        192.98         6.26 o                         
   4  34   2        141.47        155.34         6.26 o                         
   6  34   2         69.68         77.26         5.96 o                         
  -7  35   2         38.57         33.12         3.77 o                         
  -5  35   2        221.47        217.44         7.01 o                         
  -3  35   2         44.05         43.74         3.02 o                         
  -1  35   2         11.54         13.92         1.69 o                         
   1  35   2         82.73         82.41         3.74 o                         
   3  35   2         75.10         81.77         4.49 o                         
   5  35   2         78.97         84.38         6.77 o                         
   7  35   2         20.51         10.09         4.88 o                         
  -8  36   2         28.97         28.12         5.54 o                         
  -6  36   2        373.12        391.37        10.84 o                         
  -4  36   2        478.87        481.35        11.05 o                         
  -2  36   2        121.65        134.21         5.67 o                         
   0  36   2        313.33        260.03         7.10 o                         
   2  36   2        280.12        259.77         7.16 o                         
   4  36   2        271.02        275.59         9.13 o                         
   6  36   2         63.07         61.86        11.22 o                         
  -7  37   2         59.27         60.04         7.49 o                         
  -5  37   2        225.02        232.51         8.15 o                         
  -3  37   2        160.45        155.28         5.51 o                         
  -1  37   2         66.94         55.27         3.35 o                         
   1  37   2         32.25         29.59         2.43 o                         
   3  37   2        204.44        228.16         7.20 o                         
   5  37   2        113.82        117.07         6.79 o                         
  -8  38   2         22.04         25.53         9.00 o                         
  -6  38   2         11.08          8.50         1.91 o                         
  -4  38   2        226.97        242.54         7.95 o                         
  -2  38   2          8.01         12.46         1.60 o                         
   0  38   2        168.21        139.83         5.12 o                         
   2  38   2         29.16         37.96         2.94 o                         
   4  38   2         86.87         80.13         7.13 o                         
   6  38   2          8.50          6.25         2.69 o                         
  -7  39   2          0.35          2.15         1.91 o                         
  -5  39   2         16.18         13.79         2.30 o                         
  -3  39   2          4.02          5.24         1.38 o                         
  -1  39   2         71.81         61.94         3.92 o                         
   1  39   2         39.85         48.62         3.30 o                         
   3  39   2         27.86         30.30         3.21 o                         
   5  39   2          3.48          2.80         2.02 o                         
  -6  40   2         44.18         51.06         6.45 o                         
  -4  40   2          6.60          4.58         1.48 o                         
  -2  40   2          5.16          5.64         1.41 o                         
   0  40   2        105.53        104.87         4.80 o                         
   2  40   2          8.98         10.19         1.90 o                         
   4  40   2          0.87          0.14         1.18 o                         
  -7  41   2         40.30         53.99         8.62 o                         
  -5  41   2         30.45         34.66         4.55 o                         
  -3  41   2         13.13         18.03         2.57 o                         
  -1  41   2         31.87         39.71         3.34 o                         
   1  41   2          7.65         11.70         1.88 o                         
   3  41   2         25.95         24.32         2.73 o                         
   5  41   2         10.12          9.61         2.63 o                         
  -6  42   2          9.62          9.62         3.34 o                         
  -4  42   2          0.94          1.54         1.91 o                         
  -2  42   2        109.05        114.84         5.57 o                         
   0  42   2         15.90         18.91         2.20 o                         
   2  42   2          2.81          4.12         1.40 o                         
   4  42   2         17.60         23.65         4.88 o                         
  -5  43   2         22.50         23.56         4.13 o                         
  -3  43   2         66.15         75.81         5.98 o                         
  -1  43   2          9.15         10.06         2.14 o                         
   1  43   2        103.80        120.73         6.59 o                         
   3  43   2         21.47         21.89         3.07 o                         
   5  43   2         21.43         17.65         6.61 o                         
  -6  44   2         22.28         24.05         6.06 o                         
  -4  44   2         61.55         79.66         7.38 o                         
  -2  44   2         91.67        104.58         6.30 o                         
   0  44   2        133.74        141.82         7.81 o                         
   2  44   2         68.36         73.92         4.68 o                         
   4  44   2          6.21         12.11         3.85 o                         
  -5  45   2          9.15         10.67         3.22 o                         
  -3  45   2         89.85         93.45         8.26 o                         
  -1  45   2        164.37        177.23         7.45 o                         
   1  45   2         39.92         39.90         3.43 o                         
   3  45   2         73.76         67.98         8.00 o                         
  -4  46   2         48.11         58.68         9.57 o                         
  -2  46   2         60.00         60.35         5.71 o                         
   0  46   2         78.77         73.26         5.00 o                         
   2  46   2        103.55         86.54         9.29 o                         
  -5  47   2         38.84         35.31        11.58 o                         
  -3  47   2         22.38         31.40         4.88 o                         
  -1  47   2        337.09        348.18        19.17 o                         
   1  47   2        230.16        240.33        15.44 o                         
   3  47   2         66.06         75.69         8.93 o                         
  -4  48   2        129.19        163.39        11.53 o                         
  -2  48   2         70.97         84.41        11.30 o                         
   0  48   2         24.88         25.82        10.29 o                         
   2  48   2         22.77         19.21         4.56 o                         
  -3  49   2         19.92         21.37         4.28 o                         
  -1  49   2        245.52        313.35        14.13 o                         
   1  49   2         41.11         34.54         6.07 o                         
  -2  50   2         17.31         19.80         4.49 o                         
   0  50   2        200.07        220.12        14.53 o                         
  -1  51   2          4.97          9.17         3.15 o                         
 -11   1   3        128.13        136.57        16.26 o                         
  -9   1   3         48.00         47.72         3.39 o                         
  -7   1   3        887.03        853.70        15.00 o                         
  -5   1   3        947.39       1033.68        16.79 o                         
  -3   1   3        365.41        357.28         6.56 o                         
  -1   1   3       1108.18       1224.23        23.79 o                         
   1   1   3         56.51         53.06         1.86 o                         
   3   1   3        235.75        248.84         6.82 o                         
   5   1   3       1293.64       1312.80        25.11 o                         
   7   1   3         16.18         17.85         2.34 o                         
   9   1   3          7.64         11.35         5.50 o                         
 -10   2   3         70.50         71.85         4.33 o                         
  -8   2   3         16.73         20.22         2.20 o                         
  -6   2   3       1140.39       1054.99        16.74 o                         
  -4   2   3       1743.63       1840.51        29.56 o                         
  -2   2   3        832.58        786.49        12.67 o                         
   0   2   3       1560.17       1645.76        28.52 o                         
   2   2   3        498.81        545.35        10.76 o                         
   4   2   3        388.70        374.07         8.24 o                         
   6   2   3        447.80        425.53        10.20 o                         
   8   2   3         22.29         18.50         3.84 o                         
 -11   3   3        108.37        121.89        11.41 o                         
  -9   3   3         41.00         47.56         3.39 o                         
  -7   3   3        968.55        927.64        20.86 o                         
  -5   3   3        419.43        424.41         8.12 o                         
  -3   3   3         26.06         34.76         1.70 o                         
  -1   3   3       1240.22       1248.32        32.27 o                         
   1   3   3         45.69         39.32         1.44 o                         
   3   3   3        122.93        118.33         4.14 o                         
   5   3   3        750.32        760.19        15.71 o                         
   7   3   3         17.23         20.16         2.38 o                         
   9   3   3         25.09         28.31         7.26 o                         
 -10   4   3         65.42         66.29         4.32 o                         
  -8   4   3         62.08         62.40         4.03 o                         
  -6   4   3        706.61        677.65        12.23 o                         
  -4   4   3       1768.38       1961.77        31.36 o                         
  -2   4   3        310.82        354.13         7.01 o                         
   0   4   3        444.75        416.86         8.80 o                         
   2   4   3        129.61        142.73         3.99 o                         
   4   4   3        545.15        514.48        13.82 o                         
   6   4   3        406.07        396.37         9.57 o                         
   8   4   3         27.46         36.61         4.72 o                         
 -11   5   3          2.50          5.13         2.32 o                         
  -9   5   3         12.07         11.81         1.67 o                         
  -7   5   3       1652.97       1645.67        26.39 o                         
  -5   5   3        568.18        598.84        13.46 o                         
  -3   5   3        713.74        747.96        11.70 o                         
  -1   5   3        882.52        888.71        16.04 o                         
   1   5   3        414.10        444.53         7.23 o                         
   3   5   3        717.14        774.04        14.12 o                         
   5   5   3        434.71        438.55        10.41 o                         
   7   5   3          4.72          4.80         1.49 o                         
   9   5   3         35.39         26.23        10.38 o                         
 -10   6   3          4.29          4.58         1.29 o                         
  -8   6   3          1.70          2.86         1.07 o                         
  -6   6   3       1109.85       1022.42        17.10 o                         
  -4   6   3        551.67        577.66        10.81 o                         
  -2   6   3       1180.72       1311.40        22.61 o                         
   0   6   3        309.41        308.32         5.37 o                         
   2   6   3       1809.27       2043.47        33.03 o                         
   4   6   3        386.82        368.75         7.63 o                         
   6   6   3        120.98        113.70         5.32 o                         
   8   6   3         17.97         18.67         3.51 o                         
 -11   7   3         25.45         32.79         5.37 o                         
  -9   7   3        408.00        429.09        11.40 o                         
  -7   7   3        650.41        588.35        13.16 o                         
  -5   7   3         96.83        116.21         4.03 o                         
  -3   7   3       2402.38       2528.98        50.92 o                         
  -1   7   3        281.84        282.85         5.27 o                         
   1   7   3        419.44        450.50         7.59 o                         
   3   7   3         16.85         17.01         1.63 o                         
   5   7   3        253.35        239.95         7.53 o                         
   7   7   3         37.62         48.49         5.33 o                         
   9   7   3          8.78         14.60         5.59 o                         
 -10   8   3          3.58          2.36         1.50 o                         
  -8   8   3        131.65        130.58         6.87 o                         
  -6   8   3        510.98        485.21         9.50 o                         
  -4   8   3        643.15        707.96        11.44 o                         
  -2   8   3       1628.84       1740.62        40.34 o                         
   0   8   3        145.47        132.23         3.14 o                         
   2   8   3        874.34        899.19        14.43 o                         
   4   8   3        134.28        124.95         4.66 o                         
   6   8   3        136.02        130.59         6.59 o                         
   8   8   3         86.49         80.46         9.23 o                         
 -11   9   3          4.91          4.07         2.58 o                         
  -9   9   3        127.28        118.28         5.37 o                         
  -7   9   3          0.33         -0.07         0.74 o                         
  -5   9   3         12.48         10.31         1.16 o                         
  -3   9   3        249.77        317.04         7.44 o                         
  -1   9   3       1204.49       1201.27        19.66 o                         
   1   9   3        199.03        211.01         4.56 o                         
   3   9   3        880.83        987.03        17.34 o                         
   5   9   3         42.52         43.38         3.04 o                         
   7   9   3         13.95         12.96         2.23 o                         
   9   9   3          3.39          3.59         4.19 o                         
 -10  10   3          7.92          9.90         2.87 o                         
  -8  10   3         28.59         21.12         2.19 o                         
  -6  10   3        126.20        117.70         3.96 o                         
  -4  10   3        722.52        824.69        12.95 o                         
  -2  10   3       1698.27       1715.39        35.83 o                         
   0  10   3        157.75        159.40         3.55 o                         
   2  10   3        729.58        786.34        12.34 o                         
   4  10   3        232.61        237.53         6.50 o                         
   6  10   3        109.52         93.70         4.61 o                         
   8  10   3        149.13        140.87        14.50 o                         
 -11  11   3         11.04         11.98         5.08 o                         
  -9  11   3        125.33        121.50         6.13 o                         
  -7  11   3        692.01        662.60        14.18 o                         
  -5  11   3         52.55         44.57         2.45 o                         
  -3  11   3       2783.91       2949.43        66.76 o                         
  -1  11   3        685.83        722.33        11.19 o                         
   1  11   3        589.28        608.68         9.60 o                         
   3  11   3         79.51        100.01         3.39 o                         
   5  11   3        717.30        703.60        16.66 o                         
   7  11   3         65.49         63.83         5.32 o                         
 -10  12   3         40.36         42.62         4.14 o                         
  -8  12   3         68.35         66.55         3.93 o                         
  -6  12   3        471.07        450.28         9.31 o                         
  -4  12   3        534.86        546.27         9.67 o                         
  -2  12   3         19.88         15.56         2.91 o                         
   0  12   3        200.83        218.95         4.69 o                         
   2  12   3        708.57        778.61        11.24 o                         
   4  12   3        142.76        139.79         4.42 o                         
   6  12   3         80.67         87.25         5.58 o                         
   8  12   3          0.57          5.50         2.94 o                         
 -11  13   3          4.85          4.63         2.58 o                         
  -9  13   3        349.97        354.88         9.20 o                         
  -7  13   3        177.09        143.31         5.12 o                         
  -5  13   3        113.40        101.25         3.56 o                         
  -3  13   3         85.13         84.45         3.40 o                         
  -1  13   3       3035.17       3142.16       137.36 o                         
   1  13   3        445.68        450.22         8.21 o                         
   3  13   3        105.11        100.73         3.26 o                         
   5  13   3        145.95        139.48         5.77 o                         
   7  13   3        102.38        103.54         7.61 o                         
 -10  14   3         29.12         31.36         4.67 o                         
  -8  14   3         37.26         44.71         3.23 o                         
  -6  14   3        126.20        119.60         4.79 o                         
  -4  14   3        229.70        252.27         5.25 o                         
  -2  14   3         11.32          8.71         0.94 o                         
   0  14   3        990.01       1034.17        14.57 o                         
   2  14   3        552.32        523.20         8.45 o                         
   4  14   3        126.03        122.66         4.57 o                         
   6  14   3         79.38         66.29         4.94 o                         
   8  14   3         88.89         89.47         9.83 o                         
 -11  15   3         82.38         85.49         7.64 o                         
  -9  15   3         14.16         11.92         2.57 o                         
  -7  15   3        280.92        217.62         5.94 o                         
  -5  15   3        287.13        251.10         7.19 o                         
  -3  15   3         53.41         50.28         2.57 o                         
  -1  15   3       2976.75       3400.44       104.47 o                         
   1  15   3         28.82         29.84         2.19 o                         
   3  15   3         22.63         32.13         2.11 o                         
   5  15   3         77.20         63.06         4.78 o                         
   7  15   3        132.99        134.63         8.07 o                         
 -10  16   3         64.46         72.93         6.41 o                         
  -8  16   3        223.12        212.28         6.08 o                         
  -6  16   3          2.55          0.39         0.72 o                         
  -4  16   3        104.98        118.94         3.60 o                         
  -2  16   3        121.30        114.03         4.95 o                         
   0  16   3       2520.74       2719.18        82.51 o                         
   2  16   3        233.55        208.34         4.87 o                         
   4  16   3         77.51         76.12         3.83 o                         
   6  16   3          3.95          3.06         1.68 o                         
   8  16   3         35.71         35.39         5.30 o                         
 -11  17   3         25.41         22.90         4.43 o                         
  -9  17   3          7.02          6.44         1.94 o                         
  -7  17   3         82.68         77.25         3.80 o                         
  -5  17   3         67.65         76.51         3.59 o                         
  -3  17   3        207.62        197.02         5.64 o                         
  -1  17   3        789.44        908.16        14.41 o                         
   1  17   3         87.21         97.42         2.58 o                         
   3  17   3         54.52         53.94         2.55 o                         
   5  17   3        312.25        283.74         7.58 o                         
   7  17   3          6.13          9.63         2.42 o                         
 -10  18   3        345.52        343.99        12.79 o                         
  -8  18   3         78.89         91.10         4.99 o                         
  -6  18   3       1216.42       1032.38        18.63 o                         
  -4  18   3         10.40         11.56         1.29 o                         
  -2  18   3         58.57         93.40         3.20 o                         
   0  18   3         66.10         75.26         2.31 o                         
   2  18   3        311.40        297.24         6.34 o                         
   4  18   3         36.99         38.45         2.88 o                         
   6  18   3         11.90         13.09         2.39 o                         
   8  18   3          7.99          5.77         3.26 o                         
 -11  19   3         23.35         26.35        11.98 o                         
  -9  19   3        142.34        143.56         8.44 o                         
  -7  19   3         71.83         72.63         4.58 o                         
  -5  19   3        172.26        175.13         4.85 o                         
  -3  19   3         70.48         62.97         3.52 o                         
  -1  19   3         68.06         75.15         2.47 o                         
   1  19   3        240.50        230.54         4.60 o                         
   3  19   3        722.11        745.11        13.79 o                         
   5  19   3        143.94        135.83         5.77 o                         
   7  19   3         15.87         13.63         2.62 o                         
 -10  20   3        136.83        163.66        12.78 o                         
  -8  20   3         13.61         15.60         2.19 o                         
  -6  20   3         71.82         70.28         3.38 o                         
  -4  20   3       2673.44       2639.98        39.98 o                         
  -2  20   3        340.32        372.32         7.94 o                         
   0  20   3        770.77        800.02        12.82 o                         
   2  20   3         67.86         72.15         2.88 o                         
   4  20   3        111.68        107.76         5.36 o                         
   6  20   3         21.98         17.35         3.15 o                         
   8  20   3         86.70         88.53        11.41 o                         
  -9  21   3         64.15         70.06         7.77 o                         
  -7  21   3        273.11        222.76         7.19 o                         
  -5  21   3       1057.62       1076.49        19.36 o                         
  -3  21   3        150.71        137.71         5.57 o                         
  -1  21   3        840.80        886.77        14.99 o                         
   1  21   3        689.81        727.61        12.91 o                         
   3  21   3       1223.19       1235.04        22.50 o                         
   5  21   3         43.42         40.14         3.12 o                         
   7  21   3         94.02         98.80         7.00 o                         
 -10  22   3         17.37         18.89         3.84 o                         
  -8  22   3         12.81         11.62         2.08 o                         
  -6  22   3        237.29        209.22         5.67 o                         
  -4  22   3        370.04        348.65         8.82 o                         
  -2  22   3        333.11        361.24         9.92 o                         
   0  22   3         19.20         22.91         1.66 o                         
   2  22   3        173.22        169.69         5.32 o                         
   4  22   3        138.98        139.11         5.25 o                         
   6  22   3         83.98         82.61         4.72 o                         
   8  22   3         14.91         15.42         4.54 o                         
  -9  23   3        317.41        338.67        11.36 o                         
  -7  23   3         91.09         85.93         4.73 o                         
  -5  23   3        240.47        225.31         7.08 o                         
  -3  23   3         81.45         83.67         4.37 o                         
  -1  23   3        435.99        408.44         8.63 o                         
   1  23   3       1155.51       1159.47        17.38 o                         
   3  23   3          4.30          7.24         1.30 o                         
   5  23   3        102.63         93.71         5.00 o                         
   7  23   3        130.07        157.40        13.53 o                         
 -10  24   3        115.19        111.90         8.93 o                         
  -8  24   3         89.45         89.65         4.78 o                         
  -6  24   3         24.46         24.66         1.95 o                         
  -4  24   3        116.16        127.39         5.99 o                         
  -2  24   3        982.43        967.12        17.98 o                         
   0  24   3         74.94         80.31         3.31 o                         
   2  24   3        691.49        658.09        12.42 o                         
   4  24   3        116.76        114.76         5.53 o                         
   6  24   3         54.08         53.55         4.67 o                         
  -9  25   3         54.61         72.85         6.73 o                         
  -7  25   3          9.12         12.43         1.84 o                         
  -5  25   3         26.65         27.23         2.24 o                         
  -3  25   3        646.96        620.37        15.54 o                         
  -1  25   3         38.17         36.66         2.75 o                         
   1  25   3        865.98        867.32        14.44 o                         
   3  25   3        131.25        127.99         4.68 o                         
   5  25   3         26.98         24.07         3.45 o                         
   7  25   3         16.35         16.79         5.30 o                         
 -10  26   3         82.03         92.83         8.24 o                         
  -8  26   3          4.97          4.84         1.38 o                         
  -6  26   3         49.10         50.45         3.33 o                         
  -4  26   3        653.03        624.79        13.38 o                         
  -2  26   3        522.24        496.42        10.79 o                         
   0  26   3         42.95         46.46         2.59 o                         
   2  26   3       1425.59       1417.54        23.96 o                         
   4  26   3        102.71         89.99         4.92 o                         
   6  26   3         18.60         16.80         3.49 o                         
  -9  27   3         36.40         44.27         5.48 o                         
  -7  27   3        180.17        190.62         7.16 o                         
  -5  27   3        259.10        258.11         7.85 o                         
  -3  27   3       1694.11       1699.16        31.92 o                         
  -1  27   3         73.71         87.48         4.03 o                         
   1  27   3          3.43          3.65         0.80 o                         
   3  27   3        412.59        394.18         9.80 o                         
   5  27   3         41.68         48.00         3.47 o                         
   7  27   3         97.49         99.51        16.83 o                         
 -10  28   3          2.20          3.05         3.69 o                         
  -8  28   3        499.11        491.16        13.96 o                         
  -6  28   3         54.00         59.32         4.20 o                         
  -4  28   3        158.11        156.34         5.15 o                         
  -2  28   3         21.88         17.41         2.39 o                         
   0  28   3          0.23          0.04         0.49 o                         
   2  28   3        207.72        192.84         8.50 o                         
   4  28   3         22.54         16.00         1.84 o                         
   6  28   3          5.62          8.09         2.42 o                         
  -9  29   3        360.60        383.80        19.60 o                         
  -7  29   3         78.31        100.29         5.56 o                         
  -5  29   3         25.91         30.09         2.17 o                         
  -3  29   3        310.95        287.69         7.70 o                         
  -1  29   3         40.19         43.50         3.06 o                         
   1  29   3        215.33        199.49         4.68 o                         
   3  29   3          8.82          8.38         1.37 o                         
   5  29   3         34.49         35.13         3.21 o                         
   7  29   3         89.96        104.01        11.75 o                         
  -8  30   3         15.35         20.25         2.96 o                         
  -6  30   3        136.12        128.80         8.38 o                         
  -4  30   3          5.97          5.19         1.14 o                         
  -2  30   3        565.36        526.60        10.72 o                         
   0  30   3        522.90        478.29         8.72 o                         
   2  30   3        104.09         83.63         4.53 o                         
   4  30   3         39.37         43.95         3.44 o                         
   6  30   3         77.07         91.00         9.63 o                         
  -9  31   3         43.69         53.43         6.80 o                         
  -7  31   3         49.40         61.69         4.24 o                         
  -5  31   3          3.05          3.40         0.99 o                         
  -3  31   3         21.00         23.89         2.21 o                         
  -1  31   3        546.91        474.34         9.97 o                         
   1  31   3        504.21        472.83         8.91 o                         
   3  31   3         37.94         33.48         2.83 o                         
   5  31   3         21.22         22.46         3.39 o                         
   7  31   3          2.03          8.40         5.56 o                         
  -8  32   3        192.15        193.68        14.53 o                         
  -6  32   3        161.81        171.37         8.44 o                         
  -4  32   3        113.10        102.64         4.72 o                         
  -2  32   3        340.29        321.41         8.13 o                         
   0  32   3        261.87        232.09         5.89 o                         
   2  32   3         52.68         45.04         2.98 o                         
   4  32   3         16.72         13.20         1.90 o                         
   6  32   3         11.31         15.17         5.53 o                         
  -9  33   3         12.28         25.11         4.94 o                         
  -7  33   3         57.87         65.60         7.31 o                         
  -5  33   3         48.74         46.50         3.87 o                         
  -3  33   3         91.60         92.28         4.40 o                         
  -1  33   3         25.16         25.10         1.99 o                         
   1  33   3        204.31        197.92         6.75 o                         
   3  33   3          2.11          1.02         1.28 o                         
   5  33   3        112.44        115.53         6.62 o                         
  -8  34   3          4.67          1.34         2.34 o                         
  -6  34   3         29.71         25.57         2.68 o                         
  -4  34   3        115.81        116.12         4.68 o                         
  -2  34   3        123.21        115.26         8.04 o                         
   0  34   3         24.65         20.83         1.80 o                         
   2  34   3        107.68        100.63         5.77 o                         
   4  34   3         28.67         31.62         4.04 o                         
   6  34   3        116.67        113.39         9.29 o                         
  -7  35   3         67.00         82.86         6.17 o                         
  -5  35   3         10.85          9.03         1.37 o                         
  -3  35   3         68.34         65.37         4.78 o                         
  -1  35   3         37.05         29.06         3.02 o                         
   1  35   3         29.93         28.19         2.23 o                         
   3  35   3          3.80          3.34         1.31 o                         
   5  35   3         29.25         26.18         4.39 o                         
  -8  36   3         23.89         22.69         3.72 o                         
  -6  36   3          0.03          1.74         1.23 o                         
  -4  36   3         20.01         19.95         2.05 o                         
  -2  36   3         90.49         91.59         4.38 o                         
   0  36   3         81.80         82.19         3.81 o                         
   2  36   3         18.33         16.93         1.94 o                         
   4  36   3         32.33         26.60         2.84 o                         
   6  36   3         24.96         18.59         4.08 o                         
  -7  37   3         15.97         19.43         4.34 o                         
  -5  37   3          9.43          7.78         1.47 o                         
  -3  37   3         17.19         12.36         1.87 o                         
  -1  37   3         35.06         33.45         3.21 o                         
   1  37   3        260.13        252.06         7.35 o                         
   3  37   3          4.68          7.09         1.65 o                         
   5  37   3         22.79         29.57         4.12 o                         
  -8  38   3         12.93          3.53         3.97 o                         
  -6  38   3         33.31         40.97         4.18 o                         
  -4  38   3        131.60        127.21         5.12 o                         
  -2  38   3         60.00         53.69         3.40 o                         
   0  38   3         27.70         33.57         2.80 o                         
   2  38   3        156.77        156.05         5.71 o                         
   4  38   3         94.58        103.56        15.79 o                         
  -7  39   3         36.10         38.32         5.01 o                         
  -5  39   3         86.79         95.11         7.05 o                         
  -3  39   3         83.99         77.39         5.24 o                         
  -1  39   3         41.39         47.36         3.16 o                         
   1  39   3         10.31          8.05         1.92 o                         
   3  39   3         10.38         11.60         1.96 o                         
   5  39   3         24.91         25.35         5.59 o                         
  -6  40   3         45.47         49.26         5.03 o                         
  -4  40   3        340.89        346.43        11.86 o                         
  -2  40   3         13.13         19.28         2.18 o                         
   0  40   3         14.93         14.25         1.82 o                         
   2  40   3         58.06         67.17         4.61 o                         
   4  40   3         22.90         22.78         5.19 o                         
  -7  41   3         23.33         40.27         9.31 o                         
  -5  41   3          9.73          9.70         2.92 o                         
  -3  41   3          7.14          7.31         1.57 o                         
  -1  41   3         10.59         12.06         1.90 o                         
   1  41   3         13.62         15.24         2.38 o                         
   3  41   3         75.02         64.57         6.75 o                         
  -6  42   3         16.25         22.42         4.87 o                         
  -4  42   3         26.73         26.68         4.46 o                         
  -2  42   3         66.50         68.60         4.16 o                         
   0  42   3         28.24         31.73         2.82 o                         
   2  42   3        242.86        246.14         7.93 o                         
   4  42   3          1.06          0.72         1.90 o                         
  -5  43   3         25.58         20.37         3.76 o                         
  -3  43   3        156.91        178.97        10.61 o                         
  -1  43   3         56.45         51.78         4.34 o                         
   1  43   3         23.31         23.43         2.66 o                         
   3  43   3         15.37         16.49         4.40 o                         
  -6  44   3          7.59          7.61         3.54 o                         
  -4  44   3         66.43         82.47         6.70 o                         
  -2  44   3         40.96         47.07         4.11 o                         
   0  44   3         30.87         31.87         3.27 o                         
   2  44   3         53.62         53.99         5.48 o                         
  -5  45   3          3.88          6.04         2.64 o                         
  -3  45   3          1.79          5.78         2.72 o                         
  -1  45   3         76.12         68.69         4.85 o                         
   1  45   3         93.36         84.88         6.48 o                         
   3  45   3         29.40         28.61         5.30 o                         
  -4  46   3          2.86          0.91         1.66 o                         
  -2  46   3        135.88        170.56        11.08 o                         
   0  46   3         89.08         82.55         6.08 o                         
   2  46   3         21.61         20.44         4.93 o                         
  -5  47   3         26.36         28.62         7.49 o                         
  -3  47   3         77.17         91.91        10.05 o                         
  -1  47   3         26.25         32.52         5.76 o                         
   1  47   3        102.39         92.62        10.35 o                         
  -4  48   3         10.58         13.48         4.34 o                         
  -2  48   3        104.81        100.12         9.22 o
[truncated: 154,956 more chars]
