# Supplementary material for: The synthesis and characterization of a series of cocrystals of an isoniazid derivative with butan-2-one and propan-2-one
Source: Acta Crystallogr C Struct Chem. 2023 Aug 21;79(Pt 9):365–73. doi: 10.1107/S2053229623007179 (PMC10561595; doi:10.1107/S2053229623007179)
Supplement: Supplementary file 5 [file c-79-00365-izbt2c4nsup5.hkl]

data_izbt2c4n                                                                   
_shelx_title ' 22_mcs_izbt_2c4n_02_0a_a.res in P2(1)/n'                         
_shelx_refln_list_code          4                                               
_shelx_F_calc_maximum      188.34                                               
_exptl_crystal_F_000       816.00                                               
_reflns_d_resolution_high  0.6889                                               
                                                                                
loop_                                                                           
 _space_group_symop_operation_xyz                                               
 'x, y, z'                                                                      
 '-x+1/2, y+1/2, -z+1/2'                                                        
 '-x, -y, -z'                                                                   
 'x-1/2, -y-1/2, z-1/2'                                                         
                                                                                
_cell_length_a     7.2682                                                       
_cell_length_b    34.0775                                                       
_cell_length_c     7.6124                                                       
_cell_angle_alpha  90.000                                                       
_cell_angle_beta  111.081                                                       
_cell_angle_gamma  90.000                                                       
                                                                                
_shelx_F_squared_multiplier     1.000                                           
                                                                                
loop_                                                                           
 _refln_index_h                                                                 
 _refln_index_k                                                                 
 _refln_index_l                                                                 
 _refln_F_squared_calc                                                          
 _refln_F_squared_meas                                                          
 _refln_F_squared_sigma                                                         
 _refln_observed_status                                                         
   2   0   0       1696.38       1863.24        66.10 o                         
   4   0   0      13426.13      13654.92       709.43 o                         
   6   0   0        134.11        126.76         5.86 o                         
   8   0   0        539.27        552.67        14.51 o                         
   1   1   0       1781.43       1917.65        65.75 o                         
   2   1   0      35473.49      31844.11       811.77 o                         
   3   1   0        631.02        643.42         9.00 o                         
   4   1   0       1274.28       1349.06        17.56 o                         
   5   1   0         15.58         17.03         1.36 o                         
   6   1   0        773.29        819.57        12.48 o                         
   7   1   0         75.35         89.70         4.66 o                         
   8   1   0         73.95         88.84         3.90 o                         
   9   1   0          0.17          2.63         1.22 o                         
   1   2   0        454.48        457.42         6.91 o                         
   2   2   0        128.86        201.25         3.17 o                         
   3   2   0       1033.55       1002.59        12.56 o                         
   4   2   0        897.96       1027.21        13.49 o                         
   5   2   0         23.78         33.29         1.86 o                         
   6   2   0        838.04        886.62        13.50 o                         
   7   2   0         27.68         23.94         2.00 o                         
   8   2   0         15.29         12.73         1.57 o                         
   9   2   0          2.54          3.70         1.21 o                         
   1   3   0        253.02        246.68         3.76 o                         
   2   3   0      12846.88      12068.53       303.30 o                         
   3   3   0        481.26        521.03         7.25 o                         
   4   3   0         94.48         82.90         2.58 o                         
   5   3   0         55.94         64.43         2.54 o                         
   6   3   0       1013.71       1169.46        17.49 o                         
   7   3   0        164.88        130.85         4.57 o                         
   8   3   0          1.35          0.91         0.91 o                         
   9   3   0          1.42          3.06         1.20 o                         
   0   4   0       2003.86       2356.03        82.36 o                         
   1   4   0        296.00        295.73         4.21 o                         
   2   4   0       1583.58       1639.57        26.00 o                         
   3   4   0        584.58        611.74         8.64 o                         
   4   4   0        285.06        228.53         4.60 o                         
   5   4   0        892.49        916.45        13.08 o                         
   6   4   0         90.56        104.08         3.89 o                         
   7   4   0         17.99         15.03         1.73 o                         
   8   4   0          0.12          2.39         0.99 o                         
   9   4   0          2.81          2.05         1.12 o                         
   1   5   0          9.91         24.25         0.89 o                         
   2   5   0       7533.03       7659.63       300.97 o                         
   3   5   0        901.06        896.90        11.83 o                         
   4   5   0        233.51        260.71         4.64 o                         
   5   5   0        249.30        227.50         5.12 o                         
   6   5   0        188.38        205.24         5.87 o                         
   7   5   0          2.73          4.24         1.14 o                         
   8   5   0         30.15         29.22         2.94 o                         
   9   5   0          3.12          5.61         1.42 o                         
   0   6   0         38.95         34.90         1.26 o                         
   1   6   0        930.34        884.31        13.25 o                         
   2   6   0        180.13        162.73         2.71 o                         
   3   6   0        204.39        215.48         3.64 o                         
   4   6   0          0.38          2.58         0.68 o                         
   5   6   0         58.80         66.02         2.59 o                         
   6   6   0         47.60         61.08         2.80 o                         
   7   6   0        187.33        185.06         6.27 o                         
   8   6   0         28.35         36.61         2.66 o                         
   9   6   0         22.58         27.26         2.54 o                         
   1   7   0       6021.20       6236.39       153.92 o                         
   2   7   0       3069.71       3101.90       185.93 o                         
   3   7   0        493.03        456.50         6.42 o                         
   4   7   0         21.48         14.52         1.12 o                         
   5   7   0        565.51        550.75         8.62 o                         
   6   7   0        177.70        177.45         5.23 o                         
   7   7   0          0.99          1.46         0.98 o                         
   8   7   0          1.03          4.94         1.23 o                         
   9   7   0        103.79        112.00         6.19 o                         
   0   8   0       9286.97       9488.10       309.51 o                         
   1   8   0        632.45        599.41         8.39 o                         
   2   8   0        128.96        110.18         2.32 o                         
   3   8   0        575.24        647.55         8.59 o                         
   4   8   0        253.21        253.00         4.55 o                         
   5   8   0        142.69        155.02         4.09 o                         
   6   8   0         50.70         51.09         3.13 o                         
   7   8   0         20.95         28.38         2.29 o                         
   8   8   0        114.57        120.11         4.89 o                         
   9   8   0         36.76         34.69         2.95 o                         
   1   9   0       1265.32       1260.82        21.55 o                         
   2   9   0       5519.31       5087.82       145.46 o                         
   3   9   0         47.62         54.83         2.16 o                         
   4   9   0         83.69         58.09         2.48 o                         
   5   9   0          2.98          4.78         0.89 o                         
   6   9   0         64.98         74.70         3.14 o                         
   7   9   0          0.53          0.40         0.88 o                         
   8   9   0          2.74          2.60         1.11 o                         
   9   9   0          2.08          2.62         1.26 o                         
   0  10   0       2008.24       2296.92       100.04 o                         
   1  10   0       1230.97       1196.66        17.97 o                         
   2  10   0        254.75        297.07         4.61 o                         
   3  10   0       5159.46       5267.15       221.94 o                         
   4  10   0         29.27         24.18         1.38 o                         
   5  10   0        277.97        297.78         5.91 o                         
   6  10   0          5.22          2.98         0.89 o                         
   7  10   0        164.43        167.98         6.05 o                         
   8  10   0         72.43         77.39         4.23 o                         
   9  10   0         13.31         12.74         2.13 o                         
   1  11   0       2381.62       2431.02       146.16 o                         
   2  11   0          7.59         14.51         0.85 o                         
   3  11   0         95.52         69.52         2.56 o                         
   4  11   0         21.30         19.04         1.19 o                         
   5  11   0          1.01          4.89         0.90 o                         
   6  11   0        169.78        175.06         7.17 o                         
   7  11   0         52.38         47.26         3.36 o                         
   8  11   0          6.58         10.87         1.80 o                         
   9  11   0          0.56          1.29         1.40 o                         
   0  12   0       1026.06        936.60        18.49 o                         
   1  12   0        555.31        510.49         6.82 o                         
   2  12   0        765.31        892.47        11.60 o                         
   3  12   0        355.97        420.68         6.26 o                         
   4  12   0       1207.44       1203.65        16.53 o                         
   5  12   0         50.60         44.84         2.14 o                         
   6  12   0         28.69         36.86         2.22 o                         
   7  12   0          6.91          6.52         1.37 o                         
   8  12   0          2.22          4.53         1.32 o                         
   9  12   0          0.01          2.31         1.31 o                         
   1  13   0         15.47         17.91         0.81 o                         
   2  13   0       1029.89       1082.89        13.86 o                         
   3  13   0        103.48         99.48         2.66 o                         
   4  13   0        112.90        110.67         3.14 o                         
   5  13   0        370.41        316.11         6.61 o                         
   6  13   0        189.69        181.25         5.40 o                         
   7  13   0          8.29          3.55         1.23 o                         
   8  13   0         16.23         18.35         2.20 o                         
   9  13   0         20.77         23.99         2.72 o                         
   0  14   0       8090.99       9054.16       316.26 o                         
   1  14   0        226.14        231.63         3.64 o                         
   2  14   0         18.95         17.93         1.08 o                         
   3  14   0         30.32         45.95         1.81 o                         
   4  14   0        428.03        407.01         6.45 o                         
   5  14   0        185.51        197.21         5.16 o                         
   6  14   0         10.05          8.62         1.30 o                         
   7  14   0          4.96          5.38         1.22 o                         
   8  14   0        167.34        173.25         7.11 o                         
   9  14   0          1.77          4.52         1.73 o                         
   1  15   0        102.10        105.51         2.64 o                         
   2  15   0        279.27        239.46         4.03 o                         
   3  15   0         71.42         87.49         2.50 o                         
   4  15   0          0.10         -0.20         0.48 o                         
   5  15   0          7.53          6.47         1.01 o                         
   6  15   0          9.85         19.04         1.75 o                         
   7  15   0          8.89         19.02         1.99 o                         
   8  15   0          0.42          1.20         0.96 o                         
   9  15   0          0.00          2.37         1.45 o                         
   0  16   0       3333.99       3621.26       217.71 o                         
   1  16   0          6.79         14.31         0.76 o                         
   2  16   0        128.42        180.02         3.33 o                         
   3  16   0        226.46        209.82         3.98 o                         
   4  16   0        507.05        568.74         9.36 o                         
   5  16   0          0.64          0.65         0.61 o                         
   6  16   0         37.00         36.02         2.58 o                         
   7  16   0         99.09        105.98         4.54 o                         
   8  16   0        101.11        100.99         4.72 o                         
   9  16   0          0.13          1.74         1.49 o                         
   1  17   0        524.29        541.12         7.26 o                         
   2  17   0       3188.85       3565.98        96.48 o                         
   3  17   0          3.73          6.69         0.81 o                         
   4  17   0         22.37         17.98         1.30 o                         
   5  17   0          0.02          0.71         0.61 o                         
   6  17   0        519.62        546.59        10.03 o                         
   7  17   0        170.32        161.04         5.67 o                         
   8  17   0          3.11          4.87         1.36 o                         
   9  17   0          5.64          1.06         1.53 o                         
   0  18   0       2225.37       2599.26        90.55 o                         
   1  18   0        147.76        203.08         3.35 o                         
   2  18   0          0.03          1.49         0.50 o                         
   3  18   0         49.72         58.80         2.19 o                         
   4  18   0          1.19          0.57         0.52 o                         
   5  18   0         79.74         89.69         3.26 o                         
   6  18   0          0.49          3.18         1.03 o                         
   7  18   0         29.51         25.25         2.20 o                         
   8  18   0          6.68          6.42         1.45 o                         
   9  18   0          8.17          4.97         1.69 o                         
   1  19   0        309.77        380.01         5.49 o                         
   2  19   0       4146.56       4255.82       104.72 o                         
   3  19   0         13.40          9.97         1.03 o                         
   4  19   0          2.11          5.91         0.90 o                         
   5  19   0        352.74        348.06         6.37 o                         
   6  19   0         81.02         79.72         3.45 o                         
   7  19   0         18.95         19.82         1.99 o                         
   8  19   0          0.26          2.18         1.13 o                         
   9  19   0         15.76         11.24         2.24 o                         
   0  20   0        439.37        527.77        10.71 o                         
   1  20   0        298.01        361.70         5.42 o                         
   2  20   0        131.28        148.92         3.83 o                         
   3  20   0          2.42          3.76         0.66 o                         
   4  20   0        720.23        697.21        10.51 o                         
   5  20   0        446.29        439.74         7.91 o                         
   6  20   0          0.02          1.90         0.87 o                         
   7  20   0          2.18          1.27         1.09 o                         
   8  20   0          4.02          2.75         1.16 o                         
   9  20   0          6.25          6.04         5.85 o                         
   1  21   0        455.37        496.45         7.09 o                         
   2  21   0       2584.87       2660.13        37.72 o                         
   3  21   0        137.97        159.48         3.77 o                         
   4  21   0         50.25         68.03         2.61 o                         
   5  21   0         37.15         38.85         2.08 o                         
   6  21   0        167.17        159.33         5.00 o                         
   7  21   0         64.52         65.20         3.45 o                         
   8  21   0          0.10          1.86         1.10 o                         
   0  22   0         85.48         64.05         2.65 o                         
   1  22   0        107.44        113.97         2.83 o                         
   2  22   0         70.89         63.12         1.97 o                         
   3  22   0        236.81        215.42         4.87 o                         
   4  22   0         53.41         45.83         2.06 o                         
   5  22   0         83.35         66.93         2.86 o                         
   6  22   0        168.18        151.38         4.68 o                         
   7  22   0         57.26         58.65         3.44 o                         
   8  22   0          0.18          1.85         1.17 o                         
   1  23   0        411.57        407.86         6.40 o                         
   2  23   0        404.99        328.60         5.25 o                         
   3  23   0         63.40         52.08         2.44 o                         
   4  23   0        359.00        352.20         6.76 o                         
   5  23   0         29.72         28.34         1.99 o                         
   6  23   0          8.85          7.94         1.29 o                         
   7  23   0         24.64         23.25         2.68 o                         
   8  23   0         42.20         33.48         2.73 o                         
   0  24   0       3484.04       3629.93        83.14 o                         
   1  24   0          5.31          4.57         0.62 o                         
   2  24   0         72.38         81.98         2.53 o                         
   3  24   0         16.83         16.02         1.30 o                         
   4  24   0        271.57        292.86         5.96 o                         
   5  24   0         26.95         19.97         1.58 o                         
   6  24   0         83.37         82.41         3.42 o                         
   7  24   0         28.46         26.54         2.34 o                         
   8  24   0         97.21        100.93         5.22 o                         
   1  25   0        350.94        303.99         5.11 o                         
   2  25   0         21.95         26.26         1.37 o                         
   3  25   0        535.32        513.86         8.16 o                         
   4  25   0         12.40         12.07         1.09 o                         
   5  25   0        120.66        124.72         4.01 o                         
   6  25   0         58.49         54.57         2.70 o                         
   7  25   0        104.05        111.09         4.69 o                         
   8  25   0          5.23          6.17         1.61 o                         
   0  26   0        142.53        168.60         5.11 o                         
   1  26   0         37.80         26.81         1.42 o                         
   2  26   0        225.21        233.57         4.61 o                         
   3  26   0          7.22          7.92         0.93 o                         
   4  26   0        364.42        320.93         5.97 o                         
   5  26   0          8.69         11.71         1.29 o                         
   6  26   0          0.85          0.04         0.81 o                         
   7  26   0          4.45          6.00         1.26 o                         
   8  26   0         11.13         10.87         2.03 o                         
   1  27   0         93.72         71.14         2.47 o                         
   2  27   0        130.93        120.89         3.75 o                         
   3  27   0         20.94         16.39         1.28 o                         
   4  27   0          0.17          0.73         0.71 o                         
   5  27   0          2.58          0.65         0.78 o                         
   6  27   0        110.19        121.42         4.08 o                         
   7  27   0         17.14         17.39         2.02 o                         
   8  27   0          0.00          1.96         1.36 o                         
   0  28   0        221.82        229.30         7.61 o                         
   1  28   0        474.88        415.01         7.16 o                         
   2  28   0        264.07        255.82         5.09 o                         
   3  28   0         17.91          8.67         0.95 o                         
   4  28   0          3.08          3.09         0.81 o                         
   5  28   0         36.80         46.23         2.53 o                         
   6  28   0          5.28          3.85         0.95 o                         
   7  28   0         73.99         76.44         3.75 o                         
   8  28   0         14.30         11.99         2.12 o                         
   1  29   0        486.70        504.36         8.67 o                         
   2  29   0        444.66        407.22         6.76 o                         
   3  29   0         66.85         61.60         2.44 o                         
   4  29   0          2.05          0.95         0.69 o                         
   5  29   0        144.74        138.95         4.38 o                         
   6  29   0          1.38          1.69         0.83 o                         
   7  29   0          8.81         11.46         1.99 o                         
   0  30   0        824.28        856.37        20.13 o                         
   1  30   0        968.58        959.05        14.47 o                         
   2  30   0          1.02          3.50         0.67 o                         
   3  30   0         72.81         62.96         2.62 o                         
   4  30   0         31.34         33.39         1.90 o                         
   5  30   0         75.60         66.64         2.92 o                         
   6  30   0          0.00          0.20         0.74 o                         
   7  30   0         38.07         39.86         3.03 o                         
   1  31   0        542.73        541.39         9.35 o                         
   2  31   0         13.16          9.07         1.00 o                         
   3  31   0          6.19          4.49         0.93 o                         
   4  31   0          0.05          0.07         0.63 o                         
   5  31   0         30.08         32.79         2.03 o                         
   6  31   0         10.71          7.80         1.24 o                         
   7  31   0          4.09          6.02         1.61 o                         
   0  32   0        350.64        295.65         9.13 o                         
   1  32   0         17.18         32.49         1.85 o                         
   2  32   0          2.83          3.07         0.74 o                         
   3  32   0        408.30        397.03         6.90 o                         
   4  32   0        287.28        254.35         5.73 o                         
   5  32   0        194.88        193.03         6.12 o                         
   6  32   0          0.20          0.37         0.96 o                         
   7  32   0          2.09          3.48         1.35 o                         
   1  33   0       1009.56        949.34        15.01 o                         
   2  33   0          3.91          0.45         0.60 o                         
   3  33   0        469.94        431.73         7.56 o                         
   4  33   0          2.60          1.05         0.77 o                         
   5  33   0        547.69        528.54        14.25 o                         
   6  33   0         11.59         14.27         1.71 o                         
   7  33   0          1.86          0.97         1.20 o                         
   0  34   0        973.74        875.72        21.02 o                         
   1  34   0        601.17        529.75         9.42 o                         
   2  34   0         43.23         47.53         2.74 o                         
   3  34   0         38.15         33.36         1.95 o                         
   4  34   0         99.32        112.74         4.04 o                         
   5  34   0          0.72          2.72         0.96 o                         
   6  34   0         10.71         10.18         1.57 o                         
   7  34   0          0.66          1.08         1.28 o                         
   1  35   0          2.24          3.23         1.05 o                         
   2  35   0        825.27        763.07        13.10 o                         
   3  35   0        406.15        369.22         7.49 o                         
   4  35   0         61.49         56.38         2.71 o                         
   5  35   0          0.72          1.59         0.75 o                         
   6  35   0        132.61        124.66         6.88 o                         
   0  36   0          7.68         13.95         2.00 o                         
   1  36   0        203.08        170.58         5.24 o                         
   2  36   0          0.01          5.26         1.02 o                         
   3  36   0         45.51         41.97         2.33 o                         
   4  36   0          8.51         14.65         1.53 o                         
   5  36   0         70.80         64.14         3.01 o                         
   6  36   0         56.38         63.31         3.60 o                         
   1  37   0          2.64          8.45         1.53 o                         
   2  37   0          6.94          9.17         1.33 o                         
   3  37   0         47.35         36.56         2.07 o                         
   4  37   0         20.03         27.34         1.94 o                         
   5  37   0          0.02          1.73         0.88 o                         
   6  37   0          3.43          5.78         1.46 o                         
   0  38   0        164.18        174.07         7.98 o                         
   1  38   0          2.00          1.71         0.71 o                         
   2  38   0         44.90         46.08         2.66 o                         
   3  38   0         53.40         57.11         3.08 o                         
   4  38   0         22.79         28.87         2.02 o                         
   5  38   0         12.52         14.37         1.81 o                         
   6  38   0          2.36          2.55         1.40 o                         
   1  39   0         19.29         20.36         1.81 o                         
   2  39   0        339.01        325.91         7.76 o                         
   3  39   0         14.88         13.96         1.59 o                         
   4  39   0         18.81         25.16         2.07 o                         
   5  39   0         53.37         51.86         3.29 o                         
   6  39   0         24.32         24.47         3.57 o                         
   0  40   0         15.53         13.28         2.01 o                         
   1  40   0         89.39         86.40         3.56 o                         
   2  40   0         49.01         60.02         3.30 o                         
   3  40   0         17.07         18.09         1.69 o                         
   4  40   0        128.42        124.20         4.56 o                         
   5  40   0         90.78         92.35         5.15 o                         
   1  41   0          1.41          2.85         0.93 o                         
   2  41   0         41.10         48.98         2.95 o                         
   3  41   0          8.83          6.71         1.38 o                         
   4  41   0         30.97         25.42         3.10 o                         
   5  41   0         17.37         20.66         2.63 o                         
   0  42   0         21.78         18.48         2.93 o                         
   1  42   0         31.28         35.51         2.36 o                         
   2  42   0         28.54         25.25         2.19 o                         
   3  42   0         92.66         94.51         3.94 o                         
   4  42   0         19.82         21.41         2.61 o                         
   5  42   0          1.02          3.15         1.47 o                         
   1  43   0         94.60         95.10         4.03 o                         
   2  43   0         14.16         11.03         1.71 o                         
   3  43   0          1.29          2.76         1.25 o                         
   4  43   0         58.03         65.43         3.79 o                         
   0  44   0         54.17         59.79         4.62 o                         
   1  44   0        156.02        170.33         6.17 o                         
   2  44   0          6.24          3.29         1.60 o                         
   3  44   0         72.50         72.59         4.56 o                         
   4  44   0          5.33          6.24         1.58 o                         
   1  45   0        219.89        239.91         8.39 o                         
   2  45   0         22.47         26.49         3.04 o                         
   3  45   0         79.86         92.40         4.59 o                         
   4  45   0          0.04          1.09         1.46 o                         
   0  46   0          7.27          7.67         2.63 o                         
   1  46   0          2.87          7.80         1.89 o                         
   2  46   0          0.42          0.88         1.20 o                         
   3  46   0         29.79         25.83         2.73 o                         
   1  47   0         13.71         14.18         2.26 o                         
   2  47   0          3.39          5.27         1.53 o                         
   3  47   0         30.11         37.15         4.01 o                         
   0  48   0        155.55        183.56        12.57 o                         
   1  48   0        177.78        172.31         6.95 o                         
   2  48   0          0.45          1.48         1.47 o                         
   1  49   0        169.17        179.35         7.25 o                         
  -9   0   1          7.77          6.54         2.04 o                         
  -7   0   1          9.02          7.54         1.67 o                         
  -5   0   1         53.42         72.37         3.75 o                         
  -3   0   1         17.86         33.00         2.15 o                         
  -1   0   1      13737.55      12044.86       372.84 o                         
   1   0   1         12.38         16.60         1.10 o                         
   3   0   1        481.70        474.21        10.14 o                         
   5   0   1        161.79        147.47         5.68 o                         
   7   0   1        103.44        102.07         5.51 o                         
   9   0   1         21.60         15.87         3.33 o                         
 -10   1   1         13.62         18.13         2.73 o                         
  -9   1   1         71.20         64.80         3.79 o                         
  -8   1   1          0.68          1.74         0.95 o                         
  -7   1   1         27.36         27.62         2.08 o                         
  -6   1   1         91.94        124.36         4.50 o                         
  -5   1   1        218.49        249.00         5.05 o                         
  -4   1   1        127.62        179.82         4.03 o                         
  -3   1   1          2.00          0.15         0.33 o                         
  -2   1   1         17.40         34.09         1.08 o                         
  -1   1   1          4.85         13.25         0.45 o                         
   0   1   1        727.23        699.04        11.49 o                         
   1   1   1       2237.08       2289.46        97.68 o                         
   2   1   1         29.76         31.70         1.62 o                         
   3   1   1        925.92        937.09        12.54 o                         
   4   1   1        152.42        144.51         3.60 o                         
   5   1   1         25.66         34.73         1.89 o                         
   6   1   1        195.87        181.08         5.00 o                         
   7   1   1          0.16          0.90         0.84 o                         
   8   1   1         54.17         58.81         3.37 o                         
   9   1   1          1.19          2.90         1.35 o                         
 -10   2   1        171.96        173.49         7.98 o                         
  -9   2   1          1.28          2.80         1.17 o                         
  -8   2   1        253.56        229.53         6.24 o                         
  -7   2   1          2.44          2.48         0.92 o                         
  -6   2   1       2744.28       2755.78        37.28 o                         
  -5   2   1          0.59          5.17         1.09 o                         
  -4   2   1        531.25        603.56         8.68 o                         
  -3   2   1        634.84        640.71         8.53 o                         
  -2   2   1      27879.70      26620.14       734.66 o                         
  -1   2   1        309.46        228.80         3.15 o                         
   0   2   1         60.85         77.03         1.10 o                         
   1   2   1       1900.27       2099.19        73.38 o                         
   2   2   1       2243.59       2321.17        39.44 o                         
   3   2   1        572.54        588.39         8.38 o                         
   4   2   1          0.02          2.13         0.65 o                         
   5   2   1        592.58        550.52         9.74 o                         
   6   2   1         18.94         18.35         1.55 o                         
   7   2   1          0.01         -0.33         0.73 o                         
   8   2   1          0.20          0.15         0.91 o                         
   9   2   1          1.72          4.45         1.54 o                         
 -10   3   1        121.02        104.81         5.91 o                         
  -9   3   1          2.32          2.95         1.22 o                         
  -8   3   1        502.17        501.57        10.11 o                         
  -7   3   1         11.97         13.56         1.45 o                         
  -6   3   1        355.60        366.18         7.19 o                         
  -5   3   1        658.37        607.96         9.74 o                         
  -4   3   1       7411.09       7642.54       321.50 o                         
  -3   3   1        220.68        235.80         3.85 o                         
  -2   3   1       1171.50       1309.50        21.02 o                         
  -1   3   1       3514.59       3348.47        87.45 o                         
   0   3   1       3800.79       3631.25        89.59 o                         
   1   3   1       4752.03       4459.46       165.35 o                         
   2   3   1        411.13        396.97         5.93 o                         
   3   3   1        487.31        486.02         7.55 o                         
   4   3   1        201.09        239.51         5.33 o                         
   5   3   1        248.25        256.72         5.77 o                         
   6   3   1         17.94         11.88         1.33 o                         
   7   3   1         15.66         14.95         1.67 o                         
   8   3   1          0.89          1.97         0.99 o                         
   9   3   1          6.82          8.72         1.79 o                         
 -10   4   1         52.51         46.61         3.89 o                         
  -9   4   1         17.56         12.80         1.90 o                         
  -8   4   1        333.70        351.48         8.30 o                         
  -7   4   1        155.34        153.77         5.02 o                         
  -6   4   1        174.28        232.47         5.76 o                         
  -5   4   1         66.22         57.44         2.41 o                         
  -4   4   1        213.00        243.68         4.26 o                         
  -3   4   1       3780.68       4174.45       177.00 o                         
  -2   4   1       2233.13       2634.34        79.44 o                         
  -1   4   1       9406.82       9381.29       228.82 o                         
   0   4   1        107.44        104.42         1.50 o                         
   1   4   1      10929.68      10757.09       296.50 o                         
   2   4   1        173.68        267.17         3.90 o                         
   3   4   1         38.21         62.28         2.11 o                         
   4   4   1        322.19        321.19         5.72 o                         
   5   4   1         88.83        100.64         3.46 o                         
   6   4   1         74.33         68.80         3.06 o                         
   7   4   1         15.05         16.34         1.68 o                         
   8   4   1         61.76         71.31         3.55 o                         
   9   4   1          0.00          0.92         1.24 o                         
 -10   5   1        105.94         90.81         5.59 o                         
  -9   5   1         12.67         13.09         1.80 o                         
  -8   5   1        504.59        519.08        11.69 o                         
  -7   5   1         11.04         10.78         1.51 o                         
  -6   5   1        227.49        236.13         6.16 o                         
  -5   5   1        578.18        618.88         9.47 o                         
  -4   5   1       6390.55       6613.14       278.93 o                         
  -3   5   1        457.39        453.99         6.62 o                         
  -2   5   1       6450.47       6062.83       170.22 o                         
  -1   5   1         40.33         72.37         1.13 o                         
   0   5   1      15561.84      15503.62       355.50 o                         
   1   5   1      13669.33      13803.47       371.89 o                         
   2   5   1       2999.60       3137.83        94.89 o                         
   3   5   1        464.70        513.42         7.52 o                         
   4   5   1       1122.65       1211.84        16.60 o                         
   5   5   1          4.87          2.63         0.80 o                         
   6   5   1          2.34          1.96         0.89 o                         
   7   5   1          5.44          4.56         1.16 o                         
   8   5   1         28.62         36.59         2.98 o                         
   9   5   1         11.19          8.56         1.73 o                         
 -10   6   1         76.53         68.29         4.85 o                         
  -9   6   1         25.36         22.82         2.32 o                         
  -8   6   1        129.21        144.88         5.36 o                         
  -7   6   1        122.86        124.80         4.86 o                         
  -6   6   1        586.03        564.08        10.92 o                         
  -5   6   1         43.68         47.59         2.22 o                         
  -4   6   1        685.07        790.25        10.86 o                         
  -3   6   1       1098.48       1123.17        14.42 o                         
  -2   6   1       5651.88       5375.67       142.61 o                         
  -1   6   1        668.02        631.74         8.50 o                         
   0   6   1        747.79        901.60        18.44 o                         
   1   6   1      10121.04      10061.44       284.18 o                         
   2   6   1        736.66        865.15        10.90 o                         
   3   6   1        314.48        361.39         5.67 o                         
   4   6   1          1.21          2.48         0.65 o                         
   5   6   1        273.00        247.90         6.63 o                         
   6   6   1          0.18         -0.42         0.69 o                         
   7   6   1          5.31          5.21         1.26 o                         
   8   6   1         72.67         70.20         3.56 o                         
   9   6   1         15.37         19.02         2.36 o                         
 -10   7   1          0.44          4.93         1.90 o                         
  -9   7   1          1.13          5.11         1.29 o                         
  -8   7   1         21.49         24.95         2.29 o                         
  -7   7   1         99.21         94.83         4.34 o                         
  -6   7   1          5.26          3.49         0.94 o                         
  -5   7   1          1.92          3.53         0.75 o                         
  -4   7   1        136.33        177.50         3.81 o                         
  -3   7   1          0.10          3.62         0.53 o                         
  -2   7   1        301.56        389.60         5.62 o                         
  -1   7   1       2736.51       2717.85        82.48 o                         
   0   7   1       3291.47       3696.35       101.55 o                         
   1   7   1          8.27          5.03         0.43 o                         
   2   7   1          2.53          8.63         0.70 o                         
   3   7   1        683.06        685.20         9.38 o                         
   4   7   1        123.66        155.50         4.00 o                         
   5   7   1          2.42          4.62         0.99 o                         
   6   7   1        107.64        122.39         4.34 o                         
   7   7   1         24.79         30.72         2.33 o                         
   8   7   1         37.39         42.76         2.76 o                         
   9   7   1         32.02         24.67         2.57 o                         
 -10   8   1         74.91         69.03         5.89 o                         
  -9   8   1         64.33         70.55         3.86 o                         
  -8   8   1          0.41         -0.03         0.95 o                         
  -7   8   1         13.21         12.36         1.72 o                         
  -6   8   1         12.86         20.91         1.83 o                         
  -5   8   1         61.81         71.56         2.81 o                         
  -4   8   1        238.12        287.23         4.84 o                         
  -3   8   1        117.17        111.15         2.54 o                         
  -2   8   1       1503.07       1545.50        24.66 o                         
  -1   8   1        349.55        455.54         5.82 o                         
   0   8   1        646.94        677.19         9.08 o                         
   1   8   1       3000.70       3184.06       106.13 o                         
   2   8   1       3010.79       3033.61        92.00 o                         
   3   8   1        118.11        121.19         3.31 o                         
   4   8   1          0.40         -0.28         0.44 o                         
   5   8   1        197.52        178.85         4.87 o                         
   6   8   1        109.87        128.51         4.33 o                         
   7   8   1         51.08         41.27         2.60 o                         
   8   8   1         20.44         18.36         2.43 o                         
   9   8   1          1.34          4.76         1.59 o                         
  -9   9   1         36.50         35.34         2.76 o                         
  -8   9   1         11.16          7.75         1.47 o                         
  -7   9   1          0.06         -0.71         0.71 o                         
  -6   9   1        253.85        232.88         6.45 o                         
  -5   9   1        405.07        408.32         6.73 o                         
  -4   9   1          0.02          4.15         0.64 o                         
  -3   9   1        379.89        363.90         5.46 o                         
  -2   9   1        163.46        129.20         2.40 o                         
  -1   9   1       2554.60       2781.84       166.90 o                         
   0   9   1       3045.80       2793.55       167.54 o                         
   1   9   1        384.19        436.99         5.61 o                         
   2   9   1       1020.28       1068.21        13.44 o                         
   3   9   1       1418.73       1501.56        19.67 o                         
   4   9   1         52.34         54.53         2.45 o                         
   5   9   1         19.38         16.51         1.42 o                         
   6   9   1         74.67         70.52         3.05 o                         
   7   9   1         44.66         42.32         2.80 o                         
   8   9   1          2.59          5.10         1.24 o                         
   9   9   1         73.97         66.34         4.12 o                         
  -9  10   1          1.73          2.50         1.24 o                         
  -8  10   1          0.58          3.41         1.13 o                         
  -7  10   1         31.26         31.51         2.42 o                         
  -6  10   1        108.45        107.73         3.80 o                         
  -5  10   1        123.21        125.28         3.44 o                         
  -4  10   1        147.97        144.81         3.32 o                         
  -3  10   1         18.67         26.76         1.26 o                         
  -2  10   1       1284.84       1410.78        19.69 o                         
  -1  10   1        143.43        101.24         1.73 o                         
   0  10   1          8.82          3.57         0.34 o                         
   1  10   1       3116.00       3198.02       135.26 o                         
   2  10   1       2915.92       2840.40        61.06 o                         
   3  10   1          7.25         10.38         0.94 o                         
   4  10   1         50.12         53.75         2.44 o                         
   5  10   1          4.07          3.78         0.92 o                         
   6  10   1        141.32        156.10         5.26 o                         
   7  10   1        265.87        260.89         7.39 o                         
   8  10   1         14.52         15.83         1.99 o                         
   9  10   1          0.49          1.10         1.37 o                         
  -9  11   1         14.34         14.46         1.98 o                         
  -8  11   1        167.55        182.95         6.38 o                         
  -7  11   1          0.02          2.58         1.09 o                         
  -6  11   1         41.82         36.87         2.13 o                         
  -5  11   1        160.75        159.16         4.53 o                         
  -4  11   1       2434.16       2462.29        30.52 o                         
  -3  11   1        215.25        210.95         3.74 o                         
  -2  11   1        728.11        785.07        10.95 o                         
  -1  11   1        852.69        861.95        10.61 o                         
   0  11   1       6436.61       6791.56       223.30 o                         
   1  11   1          2.58          4.43         0.46 o                         
   2  11   1        160.13        160.12         2.91 o                         
   3  11   1       1607.20       1635.19        20.91 o                         
   4  11   1        126.76        133.44         4.26 o                         
   5  11   1        470.85        499.87         9.42 o                         
   6  11   1          8.07          7.35         1.29 o                         
   7  11   1         63.78         74.07         3.78 o                         
   8  11   1          4.62          3.83         1.29 o                         
   9  11   1          7.73          7.76         1.75 o                         
  -9  12   1         10.06         11.29         1.76 o                         
  -8  12   1        135.18        131.60         6.12 o                         
  -7  12   1        222.62        246.52         6.86 o                         
  -6  12   1        422.13        393.27         7.38 o                         
  -5  12   1        594.20        589.37         9.10 o                         
  -4  12   1        124.83        125.86         3.15 o                         
  -3  12   1       1583.02       1723.70        22.07 o                         
  -2  12   1       1701.50       1772.96        25.86 o                         
  -1  12   1        321.16        330.20         4.66 o                         
   0  12   1        156.83        166.06         2.75 o                         
   1  12   1         99.68         72.15         2.22 o                         
   2  12   1       1085.30       1171.47        14.20 o                         
   3  12   1          8.73          8.89         0.78 o                         
   4  12   1        143.77        147.16         4.29 o                         
   5  12   1        124.43        134.80         4.89 o                         
   6  12   1          5.73          4.41         1.03 o                         
   7  12   1         32.70         36.16         2.71 o                         
   8  12   1          3.87          3.53         1.29 o                         
   9  12   1          0.20          2.30         1.46 o                         
  -9  13   1         29.23         28.22         2.81 o                         
  -8  13   1          0.25          2.15         1.07 o                         
  -7  13   1          3.75          6.02         1.25 o                         
  -6  13   1        261.26        263.05         6.58 o                         
  -5  13   1          6.47         15.57         1.28 o                         
  -4  13   1        140.48        182.77         4.40 o                         
  -3  13   1          0.86          0.80         0.46 o                         
  -2  13   1          0.81          6.56         0.61 o                         
  -1  13   1       1597.82       1516.34        23.34 o                         
   0  13   1         17.24         11.91         0.58 o                         
   1  13   1        316.69        327.56         4.74 o                         
   2  13   1        184.46        181.76         3.18 o                         
   3  13   1        267.59        238.82         4.07 o                         
   4  13   1         10.61          4.62         0.97 o                         
   5  13   1         40.24         33.28         2.14 o                         
   6  13   1        115.23        119.80         4.62 o                         
   7  13   1        118.13        116.03         4.59 o                         
   8  13   1         52.54         61.42         3.57 o                         
   9  13   1          5.70          6.18         1.83 o                         
  -9  14   1         23.49         25.95         2.74 o                         
  -8  14   1         74.73         74.10         4.14 o                         
  -7  14   1          1.77          0.72         0.89 o                         
  -6  14   1        710.55        767.64        11.80 o                         
  -5  14   1          1.72          0.58         0.56 o                         
  -4  14   1       1340.82       1431.55        18.96 o                         
  -3  14   1         90.73        146.45         3.18 o                         
  -2  14   1      11488.68      12734.68       367.23 o                         
  -1  14   1       2716.51       2827.00       171.55 o                         
   0  14   1          1.35          3.47         0.34 o                         
   1  14   1       3095.07       3015.52       104.13 o                         
   2  14   1       1081.07       1123.59        14.24 o                         
   3  14   1        229.57        239.03         4.20 o                         
   4  14   1         11.56          6.82         0.93 o                         
   5  14   1        232.67        214.31         5.70 o                         
   6  14   1         12.61         14.28         1.70 o                         
   7  14   1         11.19          9.24         1.39 o                         
   8  14   1          4.78          3.24         1.20 o                         
   9  14   1         67.84         62.72         4.24 o                         
  -9  15   1         77.53         72.98         4.50 o                         
  -8  15   1        102.73        122.01         5.40 o                         
  -7  15   1         13.74         14.93         1.60 o                         
  -6  15   1        235.33        235.26         5.61 o                         
  -5  15   1        519.72        590.04         9.80 o                         
  -4  15   1        654.00        683.36         9.63 o                         
  -3  15   1         92.38        107.00         2.72 o                         
  -2  15   1        478.57        550.27         7.29 o                         
  -1  15   1       8778.71       9622.59       308.89 o                         
   0  15   1        301.52        394.74         5.45 o                         
   1  15   1        315.63        367.05         5.40 o                         
   2  15   1          6.02          9.55         0.77 o                         
   3  15   1       1060.08       1055.51        14.07 o                         
   4  15   1        301.27        307.55         5.92 o                         
   5  15   1        108.99        109.70         4.50 o                         
   6  15   1         57.57         66.99         3.81 o                         
   7  15   1          8.05          6.33         1.28 o                         
   8  15   1          7.71         10.63         1.85 o                         
  -9  16   1          0.16          2.98         1.42 o                         
  -8  16   1          2.50          7.72         1.44 o                         
  -7  16   1          6.73          2.84         1.27 o                         
  -6  16   1          0.54         -0.43         0.80 o                         
  -5  16   1          0.97          3.39         0.73 o                         
  -4  16   1         12.92         16.38         1.16 o                         
  -3  16   1        851.82       1019.51        13.75 o                         
  -2  16   1       3488.28       3469.77       104.86 o                         
  -1  16   1        503.94        613.63         8.24 o                         
   0  16   1        173.62        157.49         2.67 o                         
   1  16   1          6.10          2.75         0.48 o                         
   2  16   1       2662.13       2671.71        35.82 o                         
   3  16   1        492.93        561.68         7.95 o                         
   4  16   1        389.30        403.20         7.25 o                         
   5  16   1          4.80          1.09         0.57 o                         
   6  16   1        258.15        276.28         7.30 o                         
   7  16   1          4.54          7.80         1.29 o                         
   8  16   1         48.46         42.90         3.14 o                         
  -9  17   1          6.79          5.10         1.54 o                         
  -8  17   1        119.95        122.85         5.68 o                         
  -7  17   1         96.68        113.26         4.37 o                         
  -6  17   1          2.08          0.32         0.70 o                         
  -5  17   1          8.60         11.53         1.10 o                         
  -4  17   1        177.31        182.27         4.18 o                         
  -3  17   1         57.16         66.98         2.77 o                         
  -2  17   1        537.30        531.67         7.33 o                         
  -1  17   1       1318.95       1313.85        17.65 o                         
   0  17   1       1144.68       1000.52        12.53 o                         
   1  17   1          2.58          1.07         0.35 o                         
   2  17   1          5.10         11.58         0.88 o                         
   3  17   1        319.84        293.46         5.38 o                         
   4  17   1         48.23         48.43         2.03 o                         
   5  17   1          1.62         -0.26         0.67 o                         
   6  17   1         72.23         69.03         3.30 o                         
   7  17   1        112.76        115.19         4.75 o                         
   8  17   1          3.68          4.54         1.42 o                         
  -9  18   1          0.05          3.35         1.47 o                         
  -8  18   1         61.09         55.98         3.17 o                         
  -7  18   1        190.55        195.57         6.49 o                         
  -6  18   1         33.04         30.58         2.26 o                         
  -5  18   1         56.27         48.27         2.18 o                         
  -4  18   1        119.56        126.84         3.64 o                         
  -3  18   1        220.43        198.28         3.87 o                         
  -2  18   1          3.97          2.45         0.46 o                         
  -1  18   1       2131.78       2244.24        33.44 o                         
   0  18   1          0.03          3.73         0.47 o                         
   1  18   1        734.25        686.98         9.70 o                         
   2  18   1        214.53        240.19         4.20 o                         
   3  18   1          4.03          6.80         0.81 o                         
   4  18   1         15.12          9.25         1.06 o                         
   5  18   1         73.96         84.94         3.64 o                         
   6  18   1          3.50          1.91         0.97 o                         
   7  18   1         13.98         12.63         1.68 o                         
   8  18   1         10.14         10.21         1.77 o                         
  -9  19   1          0.21          2.24         1.37 o                         
  -8  19   1         98.95         89.58         4.11 o                         
  -7  19   1         36.88         39.62         2.49 o                         
  -6  19   1         50.01         51.07         2.54 o                         
  -5  19   1         75.85         75.17         2.83 o                         
  -4  19   1       2464.45       2570.26        34.09 o                         
  -3  19   1          0.13          1.46         0.49 o                         
  -2  19   1        518.09        543.45         7.42 o                         
  -1  19   1         17.73         17.30         0.93 o                         
   0  19   1       3313.16       3335.03        76.12 o                         
   1  19   1        492.15        469.23         6.88 o                         
   2  19   1          1.17          0.59         0.43 o                         
   3  19   1         63.91         77.15         2.50 o                         
   4  19   1       1085.70       1045.00        14.86 o                         
   5  19   1        399.07        353.08         7.56 o                         
   6  19   1        178.82        179.15         5.43 o                         
   7  19   1          9.06          9.64         1.48 o                         
   8  19   1          7.74          8.83         1.81 o                         
  -9  20   1          0.47          2.78         1.37 o                         
  -8  20   1         35.83         40.48         2.78 o                         
  -7  20   1         54.02         65.86         3.14 o                         
  -6  20   1          2.64          4.52         0.90 o                         
  -5  20   1          8.34          8.62         1.23 o                         
  -4  20   1         46.88         41.29         2.08 o                         
  -3  20   1        428.14        422.21         6.40 o                         
  -2  20   1          0.16         10.04         0.85 o                         
  -1  20   1          5.11          6.94         0.62 o                         
   0  20   1          2.83          8.41         0.66 o                         
   1  20   1       2278.83       2318.32        31.21 o                         
   2  20   1          7.69          7.94         0.84 o                         
   3  20   1        408.47        399.43         6.35 o                         
   4  20   1         63.21         78.86         2.94 o                         
   5  20   1         19.10         16.53         1.57 o                         
   6  20   1         34.44         32.51         2.30 o                         
   7  20   1         66.54         76.09         3.70 o                         
   8  20   1          5.36          5.49         1.39 o                         
  -9  21   1          0.24          1.29         1.33 o                         
  -8  21   1          3.19          4.04         1.18 o                         
  -7  21   1          3.72          2.88         1.00 o                         
  -6  21   1         36.96         40.38         2.47 o                         
  -5  21   1         28.09         30.69         1.89 o                         
  -4  21   1         40.22         70.12         2.71 o                         
  -3  21   1          2.76          2.79         0.58 o                         
  -2  21   1         42.26         53.30         1.72 o                         
  -1  21   1         38.82         26.55         1.24 o                         
   0  21   1        618.49        573.72         7.85 o                         
   1  21   1         20.01         15.37         0.99 o                         
   2  21   1        172.82        172.86         3.83 o                         
   3  21   1        322.56        296.72         5.25 o                         
   4  21   1          1.23          0.38         0.70 o                         
   5  21   1          7.46         14.75         1.58 o                         
   6  21   1         50.22         46.11         2.66 o                         
   7  21   1         60.80         66.49         3.69 o                         
   8  21   1          9.12          7.54         1.65 o                         
  -9  22   1         20.59         22.06         2.54 o                         
  -8  22   1          1.55          0.69         0.89 o                         
  -7  22   1         14.65         14.15         1.55 o                         
  -6  22   1        196.37        216.83         6.00 o                         
  -5  22   1         31.49         30.23         1.83 o                         
  -4  22   1          4.47          2.31         0.71 o                         
  -3  22   1         34.62         27.99         1.36 o                         
  -2  22   1       1048.36       1117.94        14.46 o                         
  -1  22   1          2.03          1.20         0.44 o                         
   0  22   1         85.46         95.25         2.42 o                         
   1  22   1        378.00        395.66         5.68 o                         
   2  22   1        554.87        581.90         9.13 o                         
   3  22   1         32.72         33.84         1.93 o                         
   4  22   1        214.70        218.50         4.89 o                         
   5  22   1         33.61         33.46         2.16 o                         
   6  22   1         97.51         94.65         3.87 o                         
   7  22   1          0.02          4.64         1.25 o                         
   8  22   1          0.49          0.39         1.30 o                         
  -9  23   1         42.17         32.83         4.00 o                         
  -8  23   1          3.65          1.79         1.11 o                         
  -7  23   1         13.30         10.12         2.03 o                         
  -6  23   1         19.80         13.50         1.55 o                         
  -5  23   1         16.09         12.73         1.25 o                         
  -4  23   1        131.53        126.37         3.74 o                         
  -3  23   1        315.67        327.84         5.26 o                         
  -2  23   1        170.59        198.02         4.02 o                         
  -1  23   1        193.79        158.93         3.82 o                         
   0  23   1        662.93        620.18         8.62 o                         
   1  23   1        745.21        767.89        10.14 o                         
   2  23   1          0.28          1.74         0.60 o                         
   3  23   1        122.69        138.87         3.94 o                         
   4  23   1         14.28          8.15         1.01 o                         
   5  23   1         39.12         37.79         2.41 o                         
   6  23   1          3.99          4.67         1.12 o                         
   7  23   1        103.99        105.11         4.62 o                         
   8  23   1          3.03          6.98         1.91 o                         
  -8  24   1          0.07          1.90         1.26 o                         
  -7  24   1         40.43         43.20         2.79 o                         
  -6  24   1         86.73         78.78         3.54 o                         
  -5  24   1         15.16         12.96         1.30 o                         
  -4  24   1        113.20        117.35         5.91 o                         
  -3  24   1        129.05        149.03         3.67 o                         
  -2  24   1        244.78        232.78         4.31 o                         
  -1  24   1         91.50        107.81         3.03 o                         
   0  24   1         34.95         43.67         1.67 o                         
   1  24   1        509.16        478.09         7.29 o                         
   2  24   1         30.99         26.19         1.54 o                         
   3  24   1          2.29          2.09         0.84 o                         
   4  24   1         46.87         55.04         2.38 o                         
   5  24   1          5.36          2.46         0.85 o                         
   6  24   1         43.12         38.54         2.52 o                         
   7  24   1        208.20        204.63         7.79 o                         
   8  24   1        139.96        138.24         6.82 o                         
  -8  25   1         29.67         25.08         2.81 o                         
  -7  25   1         62.64         60.32         3.10 o                         
  -6  25   1         19.58         12.06         1.41 o                         
  -5  25   1        175.44        145.30         4.34 o                         
  -4  25   1        896.60        853.78        12.93 o                         
  -3  25   1        122.47        111.84         4.09 o                         
  -2  25   1        479.45        482.64         7.23 o                         
  -1  25   1         46.09         51.93         2.09 o                         
   0  25   1        652.02        614.24         9.05 o                         
   1  25   1        185.46        172.44         3.55 o                         
   2  25   1        401.35        390.72         6.95 o                         
   3  25   1        106.33        103.86         4.47 o                         
   4  25   1        679.35        720.96        11.87 o                         
   5  25   1         93.18        107.31         3.87 o                         
   6  25   1         23.55         21.92         1.94 o                         
   7  25   1          0.14          2.30         1.23 o                         
   8  25   1         67.48         57.24         4.46 o                         
  -8  26   1         15.21         12.92         1.93 o                         
  -7  26   1          6.84          9.74         1.39 o                         
  -6  26   1         20.30         24.96         1.86 o                         
  -5  26   1        101.90        114.74         3.97 o                         
  -4  26   1         32.94         47.24         2.16 o                         
  -3  26   1        426.61        402.54         6.54 o                         
  -2  26   1         13.82         17.14         1.25 o                         
  -1  26   1          0.07         -0.09         0.42 o                         
   0  26   1        719.47        712.66        10.67 o                         
   1  26   1         15.98         19.78         1.21 o                         
   2  26   1        318.23        299.37         5.81 o                         
   3  26   1         20.25         18.88         1.43 o                         
   4  26   1          7.88          8.27         1.19 o                         
   5  26   1        182.17        175.44         4.89 o                         
   6  26   1         19.29         16.81         1.84 o                         
   7  26   1        124.31        131.59         6.32 o                         
  -8  27   1         10.25         11.35         2.00 o                         
  -7  27   1         60.36         65.54         3.12 o                         
  -6  27   1         37.76         34.80         2.21 o                         
  -5  27   1        520.41        484.20         8.05 o                         
  -4  27   1        742.07        699.49        10.58 o                         
  -3  27   1          1.01          0.69         0.51 o                         
  -2  27   1         11.75         10.27         1.05 o                         
  -1  27   1        291.34        260.71         5.07 o                         
   0  27   1          4.28          8.32         0.99 o                         
   1  27   1        253.33        241.85         5.68 o                         
   2  27   1        251.70        261.86         6.13 o                         
   3  27   1        419.54        418.63         7.42 o                         
   4  27   1          6.82          6.56         1.14 o                         
   5  27   1         61.76         63.10         3.13 o                         
   6  27   1          4.94          5.54         1.09 o                         
   7  27   1         17.93         17.59         2.20 o                         
  -8  28   1          9.46          9.78         1.83 o                         
  -7  28   1         55.22         51.40         2.92 o                         
  -6  28   1         23.33         24.63         1.83 o                         
  -5  28   1         13.86         16.20         1.50 o                         
  -4  28   1         66.15         77.58         3.02 o                         
  -3  28   1         17.61          9.23         0.95 o                         
  -2  28   1         63.11         67.77         2.57 o                         
  -1  28   1         17.86         15.74         1.26 o                         
   0  28   1         84.73         71.04         2.89 o                         
   1  28   1        115.80        112.56         3.15 o                         
   2  28   1         33.77         23.83         1.52 o                         
   3  28   1        125.50        118.12         4.04 o                         
   4  28   1         55.96         58.17         2.85 o                         
   5  28   1          5.16          5.60         1.39 o                         
   6  28   1         57.46         60.10         3.21 o                         
   7  28   1         46.85         52.14         3.86 o                         
  -8  29   1          1.43          3.21         1.42 o                         
  -7  29   1          0.17          2.70         1.02 o                         
  -6  29   1          0.25          0.02         0.69 o                         
  -5  29   1         44.14         36.00         2.02 o                         
  -4  29   1          2.24          1.59         0.77 o                         
  -3  29   1         21.47         29.98         1.65 o                         
  -2  29   1         22.08         16.43         1.33 o                         
  -1  29   1         22.91         27.03         1.83 o                         
   0  29   1        743.99        689.49        11.86 o                         
   1  29   1         41.04         50.73         2.11 o                         
   2  29   1        725.25        701.82        11.02 o                         
   3  29   1        110.03        115.46         4.20 o                         
   4  29   1        262.62        285.34         6.51 o                         
   5  29   1         57.95         59.55         2.87 o                         
   6  29   1          1.07          4.39         1.10 o                         
   7  29   1          5.27          4.81         1.54 o                         
  -8  30   1         20.73         16.32         2.28 o                         
  -7  30   1        244.65        243.66         7.14 o                         
  -6  30   1         13.03         11.42         1.44 o                         
  -5  30   1          0.43          0.43         0.71 o                         
  -4  30   1         60.61         60.49         2.52 o                         
  -3  30   1        586.30        527.31         8.31 o                         
  -2  30   1        319.61        269.88         5.71 o                         
  -1  30   1         72.78         65.71         2.95 o                         
   0  30   1         65.21         73.50         2.90 o                         
   1  30   1       1155.04       1095.53        16.67 o                         
   2  30   1         48.15         45.22         2.10 o                         
   3  30   1         14.61         18.04         1.46 o                         
   4  30   1          9.49         14.06         1.53 o                         
   5  30   1        170.30        170.05         5.39 o                         
   6  30   1         20.33         20.82         1.93 o                         
   7  30   1          7.50          8.19         1.75 o                         
  -7  31   1         19.09         23.84         2.38 o                         
  -6  31   1          0.04          0.73         0.82 o                         
  -5  31   1        142.37        138.16         4.34 o                         
  -4  31   1         13.59         10.69         1.20 o                         
  -3  31   1         16.84         22.67         1.82 o                         
  -2  31   1        259.94        232.17         5.92 o                         
  -1  31   1        572.73        492.54         9.30 o                         
   0  31   1        175.18        195.46         6.69 o                         
   1  31   1        266.37        275.90         6.08 o                         
   2  31   1         10.89          9.30         1.05 o                         
   3  31   1        129.09        127.64         3.93 o                         
   4  31   1         28.22         35.15         2.24 o                         
   5  31   1         13.76         14.27         1.60 o                         
   6  31   1          0.62          1.47         1.09 o                         
   7  31   1         81.57         76.27         4.49 o                         
  -7  32   1         22.02         19.45         2.18 o                         
  -6  32   1         72.39         73.56         3.21 o                         
  -5  32   1         32.08         35.88         2.17 o                         
  -4  32   1          1.88          2.73         0.84 o                         
  -3  32   1          0.35          0.15         0.57 o                         
  -2  32   1        126.38        109.51         3.76 o                         
  -1  32   1         52.98         50.14         2.65 o                         
   0  32   1        111.90        116.03         3.93 o                         
   1  32   1          0.72          2.72         0.68 o                         
   2  32   1        257.21        269.40         5.40 o                         
   3  32   1          5.32          4.47         0.93 o                         
   4  32   1          1.88          5.17         1.07 o                         
   5  32   1         34.72         35.54         2.40 o                         
   6  32   1          8.70         12.48         1.68 o                         
   7  32   1          0.04          2.28         1.48 o                         
  -7  33   1          0.33          1.96         1.16 o                         
  -6  33   1         22.26         20.63         1.89 o                         
  -5  33   1        121.54        124.18         4.46 o                         
  -4  33   1        218.50        210.36         5.28 o                         
  -3  33   1          4.47          2.53         0.92 o                         
  -2  33   1        228.33        222.30         5.71 o                         
  -1  33   1        153.96        127.39         4.29 o                         
   0  33   1         19.07         23.01         1.72 o                         
   1  33   1          1.50          1.70         0.71 o                         
   2  33   1         34.22         32.45         1.76 o                         
   3  33   1        124.63        119.63         3.96 o                         
   4  33   1        325.15        354.86         7.43 o                         
   5  33   1         24.22         18.71         1.85 o                         
   6  33   1         18.16         17.27         2.39 o                         
  -7  34   1         21.42         25.82         2.55 o                         
  -6  34   1        161.66        162.18         4.91 o                         
  -5  34   1         24.10         28.57         1.96 o                         
  -4  34   1        185.96        184.28         4.89 o                         
  -3  34   1         12.06          9.59         1.16 o                         
  -2  34   1         12.64         13.11         1.27 o                         
  -1  34   1          3.89          7.06         1.15 o                         
   0  34   1        462.58        433.59         9.02 o                         
   1  34   1          3.41          2.89         0.87 o                         
   2  34   1         22.24         20.42         1.53 o                         
   3  34   1         16.50         18.49         1.61 o                         
   4  34   1         31.19         37.21         2.55 o                         
   5  34   1         53.30         50.24         2.82 o                         
   6  34   1          1.63          6.57         1.47 o                         
  -7  35   1         23.48         20.21         2.52 o                         
  -6  35   1         28.23         29.61         2.19 o                         
  -5  35   1        301.23        298.01         7.99 o                         
  -4  35   1          2.20          1.73         0.85 o                         
  -3  35   1         25.18         23.84         1.78 o                         
  -2  35   1        107.26        106.43         3.40 o                         
  -1  35   1        664.16        661.01        12.17 o                         
   0  35   1        220.07        254.93         7.28 o                         
   1  35   1         99.75         89.53         3.55 o                         
   2  35   1         75.84         77.35         2.98 o                         
   3  35   1         25.16         22.75         1.67 o                         
   4  35   1          6.48          5.07         1.08 o                         
   5  35   1          6.84          3.97         1.10 o                         
   6  35   1        110.73        102.76         5.67 o                         
  -7  36   1         52.32         51.69         3.98 o                         
  -6  36   1          2.92          1.97         1.06 o                         
  -5  36   1         22.63         21.64         1.84 o                         
  -4  36   1          9.74          7.08         1.20 o                         
  -3  36   1         77.99         75.48         3.09 o                         
  -2  36   1         10.50          9.34         1.15 o                         
  -1  36   1        174.40        160.72         5.09 o                         
   0  36   1         50.17         54.86         2.98 o                         
   1  36   1          2.75          0.87         0.75 o                         
   2  36   1         10.29         10.52         1.17 o                         
   3  36   1          0.43          2.23         0.88 o                         
   4  36   1          7.38         10.03         1.41 o                         
   5  36   1         79.36         75.10         3.79 o                         
   6  36   1          3.11          3.03         1.58 o                         
  -6  37   1         27.56         26.71         2.52 o                         
  -5  37   1        172.76        161.72         5.13 o                         
  -4  37   1        229.68        217.64         6.15 o                         
  -3  37   1         98.05         89.74         3.57 o                         
  -2  37   1        115.74        113.32         3.61 o                         
  -1  37   1         18.26         25.70         1.79 o                         
   0  37   1        617.61        611.31        12.39 o                         
   1  37   1         47.21         37.81         2.31 o                         
   2  37   1         57.55         57.64         2.71 o                         
   3  37   1          8.28         10.21         1.33 o                         
   4  37   1          0.27          1.02         0.89 o                         
   5  37   1         58.74         57.31         3.49 o                         
   6  37   1          3.39          3.52         1.76 o                         
  -6  38   1         68.83         67.00         4.10 o                         
  -5  38   1         12.39         10.68         1.69 o                         
  -4  38   1         45.13         48.00         2.63 o                         
  -3  38   1         10.80         13.22         1.46 o                         
  -2  38   1         10.40         11.42         1.25 o                         
  -1  38   1        337.82        326.82         7.31 o                         
   0  38   1         94.36         95.46         3.53 o                         
   1  38   1         62.03         54.60         2.90 o                         
   2  38   1         96.62        115.00         3.78 o                         
   3  38   1         46.00         54.03         3.17 o                         
   4  38   1          0.09          1.90         0.94 o                         
   5  38   1          0.12          1.20         1.11 o                         
  -6  39   1          7.99          8.97         1.80 o                         
  -5  39   1          0.21          3.56         1.27 o                         
  -4  39   1          0.04          0.19         0.72 o                         
  -3  39   1         18.23         16.07         2.15 o                         
  -2  39   1          3.11          2.48         0.92 o                         
  -1  39   1          9.77         18.82         2.14 o                         
   0  39   1         45.75         46.31         2.47 o                         
   1  39   1         56.17         52.72         2.72 o                         
   2  39   1         19.04         23.17         1.96 o                         
   3  39   1        148.44        134.58         4.23 o                         
   4  39   1         44.57         48.06         2.83 o                         
   5  39   1          0.70          2.50         1.25 o                         
  -6  40   1        109.49        122.97         7.88 o                         
  -5  40   1          0.59          3.58         1.30 o                         
  -4  40   1          9.21         10.27         1.41 o                         
  -3  40   1          0.05          0.10         0.67 o                         
  -2  40   1        249.31        243.47         6.14 o                         
  -1  40   1         61.45         58.33         3.27 o                         
   0  40   1          0.01          0.92         0.80 o                         
   1  40   1          2.51          1.80         0.84 o                         
   2  40   1         90.96         88.25         4.72 o                         
   3  40   1          0.74          4.46         1.03 o                         
   4  40   1          0.58          2.04         1.06 o                         
   5  40   1         69.98         55.95         3.78 o                         
  -5  41   1         17.87         17.32         2.09 o                         
  -4  41   1         20.07         16.40         1.87 o                         
  -3  41   1          3.06          2.42         0.85 o                         
  -2  41   1          4.37          7.26         1.32 o                         
  -1  41   1         16.68         16.28         1.89 o                         
   0  41   1          0.09          2.35         0.96 o                         
   1  41   1         47.22         49.58         3.22 o                         
   2  41   1          1.76          1.14         0.96 o                         
   3  41   1          3.88          2.21         1.05 o                         
   4  41   1          0.76          1.34         1.08 o                         
   5  41   1         54.78         48.83         4.14 o                         
  -5  42   1          1.91          2.50         1.55 o                         
  -4  42   1          0.46          2.78         1.27 o                         
  -3  42   1        101.70        111.56         5.16 o                         
  -2  42   1          6.19          1.65         0.97 o                         
  -1  42   1          2.00          2.04         1.10 o                         
   0  42   1         23.11         26.50         2.31 o                         
   1  42   1          7.00          9.47         1.77 o                         
   2  42   1          5.26          6.14         1.25 o                         
   3  42   1          6.51          8.87         1.62 o                         
   4  42   1          5.83          9.12         1.73 o                         
  -5  43   1         32.69         36.10         3.73 o                         
  -4  43   1         30.36         35.59         2.93 o                         
  -3  43   1          2.74          4.83         1.32 o                         
  -2  43   1          5.34          4.90         1.29 o                         
  -1  43   1          4.08          4.31         1.18 o                         
   0  43   1         27.61         38.55         2.83 o                         
   1  43   1         14.07         15.54         1.85 o                         
   2  43   1         23.46         20.70         2.08 o                         
   3  43   1          0.31          2.35         1.25 o                         
   4  43   1          3.44          3.92         1.51 o                         
  -4  44   1          4.14          3.49         1.41 o                         
  -3  44   1        218.86        251.14         8.75 o                         
  -2  44   1         12.59         15.15         2.01 o                         
  -1  44   1         24.22         29.84         2.43 o                         
   0  44   1          4.25          7.73         1.47 o                         
   1  44   1        131.79        143.04         6.03 o                         
   2  44   1         26.53         27.41         2.88 o                         
   3  44   1         12.73          6.72         1.63 o                         
   4  44   1          5.16          6.28         1.99 o                         
  -4  45   1          0.40          1.18         1.38 o                         
  -3  45   1          1.04          5.90         1.64 o                         
  -2  45   1          1.22          2.66         1.39 o                         
  -1  45   1         22.72         17.09         2.67 o                         
   0  45   1         99.94         90.82         4.52 o                         
   1  45   1          1.60          6.20         1.50 o                         
   2  45   1         11.62         12.79         1.93 o                         
   3  45   1         33.63         35.40         3.26 o                         
  -3  46   1        136.95        150.18         6.56 o                         
  -2  46   1         67.81         66.90         4.37 o                         
  -1  46   1          8.86         10.90         2.03 o                         
   0  46   1         32.46         29.29         2.82 o                         
   1  46   1         19.79         17.49         2.48 o                         
   2  46   1        121.66        119.21         5.30 o                         
   3  46   1          6.51          5.25         1.76 o                         
  -3  47   1         77.27         87.23         4.85 o                         
  -2  47   1         22.06         17.02         2.46 o                         
  -1  47   1        290.81        311.85        10.70 o                         
   0  47   1         35.47         35.41         2.95 o                         
   1  47   1         31.83         33.46         2.94 o                         
   2  47   1          0.51          3.01         1.35 o                         
  -2  48   1         14.48         14.08         2.24 o                         
  -1  48   1         17.91         25.40         2.91 o                         
   0  48   1         28.95         28.97         3.60 o                         
   1  48   1          0.04          1.94         1.33 o                         
  -1  49   1         41.42         46.27         3.56 o                         
   0  49   1          1.87          1.35         1.40 o                         
 -10   0   2        371.40        352.25        17.71 o                         
  -8   0   2        616.83        632.57        23.05 o                         
  -6   0   2       1190.36       1242.69        25.93 o                         
  -4   0   2        660.61        664.74        12.49 o                         
  -2   0   2          5.80          5.68         0.48 o                         
   0   0   2       4616.85       4518.43       150.76 o                         
   2   0   2          0.20          0.66         0.54 o                         
   4   0   2          3.50         10.75         1.62 o                         
   6   0   2         47.62         45.66         3.44 o                         
   8   0   2         77.51         81.81         5.35 o                         
 -10   1   2         15.81         18.44         2.53 o                         
  -9   1   2         13.70         16.29         1.94 o                         
  -8   1   2        218.24        202.65         6.00 o                         
  -7   1   2         96.20        109.86         3.82 o                         
  -6   1   2        180.35        194.11         5.23 o                         
  -5   1   2        151.62        140.08         4.84 o                         
  -4   1   2         17.15         41.93         1.66 o                         
  -3   1   2       1018.25       1001.89        13.81 o                         
  -2   1   2        103.98         78.02         1.54 o                         
  -1   1   2        925.40        808.04         9.17 o                         
   0   1   2       4653.99       4349.93       110.96 o                         
   1   1   2       6798.31       6370.80       185.20 o                         
   2   1   2         17.65         19.53         1.02 o                         
   3   1   2        183.04        188.88         5.37 o                         
   4   1   2        361.48        387.83         6.78 o                         
   5   1   2        137.10        136.44         4.31 o                         
   6   1   2         18.53         13.42         1.40 o                         
   7   1   2          4.32          3.26         1.01 o                         
   8   1   2         29.83         27.47         2.22 o                         
 -10   2   2         74.03         65.55         4.45 o                         
  -9   2   2         93.16         99.94         4.35 o                         
  -8   2   2         55.52         63.83         3.78 o                         
  -7   2   2         20.28         15.95         1.44 o                         
  -6   2   2         34.83         37.90         2.21 o                         
  -5   2   2        639.58        702.22         9.97 o                         
  -4   2   2          0.73          3.64         0.56 o                         
  -3   2   2       1168.72       1223.88        15.96 o                         
  -2   2   2       7378.36       6815.48       168.03 o                         
  -1   2   2       1363.01       1510.43        26.64 o                         
   0   2   2         42.00         73.82         1.43 o                         
   1   2   2        153.26        148.96         2.50 o                         
   2   2   2        110.57        106.27         2.85 o                         
   3   2   2       1403.78       1434.31        18.73 o                         
   4   2   2         99.80        104.70         3.22 o                         
   5   2   2          5.51          4.36         0.97 o                         
   6   2   2         51.76         60.09         2.89 o                         
   7   2   2         14.44         16.42         1.80 o                         
   8   2   2          4.41          4.67         1.22 o                         
 -10   3   2         68.46         70.33         4.70 o                         
  -9   3   2         14.51         12.25         1.69 o                         
  -8   3   2         27.13         23.85         2.13 o                         
  -7   3   2          0.02         -0.18         0.77 o                         
  -6   3   2       1209.90       1187.80        17.55 o                         
  -5   3   2        242.82        274.53         5.67 o                         
  -4   3   2          7.69          5.79         0.70 o                         
  -3   3   2         73.47         64.20         1.70 o                         
  -2   3   2       1476.32       1513.70        21.38 o                         
  -1   3   2        106.47         85.40         1.40 o                         
   0   3   2        583.41        610.71         6.92 o                         
   1   3   2        369.92        400.59         5.30 o                         
   2   3   2          0.85          1.62         0.42 o                         
   3   3   2        756.64        839.54        11.41 o                         
   4   3   2         66.56         53.03         2.23 o                         
   5   3   2        102.82         90.48         3.27 o                         
   6   3   2         33.44         33.54         2.06 o                         
   7   3   2         39.40         34.93         2.35 o                         
   8   3   2         66.49         69.71         3.43 o                         
 -10   4   2          0.43          3.39         1.53 o                         
  -9   4   2          0.06          3.26         1.15 o                         
  -8   4   2          5.37          6.08         1.28 o                         
  -7   4   2          0.23          0.75         1.03 o                         
  -6   4   2         10.75         11.63         1.48 o                         
  -5   4   2        754.80        764.41        11.03 o                         
  -4   4   2         37.56         58.77         2.02 o                         
  -3   4   2         45.06         56.40         1.72 o                         
  -2   4   2       2594.39       2631.23        79.98 o                         
  -1   4   2       6065.20       6222.64       177.29 o                         
   0   4   2       1773.51       1738.31        30.67 o                         
   1   4   2        924.97       1019.17        12.41 o                         
   2   4   2         12.40         11.30         0.86 o                         
   3   4   2       1005.57        978.17        12.91 o                         
   4   4   2        117.78        131.94         3.99 o                         
   5   4   2         35.03         45.30         2.32 o                         
   6   4   2         74.92         82.79         3.36 o                         
   7   4   2          4.22          6.83         1.25 o                         
   8   4   2          3.20          2.71         1.07 o                         
 -10   5   2         10.99         13.61         2.33 o                         
  -9   5   2          0.00          1.01         1.03 o                         
  -8   5   2        110.53        109.45         6.18 o                         
  -7   5   2        238.89        248.80         6.71 o                         
  -6   5   2        212.17        233.02         5.99 o                         
  -5   5   2         24.99         35.57         1.89 o                         
  -4   5   2        405.86        457.68         6.99 o                         
  -3   5   2       8840.70       8222.82       274.56 o                         
  -2   5   2        189.27        185.07         2.77 o                         
  -1   5   2        484.66        486.40         5.56 o                         
   0   5   2      15020.40      14354.60       354.80 o                         
   1   5   2       3576.11       3584.60       108.14 o                         
   2   5   2         23.25         19.43         1.16 o                         
   3   5   2        761.64        798.68        10.67 o                         
   4   5   2        329.13        342.35         6.09 o                         
   5   5   2        445.60        444.69         8.13 o                         
   6   5   2         68.00         54.00         2.57 o                         
   7   5   2         51.50         46.35         2.70 o                         
   8   5   2          3.86          4.73         1.25 o                         
 -10   6   2          6.15          2.75         1.54 o                         
  -9   6   2          0.08          0.06         0.95 o                         
  -8   6   2         17.77         17.18         1.87 o                         
  -7   6   2          0.06          2.74         1.01 o                         
  -6   6   2         71.24         88.30         3.53 o                         
  -5   6   2        157.10        172.56         4.50 o                         
  -4   6   2        342.15        317.15         5.15 o                         
  -3   6   2       1147.52       1301.35        17.61 o                         
  -2   6   2          0.32          1.01         0.24 o                         
  -1   6   2       7277.37       7875.76       180.51 o                         
   0   6   2      17502.65      17220.12       377.68 o                         
   1   6   2       2116.02       2253.94        38.25 o                         
   2   6   2         56.24         94.26         2.61 o                         
   3   6   2       1253.36       1261.57        17.34 o                         
   4   6   2        340.94        325.68         6.25 o                         
   5   6   2        233.90        231.63         6.01 o                         
   6   6   2         51.52         56.75         2.78 o                         
   7   6   2         30.75         22.63         1.98 o                         
   8   6   2         76.53         72.03         3.99 o                         
 -10   7   2         21.99         18.23         2.52 o                         
  -9   7   2          2.02          3.44         1.19 o                         
  -8   7   2         22.16         18.70         2.16 o                         
  -7   7   2        206.34        238.87         6.75 o                         
  -6   7   2          0.43         -0.03         0.70 o                         
  -5   7   2        515.78        509.69         7.92 o                         
  -4   7   2        108.09         86.23         3.22 o                         
  -3   7   2         19.11         15.80         0.98 o                         
  -2   7   2        126.96        177.85         2.70 o                         
  -1   7   2        847.47        801.38         9.38 o                         
   0   7   2       8491.16       8735.51       286.41 o                         
   1   7   2       1509.82       1556.78        19.77 o                         
   2   7   2        882.93        897.96        11.81 o                         
   3   7   2       1461.53       1593.54        20.95 o                         
   4   7   2         25.92         23.97         1.67 o                         
   5   7   2         42.08         39.14         2.26 o                         
   6   7   2          4.89          5.05         0.99 o                         
   7   7   2         19.52         19.07         1.92 o                         
   8   7   2          7.85          5.92         1.48 o                         
 -10   8   2          7.74          5.47         1.90 o                         
  -9   8   2         23.71         25.65         2.39 o                         
  -8   8   2         99.93         98.23         4.66 o                         
  -7   8   2          3.41          3.57         1.26 o                         
  -6   8   2          5.54          1.96         0.84 o                         
  -5   8   2        841.74        767.89        11.08 o                         
  -4   8   2         90.58         94.05         2.53 o                         
  -3   8   2        217.39        216.06         3.64 o                         
  -2   8   2        310.92        295.97         3.97 o                         
  -1   8   2       2760.27       2573.14        89.66 o                         
   0   8   2       5487.85       5840.13       150.25 o                         
   1   8   2          0.54          0.70         0.34 o                         
   2   8   2         19.94         27.14         1.29 o                         
   3   8   2        658.05        681.62         9.63 o                         
   4   8   2         45.58         48.92         2.34 o                         
   5   8   2          9.61         14.28         1.46 o                         
   6   8   2        126.23        133.22         4.42 o                         
   7   8   2          2.73          2.79         0.96 o                         
   8   8   2          5.58          5.46         1.43 o                         
 -10   9   2         14.76         14.74         2.44 o                         
  -9   9   2         37.98         36.82         3.52 o                         
  -8   9   2         34.40         29.41         2.54 o                         
  -7   9   2         58.06         47.40         2.80 o                         
  -6   9   2         20.06         15.89         1.54 o                         
  -5   9   2        403.53        437.56         7.58 o                         
  -4   9   2        281.60        258.80         4.35 o                         
  -3   9   2        505.78        549.32         7.70 o                         
  -2   9   2        677.58        695.16         8.39 o                         
  -1   9   2         99.66         73.01         1.46 o                         
   0   9   2        337.83        445.08         5.81 o                         
   1   9   2        854.90        882.11        10.62 o                         
   2   9   2          1.19          1.15         0.45 o                         
   3   9   2        195.00        216.61         4.50 o                         
   4   9   2         86.12         70.06         2.74 o                         
   5   9   2         10.76         11.41         1.40 o                         
   6   9   2         46.40         45.78         2.51 o                         
   7   9   2        111.42        104.09         4.50 o                         
   8   9   2          0.68          3.47         1.21 o                         
 -10  10   2          8.39         12.08         2.33 o                         
  -9  10   2         48.04         52.00         3.70 o                         
  -8  10   2          0.02         -0.64         0.64 o                         
  -7  10   2        127.26        144.40         4.81 o                         
  -6  10   2         83.20         65.91         2.98 o                         
  -5  10   2       1543.67       1486.57        19.82 o                         
  -4  10   2         44.14         51.33         2.20 o                         
  -3  10   2       1071.07       1180.05        15.10 o                         
  -2  10   2         27.07         30.23         0.99 o                         
  -1  10   2       5071.09       4678.75       279.25 o                         
   0  10   2        267.79        276.16         3.91 o                         
   1  10   2        345.50        366.82         4.85 o                         
   2  10   2        459.17        535.15         7.44 o                         
   3  10   2       1452.71       1441.74        19.50 o                         
   4  10   2         11.62          6.36         0.95 o                         
   5  10   2        712.46        698.08        12.50 o                         
   6  10   2         68.45         69.96         3.15 o                         
   7  10   2         60.99         66.89         3.59 o                         
   8  10   2          6.14          9.38         1.80 o                         
 -10  11   2          3.59          7.08         1.94 o                         
  -9  11   2         15.14         17.01         1.88 o                         
  -8  11   2          9.50          7.60         1.35 o                         
  -7  11   2        186.59        161.50         4.78 o                         
  -6  11   2         56.31         51.28         2.51 o                         
  -5  11   2        756.25        710.81        11.19 o                         
  -4  11   2        718.86        747.59        10.41 o                         
  -3  11   2        648.94        627.42         8.59 o                         
  -2  11   2         71.46         72.63         1.78 o                         
  -1  11   2       1418.78       1689.49        25.16 o                         
   0  11   2       1562.13       1586.48        22.46 o                         
   1  11   2        435.38        412.66         5.59 o                         
   2  11   2        423.26        490.34         7.12 o                         
   3  11   2        857.34        889.37        13.01 o                         
   4  11   2          1.69         -0.48         0.50 o                         
   5  11   2         45.06         39.89         2.65 o                         
   6  11   2        125.81        137.69         4.54 o                         
   7  11   2        440.91        448.02        10.14 o                         
   8  11   2          0.42          2.72         1.35 o                         
 -10  12   2         25.04         20.27         2.75 o                         
  -9  12   2          0.87          3.52         1.24 o                         
  -8  12   2         95.07         99.16         4.02 o                         
  -7  12   2         93.93        104.89         4.13 o                         
  -6  12   2          0.07          0.40         0.57 o                         
  -5  12   2         48.64         38.19         1.94 o                         
  -4  12   2        627.21        677.23         9.55 o                         
  -3  12   2         82.09         61.41         1.75 o                         
  -2  12   2        249.06        306.61         4.21 o                         
  -1  12   2        781.54        814.31         9.74 o                         
   0  12   2       4652.57       5058.81       213.07 o                         
   1  12   2       1477.27       1594.71        19.09 o                         
   2  12   2        258.32        229.93         4.22 o                         
   3  12   2          1.97          0.39         0.59 o                         
   4  12   2         25.78         30.92         1.78 o                         
   5  12   2        788.08        828.27        14.95 o                         
   6  12   2        179.74        181.49         5.47 o                         
   7  12   2          7.63          8.62         1.67 o                         
   8  12   2          0.41          0.85         1.24 o                         
 -10  13   2          0.59          4.61         2.02 o                         
  -9  13   2         10.25         12.30         1.71 o                         
  -8  13   2          7.29         10.49         1.45 o                         
  -7  13   2        249.09        245.82         6.20 o                         
  -6  13   2          0.95          1.60         0.63 o                         
  -5  13   2          0.81          0.54         0.58 o                         
  -4  13   2        457.98        469.94         7.05 o                         
  -3  13   2       1568.80       1516.74        19.13 o                         
  -2  13   2       1770.41       1851.82        24.92 o                         
  -1  13   2         41.95         31.79         1.10 o                         
   0  13   2         17.84         19.60         0.96 o                         
   1  13   2       1869.25       2024.37        24.90 o                         
   2  13   2        872.89        880.10        11.62 o                         
   3  13   2        226.75        238.88         4.84 o                         
   4  13   2         25.98         24.82         1.52 o                         
   5  13   2        217.34        227.06         5.98 o                         
   6  13   2        142.44        141.39         5.52 o                         
   7  13   2         74.67         71.27         3.47 o                         
   8  13   2          0.37          3.01         1.35 o                         
  -9  14   2         17.07         25.17         2.38 o                         
  -8  14   2         99.64        101.30         4.17 o                         
  -7  14   2          0.78          2.06         0.85 o                         
  -6  14   2        175.62        181.87         7.61 o                         
  -5  14   2        257.90        259.79         5.47 o                         
  -4  14   2        217.92        206.21         3.95 o                         
  -3  14   2         77.99         61.70         1.93 o                         
  -2  14   2        191.94        201.07         3.11 o                         
  -1  14   2          4.66          1.03         0.30 o                         
   0  14   2        506.03        493.70         6.52 o                         
   1  14   2        330.78        327.47         4.81 o                         
   2  14   2        931.03        963.58        12.49 o                         
   3  14   2        345.33        322.42         5.47 o                         
   4  14   2          1.44         -0.07         0.54 o                         
   5  14   2         41.06         45.70         2.34 o                         
   6  14   2          8.79         10.31         1.56 o                         
   7  14   2          6.12          7.24         1.39 o                         
   8  14   2          6.28          5.36         1.47 o                         
  -9  15   2         32.22         37.14         3.17 o                         
  -8  15   2          5.12          8.32         1.52 o                         
  -7  15   2         31.66         32.48         2.17 o                         
  -6  15   2         73.30         82.61         3.08 o                         
  -5  15   2          3.43          4.18         0.78 o                         
  -4  15   2         86.74         75.42         2.37 o                         
  -3  15   2        184.54        182.53         3.48 o                         
  -2  15   2       1080.41       1156.19        14.42 o                         
  -1  15   2         74.07         63.04         1.73 o                         
   0  15   2        809.21        846.31        10.58 o                         
   1  15   2         12.98         22.46         1.06 o                         
   2  15   2        550.44        542.58         8.02 o                         
   3  15   2        402.77        425.26         6.77 o                         
   4  15   2         97.40         97.73         2.90 o                         
   5  15   2          0.67          1.25         0.77 o                         
   6  15   2         69.44         62.52         3.25 o                         
   7  15   2         26.28         25.03         2.54 o                         
   8  15   2          9.60          8.27         1.71 o                         
  -9  16   2          5.90          8.83         1.79 o                         
  -8  16   2        104.69        100.12         4.16 o                         
  -7  16   2         53.47         48.98         2.63 o                         
  -6  16   2         74.85         74.76         2.93 o                         
  -5  16   2        195.14        170.71         4.66 o                         
  -4  16   2          4.72          5.65         0.70 o                         
  -3  16   2         36.84         38.42         1.52 o                         
  -2  16   2         30.10         22.45         0.97 o                         
  -1  16   2       1267.66       1255.50        15.91 o                         
   0  16   2         50.12         63.83         2.11 o                         
   1  16   2          0.83         -0.16         0.31 o                         
   2  16   2        252.19        215.42         4.19 o                         
   3  16   2       1678.65       1689.50        21.76 o                         
   4  16   2        164.54        152.82         3.95 o                         
   5  16   2          4.37          3.79         0.91 o                         
   6  16   2         33.79         29.70         2.02 o                         
   7  16   2         87.81         78.04         4.23 o                         
   8  16   2          7.05          7.62         1.98 o                         
  -9  17   2          0.40          0.35         1.18 o                         
  -8  17   2         41.81         42.19         2.69 o                         
  -7  17   2        337.44        337.67         7.29 o                         
  -6  17   2        263.00        260.69         5.89 o                         
  -5  17   2         47.67         45.44         2.01 o                         
  -4  17   2         39.55         49.68         1.93 o                         
  -3  17   2        102.79        102.37         2.63 o                         
  -2  17   2        106.19        106.22         2.47 o                         
  -1  17   2        159.36        151.54         2.83 o                         
   0  17   2        364.02        360.44         5.34 o                         
   1  17   2         83.16         79.45         2.42 o                         
   2  17   2          2.49          1.41         0.52 o                         
   3  17   2         16.45         23.64         1.41 o                         
   4  17   2        136.64        126.61         3.56 o                         
   5  17   2        136.07        123.29         4.33 o                         
   6  17   2         65.29         60.54         3.32 o                         
   7  17   2          0.60          1.97         1.14 o                         
   8  17   2         58.36         59.97         4.38 o                         
  -9  18   2          4.85          3.81         1.39 o                         
  -8  18   2         32.49         26.81         2.26 o                         
  -7  18   2         70.63         78.70         3.13 o                         
  -6  18   2          1.43          3.24         0.97 o                         
  -5  18   2         33.35         33.32         1.94 o                         
  -4  18   2        514.00        456.59         7.43 o                         
  -3  18   2        323.37        354.60         5.98 o                         
  -2  18   2       1125.68       1141.16        14.13 o                         
  -1  18   2        817.03        881.33        11.54 o                         
   0  18   2          9.78          7.63         0.68 o                         
   1  18   2        105.11         90.11         2.38 o                         
   2  18   2        266.27        239.81         4.87 o                         
   3  18   2        131.33        115.46         4.32 o                         
   4  18   2          1.89          1.19         0.50 o                         
   5  18   2         11.98         10.82         1.14 o                         
   6  18   2         63.93         65.69         3.64 o                         
   7  18   2          0.50          2.06         1.11 o                         
   8  18   2         22.82         22.74         2.90 o                         
  -9  19   2          2.28          1.60         1.20 o                         
  -8  19   2         16.46         13.24         1.86 o                         
  -7  19   2         84.21         97.39         3.99 o                         
  -6  19   2         52.57         47.89         2.52 o                         
  -5  19   2          0.19          0.49         0.54 o                         
  -4  19   2        189.69        189.96         4.04 o                         
  -3  19   2       1873.01       1739.46        21.90 o                         
  -2  19   2        156.70        203.26         3.44 o                         
  -1  19   2        633.04        696.09         9.45 o                         
   0  19   2         82.19         71.80         2.23 o                         
   1  19   2       1062.01        988.50        12.83 o                         
   2  19   2        324.23        319.01         5.61 o                         
   3  19   2        415.43        422.35         7.06 o                         
   4  19   2        116.12        123.50         3.52 o                         
   5  19   2        326.60        326.72         7.52 o                         
   6  19   2        211.82        206.76         6.96 o                         
   7  19   2         30.34         31.17         2.62 o                         
   8  19   2          4.86          6.04         1.80 o                         
  -9  20   2          6.35          7.68         1.67 o                         
  -8  20   2         30.57         28.42         2.13 o                         
  -7  20   2          0.85          0.33         0.74 o                         
  -6  20   2        101.48        100.37         3.65 o                         
  -5  20   2        124.78        141.11         3.86 o                         
  -4  20   2        264.57        251.46         5.19 o                         
  -3  20   2        408.23        415.53         6.40 o                         
  -2  20   2        155.23        181.66         3.56 o                         
  -1  20   2        131.52        135.45         3.15 o                         
   0  20   2        461.25        461.35         6.78 o                         
   1  20   2        352.94        348.04         5.60 o                         
   2  20   2          0.14          1.22         0.57 o                         
   3  20   2         19.46         26.21         1.87 o                         
   4  20   2        616.61        628.50        10.58 o                         
   5  20   2        109.57        120.83         4.49 o                         
   6  20   2         15.50         16.32         1.78 o                         
   7  20   2          9.82         11.24         2.01 o                         
   8  20   2         61.85         58.24         4.73 o                         
  -9  21   2          8.18         10.28         1.73 o                         
  -8  21   2          0.22          2.48         0.96 o                         
  -7  21   2         17.03         17.97         1.66 o                         
  -6  21   2         39.70         38.71         2.10 o                         
  -5  21   2        134.48        131.28         3.59 o                         
  -4  21   2        291.03        270.19         6.15 o                         
  -3  21   2          0.34          1.42         0.52 o                         
  -2  21   2        286.92        307.91         4.89 o                         
  -1  21   2        110.05        122.25         3.25 o                         
   0  21   2        129.67        123.01         3.06 o                         
   1  21   2         83.68         69.32         2.20 o                         
   2  21   2        364.43        356.58         6.37 o                         
   3  21   2       1318.21       1265.73        18.40 o                         
   4  21   2        673.10        639.10        10.80 o                         
   5  21   2         67.93         72.83         3.32 o                         
   6  21   2        110.10        113.87         4.67 o                         
   7  21   2        179.69        167.18         6.36 o                         
   8  21   2         60.85         65.02         4.99 o                         
  -9  22   2         43.70         52.18         3.60 o                         
  -8  22   2         11.80         13.15         1.57 o                         
  -7  22   2         17.51          9.95         1.33 o                         
  -6  22   2         11.55         10.55         1.25 o                         
  -5  22   2         80.80         95.42         3.22 o                         
  -4  22   2          9.80         11.79         1.32 o                         
  -3  22   2         17.67         15.40         1.11 o                         
  -2  22   2         14.88         22.25         1.15 o                         
  -1  22   2       1347.38       1365.93        17.61 o                         
   0  22   2        224.58        212.76         3.83 o                         
   1  22   2       1399.80       1329.50        17.26 o                         
   2  22   2        707.48        707.80        10.96 o                         
   3  22   2        327.34        294.14         5.74 o                         
   4  22   2        529.66        533.41         9.92 o                         
   5  22   2        453.93        426.94         8.80 o                         
   6  22   2        120.93        132.31         5.06 o                         
   7  22   2         24.08         27.69         2.63 o                         
  -9  23   2          2.81          3.39         1.40 o                         
  -8  23   2         20.62         18.26         2.03 o                         
  -7  23   2         62.63         60.66         2.88 o                         
  -6  23   2         30.33         30.65         1.80 o                         
  -5  23   2         51.67         50.30         2.32 o                         
  -4  23   2         20.75         23.79         1.63 o                         
  -3  23   2         59.46         72.94         2.27 o                         
  -2  23   2        475.36        471.10         8.26 o                         
  -1  23   2         16.82         13.78         1.06 o                         
   0  23   2        140.76        146.64         3.55 o                         
   1  23   2       1471.52       1338.68        17.52 o                         
   2  23   2        257.27        291.31         6.04 o                         
   3  23   2        545.79        544.81         9.56 o                         
   4  23   2          0.03         -0.33         0.79 o                         
   5  23   2          4.18          6.26         1.33 o                         
   6  23   2        161.29        164.37         5.75 o                         
   7  23   2        159.18        159.17         8.86 o                         
  -9  24   2          0.02          3.59         1.44 o                         
  -8  24   2         15.29          9.66         1.89 o                         
  -7  24   2         49.68         49.01         2.71 o                         
  -6  24   2         30.03         32.76         1.99 o                         
  -5  24   2         79.04         78.81         2.94 o                         
  -4  24   2         15.68         19.19         1.47 o                         
  -3  24   2         32.14         30.28         1.67 o                         
  -2  24   2         74.60         72.03         2.63 o                         
  -1  24   2        191.16        180.26         4.29 o                         
   0  24   2         36.17         47.84         1.98 o                         
   1  24   2         15.80         15.63         1.28 o                         
   2  24   2        619.55        587.72         9.52 o                         
   3  24   2        129.94        130.94         3.60 o                         
   4  24   2        103.28        108.38         3.99 o                         
   5  24   2        249.90        262.29         7.50 o                         
   6  24   2         30.92         22.88         2.44 o                         
   7  24   2         46.90         42.98         3.49 o                         
  -8  25   2          2.74          3.10         1.10 o                         
  -7  25   2        105.12        103.79         4.13 o                         
  -6  25   2          0.97          1.46         0.78 o                         
  -5  25   2         17.62         17.38         1.59 o                         
  -4  25   2         37.27         40.02         1.97 o                         
  -3  25   2        713.57        684.60        10.34 o                         
  -2  25   2        187.01        176.31         4.36 o                         
  -1  25   2         14.00         14.73         1.24 o                         
   0  25   2          3.63          2.60         0.72 o                         
   1  25   2       2964.72       2821.50        34.85 o                         
   2  25   2        254.70        243.90         5.86 o                         
   3  25   2        308.38        306.10         6.20 o                         
   4  25   2         10.74         12.75         1.35 o                         
   5  25   2        139.27        139.87         5.27 o                         
   6  25   2         16.75         14.65         2.31 o                         
   7  25   2          0.20          0.86         1.35 o                         
  -8  26   2          4.81          8.09         1.44 o                         
  -7  26   2          1.06          2.87         0.96 o                         
  -6  26   2          0.22          1.17         0.73 o                         
  -5  26   2        251.81        254.18         6.15 o                         
  -4  26   2        348.62        326.07         6.06 o                         
  -3  26   2         55.25         49.66         2.14 o                         
  -2  26   2        172.11        182.59         4.65 o                         
  -1  26   2        194.77        185.83         4.77 o                         
   0  26   2        123.84        103.28         3.22 o                         
   1  26   2        217.89        231.19         4.70 o                         
   2  26   2        240.53        219.33         5.39 o                         
   3  26   2        153.09        156.53         4.55 o                         
   4  26   2         40.82         47.89         2.48 o                         
   5  26   2         46.32         43.30         2.72 o                         
   6  26   2         28.66         25.24         2.68 o                         
   7  26   2          1.27          4.41         1.76 o                         
  -8  27   2          0.23          1.37         1.03 o                         
  -7  27   2          0.14          1.59         0.89 o                         
  -6  27   2        156.90        131.13         4.70 o                         
  -5  27   2        120.86        123.82         4.25 o                         
  -4  27   2         66.08         60.91         2.53 o                         
  -3  27   2         29.00         29.72         1.72 o                         
  -2  27   2        544.97        516.11         9.04 o                         
  -1  27   2        322.40        297.05         6.15 o                         
   0  27   2         71.48         64.33         2.59 o                         
   1  27   2        560.79        525.78         7.92 o                         
   2  27   2        515.04        487.21         9.35 o                         
   3  27   2        546.34        565.62         9.84 o                         
   4  27   2          5.39          5.44         1.03 o                         
   5  27   2         33.72         35.91         2.34 o                         
   6  27   2        106.27        105.19         4.97 o                         
   7  27   2         75.92         66.66         5.14 o                         
  -8  28   2         29.47         31.12         2.49 o                         
  -7  28   2          9.80          9.22         1.59 o                         
  -6  28   2         74.91         77.44         3.64 o                         
  -5  28   2        335.91        334.44         6.94 o                         
  -4  28   2        114.70         97.52         3.38 o                         
  -3  28   2         89.15         75.06         2.79 o                         
  -2  28   2          2.42          3.11         0.82 o                         
  -1  28   2        363.06        344.33         6.92 o                         
   0  28   2        197.11        193.67         4.86 o                         
   1  28   2       1601.58       1600.62        21.67 o                         
   2  28   2        504.00        488.98         8.20 o                         
   3  28   2        110.13         99.48         3.76 o                         
   4  28   2         43.74         44.87         2.51 o                         
   5  28   2        620.80        626.76        11.90 o                         
   6  28   2         72.68         72.86         4.09 o                         
   7  28   2          8.74         10.00         2.37 o                         
  -8  29   2          0.36          1.94         1.22 o                         
  -7  29   2         30.15         28.53         2.35 o                         
  -6  29   2          5.93          5.17         1.09 o                         
  -5  29   2         58.51         62.39         2.91 o                         
  -4  29   2        200.49        186.05         5.61 o                         
  -3  29   2        320.80        314.15         6.32 o                         
  -2  29   2          2.25          1.16         0.58 o                         
  -1  29   2         21.74         25.43         1.73 o                         
   0  29   2          2.79          2.26         0.67 o                         
   1  29   2         77.32         81.91         3.32 o                         
   2  29   2         20.04         19.50         1.44 o                         
   3  29   2       1030.01        991.89        15.63 o                         
   4  29   2         69.74         69.38         3.43 o                         
   5  29   2         51.59         50.94         2.90 o                         
   6  29   2         49.00         47.38         3.40 o                         
   7  29   2        201.50        202.76         9.22 o                         
  -8  30   2         13.73         10.83         2.02 o                         
  -7  30   2          0.59          3.14         1.08 o                         
  -6  30   2        138.14        140.04         4.75 o                         
  -5  30   2         33.82         39.25         2.30 o                         
  -4  30   2         55.12         61.17         2.76 o                         
  -3  30   2          1.86          2.89         0.67 o                         
  -2  30   2        312.34        318.56         7.25 o                         
  -1  30   2        310.38        292.23         6.05 o                         
   0  30   2       1204.10       1258.64        17.64 o                         
   1  30   2        275.80        269.37         6.19 o                         
   2  30   2         63.31         59.14         2.48 o                         
   3  30   2         37.94         35.87         2.06 o                         
   4  30   2        271.16        263.43         6.53 o                         
   5  30   2        122.36        138.33         5.96 o                         
   6  30   2          9.92         12.48         1.93 o                         
  -8  31   2          0.28          1.57         1.37 o                         
  -7  31   2         18.76         20.86         2.57 o                         
  -6  31   2         40.26         40.28         2.54 o                         
  -5  31   2         70.89         58.07         2.75 o                         
  -4  31   2         67.78         67.28         2.77 o                         
  -3  31   2        122.28        118.86         3.59 o                         
  -2  31   2         60.51         73.19         2.96 o                         
  -1  31   2         66.69         59.95         3.13 o                         
   0  31   2        347.84        335.02         6.44 o                         
   1  31   2        611.06        588.13        10.11 o                         
   2  31   2        392.57        395.01         6.85 o                         
   3  31   2        187.01        204.07         5.01 o                         
   4  31   2          3.74          3.68         0.99 o                         
   5  31   2          0.30          3.50         1.35 o                         
   6  31   2         64.42         61.45         4.11 o                         
  -7  32   2          2.34          5.11         1.33 o                         
  -6  32   2          0.91          2.48         0.98 o                         
  -5  32   2         93.37         97.48         3.73 o                         
  -4  32   2         25.22         22.02         1.81 o                         
  -3  32   2        174.71        158.13         4.55 o                         
  -2  32   2         38.77         37.57         2.15 o                         
  -1  32   2         19.33         17.46         1.62 o                         
   0  32   2         41.94         48.59         2.47 o                         
   1  32   2         11.43          7.42         1.30 o                         
   2  32   2         32.88         32.66         1.92 o                         
   3  32   2         65.07         77.23         3.02 o                         
   4  32   2          0.80          2.14         1.00 o                         
   5  32   2          4.55          6.25         1.49 o                         
   6  32   2          2.80          4.40         1.47 o                         
  -7  33   2         77.51         78.72         4.00 o                         
  -6  33   2         17.77         14.87         1.68 o                         
  -5  33   2         84.43         97.99         3.85 o                         
  -4  33   2         23.10         26.06         1.81 o                         
  -3  33   2         98.47         86.82         3.47 o                         
  -2  33   2        211.69        224.29         5.81 o                         
  -1  33   2          3.45          5.23         1.09 o                         
   0  33   2        118.45        127.94         4.55 o                         
   1  33   2          6.14          6.58         1.06 o                         
   2  33   2          5.52          7.63         0.99 o                         
   3  33   2          3.56          5.36         0.97 o                         
   4  33   2        102.39        109.18         4.83 o                         
   5  33   2         28.53         28.54         2.46 o                         
   6  33   2          4.12          5.31         1.64 o                         
  -7  34   2          0.00          2.52         1.23 o                         
  -6  34   2         51.11         47.35         2.78 o                         
  -5  34   2         57.33         56.54         3.00 o                         
  -4  34   2          3.10          1.29         0.78 o                         
  -3  34   2         59.33         48.58         2.66 o                         
  -2  34   2         46.92         41.39         2.43 o                         
  -1  34   2        703.39        657.32        14.18 o                         
   0  34   2        101.89         98.73         4.06 o                         
   1  34   2         20.57         18.86         1.54 o                         
   2  34   2         64.16         66.08         2.59 o                         
   3  34   2         92.31         82.76         3.22 o                         
   4  34   2          3.46          2.70         1.22 o                         
   5  34   2          0.70          2.17         1.18 o                         
   6  34   2          1.41          1.55         1.25 o                         
  -7  35   2         36.71         31.52         2.71 o                         
  -6  35   2        136.74        139.88         5.14 o                         
  -5  35   2         15.61         13.84         1.56 o                         
  -4  35   2         73.59         68.56         2.85 o                         
  -3  35   2        200.89        212.80         6.42 o                         
  -2  35   2        353.77        341.91         8.02 o                         
  -1  35   2         52.07         53.52         2.74 o                         
   0  35   2         84.48         94.55         3.73 o                         
   1  35   2          0.29          0.07         0.63 o                         
   2  35   2         39.28         42.30         2.20 o                         
   3  35   2         55.81         43.93         2.47 o                         
   4  35   2         28.78         34.21         2.37 o                         
   5  35   2        121.51        122.89         5.32 o                         
   6  35   2          2.55          3.17         1.65 o                         
  -7  36   2          2.27          4.14         1.67 o                         
  -6  36   2          0.07          1.68         1.33 o                         
  -5  36   2         47.71         51.65         3.10 o                         
  -4  36   2          1.55          3.50         0.85 o                         
  -3  36   2         22.60         22.94         1.97 o                         
  -2  36   2        139.26        137.57         4.65 o                         
  -1  36   2        769.96        755.46        13.44 o                         
   0  36   2         17.66         22.60         1.86 o                         
   1  36   2         58.84         66.37         2.94 o                         
   2  36   2          3.89          6.55         1.13 o                         
   3  36   2         55.69         50.62         2.58 o                         
   4  36   2         46.01         46.61         2.71 o                         
   5  36   2          9.88         10.05         1.79 o                         
  -6  37   2          9.37         12.24         2.02 o                         
  -5  37   2          7.81          6.85         1.19 o                         
  -4  37   2          1.62          1.47         0.79 o                         
  -3  37   2         19.86         24.96         2.05 o                         
  -2  37   2         79.33         77.72         3.46 o                         
  -1  37   2         73.48         73.83         3.46 o                         
   0  37   2         39.53         35.95         2.33 o                         
   1  37   2          9.19          9.29         1.24 o                         
   2  37   2        125.86        127.82         5.67 o                         
   3  37   2         77.06         92.77         3.53 o                         
   4  37   2          1.55          4.52         1.15 o                         
   5  37   2         33.82         30.07         2.85 o                         
  -6  38   2          1.13          1.61         1.29 o                         
  -5  38   2         11.42         11.94         1.61 o                         
  -4  38   2         37.28         38.26         2.32 o                         
  -3  38   2          3.08          3.22         1.01 o                         
  -2  38   2         12.56          7.34         1.53 o                         
  -1  38   2          9.89          8.13         1.28 o                         
   0  38   2         17.81         19.60         1.86 o                         
   1  38   2         24.81         28.30         2.17 o                         
   2  38   2        140.10        161.52         5.66 o                         
   3  38   2         77.01         90.94         3.55 o                         
   4  38   2        139.28        137.27         5.55 o                         
   5  38   2        177.60        179.73         7.72 o                         
  -6  39   2          0.23          3.67         1.36 o                         
  -5  39   2          0.02          1.93         1.12 o                         
  -4  39   2        124.06        126.93         5.05 o                         
  -3  39   2         40.30         33.57         2.78 o                         
  -2  39   2         19.77         27.50         2.19 o                         
  -1  39   2        230.98        228.89         6.68 o                         
   0  39   2         33.99         32.65         2.38 o                         
   1  39   2          5.66          5.79         1.20 o                         
   2  39   2        228.04        241.16         7.76 o                         
   3  39   2         81.77         85.81         3.81 o                         
   4  39   2         23.37         24.19         2.38 o                         
   5  39   2         44.01         39.18         4.56 o                         
  -6  40   2         23.18         20.51         2.70 o                         
  -5  40   2        112.87        119.61         5.48 o                         
  -4  40   2         19.25         19.58         2.15 o                         
  -3  40   2          0.02         -0.34         0.83 o                         
  -2  40   2         83.58         92.46         4.03 o                         
  -1  40   2         19.25         26.24         2.32 o                         
   0  40   2          8.42          6.55         1.25 o                         
   1  40   2         66.25         67.75         3.41 o                         
   2  40   2         10.37         11.31         1.48 o                         
   3  40   2         62.93         75.65         3.71 o                         
   4  40   2        135.38        128.89         6.46 o                         
  -5  41   2         46.94         53.37         3.47 o                         
  -4  41   2          4.27          4.19         1.31 o                         
  -3  41   2          1.40          0.60         0.93 o                         
  -2  41   2          9.25          9.30         1.49 o                         
  -1  41   2         78.91         89.93         4.14 o                         
   0  41   2        128.56        130.07         4.93 o                         
   1  41   2          0.24          1.08         0.90 o                         
   2  41   2          2.25          4.07         1.06 o                         
   3  41   2          9.68         10.51         1.66 o                         
   4  41   2         26.46         35.61         3.01 o                         
  -5  42   2         28.27         28.77         2.90 o                         
  -4  42   2         13.34         12.96         1.88 o                         
  -3  42   2         28.48         32.37         2.55 o                         
  -2  42   2          0.58          1.32         1.01 o                         
  -1  42   2          9.39          7.30         1.52 o                         
   0  42   2          2.43          4.66         1.21 o                         
   1  42   2         93.87         95.99         4.26 o                         
   2  42   2         12.76         11.73         1.58 o                         
   3  42   2          0.82          1.27         1.02 o                         
   4  42   2         22.02         24.90         3.09 o                         
  -5  43   2          5.80          8.77         1.94 o                         
  -4  43   2         22.21         27.56         2.77 o                         
  -3  43   2         99.07        109.59         5.02 o                         
  -2  43   2          0.64          2.01         0.98 o                         
  -1  43   2          8.22          9.91         1.62 o                         
   0  43   2          9.32          7.63         1.41 o                         
   1  43   2          3.49          5.06         1.16 o                         
   2  43   2          2.46          3.68         1.24 o                         
   3  43   2          6.31          5.79         1.57 o                         
  -4  44   2         58.86         61.45         3.86 o                         
  -3  44   2         46.35         47.90         3.26 o                         
  -2  44   2         16.47         19.18         2.17 o                         
  -1  44   2         58.04         62.00         3.55 o                         
   0  44   2         95.53        106.52         4.75 o                         
   1  44   2          7.55          4.49         1.33 o                         
   2  44   2         83.01         86.34         4.27 o                         
   3  44   2         26.58         28.41         2.80 o                         
  -4  45   2          0.24          2.33         1.46 o                         
  -3  45   2         56.12         53.48         4.53 o                         
  -2  45   2         14.01         17.51         2.10 o                         
  -1  45   2         22.68         22.48         2.43 o                         
   0  45   2          2.19          4.09         1.28 o                         
   1  45   2         18.26         14.36         2.04 o                         
   2  45   2          6.21          5.42         1.60 o                         
  -3  46   2          7.17         10.35         2.05 o                         
  -2  46   2          8.15          8.07         1.80 o                         
  -1  46   2         55.62         61.67         4.21 o                         
   0  46   2          0.04          3.53         1.43 o                         
   1  46   2         54.19         54.84         4.19 o                         
   2  46   2         41.29         38.20         3.39 o                         
  -3  47   2          1.12          0.46         1.43 o                         
  -2  47   2          1.60          5.95         1.72 o                         
  -1  47   2         24.78         24.77         2.54 o                         
   0  47   2          0.39          2.20         1.31 o                         
   1  47   2         68.82         71.70         4.37 o                         
  -2  48   2         32.10         33.10         3.31 o                         
  -1  48   2         34.80         27.90         3.01 o                         
   0  48   2         14.34         11.77         2.04 o                         
  -9   0   3          0.29          0.36         1.19 o                         
  -7   0   3        753.98        738.64        16.40 o                         
  -5   0   3        340.94        311.20         8.64 o                         
  -3   0   3       2005.48       2181.91        40.58 o                         
  -1   0   3        630.25        634.29         9.73 o                         
   1   0   3       6986.62       6913.40       238.21 o                         
   3   0   3          1.00          1.70         0.84 o                         
   5   0   3        214.53        209.24         7.07 o                         
   7   0   3        139.79        143.50         7.69 o                         
 -10   1   3          4.30          8.89         2.03 o                         
  -9   1   3          0.18          0.90         0.82 o                         
  -8   1   3          7.87          9.51         1.22 o                         
  -7   1   3         26.84         25.11         1.67 o                         
  -6   1   3        594.27        541.31         9.64 o                         
  -5   1   3          8.98          4.82         0.65 o                         
  -4   1   3        589.99        650.25         9.06 o                         
  -3   1   3         67.14         78.38         1.81 o                         
  -2   1   3       3739.77       3623.35        76.95 o                         
  -1   1   3          0.11          2.11         0.29 o                         
   0   1   3          0.48          0.12         0.24 o                         
   1   1   3         45.06         40.84         1.20 o                         
   2   1   3         65.07         66.45         2.40 o                         
   3   1   3          1.42          2.92         0.69 o                         
   4   1   3         24.68         24.98         1.79 o                         
   5   1   3        227.19        234.69         5.92 o                         
   6   1   3          8.68          8.10         1.06 o                         
   7   1   3         28.70         31.20         2.38 o                         
   8   1   3         19.12         19.68         2.35 o                         
 -10   2   3         23.84         26.29         2.92 o                         
  -9   2   3         13.25         11.55         1.59 o                         
  -8   2   3         14.94         14.27         1.34 o                         
  -7   2   3          1.60          1.53         0.67 o                         
  -6   2   3         24.38         20.10         1.50 o                         
  -5   2   3          7.05         10.40         0.86 o                         
  -4   2   3         68.32        101.26         3.25 o                         
  -3   2   3       1507.66       1556.62        19.42 o                         
  -2   2   3         13.06          8.32         0.47 o                         
  -1   2   3         74.38         94.66         1.95 o                         
   0   2   3          1.08          3.84         0.35 o                         
   1   2   3         91.18        111.60         2.15 o                         
   2   2   3        140.23        161.45         5.02 o                         
   3   2   3          1.16          1.11         0.53 o                         
   4   2   3        490.20        449.90         8.37 o                         
   5   2   3         39.67         42.29         2.24 o                         
   6   2   3         35.62         33.76         2.17 o                         
   7   2   3         96.11         99.87         4.32 o                         
   8   2   3          5.21          5.15         1.52 o                         
 -10   3   3          7.05          5.57         1.71 o                         
  -9   3   3        147.22        144.76         4.78 o                         
  -8   3   3          3.84          5.13         0.92 o                         
  -7   3   3         43.23         44.18         2.47 o                         
  -6   3   3        162.48        162.95         4.97 o                         
  -5   3   3       1593.91       1636.85        20.70 o                         
  -4   3   3         33.81         51.74         1.71 o                         
  -3   3   3         55.86         69.97         1.77 o                         
  -2   3   3         26.22         31.14         0.88 o                         
  -1   3   3        755.66        679.69         8.08 o                         
   0   3   3       1723.04       1930.48        23.21 o                         
   1   3   3         11.45         15.61         0.83 o                         
   2   3   3        117.77        146.94         4.04 o                         
   3   3   3        294.66        310.16         5.77 o                         
   4   3   3        123.84        146.34         4.96 o                         
   5   3   3         15.12         12.50         1.32 o                         
   6   3   3         53.99         53.75         3.03 o                         
   7   3   3         48.68         48.28         3.12 o                         
   8   3   3         17.24         17.50         2.26 o                         
 -10   4   3          0.23          5.01         1.75 o                         
  -9   4   3         47.39         41.72         3.26 o                         
  -8   4   3         83.33         79.07         3.49 o                         
  -7   4   3          0.66         -0.45         0.60 o                         
  -6   4   3         95.82         82.35         2.63 o                         
  -5   4   3         38.68         51.08         2.15 o                         
  -4   4   3       1529.61       1464.18        18.86 o                         
  -3   4   3        847.06        884.16        10.50 o                         
  -2   4   3        366.36        315.15         3.84 o                         
  -1   4   3       1867.28       1726.43        22.57 o                         
   0   4   3          6.27          4.26         0.40 o                         
   1   4   3       1144.36       1075.87        12.67 o                         
   2   4   3        113.56        135.18         4.02 o                         
   3   4   3         61.88         74.62         2.53 o                         
   4   4   3          2.51          4.67         0.85 o                         
   5   4   3        114.93        123.28         4.35 o                         
   6   4   3         13.97         15.00         1.70 o                         
   7   4   3         11.85         13.38         1.68 o                         
   8   4   3          9.32         12.53         2.15 o                         
 -10   5   3          1.78          2.00         1.46 o                         
  -9   5   3          5.23          7.75         1.34 o                         
  -8   5   3          0.45          1.27         0.77 o                         
  -7   5   3         19.33         13.39         1.39 o                         
  -6   5   3         28.41         33.68         1.89 o                         
  -5   5   3        325.50        281.41         5.38 o                         
  -4   5   3        115.29        121.40         2.81 o                         
  -3   5   3          6.81          3.47         0.42 o                         
  -2   5   3       1118.67       1087.34        12.27 o                         
  -1   5   3       2918.72       2878.81        52.49 o                         
   0   5   3         96.24        121.21         2.04 o                         
   1   5   3         63.75        104.32         2.58 o                         
   2   5   3        653.33        582.97         8.14 o                         
   3   5   3       1359.74       1396.15        18.51 o                         
   4   5   3        179.99        171.02         4.95 o                         
   5   5   3          0.72          2.20         0.88 o                         
   6   5   3        301.48        283.25         7.21 o                         
   7   5   3          0.49          1.32         0.92 o                         
   8   5   3          0.15          1.96         1.39 o                         
 -10   6   3          3.28          3.65         1.71 o                         
  -9   6   3          3.29          2.92         0.88 o                         
  -8   6   3          1.21         -0.41         0.59 o                         
  -7   6   3        177.01        186.35         4.61 o                         
  -6   6   3          2.22         37.45         2.23 o                         
  -5   6   3        250.99        272.52         5.48 o                         
  -4   6   3        182.54        227.68         4.11 o                         
  -3   6   3          7.23         11.60         0.66 o                         
  -2   6   3        318.06        256.90         3.49 o                         
  -1   6   3         68.23         98.00         1.89 o                         
   0   6   3         59.51         82.81         2.22 o                         
   1   6   3        215.80        256.45         3.77 o                         
   2   6   3        558.73        568.82         7.79 o                         
   3   6   3        165.03        206.61         5.81 o                         
   4   6   3        179.67        181.84         5.07 o                         
   5   6   3          6.52          6.79         1.29 o                         
   6   6   3         19.46         24.29         2.02 o                         
   7   6   3         21.52         19.46         1.95 o                         
   8   6   3          3.03          5.50         1.58 o                         
 -10   7   3         30.56         29.13         3.55 o                         
  -9   7   3         86.24         85.47         3.28 o                         
  -8   7   3         10.23         11.86         1.36 o                         
  -7   7   3          0.34          5.15         0.84 o                         
  -6   7   3        578.02        542.71         9.65 o                         
  -5   7   3       1591.76       1671.66        22.62 o                         
  -4   7   3        372.95        364.52         6.27 o                         
  -3   7   3       1085.42       1121.15        13.98 o                         
  -2   7   3         54.32         40.46         1.19 o                         
  -1   7   3       6665.92       7419.45       442.47 o                         
   0   7   3        508.42        581.21         6.90 o                         
   1   7   3        325.04        404.30         6.09 o                         
   2   7   3        788.74        794.25        11.18 o                         
   3   7   3        332.06        328.84         6.10 o                         
   4   7   3        203.50        200.85         5.56 o                         
   5   7   3        129.71        132.47         4.51 o                         
   6   7   3          0.40          2.27         0.96 o                         
   7   7   3          0.59          1.76         1.03 o                         
   8   7   3          5.75          6.62         1.70 o                         
 -10   8   3         33.11         30.31         3.39 o                         
  -9   8   3          0.34          1.23         1.05 o                         
  -8   8   3          3.72          4.19         0.95 o                         
  -7   8   3        492.21        447.59         8.12 o                         
  -6   8   3         25.78         29.33         1.95 o                         
  -5   8   3          6.12         11.18         1.13 o                         
  -4   8   3        137.40        122.68         2.96 o                         
  -3   8   3       2921.58       3126.50        50.87 o                         
  -2   8   3       1881.47       2226.10        34.00 o                         
  -1   8   3      14618.51      15474.63       360.97 o                         
   0   8   3        158.16        132.33         2.40 o                         
   1   8   3        322.63        308.77         4.67 o                         
   2   8   3        210.83        187.28         4.02 o                         
   3   8   3        728.03        776.54        12.21 o                         
   4   8   3        223.41        228.57         7.52 o                         
   5   8   3         81.09         95.77         3.73 o                         
   6   8   3         27.27         23.35         1.94 o                         
   7   8   3         79.56         72.66         3.86 o                         
   8   8   3          3.60          4.62         1.75 o                         
 -10   9   3          0.14          3.15         1.67 o                         
  -9   9   3         14.26         25.89         2.38 o                         
  -8   9   3         45.30         58.54         2.88 o                         
  -7   9   3        120.52        112.23         4.14 o                         
  -6   9   3          0.56          1.84         0.77 o                         
  -5   9   3         26.77         29.43         1.76 o                         
  -4   9   3        743.19        863.00        11.50 o                         
  -3   9   3       2256.42       2392.78        38.09 o                         
  -2   9   3         68.65         47.83         1.42 o                         
  -1   9   3        129.52         96.25         2.00 o                         
   0   9   3        280.32        274.39         3.85 o                         
   1   9   3       8372.57       8616.45       256.29 o                         
   2   9   3        188.80        195.03         4.69 o                         
   3   9   3         79.18         68.94         2.55 o                         
   4   9   3         58.55         56.65         2.93 o                         
   5   9   3        435.69        451.66        10.51 o                         
   6   9   3         49.58         45.82         2.72 o                         
   7   9   3          0.08          1.21         1.12 o                         
   8   9   3          0.19          1.33         1.56 o                         
 -10  10   3          0.83          1.83         1.63 o                         
  -9  10   3          2.75          3.31         1.15 o                         
  -8  10   3          0.11          0.51         0.83 o                         
  -7  10   3        668.78        702.21        11.71 o                         
  -6  10   3         25.27         34.63         2.16 o                         
  -5  10   3        232.60        209.85         4.72 o                         
  -4  10   3        371.75        362.78         6.06 o                         
  -3  10   3       2054.81       2125.91        27.42 o                         
  -2  10   3         62.72         71.82         1.88 o                         
  -1  10   3         13.80         21.09         0.86 o                         
   0  10   3        778.56        740.22         8.93 o                         
   1  10   3       9563.59       9682.21       287.36 o                         
   2  10   3          2.15          4.83         0.74 o                         
   3  10   3        377.08        404.93         7.45 o                         
   4  10   3        108.24        101.02         4.07 o                         
   5  10   3          2.08          3.08         0.98 o                         
   6  10   3          9.00          6.97         1.31 o                         
   7  10   3         24.10         18.34         2.15 o                         
   8  10   3          1.78          5.61         1.91 o                         
 -10  11   3          9.50         10.26         2.20 o                         
  -9  11   3         36.42         39.62         2.83 o                         
  -8  11   3         36.32         34.77         2.61 o                         
  -7  11   3          0.30         10.17         1.52 o                         
  -6  11   3          5.74         11.49         1.35 o                         
  -5  11   3       1826.39       1937.50        26.91 o                         
  -4  11   3        528.89        600.81         8.69 o                         
  -3  11   3         97.75        120.53         2.47 o                         
  -2  11   3       1409.79       1434.96        17.58 o                         
  -1  11   3       4343.63       4557.96       136.40 o                         
   0  11   3        225.52        252.21         3.77 o                         
   1  11   3        192.53        200.59         3.60 o                         
   2  11   3        169.75        166.18         3.97 o                         
   3  11   3        340.85        369.97         7.12 o                         
   4  11   3        122.53        118.06         4.16 o                         
   5  11   3         90.53         95.66         3.97 o                         
   6  11   3        112.27        114.42         4.36 o                         
   7  11   3         11.19         13.31         1.87 o                         
   8  11   3          3.42          4.93         1.88 o                         
 -10  12   3          2.29          3.30         1.68 o                         
  -9  12   3         20.26         15.46         1.91 o                         
  -8  12   3          1.88          4.23         1.12 o                         
  -7  12   3        213.75        211.35         5.62 o                         
  -6  12   3        162.79        169.66         5.28 o                         
  -5  12   3        442.61        437.25         7.46 o                         
  -4  12   3         78.80         72.55         2.47 o                         
  -3  12   3       1316.38       1249.63        14.84 o                         
  -2  12   3         47.67         60.00         1.51 o                         
  -1  12   3       3077.35       3057.92        69.98 o                         
   0  12   3        745.70        865.81        10.58 o                         
   1  12   3       2069.00       1925.59        22.72 o                         
   2  12   3        376.57        407.98         6.68 o                         
   3  12   3         18.49         31.71         1.90 o                         
   4  12   3        145.24        142.31         4.61 o                         
   5  12   3         37.89         43.01         2.48 o                         
   6  12   3          0.42          2.23         1.06 o                         
   7  12   3        152.01        155.11         5.90 o                         
   8  12   3          5.66          6.18         1.86 o                         
 -10  13   3          7.14          7.91         2.01 o                         
  -9  13   3          1.11          0.76         1.18 o                         
  -8  13   3         11.62          8.52         1.48 o                         
  -7  13   3         10.79         16.72         1.66 o                         
  -6  13   3        101.19        106.78         3.75 o                         
  -5  13   3         86.96         94.59         3.85 o                         
  -4  13   3         54.31         58.32         1.89 o                         
  -3  13   3        306.84        291.83         4.42 o                         
  -2  13   3        110.07         86.33         1.97 o                         
  -1  13   3          3.50          3.02         0.39 o                         
   0  13   3        185.68        222.78         3.48 o                         
   1  13   3        175.65        184.08         4.11 o                         
   2  13   3          2.67          6.70         0.85 o                         
   3  13   3          6.58          7.12         1.06 o                         
   4  13   3          7.12          5.75         0.88 o                         
   5  13   3         94.62         92.94         3.72 o                         
   6  13   3          0.80          0.48         0.92 o                         
   7  13   3         45.84         44.52         3.17 o                         
   8  13   3          0.98          2.06         1.71 o                         
 -10  14   3         14.19         12.36         2.38 o                         
  -9  14   3          4.05          5.34         1.38 o                         
  -8  14   3          3.93          4.36         1.08 o                         
  -7  14   3        318.77        306.48         8.56 o                         
  -6  14   3         85.55         80.37         3.11 o                         
  -5  14   3        148.97        150.90         3.98 o                         
  -4  14   3        352.43        332.28         5.32 o                         
  -3  14   3        103.43        106.68         2.54 o                         
  -2  14   3        106.96        127.13         2.45 o                         
  -1  14   3        524.56        539.89         6.78 o                         
   0  14   3       1389.05       1309.13        16.24 o                         
   1  14   3       1395.28       1375.50        16.69 o                         
   2  14   3         23.20         29.72         1.56 o                         
   3  14   3        393.30        433.28         8.26 o                         
   4  14   3        630.20        583.12        10.58 o                         
   5  14   3          5.27          1.81         0.94 o                         
   6  14   3         87.70         92.88         4.16 o                         
   7  14   3          0.74          2.07         1.23 o                         
   8  14   3         10.42         10.08         2.56 o                         
 -10  15   3          8.55          7.93         2.51 o                         
  -9  15   3         34.34         34.81         2.77 o                         
  -8  15   3         40.92         37.63         2.53 o                         
  -7  15   3         65.94         62.64         3.14 o                         
  -6  15   3        148.82        139.86         4.22 o                         
  -5  15   3        215.60        229.64         5.26 o                         
  -4  15   3         17.35         15.08         1.17 o                         
  -3  15   3         28.06         25.97         1.27 o                         
  -2  15   3         38.96         40.01         1.34 o                         
  -1  15   3       2347.97       2395.31        29.91 o                         
   0  15   3         67.25         93.42         2.36 o                         
   1  15   3        443.65        483.78         7.13 o                         
   2  15   3        549.52        491.24         8.52 o                         
   3  15   3        548.45        544.66         9.86 o                         
   4  15   3         11.46         11.94         1.42 o                         
   5  15   3          2.12          2.17         0.98 o                         
   6  15   3         94.08        101.61         4.30 o                         
   7  15   3          1.29          4.55         1.47 o                         
  -9  16   3          6.95          8.02         1.54 o                         
  -8  16   3        224.00        235.95         6.91 o                         
  -7  16   3        115.36        126.56         4.69 o                         
  -6  16   3        125.28        114.91         3.85 o                         
  -5  16   3          1.31          4.30         0.87 o                         
  -4  16   3       1309.46       1365.58        19.54 o                         
  -3  16   3         80.45        101.34         3.31 o                         
  -2  16   3        136.14        125.63         2.64 o                         
  -1  16   3         43.72         42.97         1.52 o                         
   0  16   3       1098.82       1087.04        13.09 o                         
   1  16   3        160.57        137.98         3.78 o                         
   2  16   3          0.01         -0.50         0.50 o                         
   3  16   3         11.20         15.69         1.54 o                         
   4  16   3          0.98         -0.42         0.85 o                         
   5  16   3         13.69         14.02         1.57 o                         
   6  16   3          1.10          2.53         1.12 o                         
   7  16   3         15.91         13.71         2.46 o                         
  -9  17   3         54.07         49.81         3.35 o                         
  -8  17   3        107.96        105.55         4.46 o                         
  -7  17   3         10.23         10.15         1.51 o                         
  -6  17   3          2.18          3.17         0.89 o                         
  -5  17   3        367.30        362.95         6.75 o                         
  -4  17   3        606.43        582.48         9.13 o                         
  -3  17   3        147.09        156.06         3.31 o                         
  -2  17   3        163.25        189.16         3.32 o                         
  -1  17   3        781.57        725.29         9.55 o                         
   0  17   3        844.14        799.55        10.35 o                         
   1  17   3          5.39          4.61         0.62 o                         
   2  17   3        727.45        698.11        10.97 o                         
   3  17   3         25.53         21.24         1.80 o                         
   4  17   3         21.75         23.07         1.99 o                         
   5  17   3         37.39         31.29         2.52 o                         
   6  17   3         78.31         77.66         4.13 o                         
   7  17   3         16.71         18.15         2.68 o                         
  -9  18   3          5.48          3.16         1.30 o                         
  -8  18   3         11.29          7.84         1.37 o                         
  -7  18   3         84.71         89.52         3.48 o                         
  -6  18   3        523.88        533.91        10.05 o                         
  -5  18   3        195.92        181.31         5.22 o                         
  -4  18   3        440.52        435.64         7.30 o                         
  -3  18   3        227.07        235.73         4.30 o                         
  -2  18   3        262.96        229.75         3.96 o                         
  -1  18   3        803.56        778.66        10.20 o                         
   0  18   3          9.58         12.63         0.81 o                         
   1  18   3        217.01        231.69         4.44 o                         
   2  18   3        558.10        549.64         9.38 o                         
   3  18   3         48.20         53.13         2.74 o                         
   4  18   3          0.18          0.91         0.72 o                         
   5  18   3         18.75         17.99         2.11 o                         
   6  18   3         12.55         14.86         1.85 o                         
   7  18   3        102.19        103.21         5.85 o                         
  -9  19   3          2.78          4.53         1.28 o                         
  -8  19   3          3.91          4.09         1.21 o                         
  -7  19   3         13.52         14.55         1.65 o                         
  -6  19   3         84.90         81.17         3.57 o                         
  -5  19   3        270.03        242.81         4.87 o                         
  -4  19   3         85.41         74.17         2.90 o                         
  -3  19   3         43.51         44.73         1.77 o                         
  -2  19   3       2520.59       2466.47        31.81 o                         
  -1  19   3        652.90        599.71         8.36 o                         
   0  19   3        870.89        822.76        10.72 o                         
   1  19   3        461.96        441.16         6.80 o                         
   2  19   3        820.87        793.45        12.30 o                         
   3  19   3        264.22        268.25         6.95 o                         
   4  19   3         28.53         26.32         2.07 o                         
   5  19   3        164.57        158.69         5.84 o                         
   6  19   3         62.47         67.39         3.86 o                         
   7  19   3          0.88          3.54         1.53 o                         
  -9  20   3          4.15          4.05         1.41 o                         
  -8  20   3          1.14          2.73         1.09 o                         
  -7  20   3         84.52         78.87         3.71 o                         
  -6  20   3         11.07         14.03         1.75 o                         
  -5  20   3         49.34         46.81         2.00 o                         
  -4  20   3       1525.67       1578.33        22.83 o                         
  -3  20   3        814.53        767.10        10.85 o                         
  -2  20   3        555.57        539.75         7.91 o                         
  -1  20   3         38.86         32.91         1.47 o                         
   0  20   3          9.25         12.27         0.91 o                         
   1  20   3        879.62        852.92        11.74 o                         
   2  20   3         47.50         39.72         1.88 o                         
   3  20   3        133.74        118.91         4.27 o                         
   4  20   3         74.16         78.49         3.44 o                         
   5  20   3          5.91          5.81         1.34 o                         
   6  20   3        116.37        107.02         4.87 o                         
   7  20   3          1.24          2.45         1.46 o                         
  -9  21   3         32.66         35.98         2.96 o                         
  -8  21   3         44.66         48.75         2.94 o                         
  -7  21   3          6.61          1.66         0.76 o                         
  -6  21   3        179.98        199.43         5.61 o                         
  -5  21   3        785.68        728.82        10.91 o                         
  -4  21   3        194.30        193.71         4.72 o                         
  -3  21   3         16.83         20.22         1.17 o                         
  -2  21   3        728.09        764.72        10.69 o                         
  -1  21   3       1159.97       1084.52        14.58 o                         
   0  21   3        197.57        217.42         4.41 o                         
   1  21   3          8.74          8.33         0.85 o                         
   2  21   3       1603.17       1589.22        23.18 o                         
   3  21   3        516.15        520.41         9.85 o                         
   4  21   3          2.34          1.99         0.90 o                         
   5  21   3          0.37         -0.32         0.76 o                         
   6  21   3          1.94          2.51         1.21 o                         
   7  21   3         51.52         49.06         3.88 o                         
  -9  22   3         16.82         13.69         1.96 o                         
  -8  22   3         19.38         16.60         1.80 o                         
  -7  22   3          4.38          2.83         0.95 o                         
  -6  22   3          2.99          2.26         0.87 o                         
  -5  22   3          4.49          4.54         0.83 o                         
  -4  22   3        332.53        308.06         6.06 o                         
  -3  22   3        393.36        387.69         6.02 o                         
  -2  22   3        448.03        462.45         7.24 o                         
  -1  22   3        292.32        311.54         5.41 o                         
   0  22   3          3.48          0.69         0.47 o                         
   1  22   3        669.21        592.78         8.53 o                         
   2  22   3        137.37        142.60         3.63 o                         
   3  22   3         15.51         17.96         1.63 o                         
   4  22   3        224.48        216.69         6.62 o                         
   5  22   3         57.83         63.61         3.61 o                         
   6  22   3          0.19          1.45         1.15 o                         
   7  22   3         44.48         46.01         3.79 o                         
  -9  23   3          8.14         10.09         1.76 o                         
  -8  23   3          6.76         10.61         1.60 o                         
  -7  23   3         19.44         23.25         2.06 o                         
  -6  23   3         52.41         56.81         2.88 o                         
  -5  23   3         16.64         18.92         1.35 o                         
  -4  23   3       1024.93       1029.57        15.80 o                         
  -3  23   3         58.02         57.59         2.22 o                         
  -2  23   3         61.21         63.84         2.42 o                         
  -1  23   3        428.56        413.66         6.61 o                         
   0  23   3         88.61         91.40         2.94 o                         
   1  23   3        445.99        456.80         7.11 o                         
   2  23   3          0.02         -0.45         0.45 o                         
   3  23   3        205.71        210.11         5.80 o                         
   4  23   3         68.21         67.53         3.44 o                         
   5  23   3        342.03        356.23         9.24 o                         
   6  23   3          4.34          5.06         1.46 o                         
   7  23   3          1.68          3.47         1.70 o                         
  -9  24   3          8.83         13.54         2.19 o                         
  -8  24   3          5.08          2.54         1.07 o                         
  -7  24   3        650.23        641.08        12.45 o                         
  -6  24   3         13.01         13.69         1.62 o                         
  -5  24   3          2.05          4.22         0.86 o                         
  -4  24   3         52.96         51.24         2.82 o                         
  -3  24   3       2287.46       2253.07        31.08 o                         
  -2  24   3       1117.75       1054.56        15.66 o                         
  -1  24   3        547.73        516.16         8.14 o                         
   0  24   3         72.63         78.47         2.71 o                         
   1  24   3       4151.47       4110.52        51.11 o                         
   2  24   3       1745.63       1702.99        24.05 o                         
   3  24   3        476.06        437.02         8.75 o                         
   4  24   3        101.20        100.38         4.11 o                         
   5  24   3        138.42        132.99         5.53 o                         
   6  24   3         43.79         44.94         3.34 o                         
   7  24   3         79.25         72.58         5.16 o                         
  -9  25   3         12.79         10.85         1.95 o                         
  -8  25   3         18.68         16.66         1.94 o                         
  -7  25   3         75.33         76.24         3.94 o                         
  -6  25   3        284.44        289.61         7.27 o                         
  -5  25   3        676.88        657.38        10.60 o                         
  -4  25   3        588.14        566.94         9.39 o                         
  -3  25   3        839.82        816.24        12.96 o                         
  -2  25   3        529.51        500.79         8.66 o                         
  -1  25   3       1206.23       1159.60        16.54 o                         
   0  25   3       2433.66       2356.46        31.42 o                         
   1  25   3       1272.76       1241.39        17.29 o                         
   2  25   3          2.40          3.05         0.76 o                         
   3  25   3        232.00        215.26         5.98 o                         
   4  25   3        830.52        835.46        15.08 o                         
   5  25   3        310.66        326.70        11.03 o                         
   6  25   3         19.06         21.29         2.71 o                         
   7  25   3         26.28         24.75         3.45 o                         
  -8  26   3         94.55         90.16         4.39 o                         
  -7  26   3         27.82         24.98         2.31 o                         
  -6  26   3        159.14        157.55         5.13 o                         
  -5  26   3        313.97        307.92         6.64 o                         
  -4  26   3        130.41        119.93         3.47 o                         
  -3  26   3         20.20         17.20         1.41 o                         
  -2  26   3       1101.03       1123.73        16.93 o                         
  -1  26   3       3004.24       3027.27        40.79 o                         
   0  26   3         14.11         17.37         1.41 o                         
   1  26   3        147.36        134.88         3.59 o                         
   2  26   3       1033.17       1001.13        15.29 o                         
   3  26   3        482.92        511.98         9.82 o                         
   4  26   3        218.58        223.08         6.52 o                         
   5  26   3          0.02          1.71         1.06 o                         
   6  26   3         52.41         46.16         3.81 o                         
  -8  27   3          4.89          6.17         1.35 o                         
  -7  27   3         82.89         87.28         4.59 o                         
  -6  27   3        152.75        143.21         5.28 o                         
  -5  27   3        796.54        770.26        12.43 o                         
  -4  27   3        247.43        247.78         5.10 o                         
  -3  27   3        493.83        470.14         8.12 o                         
  -2  27   3         73.95         67.61         2.83 o                         
  -1  27   3       1111.76       1088.80        16.15 o                         
   0  27   3        947.42        903.52        13.24 o                         
   1  27   3        879.50        842.38        12.37 o                         
   2  27   3         94.61        101.69         3.89 o                         
   3  27   3        182.63        189.52         5.53 o                         
   4  27   3        187.72        174.77         5.67 o                         
   5  27   3         39.16         36.80         2.88 o                         
   6  27   3         82.85         93.40         5.72 o                         
  -8  28   3         57.59         55.42         3.69 o                         
  -7  28   3         13.63          9.21         1.56 o                         
  -6  28   3        198.95        202.14         5.40 o                         
  -5  28   3        171.31        168.66         4.78 o                         
  -4  28   3        554.24        557.38         9.65 o                         
  -3  28   3         22.79         19.56         1.39 o                         
  -2  28   3        621.41        596.89         9.71 o                         
  -1  28   3        879.52        832.48        12.59 o                         
   0  28   3        191.24        188.89         5.07 o                         
   1  28   3        171.33        174.00         4.08 o                         
   2  28   3        237.43        242.26         5.60 o                         
   3  28   3          1.79          3.45         0.97 o                         
   4  28   3         24.12         23.39         2.25 o                         
   5  28   3          1.29          1.94         1.09 o                         
   6  28   3         67.83         64.60         4.56 o                         
  -8  29   3         32.71         27.98         2.78 o                         
  -7  29   3         28.41         18.96         1.99 o                         
  -6  29   3          0.33          2.15         0.84 o                         
  -5  29   3        103.58         93.68         3.56 o                         
  -4  29   3         81.72         86.94         3.00 o                         
  -3  29   3         85.60         76.67         3.11 o                         
  -2  29   3         27.66         27.24         1.79 o                         
  -1  29   3        312.93        278.32         5.46 o                         
   0  29   3         97.79         91.47         3.03 o                         
   1  29   3         41.21         37.31         1.93 o                         
   2  29   3          3.14          7.16         1.25 o                         
   3  29   3          0.19          1.43         0.75 o                         
   4  29   3          3.32          2.07         0.98 o                         
   5  29   3         15.92         18.42         2.06 o                         
   6  29   3         22.15         24.79         3.18 o                         
  -8  30   3          7.61         10.92         1.87 o                         
  -7  30   3         50.67         70.53         3.69 o                         
  -6  30   3          1.36          4.61         1.01 o                         
  -5  30   3        190.28        181.68         4.90 o                         
  -4  30   3         30.05         32.88         2.18 o                         
  -3  30   3          4.37          6.69         1.21 o                         
  -2  30   3         17.23         14.08         1.41 o                         
  -1  30   3        257.11        235.64         5.27 o                         
   0  30   3         23.83         27.14         1.73 o                         
   1  30   3        106.51        100.99         3.61 o                         
   2  30   3          0.34          0.22         0.75 o                         
   3  30   3        132.16        128.65         4.18 o                         
   4  30   3          7.89          8.55         1.46 o                         
   5  30   3          1.24          1.49         1.17 o                         
   6  30   3          3.55          2.85         1.72 o                         
  -8  31   3          9.95          8.67         1.97 o                         
  -7  31   3          1.30          3.49         1.00 o                         
  -6  31   3         22.35         23.16         1.99 o                         
  -5  31   3         10.06          9.61         1.27 o                         
  -4  31   3         12.24         12.85         1.54 o                         
  -3  31   3        394.77        378.24         7.53 o                         
  -2  31   3         30.82         26.14         1.87 o                         
  -1  31   3          1.89          1.22         0.74 o                         
   0  31   3         37.41         36.88         2.08 o                         
   1  31   3         52.71         51.65         2.51 o                         
   2  31   3        372.93        348.25         6.94 o                         
   3  31   3         84.66         80.79         3.48 o                         
   4  31   3          1.51          0.64         0.91 o                         
   5  31   3         28.28         22.07         2.29 o                         
   6  31   3         37.31         36.33         3.95 o                         
  -8  32   3         84.75         70.25         4.41 o                         
  -7  32   3         90.75         98.62         4.64 o                         
  -6  32   3          2.07          3.29         1.00 o                         
  -5  32   3          4.51          6.97         1.08 o                         
  -4  32   3          3.56          4.42         1.05 o                         
  -3  32   3        226.91        225.14         5.83 o                         
  -2  32   3         13.88         12.19         1.33 o                         
  -1  32   3          3.63          2.54         0.78 o                         
   0  32   3          7.86          7.28         1.07 o                         
   1  32   3          0.03         -0.37         0.65 o                         
   2  32   3          8.16          9.39         1.17 o                         
   3  32   3          0.32          1.13         0.76 o                         
   4  32   3          3.86          6.65         1.33 o                         
   5  32   3          7.66          2.96         1.40 o                         
  -7  33   3         34.93         35.96         2.96 o                         
  -6  33   3         29.11         25.25         1.93 o                         
  -5  33   3         88.48         91.06         3.56 o                         
  -4  33   3        108.10        100.07         4.03 o                         
  -3  33   3         17.85         20.63         1.82 o                         
  -2  33   3         51.32         54.02         2.67 o                         
  -1  33   3         57.65         69.37         3.22 o                         
   0  33   3         19.88         25.60         1.75 o                         
   1  33   3         40.41         40.72         2.34 o                         
   2  33   3          2.86          2.61         0.80 o                         
   3  33   3         95.19         98.81         4.20 o                         
   4  33   3         14.34         12.48         1.66 o                         
   5  33   3          1.06          2.95         1.63 o                         
  -7  34   3          5.69          4.68         1.52 o                         
  -6  34   3         13.25         10.34         1.56 o                         
  -5  34   3         26.48         34.48         2.28 o                         
  -4  34   3          8.24         10.30         1.39 o                         
  -3  34   3         22.48         22.64         1.84 o                         
  -2  34   3         34.27         35.79         2.28 o                         
  -1  34   3         23.00         21.33         1.78 o                         
   0  34   3        107.15         99.87         3.63 o                         
   1  34   3        132.58        130.24         4.16 o                         
   2  34   3         40.17         43.32         2.19 o                         
   3  34   3          8.35         11.56         1.34 o                         
   4  34   3         95.98         97.53         4.59 o                         
   5  34   3         28.85         31.74         3.21 o                         
  -7  35   3          2.56          7.00         1.67 o                         
  -6  35   3         22.43         22.66         2.36 o                         
  -5  35   3         35.01         35.94         2.55 o                         
  -4  35   3         66.23         62.30         3.17 o                         
  -3  35   3          0.14          0.90         0.77 o                         
  -2  35   3        119.04        122.95         4.48 o                         
  -1  35   3         56.36         56.52         3.22 o                         
   0  35   3        269.87        260.98         6.14 o                         
   1  35   3         29.25         26.54         1.89 o                         
   2  35   3         26.41         29.10         2.08 o                         
   3  35   3        162.82        163.51         4.71 o                         
   4  35   3          5.20          6.65         1.65 o                         
   5  35   3         24.17         21.53         2.64 o                         
  -7  36   3          8.32          7.49         1.77 o                         
  -6  36   3          2.65          1.64         1.25 o                         
  -5  36   3          4.30          3.62         1.11 o                         
  -4  36   3         19.02         23.74         2.02 o                         
  -3  36   3        191.43        185.90         5.56 o                         
  -2  36   3         84.24         87.97         3.55 o                         
  -1  36   3          7.81          5.00         1.02 o                         
   0  36   3         70.69         61.80         3.05 o                         
   1  36   3         33.39         27.55         1.99 o                         
   2  36   3         10.85          9.32         1.48 o                         
   3  36   3         84.00         88.54         3.51 o                         
   4  36   3         48.99         56.22         4.01 o                         
   5  36   3          7.37          8.87         2.07 o                         
  -6  37   3         18.30         20.26         2.76 o                         
  -5  37   3          4.47          3.15         1.15 o                         
  -4  37   3          9.39          6.57         1.72 o                         
  -3  37   3          3.27          3.94         1.04 o                         
  -2  37   3          5.95          6.99         1.20 o                         
  -1  37   3          3.38          1.60         0.84 o                         
   0  37   3         58.90         60.38         3.02 o                         
   1  37   3         33.75         39.01         2.57 o                         
   2  37   3         17.63         16.96         1.79 o                         
   3  37   3          0.64          1.35         0.95 o                         
   4  37   3          0.01          1.34         1.18 o                         
  -6  38   3          5.92          8.16         1.86 o                         
  -5  38   3          0.46          0.44         0.89 o                         
  -4  38   3         18.41         16.06         1.91 o                         
  -3  38   3         36.01         41.11         2.59 o                         
  -2  38   3         21.11         17.45         1.85 o                         
  -1  38   3         16.33         14.67         1.66 o                         
   0  38   3        105.67        109.71         4.28 o                         
   1  38   3         54.78         54.50         2.95 o                         
   2  38   3          0.76          0.86         0.85 o                         
   3  38   3         29.81         26.74         2.39 o                         
   4  38   3          2.37          5.02         1.59 o                         
  -6  39   3         12.86         13.12         2.25 o                         
  -5  39   3          3.97          5.12         1.65 o                         
  -4  39   3          1.49          3.37         1.09 o                         
  -3  39   3         49.20         48.53         3.02 o                         
  -2  39   3          0.12         -0.67         0.75 o                         
  -1  39   3         56.22         60.40         3.48 o                         
   0  39   3          3.22          3.31         1.11 o                         
   1  39   3         13.41         17.03         1.72 o                         
   2  39   3          4.68          5.86         1.30 o                         
   3  39   3          2.03          3.60         1.41 o                         
   4  39   3          8.08          8.90         1.96 o                         
  -6  40   3          3.66          5.67         1.75 o                         
  -5  40   3         44.28         45.32         3.70 o                         
  -4  40   3          2.51          2.70         1.16 o                         
  -3  40   3          0.86          1.63         0.95 o                         
  -2  40   3         81.13         81.10         3.73 o                         
  -1  40   3        138.88        135.17         5.20 o                         
   0  40   3        664.97        671.04        11.71 o                         
   1  40   3        160.36        180.79         5.94 o                         
   2  40   3          1.32          3.75         1.07 o                         
   3  40   3         14.32          9.53         1.69 o                         
   4  40   3         30.93         30.20         3.08 o                         
  -5  41   3         88.31         90.36         5.20 o                         
  -4  41   3         67.77         80.17         4.50 o                         
  -3  41   3         30.48         35.14         2.73 o                         
  -2  41   3         10.86          9.93         1.63 o                         
  -1  41   3        263.31        273.65         7.09 o                         
   0  41   3        106.90        118.64         4.74 o                         
   1  41   3         33.91         37.90         2.45 o                         
   2  41   3          0.37          0.80         1.06 o                         
   3  41   3         66.64         69.97         4.20 o                         
  -5  42   3         11.86         12.39         2.26 o                         
  -4  42   3         13.98         14.60         2.09 o                         
  -3  42   3          9.25          4.98         1.24 o                         
  -2  42   3         15.63         24.66         2.21 o                         
  -1  42   3         32.70         43.70         2.71 o                         
   0  42   3        402.31        372.96         8.30 o                         
   1  42   3          7.81         10.52         1.64 o                         
   2  42   3         96.31        104.37         5.21 o                         
   3  42   3          0.93          3.39         1.50 o                         
  -5  43   3          3.78          8.33         2.03 o                         
  -4  43   3          0.08          4.11         1.61 o                         
  -3  43   3          0.06          2.63         1.17 o                         
  -2  43   3         33.45         34.32         2.83 o                         
  -1  43   3          0.71          3.61         1.13 o                         
   0  43   3         75.12         96.82         4.55 o                         
   1  43   3          0.68          0.98         1.18 o                         
   2  43   3         18.72         17.77         2.08 o                         
   3  43   3         18.35         19.30         4.06 o                         
  -4  44   3         38.94         43.24         3.73 o                         
  -3  44   3         22.40         20.94         2.40 o                         
  -2  44   3         58.95         70.07         4.03 o                         
  -1  44   3         36.84         32.83         2.75 o                         
   0  44   3         71.85         75.78         4.15 o                         
   1  44   3         56.27         56.75         4.02 o                         
   2  44   3         45.54         52.27         3.35 o                         
  -4  45   3          4.47          8.61         2.23 o                         
  -3  45   3         41.98         47.14         3.83 o                         
  -2  45   3         25.56         29.01         3.16 o                         
  -1  45   3         19.00         25.44         2.54 o                         
   0  45   3         83.07         88.96         5.04 o                         
   1  45   3          0.22          0.65         1.36 o                         
   2  45   3         58.79         52.64         5.43 o                         
  -3  46   3         21.55         14.11         2.86 o                         
  -2  46   3          0.70          6.01         1.55 o                         
  -1  46   3          0.14          0.90         1.15 o                         
   0  46   3          4.23          4.33         1.58 o                         
   1  46   3          0.00          0.56         1.38 o                         
  -2  47   3         13.73         10.07         2.07 o                         
  -1  47   3          1.01          2.37         1.33 o                         
   0  47   3          7.15          6.53         1.67 o                         
 -10   0   4         12.44          2.26         2.19 o                         
  -8   0   4          3.53          3.38         1.21 o                         
  -6   0   4        845.40        739.35        15.36 o                         
  -4   0   4        808.40        819.38        14.64 o                         
  -2   0   4       4009.63       3974.46        98.16 o                         
   0   0   4         19.70         20.64         1.33 o                         
   2   0   4       2012.75       1989.87        36.74 o                         
   4   0   4          8.68          3.03         1.14 o                         
   6   0   4        141.37        125.29         5.75 o                         
 -10   1   4          0.67          2.44         1.42 o                         
  -9   1   4          5.54          5.57         1.29 o                         
  -8   1   4        196.60        201.86         5.61 o                         
  -7   1   4         66.25         70.07         2.68 o                         
  -6   1   4          1.02          7.55         0.86 o                         
  -5   1   4        161.92        179.38         3.61 o                         
  -4   1   4          1.98          0.02         0.36 o                         
  -3   1   4        971.35       1094.00        12.92 o                         
  -2   1   4        204.44        231.25         3.04 o                         
  -1   1   4       1211.91       1088.35        11.57 o                         
   0   1   4         30.67         45.73         1.40 o                         
   1   1   4        605.61        527.78         6.90 o                         
   2   1   4         71.40         70.92         2.38 o                         
   3   1   4        474.86        474.37         8.17 o                         
   4   1   4        165.49        149.39         4.27 o                         
   5   1   4         38.61         38.58         2.16 o                         
   6   1   4        128.74        132.37         4.77 o                         
   7   1   4          2.87          4.24         1.45 o                         
 -10   2   4         54.48         58.10         4.27 o                         
  -9   2   4        205.18        187.81         6.20 o                         
  -8   2   4         48.45         49.50         2.82 o                         
  -7   2   4          0.08          2.27         0.93 o                         
  -6   2   4         89.14        100.88         3.55 o                         
  -5   2   4        766.76        814.75        11.34 o                         
  -4   2   4        260.91        252.22         4.15 o                         
  -3   2   4        239.68        304.98         4.28 o                         
  -2   2   4        153.68        143.64         2.37 o                         
  -1   2   4        952.16        984.90        11.30 o                         
   0   2   4        125.84        113.56         2.53 o                         
   1   2   4         53.65         48.43         1.67 o                         
   2   2   4         30.98         45.66         1.80 o                         
   3   2   4         93.30         96.35         3.11 o                         
   4   2   4          3.70          3.55         0.77 o                         
   5   2   4          3.35          2.94         0.89 o                         
   6   2   4        163.66        169.32         5.95 o                         
   7   2   4          3.75          4.87         1.50 o                         
 -10   3   4         18.12         11.52         2.29 o                         
  -9   3   4          0.10          3.35         1.21 o                         
  -8   3   4         41.19         50.27         2.81 o                         
  -7   3   4         92.00        102.35         3.68 o                         
  -6   3   4         41.33         44.63         2.40 o                         
  -5   3   4        110.15        119.01         3.81 o                         
  -4   3   4       1642.36       1592.49        19.72 o                         
  -3   3   4       2224.21       2453.08        31.34 o                         
  -2   3   4        144.92        163.92         2.67 o                         
  -1   3   4          5.24          1.53         0.37 o                         
   0   3   4       3420.79       3350.73        46.79 o                         
   1   3   4         48.71         55.84         1.72 o                         
   2   3   4        114.06        120.06         2.87 o                         
   3   3   4         11.29         10.00         1.13 o                         
   4   3   4        114.83        121.09         3.72 o                         
   5   3   4          7.57          8.65         1.27 o                         
   6   3   4         17.59         13.28         1.74 o                         
   7   3   4          1.83          2.46         1.41 o                         
 -10   4   4          1.88          2.74         1.59 o                         
  -9   4   4          5.81          8.03         1.58 o                         
  -8   4   4        139.70        146.42         5.61 o                         
  -7   4   4          0.60          0.31         0.80 o                         
  -6   4   4         54.76         40.75         2.42 o                         
  -5   4   4         11.65         14.11         1.18 o                         
  -4   4   4        240.55        248.11         4.16 o                         
  -3   4   4         17.13         13.49         0.80 o                         
  -2   4   4        992.23        947.70        10.70 o                         
  -1   4   4          4.24          6.85         0.61 o                         
   0   4   4        512.73        532.27         6.34 o                         
   1   4   4        208.87        207.66         3.50 o                         
   2   4   4          3.00          0.79         0.46 o                         
   3   4   4         36.50         37.78         2.18 o                         
   4   4   4         36.80         36.73         1.68 o                         
   5   4   4         57.97         61.98         2.94 o                         
   6   4   4          0.97          2.25         1.22 o                         
   7   4   4         14.13         16.91         2.31 o                         
 -10   5   4         19.88         18.97         2.67 o                         
  -9   5   4         33.41         35.90         2.74 o                         
  -8   5   4         16.63         18.42         1.72 o                         
  -7   5   4        461.97        433.56         8.39 o                         
  -6   5   4        144.21        171.67         5.81 o                         
  -5   5   4         22.93         24.51         1.41 o                         
  -4   5   4        186.12        152.76         3.73 o                         
  -3   5   4       2179.01       2188.54        28.18 o                         
  -2   5   4        946.49        964.16        11.24 o                         
  -1   5   4       1201.95       1220.80        14.03 o                         
   0   5   4       2405.62       2364.04        25.69 o                         
   1   5   4        939.65        951.76        11.55 o                         
   2   5   4          0.15         -0.18         0.48 o                         
   3   5   4        273.81        269.28         5.65 o                         
   4   5   4          0.39          0.04         0.78 o                         
   5   5   4        153.29        160.42         4.98 o                         
   6   5   4         21.58         22.48         2.12 o                         
   7   5   4          1.37          1.81         1.38 o                         
 -10   6   4         49.83         48.50         4.03 o                         
  -9   6   4         56.20         45.24         3.20 o                         
  -8   6   4          7.86          7.38         1.45 o                         
  -7   6   4          3.47          6.29         1.35 o                         
  -6   6   4       1088.48       1076.13        18.65 o                         
  -5   6   4         67.22         72.82         2.42 o                         
  -4   6   4          0.42          1.96         0.45 o                         
  -3   6   4        530.21        516.87         6.66 o                         
  -2   6   4       1666.62       1745.03        20.16 o                         
  -1   6   4       1800.81       2043.15        23.79 o                         
   0   6   4        190.21        194.77         3.30 o                         
   1   6   4        160.49        148.92         2.86 o                         
   2   6   4        848.36        858.23        12.37 o                         
   3   6   4        733.93        734.39        12.05 o                         
   4   6   4          1.14          0.75         0.65 o                         
   5   6   4          3.79          3.83         0.97 o                         
   6   6   4        138.58        150.80         5.44 o                         
   7   6   4         27.48         25.04         2.64 o                         
 -10   7   4          0.00          2.02         1.62 o                         
  -9   7   4         10.69         11.41         2.02 o                         
  -8   7   4         18.96         17.50         1.70 o                         
  -7   7   4        257.21        229.07         5.67 o                         
  -6   7   4         22.29         36.19         2.24 o                         
  -5   7   4        416.20        398.99         6.85 o                         
  -4   7   4         17.12         16.52         1.06 o                         
  -3   7   4         15.35         21.43         1.07 o                         
  -2   7   4        233.65        239.31         3.53 o                         
  -1   7   4       1222.33       1136.28        12.93 o                         
   0   7   4        766.87        832.06        10.02 o                         
   1   7   4         46.59         37.83         1.40 o                         
   2   7   4         72.02         65.83         2.54 o                         
   3   7   4        442.55        426.32         7.37 o                         
   4   7   4          0.31         -0.11         0.59 o                         
   5   7   4        201.01        197.20         5.64 o                         
   6   7   4          0.68          1.93         0.92 o                         
   7   7   4          0.05          3.04         1.45 o                         
 -10   8   4          0.20          0.46         1.45 o                         
  -9   8   4         80.84         87.67         4.52 o                         
  -8   8   4         17.97         18.44         2.05 o                         
  -7   8   4         29.73         23.11         2.34 o                         
  -6   8   4        146.76        149.62         4.63 o                         
  -5   8   4         30.38         24.85         1.38 o                         
  -4   8   4         28.72         24.62         1.47 o                         
  -3   8   4         27.80         21.53         1.02 o                         
  -2   8   4          0.08          1.59         0.35 o                         
  -1   8   4        405.63        404.81         5.40 o                         
   0   8   4        607.39        647.71         8.04 o                         
   1   8   4          3.15          0.96         0.44 o                         
   2   8   4          1.08         -0.43         0.53 o                         
   3   8   4        274.15        248.33         5.34 o                         
   4   8   4        129.32        121.00         4.50 o                         
   5   8   4         57.72         59.38         2.85 o                         
   6   8   4         14.67         10.66         1.58 o                         
   7   8   4         40.27         40.32         3.72 o                         
 -10   9   4          0.60          1.32         1.53 o                         
  -9   9   4          0.30          4.59         1.22 o                         
  -8   9   4        133.58        136.96         4.68 o                         
  -7   9   4         46.08         49.72         2.44 o                         
  -6   9   4        213.48        182.00         5.10 o                         
  -5   9   4         51.07         57.95         2.36 o                         
  -4   9   4       1828.42       1783.72        23.58 o                         
  -3   9   4         46.27         46.78         1.54 o                         
  -2   9   4          1.98          1.66         0.36 o                         
  -1   9   4        557.11        618.49         7.78 o                         
   0   9   4       1503.04       1618.18        18.95 o                         
   1   9   4        189.09        207.42         3.86 o                         
   2   9   4         38.08         37.57         2.37 o                         
   3   9   4          4.54          2.81         0.67 o                         
   4   9   4        416.31        402.18         8.06 o                         
   5   9   4        236.15        229.35         6.43 o                         
   6   9   4         12.66          7.45         1.41 o                         
   7   9   4         18.24         19.99         2.56 o                         
 -10  10   4          0.23          1.72         1.59 o                         
  -9  10   4        183.71        165.31         6.31 o                         
  -8  10   4          2.39          2.53         1.00 o                         
  -7  10   4         10.41         11.80         1.21 o                         
  -6  10   4          0.03          0.08         0.47 o                         
  -5  10   4       1524.91       1572.49        22.29 o                         
  -4  10   4         12.76         20.36         1.23 o                         
  -3  10   4        275.02        214.55         3.52 o                         
  -2  10   4        144.50        182.86         2.89 o                         
  -1  10   4       1566.20       1510.34        17.63 o                         
   0  10   4       1403.60       1473.84        18.02 o                         
   1  10   4         25.80         29.59         1.54 o                         
   2  10   4         75.26         68.05         2.78 o                         
   3  10   4          0.69         -0.59         0.59 o                         
   4  10   4         14.80         14.34         1.81 o                         
   5  10   4          4.71          2.61         1.10 o                         
   6  10   4         34.66         36.08         2.53 o                         
   7  10   4         38.62         29.66         3.08 o                         
 -10  11   4          3.54          9.54         2.24 o                         
  -9  11   4         62.43         57.18         3.58 o                         
  -8  11   4          9.50         17.51         1.63 o                         
  -7  11   4        106.19        101.89         3.77 o                         
  -6  11   4         62.26         75.76         2.91 o                         
  -5  11   4         11.79         10.16         1.04 o                         
  -4  11   4        245.13        215.30         4.51 o                         
  -3  11   4        354.80        406.90         5.70 o                         
  -2  11   4         69.03         57.47         1.70 o                         
  -1  11   4        154.84        189.77         3.53 o                         
   0  11   4       1288.67       1263.37        15.41 o                         
   1  11   4          3.84          3.14         0.67 o                         
   2  11   4        161.04        184.42         4.74 o                         
   3  11   4         16.72         15.32         1.56 o                         
   4  11   4        101.49         83.00         4.25 o                         
   5  11   4        120.47        110.20         4.61 o                         
   6  11   4          2.80          3.40         1.10 o                         
   7  11   4         74.73         73.95         4.66 o                         
 -10  12   4          4.78         12.20         2.39 o                         
  -9  12   4        117.87        106.89         4.97 o                         
  -8  12   4          2.76          3.44         1.04 o                         
  -7  12   4         66.41         75.63         3.20 o                         
  -6  12   4         16.16         12.19         1.19 o                         
  -5  12   4        775.39        836.58        13.27 o                         
  -4  12   4          0.04          3.34         0.70 o                         
  -3  12   4        258.29        251.57         4.13 o                         
  -2  12   4       1055.08       1017.98        12.26 o                         
  -1  12   4        138.63        152.04         2.62 o                         
   0  12   4          3.21          6.64         0.62 o                         
   1  12   4        124.60        165.66         3.95 o                         
   2  12   4         20.18         25.84         1.76 o                         
   3  12   4        140.64        121.43         4.91 o                         
   4  12   4          5.81          1.98         1.01 o                         
   5  12   4         53.45         57.60         3.47 o                         
   6  12   4         78.57         76.34         3.62 o                         
   7  12   4         17.14         21.78         2.80 o                         
 -10  13   4          7.93          5.68         1.73 o                         
  -9  13   4          0.82          3.56         1.17 o                         
  -8  13   4         22.50         20.60         1.88 o                         
  -7  13   4       1181.72       1170.06        18.39 o                         
  -6  13   4        105.85         99.29         3.06 o                         
  -5  13   4         34.60         34.64         1.96 o                         
  -4  13   4       1142.32       1102.92        16.00 o                         
  -3  13   4       1720.08       1778.51        22.94 o                         
  -2  13   4         12.92         23.02         1.05 o                         
  -1  13   4        205.95        224.36         3.54 o                         
   0  13   4        708.68        771.98        10.47 o                         
   1  13   4          3.25          0.56         0.59 o                         
   2  13   4        100.66         88.78         3.52 o                         
   3  13   4         27.51         22.68         1.91 o                         
   4  13   4          0.10         -0.95         0.95 o                         
   5  13   4         52.33         51.71         2.76 o                         
   6  13   4         68.42         68.43         3.51 o                         
   7  13   4          8.96          7.28         1.89 o                         
 -10  14   4         13.32         12.82         2.56 o                         
  -9  14   4         24.28         19.31         2.32 o                         
  -8  14   4          0.02          1.02         0.95 o                         
  -7  14   4        128.39        108.74         4.14 o                         
  -6  14   4        308.25        270.21         5.70 o                         
  -5  14   4         26.28         35.58         2.08 o                         
  -4  14   4          8.69         23.54         1.52 o                         
  -3  14   4       1611.26       1585.55        19.67 o                         
  -2  14   4          4.37          4.11         0.53 o                         
  -1  14   4        147.47        111.37         2.34 o                         
   0  14   4       1860.87       1995.29        24.97 o                         
   1  14   4        218.09        209.66         4.43 o                         
   2  14   4         31.50         28.70         2.00 o                         
   3  14   4         94.45         97.30         4.78 o                         
   4  14   4          5.15          6.64         1.42 o                         
   5  14   4          0.05          0.63         0.72 o                         
   6  14   4          1.50          2.38         1.02 o                         
   7  14   4         20.65         15.03         2.83 o                         
 -10  15   4         23.25         23.17         3.81 o                         
  -9  15   4          0.01          2.64         1.14 o                         
  -8  15   4         53.74         56.05         3.31 o                         
  -7  15   4         10.65         11.21         1.58 o                         
  -6  15   4        225.56        217.78         5.15 o                         
  -5  15   4        640.69        603.82        11.46 o                         
  -4  15   4       1419.56       1305.87        19.71 o                         
  -3  15   4        153.54        133.78         3.04 o                         
  -2  15   4         30.77         44.91         1.40 o                         
  -1  15   4        142.81        114.95         2.54 o                         
   0  15   4        141.18        106.18         2.49 o                         
   1  15   4         54.90         54.29         2.35 o                         
   2  15   4        530.00        525.14         9.13 o                         
   3  15   4        310.44        324.01         7.46 o                         
   4  15   4        462.62        470.15         9.60 o                         
   5  15   4          1.63          1.81         0.92 o                         
   6  15   4          1.83          2.64         1.02 o                         
   7  15   4          8.61          8.10         2.11 o                         
  -9  16   4        133.34        129.77         5.22 o                         
  -8  16   4          4.62          6.41         1.18 o                         
  -7  16   4        104.00         96.91         4.42 o                         
  -6  16   4        108.41        117.61         5.00 o                         
  -5  16   4        157.66        170.03         5.28 o                         
  -4  16   4        226.78        195.01         3.96 o                         
  -3  16   4        491.92        456.15         7.17 o                         
  -2  16   4          0.38          1.01         0.40 o                         
  -1  16   4         61.52         61.48         1.86 o                         
   0  16   4         35.41         34.82         1.41 o                         
   1  16   4          7.79         11.23         1.14 o                         
   2  16   4        101.36        111.51         4.05 o                         
   3  16   4          2.58          3.09         0.72 o                         
   4  16   4         36.51         40.30         2.79 o                         
   5  16   4         23.78         25.72         2.12 o                         
   6  16   4         72.69         73.77         4.27 o                         
   7  16   4          0.24          3.86         1.80 o                         
  -9  17   4          1.96          4.84         1.40 o                         
  -8  17   4         17.63         20.14         1.92 o                         
  -7  17   4         96.87        104.25         4.32 o                         
  -6  17   4          1.39          1.44         0.93 o                         
  -5  17   4        404.03        376.33         7.62 o                         
  -4  17   4       1212.14       1189.17        17.09 o                         
  -3  17   4        148.81        138.05         3.03 o                         
  -2  17   4         74.26         80.45         2.36 o                         
  -1  17   4        382.16        362.06         5.31 o                         
   0  17   4         99.76         90.14         2.66 o                         
   1  17   4       1440.87       1406.88        20.45 o                         
   2  17   4        220.45        194.02         5.91 o                         
   3  17   4          6.95          7.34         0.93 o                         
   4  17   4          0.71          0.53         0.91 o                         
   5  17   4          0.09          0.03         0.80 o                         
   6  17   4          5.42          4.76         1.60 o                         
   7  17   4          7.00         11.82         2.48 o                         
  -9  18   4          1.11          2.60         1.30 o                         
  -8  18   4         72.43         58.83         3.15 o                         
  -7  18   4         32.90         34.64         2.24 o                         
  -6  18   4        118.72        122.76         4.29 o                         
  -5  18   4          5.92          2.72         0.86 o                         
  -4  18   4         51.30         45.53         1.94 o                         
  -3  18   4         50.34         45.47         1.72 o                         
  -2  18   4        255.18        250.11         4.40 o                         
  -1  18   4        143.70        132.50         3.11 o                         
   0  18   4        228.17        206.82         3.91 o                         
   1  18   4          1.23         -0.19         0.56 o                         
   2  18   4        156.45        158.56         4.63 o                         
   3  18   4        170.40        157.42         5.00 o                         
   4  18   4          4.51          5.11         1.15 o                         
   5  18   4         17.32         20.89         1.96 o                         
   6  18   4         72.70         78.95         4.64 o                         
   7  18   4          3.32          8.16         2.39 o                         
  -9  19   4         74.27         77.85         4.39 o                         
  -8  19   4          4.13          5.41         1.21 o                         
  -7  19   4        338.46        324.52         7.61 o                         
  -6  19   4         21.93         21.56         1.79 o                         
  -5  19   4        109.81         94.16         3.45 o                         
  -4  19   4        135.56        127.11         3.68 o                         
  -3  19   4        746.78        751.84        10.87 o                         
  -2  19   4         76.49         84.52         2.52 o                         
  -1  19   4         24.53         28.10         1.45 o                         
   0  19   4        233.06        206.19         3.93 o                         
   1  19   4        919.80        888.42        13.77 o                         
   2  19   4         11.08          7.47         1.45 o                         
   3  19   4        273.78        261.89         7.01 o                         
   4  19   4         17.71         20.49         1.73 o                         
   5  19   4         53.57         60.88         3.35 o                         
   6  19   4         35.72         31.98         3.16 o                         
  -9  20   4        123.86        113.93         5.03 o                         
  -8  20   4        146.96        155.86         5.20 o                         
  -7  20   4          4.23          9.10         1.42 o                         
  -6  20   4        185.77        176.79         5.25 o                         
  -5  20   4        131.53        123.38         4.20 o                         
  -4  20   4         76.52         78.03         2.76 o                         
  -3  20   4        191.53        212.72         4.35 o                         
  -2  20   4        886.38        844.85        11.95 o                         
  -1  20   4         86.61         71.53         2.32 o                         
   0  20   4         21.39         24.90         1.16 o                         
   1  20   4       1002.70        899.54        13.93 o                         
   2  20   4        444.68        440.21         9.06 o                         
   3  20   4         97.59         96.96         4.00 o                         
   4  20   4          3.23          5.43         1.08 o                         
   5  20   4         19.04         20.38         1.95 o                         
   6  20   4          1.33          5.83         1.82 o                         
  -9  21   4          6.36         10.97         1.81 o                         
  -8  21   4          5.11          3.28         1.06 o                         
  -7  21   4        400.49        417.47         9.01 o                         
  -6  21   4        637.92        662.62        11.68 o                         
  -5  21   4        127.34        129.72         3.95 o                         
  -4  21   4         44.94         57.71         2.44 o                         
  -3  21   4       1231.98       1149.56        16.68 o                         
  -2  21   4        323.16        297.29         5.33 o                         
  -1  21   4         35.62         37.77         1.73 o                         
   0  21   4         18.74         13.15         0.97 o                         
   1  21   4        154.91        166.26         6.10 o                         
   2  21   4         30.36         21.18         1.86 o                         
   3  21   4        358.49        357.91         8.23 o                         
   4  21   4         90.45         92.58         3.84 o                         
   5  21   4         18.11         21.78         2.09 o                         
   6  21   4          6.42          4.57         1.79 o                         
  -9  22   4        414.65        398.73        12.26 o                         
  -8  22   4        142.72        124.14         4.80 o                         
  -7  22   4          0.19          4.25         1.14 o                         
  -6  22   4        283.57        296.35         7.30 o                         
  -5  22   4       1921.47       1931.66        28.68 o                         
  -4  22   4        971.46        967.69        15.19 o                         
  -3  22   4        482.86        472.39         8.17 o                         
  -2  22   4        317.31        332.93         5.92 o                         
  -1  22   4        865.17        797.81        11.81 o                         
   0  22   4          3.22          0.98         0.54 o                         
   1  22   4         16.55         12.71         1.35 o                         
   2  22   4         16.01         22.71         1.86 o                         
   3  22   4         67.93         63.48         3.13 o                         
   4  22   4         10.96         10.83         1.42 o                         
   5  22   4          3.45          7.68         1.23 o                         
   6  22   4          0.02          1.19         1.49 o                         
  -9  23   4         30.37         32.39         2.94 o                         
  -8  23   4        378.19        382.35         8.66 o                         
  -7  23   4         40.09         38.71         2.71 o                         
  -6  23   4        317.05        325.75         7.48 o                         
  -5  23   4        399.78        398.77         7.56 o                         
  -4  23   4        597.47        574.19        10.29 o                         
  -3  23   4        605.13        581.68         9.78 o                         
  -2  23   4        369.22        318.25         5.83 o                         
  -1  23   4        822.91        732.53        10.85 o                         
   0  23   4         98.07         94.04         2.84 o                         
   1  23   4         27.97         28.61         1.70 o                         
   2  23   4          2.62          3.87         0.89 o                         
   3  23   4         55.46         56.82         2.95 o                         
   4  23   4          1.94          1.46         0.84 o                         
   5  23   4         10.36          7.62         1.46 o                         
   6  23   4          1.92          4.02         1.76 o                         
  -9  24   4          4.53          6.23         1.62 o                         
  -8  24   4         55.42         60.16         3.35 o                         
  -7  24   4         34.17         46.60         3.19 o                         
  -6  24   4          1.00          2.98         0.96 o                         
  -5  24   4          0.12         -0.39         0.69 o                         
  -4  24   4        414.43        384.16         6.81 o                         
  -3  24   4        148.19        119.53         3.64 o                         
  -2  24   4         84.22         77.35         2.80 o                         
  -1  24   4         83.11         97.73         3.02 o                         
   0  24   4        142.48        139.49         3.97 o                         
   1  24   4        116.67        119.97         3.64 o                         
   2  24   4        499.00        462.51         8.74 o                         
   3  24   4          0.01          0.88         0.76 o                         
   4  24   4         14.48         11.52         1.78 o                         
   5  24   4          3.71          6.26         1.52 o                         
   6  24   4         13.12         12.27         2.25 o                         
  -9  25   4          1.58          4.67         1.62 o                         
  -8  25   4         76.43         70.85         4.13 o                         
  -7  25   4         50.65         53.77         3.80 o                         
  -6  25   4         39.09         46.60         2.75 o                         
  -5  25   4          0.19          1.92         0.74 o                         
  -4  25   4        119.63        125.67         3.50 o                         
  -3  25   4         26.80         29.87         1.93 o                         
  -2  25   4        169.08        163.61         4.34 o                         
  -1  25   4        349.36        356.29         6.69 o                         
   0  25   4         13.72         14.49         1.15 o                         
   1  25   4         20.21         16.70         1.19 o                         
   2  25   4         33.22         29.54         1.92 o                         
   3  25   4          0.92         -0.12         0.68 o                         
   4  25   4         30.71         30.44         2.34 o                         
   5  25   4          2.21          1.17         1.16 o                         
   6  25   4          2.53          5.40         1.83 o                         
  -8  26   4         16.06         19.48         2.87 o                         
  -7  26   4         10.41         11.40         1.68 o                         
  -6  26   4        111.25        113.54         4.40 o                         
  -5  26   4        338.34        331.30         6.85 o                         
  -4  26   4         74.82         75.19         2.97 o                         
  -3  26   4          0.32          1.46         0.75 o                         
  -2  26   4       1144.29       1217.40        18.29 o                         
  -1  26   4        542.87        579.25         9.10 o                         
   0  26   4        198.86        188.81         4.88 o                         
   1  26   4          1.74         -0.15         0.58 o                         
   2  26   4        169.81        156.37         4.66 o                         
   3  26   4         55.88         57.28         2.99 o                         
   4  26   4         46.53         54.15         3.25 o                         
   5  26   4          0.00          1.02         1.15 o                         
   6  26   4         29.21         27.38         3.19 o                         
  -8  27   4          6.33          5.87         1.51 o                         
  -7  27   4        419.99        394.10         9.72 o                         
  -6  27   4        159.18        154.04         5.07 o                         
  -5  27   4          1.78          2.46         0.77 o                         
  -4  27   4         81.52         79.93         3.04 o                         
  -3  27   4        545.10        558.20        10.06 o                         
  -2  27   4        680.99        642.44        10.49 o                         
  -1  27   4          5.95          3.08         0.83 o                         
   0  27   4         37.28         36.33         1.76 o                         
   1  27   4        156.36        145.74         3.84 o                         
   2  27   4          3.66          3.70         0.91 o                         
   3  27   4          1.67          2.08         0.86 o                         
   4  27   4          4.78          4.84         1.18 o                         
   5  27   4          6.64          7.86         1.80 o                         
   6  27   4          4.72          6.71         2.17 o                         
  -8  28   4        116.87        116.75         5.63 o                         
  -7  28   4         48.59         51.78         3.54 o                         
  -6  28   4          4.55          5.36         1.14 o                         
  -5  28   4        130.60        130.41         4.15 o                         
  -4  28   4        276.38        272.16         6.99 o                         
  -3  28   4         94.24         95.03         3.59 o                         
  -2  28   4        374.85        343.52         6.78 o                         
  -1  28   4         57.37         58.31         2.46 o                         
   0  28   4        498.85        494.13         8.34 o                         
   1  28   4        133.37        135.79         4.31 o                         
   2  28   4         70.82         69.16         3.09 o                         
   3  28   4         21.55         20.82         1.89 o                         
   4  28   4          0.52          2.24         1.03 o                         
   5  28   4         24.07         23.36         3.06 o                         
  -8  29   4          6.40          6.41         1.62 o                         
  -7  29   4        294.36        288.73         7.71 o                         
  -6  29   4        139.02        143.92         6.73 o                         
  -5  29   4         24.77         23.85         1.75 o                         
  -4  29   4         27.36         29.40         2.06 o                         
  -3  29   4        843.86        829.68        13.16 o                         
  -2  29   4         99.31        106.80         3.44 o                         
  -1  29   4         37.36         39.32         1.99 o                         
   0  29   4        300.08        299.07         5.89 o                         
   1  29   4        202.53        198.18         5.38 o                         
   2  29   4        114.80        104.66         3.81 o                         
   3  29   4         11.02         11.96         1.77 o                         
   4  29   4        293.30        297.08         8.17 o                         
   5  29   4         30.47         27.03         2.85 o                         
  -8  30   4          2.10          1.56         1.31 o                         
  -7  30   4          5.40         13.49         1.81 o                         
  -6  30   4        327.68        330.78         8.17 o                         
  -5  30   4        359.39        377.19         7.32 o                         
  -4  30   4         61.52         60.14         3.04 o                         
  -3  30   4          3.15          7.71         1.20 o                         
  -2  30   4        300.00        272.69         5.90 o                         
  -1  30   4        174.11        173.80         4.30 o                         
   0  30   4        233.51        229.62         5.35 o                         
   1  30   4        126.83        122.78         4.13 o                         
   2  30   4         91.36         84.62         3.70 o                         
   3  30   4          3.01          1.64         0.96 o                         
   4  30   4         24.24         18.84         2.12 o                         
   5  30   4         10.23         11.22         2.48 o                         
  -8  31   4         16.57         11.82         1.94 o                         
  -7  31   4          0.77          3.34         1.22 o                         
  -6  31   4         25.03         26.16         1.94 o                         
  -5  31   4        127.87        138.06         4.77 o                         
  -4  31   4         26.09         25.29         2.01 o                         
  -3  31   4          0.24          0.61         0.73 o                         
  -2  31   4        223.64        208.18         5.24 o                         
  -1  31   4          0.09         -0.24         0.56 o                         
   0  31   4          0.15          0.74         0.67 o                         
   1  31   4         94.57         91.98         3.83 o                         
   2  31   4         91.61        104.71         3.98 o                         
   3  31   4         21.40         25.17         2.11 o                         
   4  31   4         16.12         25.13         2.54 o                         
   5  31   4          0.00          1.05         1.47 o                         
  -7  32   4          7.83         11.35         1.95 o                         
  -6  32   4          2.09          5.59         1.13 o                         
  -5  32   4         14.73         13.67         1.71 o                         
  -4  32   4          3.22          3.67         1.04 o                         
  -3  32   4          1.12          2.34         0.83 o                         
  -2  32   4        302.26        306.90         6.69 o                         
  -1  32   4         46.00         44.48         2.19 o                         
   0  32   4        228.77        227.36         6.30 o                         
   1  32   4          0.04          1.37         0.80 o                         
   2  32   4        212.59        200.64         5.48 o                         
   3  32   4          7.28          7.59         1.32 o                         
   4  32   4         30.88         28.81         3.06 o                         
   5  32   4          3.37          4.29         1.80 o                         
  -7  33   4         20.81         17.13         2.44 o                         
  -6  33   4          0.15          1.13         1.08 o                         
  -5  33   4         12.71         14.31         1.73 o                         
  -4  33   4         55.60         60.48         3.14 o                         
  -3  33   4         60.84         60.39         2.88 o                         
  -2  33   4          0.97          0.44         0.69 o                         
  -1  33   4         79.48         81.17         3.67 o                         
   0  33   4         50.87         50.18         2.46 o                         
   1  33   4         17.31         15.28         1.53 o                         
   2  33   4         83.06         72.40         3.48 o                         
   3  33   4          7.60         12.94         1.66 o                         
   4  33   4          8.47          8.86         2.11 o                         
   5  33   4          0.01          2.49         1.76 o                         
  -7  34   4          1.93          3.10         1.53 o                         
  -6  34   4          8.95          9.72         1.77 o                         
  -5  34   4         99.87        109.31         4.78 o                         
  -4  34   4         73.70         70.44         3.53 o                         
  -3  34   4         25.73         31.64         2.17 o                         
  -2  34   4          0.00         -0.38         0.62 o                         
  -1  34   4         42.54         48.31         2.61 o                         
   0  34   4          0.21          1.07         0.74 o                         
   1  34   4         55.24         69.83         3.18 o                         
   2  34   4          6.45          6.36         1.04 o                         
   3  34   4          4.06          6.13         1.45 o                         
   4  34   4          0.05          1.05         1.45 o                         
  -7  35   4          1.06          1.74         1.51 o                         
  -6  35   4          0.42          1.17         1.19 o                         
  -5  35   4         41.90         40.30         2.82 o                         
  -4  35   4         51.13         45.49         3.11 o                         
  -3  35   4        121.87        121.68         4.19 o                         
  -2  35   4         28.42         27.55         1.91 o                         
  -1  35   4         55.73         56.54         2.86 o                         
   0  35   4        235.28        243.18         5.80 o                         
   1  35   4          1.98          2.98         1.04 o                         
   2  35   4         77.61         75.45         3.39 o                         
   3  35   4         44.85         39.11         3.05 o                         
   4  35   4          0.27          3.58         1.51 o                         
  -7  36   4         36.91         38.82         3.61 o                         
  -6  36   4         83.24         98.57         5.60 o                         
  -5  36   4        104.07        116.62         4.98 o                         
  -4  36   4         26.22         25.41         2.36 o                         
  -3  36   4         62.11         64.21         3.14 o                         
  -2  36   4         89.80         92.49         3.72 o                         
  -1  36   4         89.17         87.87         3.42 o                         
   0  36   4         16.35         20.97         1.74 o                         
   1  36   4         64.92         76.18         3.52 o                         
   2  36   4          0.35          1.74         0.92 o                         
   3  36   4         61.11         64.37         4.08 o                         
   4  36   4          5.59          3.71         1.59 o                         
  -6  37   4        111.18        117.01         6.50 o                         
  -5  37   4         42.26         35.10         3.11 o                         
  -4  37   4          1.89          5.04         1.21 o                         
  -3  37   4          0.63          0.58         0.79 o                         
  -2  37   4         51.97         56.02         3.50 o                         
  -1  37   4          3.93          6.51         1.12 o                         
   0  37   4         14.57         12.43         1.51 o                         
   1  37   4         78.41         80.48         3.81 o                         
   2  37   4         30.04         23.18         2.16 o                         
   3  37   4         80.15         85.13         5.17 o                         
   4  37   4          0.08          2.60         1.53 o                         
  -6  38   4         14.49         15.99         2.48 o                         
  -5  38   4         12.82         12.15         1.94 o                         
  -4  38   4        105.75        109.32         4.90 o                         
  -3  38   4          0.30          0.45         0.86 o                         
  -2  38   4         20.00         17.98         1.73 o                         
  -1  38   4        219.08        231.54         7.89 o                         
   0  38   4          8.61          8.72         1.29 o                         
   1  38   4         83.04         92.28         3.81 o                         
   2  38   4         82.43         84.00         5.45 o                         
   3  38   4         54.64         57.14         3.89 o                         
  -6  39   4          0.13          4.32         1.78 o                         
  -5  39   4         14.76         14.20         2.50 o                         
  -4  39   4        186.00        189.71         6.69 o                         
  -3  39   4        193.25        195.13         6.28 o                         
  -2  39   4         19.78         22.31         2.10 o                         
  -1  39   4          0.08          1.96         0.95 o                         
   0  39   4         63.21         65.30         3.13 o                         
   1  39   4         32.25         33.51         2.37 o                         
   2  39   4          4.14          7.08         1.68 o                         
   3  39   4         26.58         24.63         2.49 o                         
  -5  40   4          3.75          3.37         1.63 o                         
  -4  40   4         82.87         95.23         4.93 o                         
  -3  40   4         35.64         40.09         2.89 o                         
  -2  40   4        204.41        199.98         6.08 o                         
  -1  40   4        191.56        195.41         5.86 o                         
   0  40   4          5.23          7.79         1.44 o                         
   1  40   4         24.04         28.32         2.59 o                         
   2  40   4         20.76         15.44         2.18 o                         
   3  40   4         62.21         62.47         4.02 o                         
  -5  41   4         14.45         17.00         2.53 o                         
  -4  41   4          0.98          2.09         1.53 o                         
  -3  41   4          9.50          7.20         1.56 o                         
  -2  41   4         41.92         40.33         2.68 o                         
  -1  41   4          4.83          7.92         1.37 o                         
   0  41   4         60.79         64.63         3.60 o                         
   1  41   4          3.71          4.87         1.30 o                         
   2  41   4          0.03          1.70         1.24 o                         
  -5  42   4          0.36          3.48         1.72 o                         
  -4  42   4         21.32         15.58         2.67 o                         
  -3  42   4          0.38          1.69         1.24 o                         
  -2  42   4         44.34         49.95         3.20 o                         
  -1  42   4          6.44          5.18         1.37 o                         
   0  42   4          1.83          5.14         1.30 o                         
   1  42   4          2.07          1.82         1.21 o                         
   2  42   4         19.76         14.89         2.24 o                         
  -4  43   4          0.65          1.11         1.51 o                         
  -3  43   4        166.27        178.09         7.14 o                         
  -2  43   4         12.23          4.86         1.62 o                         
  -1  43   4         28.76         22.37         2.43 o                         
   0  43   4          1.85          2.96         1.23 o                         
   1  43   4          9.85         14.46         2.02 o                         
  -4  44   4          4.58          5.69         1.95 o                         
  -3  44   4         85.24         81.89         5.11 o                         
  -2  44   4         46.77         48.40         3.84 o                         
  -1  44   4         49.97         50.72         3.31 o                         
   0  44   4         11.37         13.75         2.05 o                         
   1  44   4         20.26         17.35         2.35 o                         
  -3  45   4         13.17         14.14         2.53 o                         
  -2  45   4         86.25         84.68         4.73 o                         
  -1  45   4         32.71         34.21         3.00 o                         
   0  45   4         46.81         40.64         3.67 o                         
  -1  46   4          0.36          4.13         2.85 o                         
  -9   0   5          8.31         11.36         2.29 o                         
  -7   0   5         93.10         81.19         4.80 o                         
  -5   0   5        688.07        633.00        13.06 o                         
  -3   0   5        261.61        240.05         4.83 o                         
  -1   0   5         20.35         18.51         1.51 o                         
   1   0   5         37.04         57.65         2.95 o                         
   3   0   5        331.56        321.63         8.31 o                         
   5   0   5         32.14         28.85         2.61 o                         
   7   0   5          1.33          3.13         2.74 o                         
 -10   1   5          6.31          7.69         1.87 o                         
  -9   1   5         12.67         12.83         1.67 o                         
  -8   1   5         46.16         45.21         2.70 o                         
  -7   1   5         11.38         14.38         1.66 o                         
  -6   1   5        552.13        473.16         8.30 o                         
  -5   1   5         50.95         45.14         1.77 o                         
  -4   1   5        322.52        324.54         5.08 o                         
  -3   1   5          7.68         15.08         0.75 o                         
  -2   1   5        818.07        759.30         9.82 o                         
  -1   1   5        186.10        151.63         3.24 o                         
   0   1   5       1007.09        941.34        11.90 o                         
   1   1   5          2.41          3.22         0.65 o                         
   2   1   5       1241.64       1223.32        16.07 o                         
   3   1   5         26.16         24.57         1.50 o                         
   4   1   5        179.81        200.19         4.94 o                         
   5   1   5         13.49         15.05         1.55 o                         
   6   1   5         70.68         64.70         3.72 o                         
   7   1   5          2.92          7.03         2.32 o                         
 -10   2   5          2.61          3.86         1.49 o                         
  -9   2   5         11.91         12.90         1.78 o                         
  -8   2   5        259.77        257.48         6.01 o                         
  -7   2   5         15.52         15.07         1.37 o                         
  -6   2   5         43.75         51.74         2.45 o                         
  -5   2   5          0.03          1.30         0.49 o                         
  -4   2   5        612.55        568.11         7.77 o                         
  -3   2   5          6.34         13.61         0.73 o                         
  -2   2   5        707.98        700.50         8.67 o                         
  -1   2   5          1.50          1.95         0.43 o                         
   0   2   5        245.13        222.41         3.92 o                         
   1   2   5        235.32        223.78         4.38 o                         
   2   2   5        608.08        610.49         9.26 o                         
   3   2   5         12.36         14.94         1.19 o                         
   4   2   5        192.29        191.87         5.61 o                         
   5   2   5         61.60         65.67         2.94 o                         
   6   2   5         79.51         71.01         3.95 o                         
   7   2   5          1.57          2.01         1.84 o                         
 -10   3   5          3.91          5.51         1.69 o                         
  -9   3   5         63.27         60.41         3.44 o                         
  -8   3   5         11.27         11.84         1.31 o                         
  -7   3   5          1.08          0.21         0.71 o                         
  -6   3   5         65.10         46.66         2.42 o                         
  -5   3   5        157.61        193.61         3.99 o                         
  -4   3   5        334.24        335.78         5.38 o                         
  -3   3   5        666.99        665.81         8.02 o                         
  -2   3   5         17.60         21.54         1.05 o                         
  -1   3   5       1029.61       1029.56        11.69 o                         
   0   3   5        472.98        465.83         6.20 o                         
   1   3   5        125.95        121.67         3.00 o                         
   2   3   5        674.45        605.91        10.93 o                         
   3   3   5          8.52         10.70         0.94 o                         
   4   3   5        679.30        669.43        11.10 o                         
   5   3   5         46.55         53.80         2.70 o                         
   6   3   5        205.92        203.77         7.14 o                         
   7   3   5          0.22         -0.53         1.79 o                         
 -10   4   5         14.19         13.73         2.18 o                         
  -9   4   5         25.23         28.13         2.04 o                         
  -8   4   5         42.11         48.05         2.61 o                         
  -7   4   5         25.37         23.83         1.65 o                         
  -6   4   5         50.06         56.03         2.54 o                         
  -5   4   5          5.18          6.72         0.78 o                         
  -4   4   5        270.65        259.92         4.48 o                         
  -3   4   5        118.43        149.06         2.75 o                         
  -2   4   5        697.36        655.36         8.76 o                         
  -1   4   5        581.99        576.03         7.35 o                         
   0   4   5        283.61        237.03         4.12 o                         
   1   4   5         87.78         94.91         2.62 o                         
   2   4   5        933.04        877.98        12.21 o                         
   3   4   5         27.15         28.95         1.76 o                         
   4   4   5        313.55        316.52         7.71 o                         
   5   4   5          0.08          0.31         0.73 o                         
   6   4   5        228.23        238.53         9.04 o                         
   7   4   5          5.90          3.23         2.06 o                         
 -10   5   5         11.90         15.03         2.58 o                         
  -9   5   5         30.86         27.15         2.18 o                         
  -8   5   5         53.59         54.02         2.88 o                         
  -7   5   5          7.42          6.53         1.08 o                         
  -6   5   5        309.01        318.39         6.40 o                         
  -5   5   5        240.20        203.71         4.15 o                         
  -4   5   5          3.29          1.68         0.45 o                         
  -3   5   5         34.86         28.46         1.23 o                         
  -2   5   5       2123.58       2154.34        25.26 o                         
  -1   5   5         14.24         17.60         0.99 o                         
   0   5   5          5.11          3.73         0.57 o                         
   1   5   5         64.62         55.97         1.99 o                         
   2   5   5          0.05          0.46         0.62 o                         
   3   5   5         44.86         48.15         2.47 o                         
   4   5   5        535.23        543.22         9.59 o                         
   5   5   5          9.70          9.99         1.38 o                         
   6   5   5          5.41          5.12         1.53 o                         
   7   5   5          1.31          2.54         4.72 o                         
 -10   6   5          5.30          2.99         1.49 o                         
  -9   6   5          5.82          9.56         1.44 o                         
  -8   6   5         15.82         17.74         1.59 o                         
  -7   6   5         21.35         18.95         1.61 o                         
  -6   6   5         91.65         91.12         3.06 o                         
  -5   6   5        233.07        237.23         4.75 o                         
  -4   6   5        138.32        139.04         3.15 o                         
  -3   6   5        301.94        291.28         4.43 o                         
  -2   6   5          5.89         14.66         0.93 o                         
  -1   6   5       1785.29       1745.82        19.78 o                         
   0   6   5          0.28          0.77         0.43 o                         
   1   6   5       1009.28        956.45        12.36 o                         
   2   6   5        575.88        584.59         9.78 o                         
   3   6   5        380.48        370.24         7.10 o                         
   4   6   5          5.29          8.77         1.43 o                         
   5   6   5         21.30         22.42         1.92 o                         
   6   6   5        108.00        118.50         5.87 o                         
 -10   7   5          5.45          4.77         1.72 o                         
  -9   7   5        138.67        127.49         4.70 o                         
  -8   7   5         13.34         12.12         1.41 o                         
  -7   7   5         11.87         20.16         1.63 o                         
  -6   7   5        827.41        781.54        12.34 o                         
  -5   7   5         90.46        108.43         3.33 o                         
  -4   7   5        165.84        166.85         3.48 o                         
  -3   7   5        202.33        226.69         3.76 o                         
  -2   7   5        433.54        463.33         6.81 o                         
  -1   7   5        849.16        835.35        10.72 o                         
   0   7   5          3.97          1.43         0.47 o                         
   1   7   5        140.33        146.81         3.54 o                         
   2   7   5        163.85        155.95         4.31 o                         
   3   7   5        254.42        250.64         6.60 o                         
   4   7   5        501.48        508.86         9.91 o                         
   5   7   5          5.07          5.76         1.14 o                         
   6   7   5         17.88         17.13         2.56 o                         
 -10   8   5         11.07          9.61         1.99 o                         
  -9   8   5          7.20          8.88         1.50 o                         
  -8   8   5        153.28        141.79         4.31 o                         
  -7   8   5        501.51        483.83         8.64 o                         
  -6   8   5         23.39         36.68         1.92 o                         
  -5   8   5          1.24          1.71         0.63 o                         
  -4   8   5        709.54        711.97        11.21 o                         
  -3   8   5        102.98        113.19         2.77 o                         
  -2   8   5        103.39        124.14         2.85 o                         
  -1   8   5        436.24        456.70         6.31 o                         
   0   8   5        700.37        600.90         8.85 o                         
   1   8   5        102.91         93.88         2.60 o                         
   2   8   5          0.61         -0.55         0.55 o                         
   3   8   5         27.96         26.87         2.19 o                         
   4   8   5        467.85        462.52         9.53 o                         
   5   8   5         38.73         34.14         3.21 o                         
   6   8   5         29.23         29.70         3.04 o                         
 -10   9   5         19.87         22.40         2.81 o                         
  -9   9   5         29.87         28.32         2.38 o                         
  -8   9   5          4.64          6.42         1.34 o                         
  -7   9   5        158.96        163.84         4.53 o                         
  -6   9   5         30.15         22.71         1.92 o                         
  -5   9   5        244.27        221.85         5.11 o                         
  -4   9   5        189.86        167.85         3.54 o                         
  -3   9   5       1035.98        947.93        12.44 o                         
  -2   9   5        590.40        590.64         9.86 o                         
  -1   9   5          3.86          4.32         0.58 o                         
   0   9   5          0.49          0.72         0.43 o                         
   1   9   5        445.49        435.51         7.11 o                         
   2   9   5          3.21          2.98         0.78 o                         
   3   9   5         20.05         18.64         1.87 o                         
   4   9   5         22.32         15.57         1.80 o                         
   5   9   5         19.19         18.62         2.31 o                         
   6   9   5         31.85         31.13         3.33 o                         
 -10  10   5          0.40          2.64         1.71 o                         
  -9  10   5          8.31          8.20         1.44 o                         
  -8  10   5         16.43         18.49         1.69 o                         
  -7  10   5        133.26        136.96         4.34 o                         
  -6  10   5         85.74         85.07         3.31 o                         
  -5  10   5         13.01         10.70         1.22 o                         
  -4  10   5        440.96        432.11         6.72 o                         
  -3  10   5        194.33        198.55         3.97 o                         
  -2  10   5        419.53        408.24         6.31 o                         
  -1  10   5         64.56         52.84         1.81 o                         
   0  10   5        221.68        221.21         4.16 o                         
   1  10   5        153.14        121.84         3.67 o                         
   2  10   5         87.65         79.73         3.46 o                         
   3  10   5          2.88          2.88         0.90 o                         
   4  10   5         18.30         17.96         2.30 o                         
   5  10   5          1.02          2.15         1.35 o                         
   6  10   5         19.53         17.17         3.90 o                         
 -10  11   5         49.30         38.03         3.74 o                         
  -9  11   5         40.05         38.01         2.53 o                         
  -8  11   5         86.19         88.62         3.36 o                         
  -7  11   5          0.58          2.25         0.87 o                         
  -6  11   5        360.14        347.69         6.95 o                         
  -5  11   5          0.69          1.51         0.67 o                         
  -4  11   5        329.65        294.30         5.20 o                         
  -3  11   5        534.26        487.45         7.26 o                         
  -2  11   5        372.63        374.86         5.91 o                         
  -1  11   5         25.37         10.10         0.86 o                         
   0  11   5          5.58          3.69         0.56 o                         
   1  11   5        236.93        195.35         4.57 o                         
   2  11   5        189.21        176.26         5.40 o                         
   3  11   5         13.44          9.43         1.26 o                         
   4  11   5        211.76        214.63         6.57 o                         
   5  11   5         33.77         33.10         2.85 o                         
   6  11   5         16.46         11.45         2.25 o                         
 -10  12   5         19.38         23.13         3.16 o                         
  -9  12   5        136.34        138.05         4.92 o                         
  -8  12   5         51.44         52.19         2.65 o                         
  -7  12   5          9.00         10.72         1.07 o                         
  -6  12   5         34.01         45.10         2.57 o                         
  -5  12   5          3.80         11.15         1.25 o                         
  -4  12   5         31.01         27.49         1.56 o                         
  -3  12   5         17.82         12.13         0.89 o                         
  -2  12   5        114.79        107.81         2.67 o                         
  -1  12   5        395.86        420.87         6.33 o                         
   0  12   5          0.03          0.43         0.43 o                         
   1  12   5        353.91        344.19         6.55 o                         
   2  12   5        925.38        907.17        15.40 o                         
   3  12   5        239.98        230.54         6.18 o                         
   4  12   5         23.99         28.08         3.06 o                         
   5  12   5          2.34          3.34         1.29 o                         
   6  12   5         35.83         38.52         3.62 o                         
 -10  13   5         10.17         11.89         2.42 o                         
  -9  13   5         20.65         19.55         2.23 o                         
  -8  13   5         16.03         15.29         1.51 o                         
  -7  13   5         43.58         38.38         2.55 o                         
  -6  13   5        256.34        242.41         6.26 o                         
  -5  13   5        231.32        195.70         5.68 o                         
  -4  13   5        269.08        255.74         5.02 o                         
  -3  13   5         12.39         11.47         0.94 o                         
  -2  13   5        158.96        156.66         3.08 o                         
  -1  13   5         55.78         61.11         2.04 o                         
   0  13   5        668.48        632.14         9.43 o                         
   1  13   5        475.82        406.46         7.45 o                         
   2  13   5        779.70        705.18        12.38 o                         
   3  13   5         36.21         27.21         2.05 o                         
   4  13   5        245.73        254.93         7.58 o                         
   5  13   5         27.73         25.41         2.45 o                         
   6  13   5         91.01        102.58         5.63 o                         
 -10  14   5         11.53         10.55         2.62 o                         
  -9  14   5          1.33          2.98         1.31 o                         
  -8  14   5         51.01         52.26         3.73 o                         
  -7  14   5         10.71          7.00         1.30 o                         
  -6  14   5        289.45        300.87         6.72 o                         
  -5  14   5         48.77         56.02         2.77 o                         
  -4  14   5       2035.98       1978.75        25.89 o                         
  -3  14   5         60.96         59.40         2.10 o                         
  -2  14   5          2.16          2.93         0.47 o                         
  -1  14   5         15.48         30.40         1.45 o                         
   0  14   5        423.36        450.71         7.54 o                         
   1  14   5          8.23         13.66         1.44 o                         
   2  14   5          7.80         12.70         1.43 o                         
   3  14   5        223.19        208.91         5.87 o                         
   4  14   5          0.65          1.40         0.94 o                         
   5  14   5         32.57         30.82         2.67 o                         
   6  14   5        112.43        101.83         5.26 o                         
  -9  15   5         65.60         58.16         3.56 o                         
  -8  15   5          6.10          5.31         1.28 o                         
  -7  15   5         91.30         98.82         4.33 o                         
  -6  15   5        123.94        115.62         4.09 o                         
  -5  15   5        109.79        116.46         4.09 o                         
  -4  15   5          8.10         16.56         1.25 o                         
  -3  15   5        359.97        343.85         5.79 o                         
  -2  15   5         63.44         82.55         2.18 o                         
  -1  15   5         23.58         19.79         1.34 o                         
   0  15   5          9.27          6.50         1.09 o                         
   1  15   5        757.38        807.86        13.02 o                         
   2  15   5        153.06        153.19         4.75 o                         
   3  15   5        128.06        134.71         4.86 o                         
   4  15   5         89.88         83.96         4.11 o                         
   5  15   5          1.34          3.53         1.22 o                         
   6  15   5         29.47         34.09         3.25 o                         
  -9  16   5          5.91          8.06         1.79 o                         
  -8  16   5         28.73         29.09         2.38 o                         
  -7  16   5         43.34         46.12         2.86 o                         
  -6  16   5          0.15          2.33         0.84 o                         
  -5  16   5          3.50          6.58         0.97 o                         
  -4  16   5        993.73        910.89        13.13 o                         
  -3  16   5          0.62          1.95         0.58 o                         
  -2  16   5          0.02          0.67         0.40 o                         
  -1  16   5         15.49         19.43         1.13 o                         
   0  16   5        772.60        735.88        11.35 o                         
   1  16   5        474.19        480.56         8.76 o                         
   2  16   5        464.49        438.26         8.95 o                         
   3  16   5         22.55         19.52         1.84 o                         
   4  16   5        209.24        206.62         6.71 o                         
   5  16   5         55.88         62.43         3.70 o                         
   6  16   5         49.78         59.59         4.25 o                         
  -9  17   5         25.87         23.99         2.43 o                         
  -8  17   5          9.72         10.33         1.57 o                         
  -7  17   5         10.90         15.25         1.73 o                         
  -6  17   5        356.71        369.00         8.13 o                         
  -5  17   5        561.73        591.04        10.24 o                         
  -4  17   5        575.73        583.36         8.86 o                         
  -3  17   5         66.04         54.75         2.40 o                         
  -2  17   5          0.18          0.79         0.38 o                         
  -1  17   5         18.60         22.05         1.16 o                         
   0  17   5         25.15         25.48         1.52 o                         
   1  17   5        745.27        722.22        11.94 o                         
   2  17   5         26.51         21.77         1.97 o                         
   3  17   5          8.08          9.95         1.43 o                         
   4  17   5          1.42          2.65         1.09 o                         
   5  17   5         31.79         34.57         2.97 o                         
   6  17   5          0.92          4.94         1.79 o                         
  -9  18   5         31.05         31.30         2.83 o                         
  -8  18   5         65.93         66.68         3.50 o                         
  -7  18   5          0.07          1.48         0.89 o                         
  -6  18   5         75.02         75.34         3.39 o                         
  -5  18   5          0.09          1.94         0.84 o                         
  -4  18   5        165.21        163.41         4.20 o                         
  -3  18   5          0.21          0.08         0.51 o                         
  -2  18   5        118.44        100.92         2.59 o                         
  -1  18   5        432.37        401.75         6.21 o                         
   0  18   5         26.92         19.70         1.31 o                         
   1  18   5        237.90        240.94         6.11 o                         
   2  18   5         97.61         97.97         4.57 o                         
   3  18   5          3.44         -0.02         0.82 o                         
   4  18   5          0.06          0.30         0.97 o                         
   5  18   5          9.07          9.45         1.91 o                         
   6  18   5          2.92          5.19         1.79 o                         
  -9  19   5          3.96          4.32         1.44 o                         
  -8  19   5         53.54         55.62         3.37 o                         
  -7  19   5          0.42          1.08         0.87 o                         
  -6  19   5         35.48         38.61         2.69 o                         
  -5  19   5         11.40         16.39         1.62 o                         
  -4  19   5         14.67         18.87         1.41 o                         
  -3  19   5        135.37        142.44         3.85 o                         
  -2  19   5        444.51        466.90         8.24 o                         
  -1  19   5         54.62         55.01         1.81 o                         
   0  19   5          0.10          1.70         0.58 o                         
   1  19   5         74.23         72.68         3.27 o                         
   2  19   5        103.02         91.96         3.97 o                         
   3  19   5          2.48          1.18         0.93 o                         
   4  19   5         55.12         50.57         3.50 o                         
   5  19   5          0.07          0.78         1.18 o                         
   6  19   5          0.31          2.09         1.45 o                         
  -9  20   5          1.91          2.34         1.28 o                         
  -8  20   5         20.95         23.16         2.25 o                         
  -7  20   5         82.59         74.63         3.69 o                         
  -6  20   5        165.00        167.20         5.43 o                         
  -5  20   5         77.58         78.92         3.49 o                         
  -4  20   5        669.58        665.72        11.60 o                         
  -3  20   5         66.38         61.51         2.53 o                         
  -2  20   5        258.53        241.01         4.53 o                         
  -1  20   5        475.67        491.54         7.74 o                         
   0  20   5        195.87        177.01         4.43 o                         
   1  20   5        236.62        212.93         5.47 o                         
   2  20   5        182.20        161.88         5.48 o                         
   3  20   5         36.43         42.68         2.72 o                         
   4  20   5        119.07        106.93         5.19 o                         
   5  20   5         19.21         22.44         3.76 o                         
   6  20   5          3.57          2.27         1.54 o                         
  -9  21   5          0.08          2.38         1.32 o                         
  -8  21   5         32.45         32.59         2.59 o                         
  -7  21   5         32.34         36.26         3.06 o                         
  -6  21   5         40.91         49.02         2.83 o                         
  -5  21   5          5.18          6.28         1.04 o                         
  -4  21   5        538.03        544.73         9.46 o                         
  -3  21   5         91.12         94.41         3.20 o                         
  -2  21   5         22.84         34.39         1.82 o                         
  -1  21   5          4.61          4.55         0.79 o                         
   0  21   5         13.58          5.01         0.67 o                         
   1  21   5         25.16         27.34         2.00 o                         
   2  21   5        125.64        102.37         4.21 o                         
   3  21   5         20.14         15.54         2.18 o                         
   4  21   5         37.09         29.61         3.68 o                         
   5  21   5         18.74         24.69         2.91 o                         
   6  21   5          0.68          1.57         6.02 o                         
  -9  22   5          4.77          9.50         1.93 o                         
  -8  22   5        107.13        105.55         4.86 o                         
  -7  22   5          0.44          0.14         0.92 o                         
  -6  22   5          0.18          0.65         0.86 o                         
  -5  22   5          5.04          5.02         1.59 o                         
  -4  22   5        319.05        293.72         6.42 o                         
  -3  22   5          2.17          4.01         0.68 o                         
  -2  22   5         13.69          4.69         0.73 o                         
  -1  22   5        134.81        110.16         3.45 o                         
   0  22   5          4.64         14.55         1.09 o                         
   1  22   5          0.38          0.61         0.64 o                         
   2  22   5         37.96         45.20         2.62 o                         
   3  22   5          3.04          3.81         1.16 o                         
   4  22   5          8.54          6.56         1.44 o                         
   5  22   5          0.82          3.00         1.50 o                         
  -9  23   5          1.87          3.02         1.50 o                         
  -8  23   5         99.78        101.80         4.92 o                         
  -7  23   5          2.64          2.68         1.10 o                         
  -6  23   5        158.13        158.63         5.30 o                         
  -5  23   5         32.40         29.29         2.17 o                         
  -4  23   5        118.52        117.17         5.14 o                         
  -3  23   5         94.44         85.57         2.74 o                         
  -2  23   5        346.39        290.70         5.35 o                         
  -1  23   5         51.87         34.77         1.69 o                         
   0  23   5         47.42         49.84         2.14 o                         
   1  23   5         70.55         66.19         2.95 o                         
   2  23   5        330.13        315.53         7.60 o                         
   3  23   5          0.98          1.69         1.02 o                         
   4  23   5         32.06         30.57         2.61 o                         
   5  23   5         11.53         13.59         2.63 o                         
  -9  24   5         50.81         54.68         4.13 o                         
  -8  24   5          1.12          1.65         1.23 o                         
  -7  24   5        228.99        249.60         7.24 o                         
  -6  24   5         36.61         41.36         2.61 o                         
  -5  24   5        151.24        143.91         4.92 o                         
  -4  24   5        262.79        252.12         6.24 o                         
  -3  24   5         13.04          8.06         0.90 o                         
  -2  24   5         32.69         30.01         1.62 o                         
  -1  24   5        156.47        151.01         4.40 o                         
   0  24   5        134.96        130.30         4.15 o                         
   1  24   5         68.70         80.76         3.19 o                         
   2  24   5         25.50         26.17         2.20 o                         
   3  24   5         50.57         58.64         3.39 o                         
   4  24   5          8.53          7.52         1.57 o                         
   5  24   5          4.72          5.32         1.85 o                         
  -8  25   5         30.58         22.12         2.47 o                         
  -7  25   5          1.83          5.42         1.34 o                         
  -6  25   5        167.81        164.40         5.39 o                         
  -5  25   5        377.03        365.76         8.02 o                         
  -4  25   5          1.57          0.56         0.83 o                         
  -3  25   5          2.41          0.02         0.60 o                         
  -2  25   5        301.97        300.14         5.86 o                         
  -1  25   5          2.17          0.93         0.63 o                         
   0  25   5          1.24          1.01         0.53 o                         
   1  25   5          5.84          8.72         1.25 o                         
   2  25   5         28.76         26.58         2.10 o                         
   3  25   5         11.11         10.64         1.66 o                         
   4  25   5          1.20          1.22         1.21 o                         
   5  25   5          0.12          0.59         1.46 o                         
  -8  26   5          7.19          9.52         2.17 o                         
  -7  26   5         79.24         75.64         3.76 o                         
  -6  26   5        138.64        125.14         4.72 o                         
  -5  26   5         74.05         80.44         3.35 o                         
  -4  26   5         92.97         97.22         3.31 o                         
  -3  26   5         27.96         33.02         2.33 o                         
  -2  26   5          0.54          1.92         0.67 o                         
  -1  26   5        899.56        833.14        12.86 o                         
   0  26   5        124.20        118.68         3.40 o                         
   1  26   5          0.60         -0.08         0.71 o                         
   2  26   5          0.01         -0.35         0.94 o                         
   3  26   5         30.08         30.56         2.50 o                         
   4  26   5         55.84         64.22         4.16 o                         
   5  26   5          0.03          3.70         2.01 o                         
  -8  27   5          2.78          1.94         1.38 o                         
  -7  27   5          2.26          3.98         1.19 o                         
  -6  27   5          0.31          2.49         1.01 o                         
  -5  27   5         32.31         30.29         2.29 o                         
  -4  27   5        110.13        111.41         3.56 o                         
  -3  27   5          6.96          4.32         0.80 o                         
  -2  27   5        369.11        380.15         6.91 o                         
  -1  27   5         99.37         91.90         3.25 o                         
   0  27   5          0.14          0.37         0.58 o                         
   1  27   5         74.98         81.96         3.66 o                         
   2  27   5         62.58         57.64         2.97 o                         
   3  27   5          3.11          2.83         1.11 o                         
   4  27   5          0.00          0.61         1.22 o                         
   5  27   5         12.19         13.53         2.55 o                         
  -8  28   5        120.71        108.84         5.72 o                         
  -7  28   5         63.23         75.00         3.95 o                         
  -6  28   5          1.43          3.64         1.12 o                         
  -5  28   5          3.20          4.40         1.17 o                         
  -4  28   5        179.36        173.70         5.72 o                         
  -3  28   5         35.00         41.05         2.22 o                         
  -2  28   5         69.27         62.34         2.61 o                         
  -1  28   5        156.00        169.23         4.63 o                         
   0  28   5          0.04          0.41         0.62 o                         
   1  28   5          6.29          6.09         1.06 o                         
   2  28   5         13.54         16.08         1.70 o                         
   3  28   5          6.41          5.18         1.31 o                         
   4  28   5         12.39         14.84         2.32 o                         
   5  28   5          2.78          2.59         2.00 o                         
  -8  29   5         19.33         21.62         2.59 o                         
  -7  29   5        136.14        148.11         6.39 o                         
  -6  29   5         14.34         17.68         1.84 o                         
  -5  29   5         31.65         30.26         1.79 o                         
  -4  29   5         44.04         40.51         2.33 o                         
  -3  29   5         99.24        100.93         3.59 o                         
  -2  29   5         86.54         85.17         3.03 o                         
  -1  29   5          0.10          0.69         0.67 o                         
   0  29   5         90.81         80.82         3.16 o                         
   1  29   5        163.15        182.55         5.48 o                         
   2  29   5         51.32         53.35         3.09 o                         
   3  29   5          4.22          2.29         1.20 o                         
   4  29   5         45.28         48.73         4.17 o                         
  -8  30   5          5.16          5.78         1.77 o                         
  -7  30   5          3.17          2.96         1.36 o                         
  -6  30   5          2.34          0.32         0.84 o                         
  -5  30   5         33.95         31.27         2.42 o                         
  -4  30   5         65.67         70.27         3.00 o                         
  -3  30   5         27.01         24.90         1.91 o                         
  -2  30   5          3.14          1.76         0.71 o                         
  -1  30   5          0.12          0.53         0.64 o                         
   0  30   5         46.52         42.10         2.25 o                         
   1  30   5         54.48         55.96         2.94 o                         
   2  30   5          0.04          1.93         1.07 o                         
   3  30   5          1.78          1.11         0.97 o                         
   4  30   5          3.74          4.24         1.82 o                         
  -7  31   5          1.36          2.14         1.50 o                         
  -6  31   5         93.92         98.87         4.73 o                         
  -5  31   5         16.80         22.63         1.99 o                         
  -4  31   5        154.72        159.90         4.71 o                         
  -3  31   5          4.40          4.25         0.97 o                         
  -2  31   5         13.88         13.44         1.31 o                         
  -1  31   5          3.42          3.37         1.01 o                         
   0  31   5          0.01         -0.60         0.61 o                         
   1  31   5          4.62          3.38         1.26 o                         
   2  31   5        105.82        115.28         4.17 o                         
   3  31   5          8.96          6.62         1.98 o                         
   4  31   5         29.64         29.52         3.22 o                         
  -7  32   5         21.16         15.21         2.42 o                         
  -6  32   5          4.58          6.60         1.56 o                         
  -5  32   5         94.18         88.65         3.64 o                         
  -4  32   5          0.01          1.40         0.85 o                         
  -3  32   5          1.25          1.36         0.76 o                         
  -2  32   5         68.94         72.88         3.04 o                         
  -1  32   5        269.19        248.96         5.77 o                         
   0  32   5         12.36          9.60         1.56 o                         
   1  32   5         38.07         39.32         2.39 o                         
   2  32   5         29.53         36.16         2.63 o                         
   3  32   5        116.04        134.73         6.19 o                         
   4  32   5          4.16          5.04         1.73 o                         
  -7  33   5          0.16          0.93         1.50 o                         
  -6  33   5          0.34          3.19         1.35 o                         
  -5  33   5          0.08          1.86         0.84 o                         
  -4  33   5         32.69         29.41         2.14 o                         
  -3  33   5          0.10          0.81         0.72 o                         
  -2  33   5         39.82         31.83         2.04 o                         
  -1  33   5         85.00         91.59         3.58 o                         
   0  33   5         44.39         45.07         3.67 o                         
   1  33   5         36.27         37.09         2.38 o                         
   2  33   5        121.77        139.46         5.50 o                         
   3  33   5          0.19          0.48         1.25 o                         
   4  33   5          0.25          2.02         1.46 o                         
  -7  34   5         17.53         19.12         2.64 o                         
  -6  34   5         17.56         18.26         2.45 o                         
  -5  34   5          0.01          2.62         1.33 o                         
  -4  34   5         54.13         59.75         3.01 o                         
  -3  34   5         34.64         37.15         2.43 o                         
  -2  34   5         90.41         88.36         3.83 o                         
  -1  34   5          0.78          1.74         0.89 o                         
   0  34   5        201.75        206.35         5.66 o                         
   1  34   5          3.14          4.59         1.12 o                         
   2  34   5          3.56          9.31         1.78 o                         
   3  34   5          5.56          9.50         2.21 o                         
  -7  35   5         16.70         28.72         3.25 o                         
  -6  35   5          5.17          5.94         1.79 o                         
  -5  35   5         26.22         27.86         2.76 o                         
  -4  35   5         80.74         95.85         3.99 o                         
  -3  35   5         88.19         87.32         3.65 o                         
  -2  35   5         71.05         76.80         3.50 o                         
  -1  35   5          0.05         -0.26         0.73 o                         
   0  35   5        152.01        153.89         4.64 o                         
   1  35   5          6.79          9.47         1.43 o                         
   2  35   5         70.25         75.92         4.73 o                         
   3  35   5          0.00          3.22         1.48 o                         
  -6  36   5          0.49          7.51         1.95 o                         
  -5  36   5          5.53          7.72         1.81 o                         
  -4  36   5          1.46          1.39         0.95 o                         
  -3  36   5         13.26         16.10         1.72 o                         
  -2  36   5          6.61          5.92         1.07 o                         
  -1  36   5         67.43         72.61         3.26 o                         
   0  36   5        320.82        333.45         7.52 o                         
   1  36   5         39.44         38.97         2.84 o                         
   2  36   5          5.29          5.52         1.53 o                         
   3  36   5        112.05        103.08         5.86 o                         
  -6  37   5        133.75        130.09         6.85 o                         
  -5  37   5         28.50         21.90         3.15 o                         
  -4  37   5          2.82          1.59         1.03 o                         
  -3  37   5          1.04          2.96         1.10 o                         
  -2  37   5          6.87          8.18         1.37 o                         
  -1  37   5        110.52        121.44         4.63 o                         
   0  37   5          0.43          3.49         1.02 o                         
   1  37   5         49.45         58.89         3.69 o                         
   2  37   5          0.41          1.26         1.38 o                         
   3  37   5         42.72         40.82         3.54 o                         
  -6  38   5         12.26         14.92         2.28 o                         
  -5  38   5         54.96         67.44         4.67 o                         
  -4  38   5         17.59         22.30         2.81 o                         
  -3  38   5        171.86        171.83         6.46 o                         
  -2  38   5         19.09         24.62         2.28 o                         
  -1  38   5         15.30         12.89         1.63 o                         
   0  38   5         62.02         65.82         3.48 o                         
   1  38   5         93.90         89.11         4.56 o                         
   2  38   5          8.41         10.20         1.83 o                         
  -5  39   5         67.19         52.24         4.55 o                         
  -4  39   5          3.59          4.55         1.86 o                         
  -3  39   5          7.11          7.26         1.67 o                         
  -2  39   5         77.98         82.79         4.33 o                         
  -1  39   5         68.84         70.01         3.75 o                         
   0  39   5         25.38         27.57         2.52 o                         
   1  39   5         96.28         91.60         4.84 o                         
   2  39   5         53.14         54.57         3.70 o                         
  -5  40   5          0.67          1.85         1.67 o                         
  -4  40   5          0.64          1.82         1.40 o                         
  -3  40   5          9.55          8.73         2.07 o                         
  -2  40   5         41.42         52.86         3.80 o                         
  -1  40   5         54.79         47.02         3.25 o                         
   0  40   5         11.73          9.52         1.76 o                         
   1  40   5        140.98        154.20         6.42 o                         
  -4  41   5         11.30         14.92         2.47 o                         
  -3  41   5          8.92          7.60         1.97 o                         
  -2  41   5          5.03          6.72         1.58 o                         
  -1  41   5          7.12          7.36         1.58 o                         
   0  41   5          6.92          5.91         1.50 o                         
   1  41   5         64.89         63.40         3.99 o                         
  -4  42   5          8.11         11.03         2.42 o                         
  -3  42   5         43.83         46.08         3.81 o                         
  -2  42   5         33.24         38.90         3.40 o                         
  -1  42   5         16.85         11.10         2.03 o                         
   0  42   5          4.15          8.92         1.78 o                         
  -3  43   5        138.26        137.35         7.49 o                         
  -2  43   5         35.82         38.55         3.53 o                         
  -1  43   5         22.29         17.36         2.41 o                         
   0  43   5         19.90         16.65         2.62 o                         
  -2  44   5          0.01          3.59         2.58 o                         
 -10   0   6         27.90         19.88         3.63 o                         
  -8   0   6         25.89         18.47         3.03 o                         
  -6   0   6       1424.45       1417.15        28.44 o                         
  -4   0   6       1795.70       1766.18        32.26 o                         
  -2   0   6          2.45          3.73         1.30 o                         
   0   0   6       1567.25       1413.90        26.38 o                         
   2   0   6        140.33        136.35         6.66 o                         
   4   0   6        417.39        398.66        11.93 o                         
   6   0   6        109.14        103.21         8.85 o                         
 -10   1   6         10.14          6.62         2.05 o                         
  -9   1   6         34.73         41.92         2.82 o                         
  -8   1   6          6.30          6.56         1.17 o                         
  -7   1   6         26.44         17.12         1.63 o                         
  -6   1   6       1121.61       1114.22        16.26 o                         
  -5   1   6        541.49        494.70         7.65 o                         
  -4   1   6          2.19          5.24         0.68 o                         
  -3   1   6         45.29         50.22         1.85 o                         
  -2   1   6       3926.76       3648.60        45.31 o                         
  -1   1   6       1715.04       1721.80        22.48 o                         
   0   1   6         30.03         27.02         1.67 o                         
   1   1   6        231.01        191.05         4.32 o                         
   2   1   6       2009.84       2052.73        29.91 o                         
   3   1   6        121.09        125.49         5.37 o                         
   4   1   6        100.57         98.35         3.86 o                         
   5   1   6          2.82          2.91         1.51 o                         
   6   1   6        184.29        189.67         8.43 o                         
 -10   2   6          0.73          2.83         1.47 o                         
  -9   2   6          1.74          1.18         0.97 o                         
  -8   2   6        230.93        228.54         6.25 o                         
  -7   2   6          4.91          7.52         1.10 o                         
  -6   2   6         13.79         15.78         1.31 o                         
  -5   2   6        267.97        261.67         4.64 o                         
  -4   2   6        974.52        964.82        12.33 o                         
  -3   2   6          7.32         10.39         0.87 o                         
  -2   2   6         26.24         25.56         1.44 o                         
  -1   2   6        302.35        274.81         4.86 o                         
   0   2   6       6247.72       6233.28        97.08 o                         
   1   2   6          5.43          4.62         0.81 o                         
   2   2   6          4.50          2.91         0.74 o                         
   3   2   6        152.41        152.44         4.44 o                         
   4   2   6        281.87        278.83         6.59 o                         
   5   2   6         73.00         68.76         4.36 o                         
   6   2   6         31.36         28.87         3.45 o                         
 -10   3   6          7.19          9.77         2.25 o                         
  -9   3   6          7.95          7.89         1.39 o                         
  -8   3   6        206.99        213.40         6.27 o                         
  -7   3   6         13.64         20.02         1.74 o                         
  -6   3   6         66.55         62.81         2.54 o                         
  -5   3   6        215.23        198.40         3.87 o                         
  -4   3   6       1103.81       1162.09        15.23 o                         
  -3   3   6         34.74         33.47         1.50 o                         
  -2   3   6        452.54        454.00         7.06 o                         
  -1   3   6          0.05          0.69         0.50 o                         
   0   3   6        204.23        202.22         5.07 o                         
   1   3   6        290.10        290.61         5.66 o                         
   2   3   6        214.91        200.17         5.21 o                         
   3   3   6          0.00          3.42         1.09 o                         
   4   3   6          0.81          1.52         0.99 o                         
   5   3   6          6.69          7.81         1.68 o                         
   6   3   6         30.67         23.25         3.13 o                         
 -10   4   6          0.06         -0.01         1.15 o                         
  -9   4   6         16.72         18.75         1.87 o                         
  -8   4   6         58.79         64.53         3.12 o                         
  -7   4   6        103.98        112.26         3.90 o                         
  -6   4   6          8.77          8.96         0.98 o                         
  -5   4   6         45.50         56.56         2.60 o                         
  -4   4   6         53.26         71.70         2.25 o                         
  -3   4   6       1404.43       1347.16        17.48 o                         
  -2   4   6          3.19          6.98         0.81 o                         
  -1   4   6        120.87        104.92         2.75 o                         
   0   4   6        116.46        111.85         3.27 o                         
   1   4   6         46.00         39.95         1.87 o                         
   2   4   6          7.38          5.44         1.06 o                         
   3   4   6         13.84         15.87         1.63 o                         
   4   4   6          3.37          5.07         1.15 o                         
   5   4   6          0.07          2.67         1.42 o                         
   6   4   6         10.51         10.33         2.35 o                         
 -10   5   6          3.19          4.09         1.66 o                         
  -9   5   6         44.77         45.71         2.97 o                         
  -8   5   6         43.25         46.16         2.36 o                         
  -7   5   6        164.66        157.28         4.44 o                         
  -6   5   6         47.31         43.31         2.13 o                         
  -5   5   6         81.52         77.51         2.66 o                         
  -4   5   6          0.09          0.52         0.51 o                         
  -3   5   6         98.45         93.49         2.81 o                         
  -2   5   6         15.85         17.86         1.22 o                         
  -1   5   6        724.34        695.37        10.01 o                         
   0   5   6         46.05         56.03         2.24 o                         
   1   5   6        298.65        275.11         5.45 o                         
   2   5   6          3.62          2.85         0.80 o                         
   3   5   6         28.00         28.42         2.07 o                         
   4   5   6         22.32         24.89         2.13 o                         
   5   5   6          1.60          0.65         1.20 o                         
   6   5   6          0.38          1.88         1.76 o                         
 -10   6   6          1.24          4.08         1.84 o                         
  -9   6   6          9.44         11.26         1.70 o                         
  -8   6   6        103.57        109.30         3.72 o                         
  -7   6   6         65.41         65.23         2.82 o                         
  -6   6   6        387.52        371.91         7.57 o                         
  -5   6   6        115.88        108.96         3.14 o                         
  -4   6   6        105.90        101.78         3.35 o                         
  -3   6   6        129.42        104.34         2.98 o                         
  -2   6   6        310.44        259.21         4.90 o                         
  -1   6   6         72.98         66.99         2.41 o                         
   0   6   6        407.12        372.40         6.52 o                         
   1   6   6         33.36         28.95         1.66 o                         
   2   6   6        549.09        519.40         9.62 o                         
   3   6   6          2.32          2.05         0.96 o                         
   4   6   6         42.83         41.55         2.84 o                         
   5   6   6          3.17          5.10         1.63 o                         
   6   6   6         18.57         15.23         2.66 o                         
 -10   7   6          2.85          5.75         2.15 o                         
  -9   7   6          0.56          1.63         0.97 o                         
  -8   7   6         37.96         34.91         2.29 o                         
  -7   7   6          0.29          1.88         0.76 o                         
  -6   7   6         64.25         68.59         4.30 o                         
  -5   7   6         72.37         70.29         2.35 o                         
  -4   7   6        107.74        108.06         3.09 o                         
  -3   7   6          1.62          1.63         0.61 o                         
  -2   7   6        562.49        511.28         8.24 o                         
  -1   7   6          0.34          0.72         0.46 o                         
   0   7   6         46.92         34.57         1.72 o                         
   1   7   6         20.98         18.60         1.24 o                         
   2   7   6         17.10         20.95         1.80 o                         
   3   7   6        460.69        446.03         9.19 o                         
   4   7   6          1.18          0.95         0.96 o                         
   5   7   6          2.26          5.00         1.68 o                         
   6   7   6          5.64          5.11         1.99 o                         
 -10   8   6         16.85         18.45         3.19 o                         
  -9   8   6         30.79         27.38         2.51 o                         
  -8   8   6          0.91          3.65         0.84 o                         
  -7   8   6        502.02        465.49         8.65 o                         
  -6   8   6        205.76        205.82         6.20 o                         
  -5   8   6         47.01         43.98         2.14 o                         
  -4   8   6        386.73        348.80         6.30 o                         
  -3   8   6       1257.36       1103.25        15.37 o                         
  -2   8   6        113.06         98.19         2.85 o                         
  -1   8   6         49.99         57.83         1.94 o                         
   0   8   6         62.38         59.72         2.32 o                         
   1   8   6         14.83         13.86         1.00 o                         
   2   8   6         13.34          9.86         1.26 o                         
   3   8   6         14.03         13.04         1.61 o                         
   4   8   6          8.73         12.66         1.93 o                         
   5   8   6          8.61          6.46         1.76 o                         
   6   8   6          4.86          3.48         1.98 o                         
 -10   9   6         16.65          9.61         2.34 o                         
  -9   9   6         57.35         48.33         3.61 o                         
  -8   9   6        109.83        103.29         3.94 o                         
  -7   9   6         50.96         48.85         2.72 o                         
  -6   9   6        143.04        150.87         4.93 o                         
  -5   9   6        347.12        321.15         6.42 o                         
  -4   9   6        706.82        656.12        10.12 o                         
  -3   9   6       1396.64       1436.76        19.50 o                         
  -2   9   6         42.35         43.02         1.98 o                         
  -1   9   6        340.92        292.87         4.93 o                         
   0   9   6        182.75        174.40         5.53 o                         
   1   9   6        123.85        131.14         3.79 o                         
   2   9   6        127.66        130.38         4.35 o                         
   3   9   6          0.73          0.84         1.04 o                         
   4   9   6         34.01         40.13         2.84 o                         
   5   9   6          0.11          2.23         1.46 o                         
   6   9   6         20.96         25.53         5.37 o                         
 -10  10   6          3.18          3.99         2.04 o                         
  -9  10   6          4.72          8.59         1.78 o                         
  -8  10   6          0.28          2.66         1.00 o                         
  -7  10   6         14.93         12.29         1.48 o                         
  -6  10   6         31.40         29.77         2.01 o                         
  -5  10   6        362.71        361.91         6.86 o                         
  -4  10   6        671.99        641.67        10.52 o                         
  -3  10   6        377.66        375.25         6.34 o                         
  -2  10   6        133.47        132.48         3.53 o                         
  -1  10   6         95.03         94.62         3.12 o                         
   0  10   6         23.30         14.48         1.25 o                         
   1  10   6         38.82         45.89         2.20 o                         
   2  10   6        182.11        192.33         5.87 o                         
   3  10   6          4.06          2.40         1.14 o                         
   4  10   6         21.85         23.33         2.16 o                         
   5  10   6         52.00         54.73         4.46 o                         
 -10  11   6          2.54          2.91         1.83 o                         
  -9  11   6        143.46        164.90         7.62 o                         
  -8  11   6         17.77         16.83         1.99 o                         
  -7  11   6          2.10          2.24         0.92 o                         
  -6  11   6         39.56         41.32         2.34 o                         
  -5  11   6        213.88        212.03         5.31 o                         
  -4  11   6        522.38        505.73         8.96 o                         
  -3  11   6        348.18        312.95         5.61 o                         
  -2  11   6        867.45        799.21        11.94 o                         
  -1  11   6        339.42        295.21         5.14 o                         
   0  11   6        563.26        497.11         8.71 o                         
   1  11   6         11.56          5.07         0.90 o                         
   2  11   6        173.65        191.68         5.56 o                         
   3  11   6        188.37        195.31         6.07 o                         
   4  11   6         73.52         67.99         3.64 o                         
   5  11   6         10.98         13.78         2.49 o                         
  -9  12   6          1.68          7.75         1.76 o                         
  -8  12   6        106.22        106.37         4.71 o                         
  -7  12   6         94.66        104.01         4.17 o                         
  -6  12   6        180.83        186.11         5.21 o                         
  -5  12   6         64.30         62.41         2.63 o                         
  -4  12   6          1.11          1.50         0.66 o                         
  -3  12   6        275.55        244.58         5.90 o                         
  -2  12   6        228.76        257.44         5.30 o                         
  -1  12   6        345.90        335.35         5.78 o                         
   0  12   6         30.25         25.36         1.53 o                         
   1  12   6         52.29         52.20         2.57 o                         
   2  12   6        123.99        109.55         4.04 o                         
   3  12   6        106.89        104.52         4.04 o                         
   4  12   6          5.56          8.39         1.53 o                         
   5  12   6          8.79         13.90         2.58 o                         
  -9  13   6         40.25         58.46         4.08 o                         
  -8  13   6          5.03          3.94         1.10 o                         
  -7  13   6          2.70          4.78         1.06 o                         
  -6  13   6         26.11         27.77         1.97 o                         
  -5  13   6         70.11         67.15         2.84 o                         
  -4  13   6         45.75         41.63         2.30 o                         
  -3  13   6         67.34         75.98         2.96 o                         
  -2  13   6         28.92         26.32         1.58 o                         
  -1  13   6        154.20        157.97         3.64 o                         
   0  13   6         42.55         28.02         1.61 o                         
   1  13   6        166.88        177.76         4.62 o                         
   2  13   6          0.24          1.32         0.80 o                         
   3  13   6          0.10          0.85         0.86 o                         
   4  13   6         33.19         23.55         2.13 o                         
   5  13   6          0.20          2.31         1.68 o                         
  -9  14   6         12.02         16.57         2.47 o                         
  -8  14   6         19.39         19.26         2.12 o                         
  -7  14   6         26.09         20.72         1.90 o                         
  -6  14   6        416.92        394.70         7.64 o                         
  -5  14   6         61.97         58.65         2.69 o                         
  -4  14   6          0.62          0.96         0.63 o                         
  -3  14   6        114.17        134.26         4.18 o                         
  -2  14   6         41.33         35.49         1.79 o                         
  -1  14   6          7.83          9.04         0.97 o                         
   0  14   6        129.43        100.65         3.61 o                         
   1  14   6        153.08        173.34         4.60 o                         
   2  14   6         82.11         74.42         3.21 o                         
   3  14   6          0.03          1.30         0.90 o                         
   4  14   6          2.60          1.60         1.23 o                         
   5  14   6          7.78          8.74         2.14 o                         
  -9  15   6         15.28         20.59         2.81 o                         
  -8  15   6          6.23          6.45         1.28 o                         
  -7  15   6          1.54          2.39         0.86 o                         
  -6  15   6        483.46        472.43         8.72 o                         
  -5  15   6         45.02         44.87         2.53 o                         
  -4  15   6          0.76          2.59         0.66 o                         
  -3  15   6         67.80         71.76         3.46 o                         
  -2  15   6        410.20        308.38         5.68 o                         
  -1  15   6          0.45         -0.35         0.61 o                         
   0  15   6        243.23        277.14         5.80 o                         
   1  15   6         12.31         15.01         2.00 o                         
   2  15   6        270.90        239.51         6.08 o                         
   3  15   6          9.57         10.26         1.49 o                         
   4  15   6        105.56        111.20         4.92 o                         
   5  15   6          7.33          6.78         2.21 o                         
  -9  16   6          1.60          4.68         1.64 o                         
  -8  16   6         34.70         35.24         2.70 o                         
  -7  16   6          7.23          4.76         1.10 o                         
  -6  16   6        104.55        112.93         4.16 o                         
  -5  16   6         83.14         90.47         3.91 o                         
  -4  16   6        468.75        413.50         6.80 o                         
  -3  16   6        230.72        197.56         4.59 o                         
  -2  16   6         48.89         50.28         2.05 o                         
  -1  16   6         18.80         21.34         1.39 o                         
   0  16   6        904.33        775.69        12.43 o                         
   1  16   6        438.34        432.16         8.59 o                         
   2  16   6          3.94          3.68         1.00 o                         
   3  16   6          6.25          5.25         1.06 o                         
   4  16   6         72.45         61.10         3.70 o                         
   5  16   6        117.23        123.33         6.99 o                         
  -9  17   6         90.30         88.45         4.71 o                         
  -8  17   6         36.13         30.11         2.47 o                         
  -7  17   6         69.38         63.65         3.18 o                         
  -6  17   6        231.09        245.12         6.18 o                         
  -5  17   6        247.28        262.98         5.87 o                         
  -4  17   6         40.99         46.61         1.97 o                         
  -3  17   6          0.63         -0.50         0.51 o                         
  -2  17   6        462.97        348.63         6.37 o                         
  -1  17   6         12.43          9.65         0.91 o                         
   0  17   6        133.62        150.47         4.19 o                         
   1  17   6         60.79         60.66         3.04 o                         
   2  17   6        218.92        177.85         5.46 o                         
   3  17   6         17.73         13.17         1.59 o                         
   4  17   6          0.01          0.99         1.14 o                         
   5  17   6         45.43         47.02         4.62 o                         
  -9  18   6         10.23         11.60         2.16 o                         
  -8  18   6        128.97        125.04         5.09 o                         
  -7  18   6         41.75         39.93         2.89 o                         
  -6  18   6        131.38        135.46         4.70 o                         
  -5  18   6        148.52        130.02         4.00 o                         
  -4  18   6        447.23        391.84         7.33 o                         
  -3  18   6         25.06         31.47         1.80 o                         
  -2  18   6         60.25         56.37         1.99 o                         
  -1  18   6        230.63        173.51         4.06 o                         
   0  18   6        437.17        336.99         6.98 o                         
   1  18   6         99.37         75.09         3.26 o                         
   2  18   6         37.27         32.14         2.34 o                         
   3  18   6          0.90          2.75         1.20 o                         
   4  18   6         26.02         27.48         2.76 o                         
   5  18   6         54.68         50.58         4.63 o                         
  -9  19   6          8.25          9.81         1.93 o                         
  -8  19   6         12.70         11.08         1.64 o                         
  -7  19   6         29.66         22.71         2.55 o                         
  -6  19   6          0.02          0.61         0.88 o                         
  -5  19   6         31.95         29.74         1.99 o                         
  -4  19   6         20.52         21.49         1.39 o                         
  -3  19   6        123.48         94.61         3.11 o                         
  -2  19   6         83.62         54.83         2.11 o                         
  -1  19   6        643.70        599.24        10.30 o                         
   0  19   6         10.83          7.61         1.01 o                         
   1  19   6        281.06        250.89         6.60 o                         
   2  19   6          0.06          1.01         0.77 o                         
   3  19   6         86.76         86.86         4.20 o                         
   4  19   6         46.72         51.74         3.68 o                         
   5  19   6          3.35          4.81         1.99 o                         
  -9  20   6          5.65          9.25         2.05 o                         
  -8  20   6          4.83          7.67         1.54 o                         
  -7  20   6         59.57         67.72         3.79 o                         
  -6  20   6          0.58          1.51         0.88 o                         
  -5  20   6         34.21         39.72         2.19 o                         
  -4  20   6        135.54        139.28         3.87 o                         
  -3  20   6        285.48        276.94         5.85 o                         
  -2  20   6          7.64         11.66         1.00 o                         
  -1  20   6         35.12         25.96         1.50 o                         
   0  20   6          9.24         10.65         1.20 o                         
   1  20   6         74.89         62.43         3.05 o                         
   2  20   6          4.52          4.63         1.10 o                         
   3  20   6          4.76          5.69         1.30 o                         
   4  20   6          1.57          1.81         1.27 o                         
   5  20   6         33.43         29.22         3.94 o                         
  -9  21   6          3.86          8.44         1.99 o                         
  -8  21   6         81.37         74.77         4.73 o                         
  -7  21   6         10.79         13.44         1.70 o                         
  -6  21   6         49.07         57.80         4.77 o                         
  -5  21   6        401.86        371.88         7.87 o                         
  -4  21   6        355.16        343.84         7.05 o                         
  -3  21   6          7.94          7.68         1.25 o                         
  -2  21   6          0.31          2.22         0.79 o                         
  -1  21   6         22.77         16.30         1.34 o                         
   0  21   6         92.81         97.18         3.18 o                         
   1  21   6         25.30         26.48         2.42 o                         
   2  21   6        127.03        125.85         4.99 o                         
   3  21   6          9.62          8.01         1.42 o                         
   4  21   6          0.37          0.90         1.20 o                         
   5  21   6          6.45          8.82         2.69 o                         
  -9  22   6         14.52          7.69         2.10 o                         
  -8  22   6          3.59          5.08         1.55 o                         
  -7  22   6         57.70         54.37         3.10 o                         
  -6  22   6          0.36          2.52         0.98 o                         
  -5  22   6          0.59          0.86         0.88 o                         
  -4  22   6        142.30        172.21         4.69 o                         
  -3  22   6         14.09         13.55         1.45 o                         
  -2  22   6        100.06         87.32         3.15 o                         
  -1  22   6          2.69          1.32         0.47 o                         
   0  22   6         43.85         43.96         2.14 o                         
   1  22   6        295.28        297.01         6.80 o                         
   2  22   6        180.33        167.70         5.79 o                         
   3  22   6          1.62          4.88         1.17 o                         
   4  22   6          4.91          3.92         1.53 o                         
  -8  23   6         25.13         17.64         2.32 o                         
  -7  23   6          3.25          5.02         1.20 o                         
  -6  23   6         18.51         17.04         1.86 o                         
  -5  23   6         31.17         40.69         2.53 o                         
  -4  23   6         15.04         18.23         1.73 o                         
  -3  23   6         26.48         27.96         2.39 o                         
  -2  23   6         15.70         23.80         1.48 o                         
  -1  23   6          0.02          0.83         0.69 o                         
   0  23   6          3.79          3.33         0.90 o                         
   1  23   6         29.96         24.37         1.96 o                         
   2  23   6        137.93        134.35         5.20 o                         
   3  23   6          1.15          2.92         1.18 o                         
   4  23   6         14.79          8.37         1.98 o                         
  -8  24   6          2.35          2.58         1.36 o                         
  -7  24   6         26.95         31.15         2.47 o                         
  -6  24   6        162.74        157.31         5.31 o                         
  -5  24   6        124.82        138.26         5.01 o                         
  -4  24   6         18.28         18.23         1.54 o                         
  -3  24   6          1.94          2.18         0.77 o                         
  -2  24   6        173.06        174.90         4.27 o                         
  -1  24   6          2.15          5.83         0.88 o                         
   0  24   6          0.21          1.96         0.91 o                         
   1  24   6         87.88         88.88         3.78 o                         
   2  24   6        257.69        255.92         7.66 o                         
   3  24   6         30.82         28.01         2.60 o                         
   4  24   6          0.29          0.51         1.37 o                         
  -8  25   6          0.01          5.44         1.69 o                         
  -7  25   6          6.93          8.97         1.53 o                         
  -6  25   6          5.58          9.32         1.42 o                         
  -5  25   6          9.60          6.84         1.69 o                         
  -4  25   6          2.03          4.47         0.95 o                         
  -3  25   6          7.75          7.27         1.07 o                         
  -2  25   6         15.30         11.32         1.31 o                         
  -1  25   6         96.21         82.24         3.18 o                         
   0  25   6          0.17          0.79         0.51 o                         
   1  25   6         43.88         42.55         2.44 o                         
   2  25   6          2.48          2.51         0.98 o                         
   3  25   6          1.42         -0.23         1.09 o                         
   4  25   6          4.72          4.09         1.77 o                         
  -8  26   6         19.70         17.79         2.50 o                         
  -7  26   6         19.48         19.18         2.23 o                         
  -6  26   6          0.05          0.01         0.76 o                         
  -5  26   6         36.21         35.30         2.49 o                         
  -4  26   6         10.28         11.95         1.41 o                         
  -3  26   6        119.49        136.27         4.37 o                         
  -2  26   6        194.11        173.39         4.75 o                         
  -1  26   6         38.61         44.03         2.15 o                         
   0  26   6        194.24        185.62         5.27 o                         
   1  26   6         18.73         24.18         2.12 o                         
   2  26   6          0.07          1.37         1.00 o                         
   3  26   6         35.77         33.05         2.94 o                         
   4  26   6         23.49         23.44         2.93 o                         
  -8  27   6         30.85         29.64         3.35 o                         
  -7  27   6          9.38          6.47         1.61 o                         
  -6  27   6          8.26          6.71         1.43 o                         
  -5  27   6          4.39          6.79         1.31 o                         
  -4  27   6         76.66         68.68         3.14 o                         
  -3  27   6         20.52         24.67         1.83 o                         
  -2  27   6          7.14          7.35         0.98 o                         
  -1  27   6         21.93         29.72         1.76 o                         
   0  27   6          0.02          1.27         0.77 o                         
   1  27   6          0.72          1.65         0.79 o                         
   2  27   6          5.77          6.18         1.35 o                         
   3  27   6         37.13         41.39         3.83 o                         
   4  27   6          2.54          6.40         1.99 o                         
  -8  28   6         40.29         47.81         3.78 o                         
  -7  28   6         50.10         50.64         3.75 o                         
  -6  28   6         31.48         32.83         3.09 o                         
  -5  28   6         65.85         74.23         3.74 o                         
  -4  28   6         29.06         24.46         1.93 o                         
  -3  28   6         51.97         45.45         2.49 o                         
  -2  28   6        130.43        144.03         4.08 o                         
  -1  28   6         18.09         16.52         1.38 o                         
   0  28   6         51.19         58.29         2.93 o                         
   1  28   6          9.30          9.03         1.82 o                         
   2  28   6         24.63         23.90         2.29 o                         
   3  28   6          1.32          1.39         1.23 o                         
   4  28   6          9.48          9.04         2.86 o                         
  -7  29   6         64.71         69.27         4.24 o                         
  -6  29   6          7.68         11.63         1.97 o                         
  -5  29   6         32.88         34.67         2.70 o                         
  -4  29   6        127.47        123.23         4.58 o                         
  -3  29   6          6.58          5.99         1.08 o                         
  -2  29   6          1.31          2.79         0.98 o                         
  -1  29   6        245.82        254.19         5.58 o                         
   0  29   6         76.27         84.37         4.16 o                         
   1  29   6          3.66          4.28         1.07 o                         
   2  29   6          4.76          4.37         1.48 o                         
   3  29   6         30.23         30.26         2.96 o                         
  -7  30   6         13.79         15.11         2.26 o                         
  -6  30   6         27.58         17.44         2.18 o                         
  -5  30   6          4.04          7.32         1.17 o                         
  -4  30   6         22.43         25.34         2.10 o                         
  -3  30   6          1.08          2.88         0.78 o                         
  -2  30   6          0.08          0.24         0.62 o                         
  -1  30   6          5.80          5.97         1.19 o                         
   0  30   6        110.42        118.38         4.54 o                         
   1  30   6        128.84        141.48         5.25 o                         
   2  30   6         73.34         58.97         3.88 o                         
   3  30   6         32.86         35.91         3.20 o                         
  -7  31   6          2.89          3.98         1.70 o                         
  -6  31   6         10.82         10.35         2.17 o                         
  -5  31   6        352.93        362.14        10.09 o                         
  -4  31   6         67.15         68.14         3.47 o                         
  -3  31   6         61.45         71.11         3.55 o                         
  -2  31   6        131.23        143.74         4.92 o                         
  -1  31   6        191.69        194.94         5.00 o                         
   0  31   6         11.05         17.12         1.96 o                         
   1  31   6         97.54        110.10         4.99 o                         
   2  31   6         70.47         75.12         4.25 o                         
   3  31   6        120.81        110.08         6.05 o                         
  -7  32   6          2.65          3.48         1.62 o                         
  -6  32   6        112.26        104.39         6.93 o                         
  -5  32   6          5.67          7.33         1.59 o                         
  -4  32   6         43.36         49.83         3.08 o                         
  -3  32   6         17.90         18.11         1.79 o                         
  -2  32   6        247.99        251.46         5.94 o                         
  -1  32   6        299.32        290.28         6.94 o                         
   0  32   6         46.20         60.17         3.48 o                         
   1  32   6        266.50        286.04        10.81 o                         
   2  32   6         12.71         12.19         2.07 o                         
   3  32   6         16.02         17.44         2.59 o                         
  -7  33   6         45.94         42.04         4.04 o                         
  -6  33   6         70.01         79.80         5.27 o                         
  -5  33   6         11.22          7.19         1.62 o                         
  -4  33   6         31.84         30.04         2.62 o                         
  -3  33   6        350.31        338.82         7.24 o                         
  -2  33   6        162.19        188.21         6.15 o                         
  -1  33   6         48.15         61.17         2.86 o                         
   0  33   6          1.62          3.53         1.20 o                         
   1  33   6          1.43          6.44         1.75 o                         
   2  33   6        131.68        144.30         6.52 o                         
  -6  34   6          0.71          1.99         1.39 o                         
  -5  34   6        212.84        220.71         9.29 o                         
  -4  34   6         26.41         22.48         2.35 o                         
  -3  34   6        494.00        468.54         9.92 o                         
  -2  34   6         38.85         39.73         2.42 o                         
  -1  34   6        108.52        112.72         4.21 o                         
   0  34   6         87.14        101.02         4.62 o                         
   1  34   6        175.62        184.85         8.67 o                         
   2  34   6          0.25          0.86         1.53 o                         
  -6  35   6          1.13          1.27         1.53 o                         
  -5  35   6         29.63         33.13         3.37 o                         
  -4  35   6         14.11          6.86         1.78 o                         
  -3  35   6        199.40        189.18         6.15 o                         
  -2  35   6          4.15          5.93         1.25 o                         
  -1  35   6          6.65          8.09         1.22 o                         
   0  35   6         13.33         14.17         2.08 o                         
   1  35   6         55.66         63.48         3.90 o                         
   2  35   6          7.43         10.16         2.29 o                         
  -6  36   6         20.02         19.93         3.37 o                         
  -5  36   6         68.16         66.57         4.74 o                         
  -4  36   6         13.96         14.41         2.32 o                         
  -3  36   6          0.13          1.71         1.10 o                         
  -2  36   6         75.79         94.07         5.28 o                         
  -1  36   6         46.38         58.28         3.43 o                         
   0  36   6         75.51         73.89         4.04 o                         
   1  36   6          2.02          3.16         1.42 o                         
   2  36   6         39.13         27.73         3.57 o                         
  -5  37   6         33.84         30.37         3.51 o                         
  -4  37   6          0.61          0.64         1.22 o                         
  -3  37   6         25.45         22.36         2.32 o                         
  -2  37   6          0.98          0.74         1.10 o                         
  -1  37   6          0.52          1.83         1.13 o                         
   0  37   6          1.04          1.72         1.14 o                         
   1  37   6         12.16         15.17         2.43 o                         
  -5  38   6          4.45          5.40         1.87 o                         
  -4  38   6         10.29          5.42         2.00 o                         
  -3  38   6        124.93        129.67         6.19 o                         
  -2  38   6         27.20         29.26         2.96 o                         
  -1  38   6         76.17         75.29         4.51 o                         
   0  38   6          2.44          3.10         1.24 o                         
   1  38   6         11.38         15.43         2.20 o                         
  -4  39   6         31.67         31.46         3.62 o                         
  -3  39   6         66.07         69.11         4.40 o                         
  -2  39   6         43.78         46.76         3.99 o                         
  -1  39   6         30.88         29.43         3.06 o                         
   0  39   6         38.49         30.13         2.83 o                         
  -4  40   6          7.10          9.25         2.10 o                         
  -3  40   6        136.68        138.66         6.98 o                         
  -2  40   6         29.30         29.56         3.29 o                         
  -1  40   6          0.20         -0.02         1.32 o                         
   0  40   6          2.18          2.67         1.49 o                         
  -3  41   6         14.12         17.40         2.88 o                         
  -2  41   6        226.64        257.43        16.55 o                         
  -1  41   6          0.70          0.65         1.94 o                         
  -9   0   7         43.39         44.85         4.89 o                         
  -7   0   7        256.33        271.10         9.14 o                         
  -5   0   7          0.09         -0.04         0.70 o                         
  -3   0   7        795.34        794.32        17.71 o                         
  -1   0   7        117.03        125.93         5.56 o                         
   1   0   7          0.00         -0.37         1.02 o                         
   3   0   7        329.92        312.45         9.61 o                         
   5   0   7         31.12         26.94         5.08 o                         
 -10   1   7         23.20         27.89         4.35 o                         
  -9   1   7        100.49         93.87         4.93 o                         
  -8   1   7        252.58        261.87         6.57 o                         
  -7   1   7        474.53        458.66         8.40 o                         
  -6   1   7          9.26          7.95         0.91 o                         
  -5   1   7         38.85         40.48         1.59 o                         
  -4   1   7        493.06        462.20         7.90 o                         
  -3   1   7        482.32        465.40         8.18 o                         
  -2   1   7          0.01          1.01         0.86 o                         
  -1   1   7        265.47        275.41         5.65 o                         
   0   1   7        307.64        300.83         6.33 o                         
   1   1   7          0.14         -0.54         0.54 o                         
   2   1   7         97.92        106.25         3.63 o                         
   3   1   7          5.05          6.83         1.22 o                         
   4   1   7         17.70         15.13         2.27 o                         
   5   1   7          0.38          3.29         1.98 o                         
 -10   2   7         28.69         14.78         5.14 o                         
  -9   2   7         67.51         68.96         4.13 o                         
  -8   2   7        326.28        325.68         7.34 o                         
  -7   2   7         21.49         24.58         1.97 o                         
  -6   2   7        268.03        249.35         5.80 o                         
  -5   2   7        132.36        137.97         3.61 o                         
  -4   2   7        131.57        131.51         3.11 o                         
  -3   2   7        273.35        259.49         5.56 o                         
  -2   2   7        521.07        460.30         7.97 o                         
  -1   2   7        626.65        594.11        10.05 o                         
   0   2   7         10.64         11.58         1.09 o                         
   1   2   7         16.98         17.44         1.43 o                         
   2   2   7         57.52         60.63         2.74 o                         
   3   2   7         11.37         12.58         1.55 o                         
   4   2   7         18.15         14.51         2.49 o                         
   5   2   7         16.02         14.34         2.73 o                         
  -9   3   7         17.68         18.73         2.33 o                         
  -8   3   7        334.58        321.40         7.63 o                         
  -7   3   7         95.66         88.88         3.61 o                         
  -6   3   7        119.82        130.85         4.00 o                         
  -5   3   7        167.31        152.82         3.42 o                         
  -4   3   7       1677.74       1601.29        24.58 o                         
  -3   3   7        570.54        567.25         8.97 o                         
  -2   3   7        226.37        228.81         5.22 o                         
  -1   3   7         29.66         44.32         2.26 o                         
   0   3   7        590.78        540.65        10.43 o                         
   1   3   7         49.62         47.55         2.27 o                         
   2   3   7        101.48         85.36         3.85 o                         
   3   3   7        117.47        121.83         4.59 o                         
   4   3   7         53.14         58.55         4.43 o                         
   5   3   7          0.15          2.88         1.82 o                         
  -9   4   7         10.71         10.97         2.09 o                         
  -8   4   7         62.02         60.00         3.27 o                         
  -7   4   7         64.70         67.87         3.12 o                         
  -6   4   7       1264.35       1228.65        17.87 o                         
  -5   4   7         12.94         20.59         1.45 o                         
  -4   4   7        114.04        118.00         3.66 o                         
  -3   4   7        306.30        301.56         6.03 o                         
  -2   4   7       1983.43       1919.63        26.71 o                         
  -1   4   7        452.08        413.82         7.26 o                         
   0   4   7         23.29         18.41         1.51 o                         
   1   4   7        139.14        135.78         3.57 o                         
   2   4   7        171.00        169.69         5.65 o                         
   3   4   7         31.59         38.16         2.52 o                         
   4   4   7          1.83          0.63         1.35 o                         
   5   4   7         15.16         19.26         2.99 o                         
  -9   5   7          5.15          6.13         1.63 o                         
  -8   5   7         45.78         37.41         2.57 o                         
  -7   5   7          6.43         11.66         1.41 o                         
  -6   5   7        258.26        248.75         5.52 o                         
  -5   5   7        413.59        398.70         7.96 o                         
  -4   5   7        739.36        722.68        12.39 o                         
  -3   5   7        662.41        679.60        10.41 o                         
  -2   5   7         92.43         95.62         3.26 o                         
  -1   5   7          6.38          5.82         0.79 o                         
   0   5   7         69.66         80.47         3.62 o                         
   1   5   7        257.45        267.47         5.92 o                         
   2   5   7         13.73         14.55         1.68 o                         
   3   5   7         36.76         36.14         2.44 o                         
   4   5   7         38.67         32.78         3.63 o                         
   5   5   7         46.34         41.87         4.06 o                         
  -9   6   7        337.34        330.51        12.01 o                         
  -8   6   7        100.45         98.23         4.08 o                         
  -7   6   7         25.37         21.09         1.81 o                         
  -6   6   7         12.94         21.84         1.97 o                         
  -5   6   7        423.83        415.34         7.77 o                         
  -4   6   7         16.63         18.04         1.84 o                         
  -3   6   7        112.42        114.31         3.47 o                         
  -2   6   7          2.07          1.02         0.64 o                         
  -1   6   7          2.38          1.23         0.66 o                         
   0   6   7          1.65         -0.13         0.67 o                         
   1   6   7          1.51         -0.32         0.70 o                         
   2   6   7         67.25         71.92         3.34 o                         
   3   6   7         30.62         31.95         2.53 o                         
   4   6   7         20.43         15.12         2.55 o                         
   5   6   7          2.27          1.30         1.78 o                         
  -9   7   7         10.40         15.48         2.42 o                         
  -8   7   7        125.64        127.61         4.78 o                         
  -7   7   7         23.20         25.22         2.33 o                         
  -6   7   7         26.24         24.04         1.83 o                         
  -5   7   7          1.86          2.54         0.66 o                         
  -4   7   7          7.45          7.97         1.14 o                         
  -3   7   7          7.01          9.56         1.42 o                         
  -2   7   7        267.68        257.54         5.21 o                         
  -1   7   7         21.29         21.74         1.55 o                         
   0   7   7         52.88         62.72         2.90 o                         
   1   7   7        100.83         93.70         3.54 o                         
   2   7   7        382.47        386.10         8.32 o                         
   3   7   7          0.03          1.39         0.91 o                         
   4   7   7         24.54         22.47         2.93 o                         
   5   7   7          0.07          0.44         1.74 o                         
  -9   8   7          2.63          1.69         1.61 o                         
  -8   8   7        140.55        136.45         5.03 o                         
  -7   8   7          7.74          8.78         1.37 o                         
  -6   8   7         31.76         35.61         2.38 o                         
  -5   8   7         38.23         47.21         2.37 o                         
  -4   8   7        383.50        351.27         7.25 o                         
  -3   8   7         86.19        101.02         3.25 o                         
  -2   8   7          0.92          2.30         0.71 o                         
  -1   8   7         22.69         24.27         1.57 o                         
   0   8   7         38.91         32.53         2.21 o                         
   1   8   7          5.68          3.24         1.14 o                         
   2   8   7         31.44         31.45         2.17 o                         
   3   8   7          0.55          0.76         0.91 o                         
   4   8   7          0.09          1.01         1.29 o                         
   5   8   7         16.85         14.14         2.86 o                         
  -9   9   7          0.11         -1.14         1.31 o                         
  -8   9   7         14.88         16.81         1.82 o                         
  -7   9   7         54.84         54.57         2.94 o                         
  -6   9   7         55.81         51.29         3.04 o                         
  -5   9   7         74.60         79.55         3.06 o                         
  -4   9   7        192.36        205.72         5.23 o                         
  -3   9   7        114.98        112.56         3.62 o                         
  -2   9   7         55.05         54.26         2.26 o                         
  -1   9   7          5.54          3.34         0.81 o                         
   0   9   7          0.56         -0.36         0.62 o                         
   1   9   7         77.42         74.36         3.84 o                         
   2   9   7          1.26          2.09         1.00 o                         
   3   9   7          0.02          1.48         0.91 o                         
   4   9   7         66.98         55.25         4.23 o                         
   5   9   7         55.88         59.51         8.95 o                         
  -9  10   7         15.14         15.71         2.88 o                         
  -8  10   7         21.72         21.40         2.12 o                         
  -7  10   7          6.31          7.80         1.26 o                         
  -6  10   7         17.41         23.26         1.77 o                         
  -5  10   7        403.14        364.83         7.84 o                         
  -4  10   7          9.38         10.38         1.35 o                         
  -3  10   7          0.25          1.01         0.71 o                         
  -2  10   7        411.32        397.66         7.14 o                         
  -1  10   7         42.12         41.54         2.11 o                         
   0  10   7         20.69         18.33         1.83 o                         
   1  10   7         27.81         24.47         2.22 o                         
   2  10   7        297.32        286.60         7.36 o                         
   3  10   7          0.52          2.13         1.04 o                         
   4  10   7         15.21         14.45         2.49 o                         
  -9  11   7         22.73         22.48         3.58 o                         
  -8  11   7          2.34          3.02         1.22 o                         
  -7  11   7         65.98         66.04         3.11 o                         
  -6  11   7        290.90        277.02         8.40 o                         
  -5  11   7         32.21         27.46         1.84 o                         
  -4  11   7          1.94          0.38         0.81 o                         
  -3  11   7        439.21        414.05         7.33 o                         
  -2  11   7         98.57         76.43         2.97 o                         
  -1  11   7          0.88          0.44         0.66 o                         
   0  11   7         24.14         30.95         2.01 o                         
   1  11   7         32.64         36.97         3.05 o                         
   2  11   7        105.77        123.44         4.96 o                         
   3  11   7          0.08          0.94         0.87 o                         
   4  11   7          1.88          3.68         1.82 o                         
  -9  12   7         29.43         39.53         3.80 o                         
  -8  12   7        103.34        112.57         4.78 o                         
  -7  12   7          0.04          1.92         0.89 o                         
  -6  12   7         68.82         68.56         3.08 o                         
  -5  12   7         95.43         97.79         4.43 o                         
  -4  12   7         47.47         39.82         2.41 o                         
  -3  12   7        117.56        113.22         3.58 o                         
  -2  12   7          3.34         -0.47         0.47 o                         
  -1  12   7        181.08        173.02         4.59 o                         
   0  12   7          0.68          0.39         0.74 o                         
   1  12   7        144.70        149.03         5.42 o                         
   2  12   7          0.10          0.05         0.85 o                         
   3  12   7          0.38          0.24         0.94 o                         
   4  12   7         13.99         17.52         2.89 o                         
  -9  13   7         65.66         74.57         4.73 o                         
  -8  13   7        211.03        194.97         6.53 o                         
  -7  13   7         11.90         13.20         1.57 o                         
  -6  13   7         33.25         32.97         2.34 o                         
  -5  13   7        140.55        136.39         4.45 o                         
  -4  13   7        473.73        418.05        10.34 o                         
  -3  13   7         76.68         68.45         2.99 o                         
  -2  13   7         20.03         26.67         1.78 o                         
  -1  13   7         55.40         51.67         2.48 o                         
   0  13   7        246.85        223.40         6.07 o                         
   1  13   7          2.41          3.21         1.04 o                         
   2  13   7          0.33          0.03         0.76 o                         
   3  13   7         21.74         25.77         2.44 o                         
   4  13   7         19.94         19.83         2.74 o                         
  -9  14   7         20.84         24.44         3.33 o                         
  -8  14   7         23.32         14.84         1.94 o                         
  -7  14   7         49.95         49.48         2.94 o                         
  -6  14   7         44.56         34.10         2.16 o                         
  -5  14   7        208.67        205.97         6.05 o                         
  -4  14   7         38.13         34.15         2.17 o                         
  -3  14   7        121.26        103.83         3.44 o                         
  -2  14   7         28.18         18.08         1.52 o                         
  -1  14   7         31.47         33.40         2.07 o                         
   0  14   7          0.50          0.48         0.68 o                         
   1  14   7          8.60          9.57         1.35 o                         
   2  14   7         20.27         29.28         2.29 o                         
   3  14   7         62.57         69.94         4.22 o                         
   4  14   7          3.97          5.61         1.97 o                         
  -9  15   7          4.74          3.86         1.67 o                         
  -8  15   7         43.63         43.47         3.12 o                         
  -7  15   7        172.02        170.24         6.04 o                         
  -6  15   7         88.07         90.92         3.90 o                         
  -5  15   7         14.00         20.46         1.88 o                         
  -4  15   7          7.13          3.31         0.89 o                         
  -3  15   7        274.60        279.34         6.32 o                         
  -2  15   7         13.53         13.70         1.34 o                         
  -1  15   7          0.01          1.43         0.77 o                         
   0  15   7         12.75         16.27         1.84 o                         
   1  15   7         23.38         18.99         1.64 o                         
   2  15   7          5.29          1.43         1.05 o                         
   3  15   7         13.29         10.25         1.82 o                         
   4  15   7         70.43         71.51         5.01 o                         
  -9  16   7          2.04          1.62         1.57 o                         
  -8  16   7          1.37          1.10         1.05 o                         
  -7  16   7         21.69         18.18         1.93 o                         
  -6  16   7        204.55        209.82         6.42 o                         
  -5  16   7         12.04          7.18         1.18 o                         
  -4  16   7          5.32          3.20         1.00 o                         
  -3  16   7        231.10        209.86         5.68 o                         
  -2  16   7         25.91         22.26         1.75 o                         
  -1  16   7         22.25         25.32         1.84 o                         
   0  16   7          0.78          0.44         0.81 o                         
   1  16   7         16.20         19.58         2.15 o                         
   2  16   7          1.31          1.90         0.95 o                         
   3  16   7         32.64         30.94         2.61 o                         
   4  16   7        108.40        111.50         6.30 o                         
  -9  17   7         43.34         35.07         3.68 o                         
  -8  17   7          2.51          3.09         1.44 o                         
  -7  17   7          0.36          1.09         0.78 o                         
  -6  17   7        101.74        110.42         4.66 o                         
  -5  17   7         48.71         55.10         3.27 o                         
  -4  17   7         30.47         34.91         2.38 o                         
  -3  17   7         27.71         27.93         1.96 o                         
  -2  17   7          8.43          8.01         1.16 o                         
  -1  17   7         40.58         41.77         2.29 o                         
   0  17   7         19.11         21.18         1.78 o                         
   1  17   7         14.64         12.21         1.51 o                         
   2  17   7         18.26         20.99         2.08 o                         
   3  17   7          0.00          1.58         1.39 o                         
   4  17   7         89.10         90.18         5.84 o                         
  -9  18   7         91.49        115.71         6.73 o                         
  -8  18   7          0.05          0.59         1.25 o                         
  -7  18   7          2.13          1.81         0.89 o                         
  -6  18   7         11.47         13.37         1.71 o                         
  -5  18   7        502.88        474.70         9.14 o                         
  -4  18   7         44.12         52.60         2.80 o                         
  -3  18   7          2.38          2.22         0.76 o                         
  -2  18   7         32.41         33.01         1.97 o                         
  -1  18   7        486.03        445.93         9.09 o                         
   0  18   7        124.09        124.80         3.86 o                         
   1  18   7         40.50         37.32         2.40 o                         
   2  18   7         87.68         86.53         4.15 o                         
   3  18   7          0.01          0.75         1.27 o                         
   4  18   7        105.02        103.19         6.57 o                         
  -9  19   7          8.83          8.10         3.14 o                         
  -8  19   7          0.49          2.76         1.35 o                         
  -7  19   7         11.93          6.16         1.69 o                         
  -6  19   7         25.90         21.49         2.15 o                         
  -5  19   7         46.21         57.67         3.19 o                         
  -4  19   7          7.91          3.90         0.86 o                         
  -3  19   7         10.95         16.25         1.59 o                         
  -2  19   7        100.48        103.67         3.25 o                         
  -1  19   7         11.41          6.40         1.16 o                         
   0  19   7         30.23         31.27         2.32 o                         
   1  19   7         23.53         27.87         2.16 o                         
   2  19   7         11.73         11.56         1.56 o                         
   3  19   7          0.90          1.76         1.21 o                         
   4  19   7         61.72         60.55         5.87 o                         
  -8  20   7         20.85         13.77         3.12 o                         
  -7  20   7          0.62          0.77         0.93 o                         
  -6  20   7         67.79         60.63         3.58 o                         
  -5  20   7        188.87        185.65         5.72 o                         
  -4  20   7          2.54          2.81         0.78 o                         
  -3  20   7          1.20          0.70         0.73 o                         
  -2  20   7        280.68        242.47         7.71 o                         
  -1  20   7        147.11        150.76         4.83 o                         
   0  20   7          4.14          5.70         1.15 o                         
   1  20   7         56.90         67.31         3.28 o                         
   2  20   7        103.57        105.95         4.44 o                         
   3  20   7          0.03          0.71         1.29 o                         
   4  20   7         14.14         11.54         3.16 o                         
  -8  21   7          7.96          8.05         1.67 o                         
  -7  21   7         56.49         66.93         3.86 o                         
  -6  21   7          3.96          3.25         0.93 o                         
  -5  21   7         46.72         48.26         2.70 o                         
  -4  21   7        311.87        252.39         5.79 o                         
  -3  21   7        212.14        202.56         6.98 o                         
  -2  21   7         53.67         46.35         2.35 o                         
  -1  21   7        133.09        115.35         3.89 o                         
   0  21   7         67.69         68.58         3.21 o                         
   1  21   7        265.03        236.66         7.78 o                         
   2  21   7          0.01          1.30         1.05 o                         
   3  21   7          0.32          0.53         1.21 o                         
  -8  22   7         63.75         69.91         4.70 o                         
  -7  22   7          0.00          1.50         1.06 o                         
  -6  22   7          0.48          2.08         0.84 o                         
  -5  22   7         22.19         24.62         2.24 o                         
  -4  22   7         57.45         52.55         2.64 o                         
  -3  22   7        101.71         95.23         4.18 o                         
  -2  22   7          0.03          1.67         0.57 o                         
  -1  22   7         57.16         44.75         2.32 o                         
   0  22   7        107.98        106.99         4.06 o                         
   1  22   7        121.52        113.20         4.34 o                         
   2  22   7          0.11          1.73         1.04 o                         
   3  22   7         58.54         40.21         3.63 o                         
  -8  23   7         36.22         30.54         3.39 o                         
  -7  23   7        141.54        132.10         6.20 o                         
  -6  23   7          0.81          2.64         1.12 o                         
  -5  23   7        142.56        132.63         5.31 o                         
  -4  23   7        101.61        113.04         3.86 o                         
  -3  23   7         11.69         13.65         1.69 o                         
  -2  23   7        132.74        119.73         4.87 o                         
  -1  23   7         22.81         18.20         1.75 o                         
   0  23   7          3.61          3.79         0.95 o                         
   1  23   7          6.52          4.87         1.23 o                         
   2  23   7          0.03          1.45         0.99 o                         
   3  23   7         20.58         15.98         2.47 o                         
  -8  24   7         13.48         10.48         2.00 o                         
  -7  24   7         72.77         69.17         4.73 o                         
  -6  24   7          0.03          1.35         0.92 o                         
  -5  24   7        243.38        233.71         7.00 o                         
  -4  24   7          0.08          3.09         0.87 o                         
  -3  24   7        213.15        199.45         5.82 o                         
  -2  24   7          1.22          3.68         0.87 o                         
  -1  24   7        202.81        202.35         6.51 o                         
   0  24   7         14.11         12.03         1.39 o                         
   1  24   7         21.67         20.76         1.82 o                         
   2  24   7          0.76          3.58         1.36 o                         
   3  24   7         40.18         38.30         3.47 o                         
  -8  25   7          8.42          6.09         1.82 o                         
  -7  25   7          0.80          2.75         1.33 o                         
  -6  25   7         15.46         18.87         2.41 o                         
  -5  25   7        141.41        148.50         4.88 o                         
  -4  25   7        334.13        335.59         7.25 o                         
  -3  25   7          8.22          8.29         1.24 o                         
  -2  25   7         16.84         14.24         1.47 o                         
  -1  25   7          4.42          4.47         0.97 o                         
   0  25   7         49.19         49.45         2.49 o                         
   1  25   7        110.00         99.80         4.15 o                         
   2  25   7         15.77         18.97         2.39 o                         
   3  25   7          0.95          0.78         1.40 o                         
  -7  26   7         41.77         30.75         3.40 o                         
  -6  26   7          0.04          2.35         1.34 o                         
  -5  26   7         24.60         27.13         2.10 o                         
  -4  26   7         23.04         29.90         2.14 o                         
  -3  26   7         43.04         45.68         2.68 o                         
  -2  26   7          5.40          4.21         1.16 o                         
  -1  26   7         85.20         84.46         3.94 o                         
   0  26   7          3.02          6.60         1.37 o                         
   1  26   7         13.75         13.06         2.00 o                         
   2  26   7          9.08          8.35         1.76 o                         
   3  26   7          6.09          7.31         1.89 o                         
  -7  27   7         16.49         13.84         2.01 o                         
  -6  27   7          8.35         10.78         2.03 o                         
  -5  27   7          0.01          1.31         0.88 o                         
  -4  27   7        114.32        123.04         4.43 o                         
  -3  27   7        189.78        180.87         5.50 o                         
  -2  27   7          3.26          8.31         1.35 o                         
  -1  27   7         13.95         16.17         1.63 o                         
   0  27   7         14.45          9.05         1.52 o                         
   1  27   7         23.99         21.53         2.08 o                         
   2  27   7         97.32         91.11         5.93 o                         
  -7  28   7        108.91        101.41         6.44 o                         
  -6  28   7         33.49         27.24         3.58 o                         
  -5  28   7         37.82         31.25         2.74 o                         
  -4  28   7          0.01          1.47         0.84 o                         
  -3  28   7         32.29         35.19         2.49 o                         
  -2  28   7        140.25        129.76         4.64 o                         
  -1  28   7         29.16         31.23         2.71 o                         
   0  28   7         38.44         55.22         3.58 o                         
   1  28   7         26.81         18.85         2.32 o                         
   2  28   7         15.04         15.37         2.28 o                         
  -7  29   7        109.05        122.04         6.34 o                         
  -6  29   7         12.68         10.47         2.29 o                         
  -5  29   7        206.43        211.58         7.71 o                         
  -4  29   7        189.35        194.62         6.40 o                         
  -3  29   7         58.11         65.27         3.31 o                         
  -2  29   7         15.61         15.52         1.80 o                         
  -1  29   7         87.38         97.90         4.19 o                         
   0  29   7         11.61          7.24         1.61 o                         
   1  29   7          7.83         12.61         1.96 o                         
   2  29   7         33.36         26.61         2.89 o                         
  -7  30   7         13.99         11.37         2.43 o                         
  -6  30   7          1.16          1.69         1.35 o                         
  -5  30   7          0.24          2.69         1.28 o                         
  -4  30   7          0.14          2.81         1.18 o                         
  -3  30   7          5.22          8.67         1.49 o                         
  -2  30   7          3.64          8.21         1.42 o                         
  -1  30   7          2.78          1.33         1.06 o                         
   0  30   7         33.44         38.57         3.02 o                         
   1  30   7         69.17         81.59         4.63 o                         
   2  30   7          2.44          7.31         1.98 o                         
  -6  31   7         17.81         15.27         2.70 o                         
  -5  31   7         47.29         56.55         4.21 o                         
  -4  31   7        106.57        117.32         4.70 o                         
  -3  31   7         12.12         10.66         1.60 o                         
  -2  31   7          1.73          4.90         1.30 o                         
  -1  31   7          4.20          5.83         1.42 o                         
   0  31   7         77.85         93.19         5.86 o                         
   1  31   7          2.09          3.46         1.56 o                         
   2  31   7         71.12         73.81         6.00 o                         
  -6  32   7          3.43          4.28         1.93 o                         
  -5  32   7         15.88         15.25         2.48 o                         
  -4  32   7         10.24          9.10         1.76 o                         
  -3  32   7          5.98          5.98         1.33 o                         
  -2  32   7         85.46         82.95         4.16 o                         
  -1  32   7         25.84         22.99         2.64 o                         
   0  32   7         27.46         32.46         3.38 o                         
   1  32   7         26.17         25.99         3.10 o                         
  -6  33   7         27.97         29.78         3.73 o                         
  -5  33   7          3.20          2.90         1.28 o                         
  -4  33   7         16.01         16.76         2.13 o                         
  -3  33   7         55.22         53.02         3.51 o                         
  -2  33   7         12.12         11.46         2.09 o                         
  -1  33   7          0.13         -0.67         1.24 o                         
   0  33   7         18.73         16.10         2.31 o                         
   1  33   7         12.82         14.42         2.66 o                         
  -5  34   7         13.99         15.28         2.69 o                         
  -4  34   7         61.82         67.02         4.27 o                         
  -3  34   7          0.00          3.18         1.51 o                         
  -2  34   7        111.84        110.35         7.49 o                         
  -1  34   7         13.25         14.13         2.45 o                         
   0  34   7         13.61         14.22         2.25 o                         
   1  34   7         12.10          6.79         2.43 o                         
  -5  35   7          1.49          3.07         1.74 o                         
  -4  35   7         12.42         11.57         2.53 o                         
  -3  35   7         10.36         16.48         2.70 o                         
  -2  35   7         96.79        110.86         8.09 o                         
  -1  35   7         70.93         69.51         4.56 o                         
   0  35   7         68.86         69.22         4.31 o                         
  -4  36   7         89.80         84.04         5.65 o                         
  -3  36   7          3.02          3.77         1.63 o                         
  -2  36   7        149.38        182.30         8.49 o                         
  -1  36   7         80.71         95.35         5.59 o                         
   0  36   7          0.21          2.32         1.52 o                         
  -4  37   7         57.77         64.02         4.78 o                         
  -3  37   7          1.07          4.71         1.90 o                         
  -2  37   7         23.66         27.34         3.55 o                         
  -1  37   7         74.20         71.87         4.72 o                         
  -3  38   7         63.59         68.09         5.70 o                         
  -2  38   7          0.22          1.18         1.97 o                         
  -8   0   8         17.41         10.55         2.35 o                         
  -6   0   8          9.68          8.68         1.84 o                         
  -4   0   8         44.96         42.49         3.55 o                         
  -2   0   8       1106.32       1146.42        27.94 o                         
   0   0   8          0.09          2.47         1.47 o                         
   2   0   8         15.75         12.11         1.82 o                         
   4   0   8          1.38          0.78         2.87 o                         
  -9   1   8         65.09         61.28         4.55 o                         
  -8   1   8         44.80         49.55         3.56 o                         
  -7   1   8         37.06         41.95         2.85 o                         
  -6   1   8        383.34        360.71         7.71 o                         
  -5   1   8        136.47        123.37         3.87 o                         
  -4   1   8         19.21         23.93         2.17 o                         
  -3   1   8          0.39          0.40         0.89 o                         
  -2   1   8         68.09         71.56         3.40 o                         
  -1   1   8          0.24          1.51         1.08 o                         
   0   1   8         88.67         75.96         3.59 o                         
   1   1   8         25.35         25.06         1.97 o                         
   2   1   8         11.81         11.84         1.21 o                         
   3   1   8         76.34         81.50         4.74 o                         
   4   1   8          3.49          4.89         2.39 o                         
  -9   2   8          0.02          5.57         1.90 o                         
  -8   2   8        242.67        255.19         9.79 o                         
  -7   2   8         49.93         50.41         2.45 o                         
  -6   2   8         65.19         61.59         2.79 o                         
  -5   2   8         95.72         92.77         3.31 o                         
  -4   2   8          2.05          2.84         0.83 o                         
  -3   2   8        407.31        417.08         8.59 o                         
  -2   2   8          0.07          1.48         0.90 o                         
  -1   2   8          2.02          1.92         0.73 o                         
   0   2   8         95.29        100.07         4.01 o                         
   1   2   8          1.97          2.60         0.84 o                         
   2   2   8         27.84         23.34         2.18 o                         
   3   2   8         13.49         13.24         2.26 o                         
   4   2   8         18.31         15.87         2.90 o                         
  -9   3   8         15.36         15.63         2.65 o                         
  -8   3   8         21.48         21.60         2.66 o                         
  -7   3   8         10.81         12.11         1.32 o                         
  -6   3   8          4.07          4.06         0.92 o                         
  -5   3   8          0.33         -0.66         0.72 o                         
  -4   3   8         30.93         30.93         2.12 o                         
  -3   3   8         80.37         89.19         3.72 o                         
  -2   3   8          3.50          6.06         1.11 o                         
  -1   3   8          0.80          0.60         0.99 o
[truncated: 58,161 more chars]
