# Supplementary material for: The synthesis and characterization of a series of cocrystals of an isoniazid derivative with butan-2-one and propan-2-one
Source: Acta Crystallogr C Struct Chem. 2023 Aug 21;79(Pt 9):365–73. doi: 10.1107/S2053229623007179 (PMC10561595; doi:10.1107/S2053229623007179)
Supplement: Supplementary file 6 [file c-79-00365-izbt25dhbasup6.hkl]

data_izbt25dhba                                                                 
_shelx_title ' shelxt_a.res in P-1'                                             
_shelx_refln_list_code          4                                               
_shelx_F_calc_maximum      304.05                                               
_exptl_crystal_F_000       728.00                                               
_reflns_d_resolution_high  0.7570                                               
                                                                                
loop_                                                                           
 _space_group_symop_operation_xyz                                               
 'x, y, z'                                                                      
 '-x, -y, -z'                                                                   
                                                                                
_cell_length_a     9.2054                                                       
_cell_length_b    11.5589                                                       
_cell_length_c    15.6268                                                       
_cell_angle_alpha  92.383                                                       
_cell_angle_beta   93.092                                                       
_cell_angle_gamma  90.666                                                       
                                                                                
_shelx_F_squared_multiplier     1.000                                           
                                                                                
loop_                                                                           
 _refln_index_h                                                                 
 _refln_index_k                                                                 
 _refln_index_l                                                                 
 _refln_F_squared_calc                                                          
 _refln_F_squared_meas                                                          
 _refln_F_squared_sigma                                                         
 _refln_observed_status                                                         
   1   0   0         40.40         12.64         0.72 o                         
   2   0   0       5838.92       5702.84       299.11 o                         
   3   0   0         94.17         46.80         1.82 o                         
   4   0   0        402.30        343.94        11.07 o                         
   5   0   0          4.31          3.35         0.62 o                         
   6   0   0        210.82        209.27         7.10 o                         
   7   0   0         49.97         54.41         3.11 o                         
   8   0   0         91.24        100.22         5.01 o                         
   9   0   0          3.23          1.01         1.46 o                         
  10   0   0         20.27         27.06         3.13 o                         
  11   0   0          0.23         -0.35         1.72 o                         
  12   0   0         11.60         15.45         6.49 o                         
 -12   1   0          0.30          6.00         3.77 o                         
 -11   1   0         11.97          6.31         3.22 o                         
 -10   1   0         22.10         19.18         2.40 o                         
  -9   1   0        144.52        136.88         7.07 o                         
  -8   1   0         31.51         33.17         2.53 o                         
  -7   1   0        458.25        489.20        16.60 o                         
  -6   1   0        301.90        310.49         9.89 o                         
  -5   1   0        988.99        923.81        26.16 o                         
  -4   1   0        109.35         83.01         2.90 o                         
  -3   1   0       3703.77       3158.13       128.65 o                         
  -1   1   0        286.42        348.63        14.38 o                         
   0   1   0         10.15          4.86         1.05 o                         
   1   1   0        566.27        494.31        16.60 o                         
   2   1   0        151.61        173.34         5.65 o                         
   3   1   0       1945.07       1878.48        62.87 o                         
   4   1   0          0.64          1.12         0.59 o                         
   5   1   0       1279.46       1224.02        41.46 o                         
   6   1   0        115.53        122.79         5.00 o                         
   7   1   0        310.21        363.51        16.76 o                         
   8   1   0        138.21        121.98         8.72 o                         
   9   1   0         60.75         53.03         5.50 o                         
  10   1   0         45.45         45.30         6.82 o                         
  11   1   0         12.85          9.74         3.08 o                         
  12   1   0          0.12          1.75         2.08 o                         
 -12   2   0         21.48         15.66         3.05 o                         
 -11   2   0         97.08         94.31         6.82 o                         
 -10   2   0        106.09        109.94         6.18 o                         
  -9   2   0         57.86         61.93         4.10 o                         
  -8   2   0         58.53         65.79         4.33 o                         
  -7   2   0         52.54         57.14         3.48 o                         
  -6   2   0          2.07          1.91         0.67 o                         
  -5   2   0        911.80        941.18        26.91 o                         
  -4   2   0          7.69          2.33         0.86 o                         
  -3   2   0        117.86        152.95         5.26 o                         
  -2   2   0       1702.20       1597.03        56.62 o                         
  -1   2   0        164.33        187.91         7.13 o                         
   0   2   0      23650.62      20229.25      1185.35 o                         
   1   2   0        272.81        342.84         9.87 o                         
   2   2   0       2871.25       2364.87       118.55 o                         
   3   2   0        164.76        168.15         5.40 o                         
   4   2   0         22.68         17.46         1.39 o                         
   5   2   0        702.24        748.60        22.46 o                         
   6   2   0        274.30        267.72         9.32 o                         
   7   2   0          3.15          7.67         1.32 o                         
   8   2   0         17.50         15.68         2.32 o                         
   9   2   0         24.56         40.17         3.93 o                         
  10   2   0        109.30        111.31         6.71 o                         
  11   2   0         35.09         37.05         4.73 o                         
  12   2   0          5.72          2.51         2.91 o                         
 -11   3   0         17.34         17.10         2.89 o                         
 -10   3   0          0.01         -0.15         1.52 o                         
  -9   3   0         83.00        103.49         5.71 o                         
  -8   3   0         25.73         26.77         2.65 o                         
  -7   3   0         80.84        103.58         4.52 o                         
  -6   3   0        223.19        193.52         7.27 o                         
  -5   3   0        158.84        175.35         8.27 o                         
  -4   3   0       2654.79       3028.23       115.07 o                         
  -3   3   0        760.67        903.16        30.67 o                         
  -2   3   0        673.91        626.66        24.45 o                         
  -1   3   0        412.84        520.16        17.12 o                         
   0   3   0          2.29          8.82         0.95 o                         
   1   3   0       3021.29       3075.69       218.10 o                         
   2   3   0        520.45        521.51        13.75 o                         
   3   3   0       3545.88       3799.63       190.35 o                         
   4   3   0       1342.43       1306.33        36.71 o                         
   5   3   0        366.85        409.01        12.14 o                         
   6   3   0        225.73        186.81         6.81 o                         
   7   3   0        279.02        285.87         9.50 o                         
   8   3   0         38.23         48.58         3.42 o                         
   9   3   0        304.48        320.96        14.23 o                         
  10   3   0         35.67         35.42         3.56 o                         
  11   3   0         39.73         41.22         4.21 o                         
 -11   4   0         25.89         24.85         3.46 o                         
 -10   4   0         68.03         76.94         5.97 o                         
  -9   4   0          1.51         -1.06         1.73 o                         
  -8   4   0          2.75          4.49         1.27 o                         
  -7   4   0         44.79         43.24         2.78 o                         
  -6   4   0          0.78          2.19         0.93 o                         
  -5   4   0        464.94        467.57        15.18 o                         
  -4   4   0        255.10        251.52         9.03 o                         
  -3   4   0         12.62         26.34         2.14 o                         
  -2   4   0         14.71          9.90         1.11 o                         
  -1   4   0       1201.27       1219.64        37.24 o                         
   0   4   0       1672.10       1881.10        67.03 o                         
   1   4   0       1715.34       1923.36        68.53 o                         
   2   4   0        122.67        153.64         4.53 o                         
   3   4   0          1.73          3.52         0.68 o                         
   4   4   0        222.25        213.89         6.73 o                         
   5   4   0         97.27        110.65         4.14 o                         
   6   4   0        126.00        107.64         4.31 o                         
   7   4   0         69.48         57.72         3.58 o                         
   8   4   0        333.52        383.24        14.50 o                         
   9   4   0          0.03         -0.70         1.33 o                         
  10   4   0        266.44        277.26        12.92 o                         
  11   4   0          5.18          6.28         2.21 o                         
 -11   5   0         29.81         29.55         3.84 o                         
 -10   5   0         44.87         42.22         4.03 o                         
  -9   5   0         49.82         50.20         4.51 o                         
  -8   5   0         84.19         91.49         4.50 o                         
  -7   5   0          4.79          3.65         1.77 o                         
  -6   5   0        296.03        288.23        12.10 o                         
  -5   5   0         52.34         42.43         2.81 o                         
  -4   5   0        494.97        546.07        19.46 o                         
  -3   5   0        194.26        190.15         6.96 o                         
  -2   5   0       2667.94       2747.50        87.28 o                         
  -1   5   0        735.76        739.22        22.11 o                         
   0   5   0         89.02        122.92         5.18 o                         
   1   5   0         49.77         55.09         3.23 o                         
   2   5   0        292.27        310.24         9.68 o                         
   3   5   0         85.95        120.86         4.44 o                         
   4   5   0          7.68         15.99         1.76 o                         
   5   5   0        162.10        197.65         6.79 o                         
   6   5   0          1.89         -0.83         0.87 o                         
   7   5   0          4.83          2.46         1.37 o                         
   8   5   0         69.69         81.89         5.39 o                         
   9   5   0          0.91         -0.87         1.42 o                         
  10   5   0         18.26         21.53         3.14 o                         
  11   5   0         50.72         58.99         6.61 o                         
 -11   6   0         15.27         10.47         3.01 o                         
 -10   6   0          0.01          0.38         2.07 o                         
  -9   6   0        147.56        167.74         8.75 o                         
  -8   6   0          0.20          2.56         1.39 o                         
  -7   6   0         85.05         87.52         5.11 o                         
  -6   6   0         58.73         63.95         3.71 o                         
  -5   6   0         18.50         14.95         1.87 o                         
  -4   6   0        215.63        187.41         7.45 o                         
  -3   6   0       2307.07       2476.90        83.56 o                         
  -2   6   0          2.87          3.21         0.96 o                         
  -1   6   0        166.37        217.22         7.27 o                         
   0   6   0        734.20        961.78        31.45 o                         
   1   6   0        251.60        274.68        10.09 o                         
   2   6   0        307.55        266.99         8.04 o                         
   3   6   0        309.47        371.82        11.26 o                         
   4   6   0        179.93        194.52         6.11 o                         
   5   6   0         28.14         29.00         2.33 o                         
   6   6   0         94.39        122.59         5.62 o                         
   7   6   0        202.27        183.68         8.17 o                         
   8   6   0        605.67        651.77        23.48 o                         
   9   6   0          0.02          0.64         1.75 o                         
  10   6   0          0.32         -1.69         1.69 o                         
  11   6   0          5.68          7.24         3.11 o                         
 -10   7   0         42.98         52.46         4.88 o                         
  -9   7   0          2.01          4.94         1.43 o                         
  -8   7   0          5.94         10.42         1.94 o                         
  -7   7   0        131.11        138.14         7.83 o                         
  -6   7   0         25.91         22.04         3.05 o                         
  -5   7   0          1.85          3.87         1.45 o                         
  -4   7   0         41.97         30.92         2.52 o                         
  -3   7   0         16.81         15.97         1.72 o                         
  -2   7   0       1354.64       1461.81        45.13 o                         
  -1   7   0        108.85        111.61         6.30 o                         
   0   7   0         14.72         55.54         3.73 o                         
   1   7   0         27.85         35.10         2.72 o                         
   2   7   0        226.53        230.10         7.98 o                         
   3   7   0         48.89         80.95         3.75 o                         
   4   7   0          2.98          1.29         0.92 o                         
   5   7   0          2.04          1.49         1.52 o                         
   6   7   0         60.99         55.27         4.64 o                         
   7   7   0        225.06        230.20        11.22 o                         
   8   7   0        171.11        179.19        10.03 o                         
   9   7   0        249.68        256.83        12.35 o                         
  10   7   0          2.04          1.89         1.97 o                         
 -10   8   0         27.14         28.56         3.73 o                         
  -9   8   0         41.01         37.23         3.09 o                         
  -8   8   0         36.87         35.97         3.41 o                         
  -7   8   0         11.71          9.72         1.78 o                         
  -6   8   0         83.30         83.16         5.18 o                         
  -5   8   0         93.46        104.61         6.42 o                         
  -4   8   0          8.55         10.66         1.88 o                         
  -3   8   0         43.42         49.47         3.15 o                         
  -2   8   0       1253.64       1166.55        36.37 o                         
  -1   8   0          3.12          1.47         1.31 o                         
   0   8   0          0.50         10.88         1.63 o                         
   1   8   0        222.23        219.05         9.47 o                         
   2   8   0        753.12        840.83        31.16 o                         
   3   8   0        151.16        140.88         6.28 o                         
   4   8   0        123.33        146.49         8.95 o                         
   5   8   0         10.67          2.94         1.52 o                         
   6   8   0         49.76         41.54         5.47 o                         
   7   8   0         18.86         16.35         2.81 o                         
   8   8   0        433.20        418.78        17.99 o                         
   9   8   0          1.05          0.01         2.01 o                         
  10   8   0         11.58          4.37         2.32 o                         
  -9   9   0         76.97         72.41         4.88 o                         
  -8   9   0         11.41         12.76         2.53 o                         
  -7   9   0        128.41        148.40         7.45 o                         
  -6   9   0          0.30         -1.16         1.16 o                         
  -5   9   0        110.47        117.07         7.01 o                         
  -4   9   0         53.94         42.44         3.70 o                         
  -3   9   0        210.62        191.98         9.70 o                         
  -2   9   0        116.63         98.89         6.01 o                         
  -1   9   0        722.73        710.04        26.97 o                         
   0   9   0       1081.02       1083.81        43.46 o                         
   1   9   0        198.90        208.18        11.12 o                         
   2   9   0        739.21        680.63        24.39 o                         
   3   9   0          4.51         19.91         2.30 o                         
   4   9   0         55.42         59.79         3.85 o                         
   5   9   0          0.00          0.86         1.47 o                         
   6   9   0         31.03         27.12         4.94 o                         
   7   9   0          0.85          3.56         2.33 o                         
   8   9   0         17.95         20.78         3.61 o                         
   9   9   0          0.00          1.69         2.35 o                         
  -9  10   0          0.74          5.09         1.81 o                         
  -8  10   0         14.58         11.51         2.45 o                         
  -7  10   0          0.05         -1.41         1.41 o                         
  -6  10   0          9.69          6.25         2.19 o                         
  -5  10   0        264.57        243.06        11.43 o                         
  -4  10   0          5.62          2.23         1.69 o                         
  -3  10   0        107.04        101.75         6.77 o                         
  -2  10   0       1713.58       1606.63        55.89 o                         
  -1  10   0        131.79        123.37         8.80 o                         
   0  10   0         18.46          9.09         1.84 o                         
   1  10   0        162.66        164.51         9.70 o                         
   2  10   0        919.20        976.04        36.41 o                         
   3  10   0       2260.53       1986.29        71.37 o                         
   4  10   0          9.36          4.48         1.69 o                         
   5  10   0        250.43        254.60        11.57 o                         
   6  10   0          0.52          0.52         2.15 o                         
   7  10   0         28.01         17.01         4.16 o                         
   8  10   0          0.66          2.64         2.64 o                         
   9  10   0          5.73          9.11         3.17 o                         
  -8  11   0          2.93          2.94         1.62 o                         
  -7  11   0          4.80          2.26         1.86 o                         
  -6  11   0         27.80         29.19         3.35 o                         
  -5  11   0        147.94        137.75         8.23 o                         
  -4  11   0        101.03        107.19         7.81 o                         
  -3  11   0        545.14        526.17        20.02 o                         
  -2  11   0         20.88         19.48         2.95 o                         
  -1  11   0        145.99        133.66        10.41 o                         
   0  11   0        170.83        190.98        11.78 o                         
   1  11   0          0.10         -1.84         1.84 o                         
   2  11   0         24.27         20.25         2.99 o                         
   3  11   0        168.70        154.40         8.21 o                         
   4  11   0        178.40        164.86         9.64 o                         
   5  11   0          0.30         -1.13         1.13 o                         
   6  11   0         13.87          4.74         2.95 o                         
   7  11   0          1.08         -2.01         2.01 o                         
   8  11   0          1.83          4.04         2.76 o                         
  -7  12   0         57.05         55.69         4.85 o                         
  -6  12   0          8.44          8.04         2.26 o                         
  -5  12   0          4.18          1.03         1.93 o                         
  -4  12   0        191.57        186.54        10.05 o                         
  -3  12   0        165.61        165.74         9.13 o                         
  -2  12   0          5.78          5.99         2.23 o                         
  -1  12   0         62.44         61.03         5.42 o                         
   0  12   0         35.67         43.15         4.99 o                         
   1  12   0         36.58         34.65         3.74 o                         
   2  12   0         89.91         81.33         5.93 o                         
   3  12   0         16.12          9.93         2.02 o                         
   4  12   0          0.36          1.97         1.70 o                         
   5  12   0         44.47         58.90         4.91 o                         
   6  12   0         57.86         63.02         6.36 o                         
   7  12   0         14.15         22.26         4.37 o                         
  -6  13   0        119.18        130.45         8.47 o                         
  -5  13   0          5.89          5.22         2.33 o                         
  -4  13   0         62.62         54.44         5.11 o                         
  -3  13   0         49.29         38.10         3.98 o                         
  -2  13   0         36.37         55.05         5.74 o                         
  -1  13   0         22.96         22.93         3.78 o                         
   0  13   0          0.32          0.99         2.34 o                         
   1  13   0          8.58          5.29         2.49 o                         
   2  13   0         17.99         18.72         3.08 o                         
   3  13   0          0.08         -1.31         1.63 o                         
   4  13   0         49.97         43.08         3.79 o                         
   5  13   0         75.86         94.92         6.52 o                         
   6  13   0         67.87         51.33         7.18 o                         
  -4  14   0          8.34          6.35         3.13 o                         
  -3  14   0          1.76         -0.21         2.24 o                         
  -2  14   0        110.05        115.17         8.19 o                         
  -1  14   0          9.60          9.63         4.11 o                         
   0  14   0         44.61         54.89         6.15 o                         
   1  14   0          3.30          8.24         3.38 o                         
   2  14   0          0.71          2.36         2.14 o                         
   3  14   0          4.47          2.98         2.03 o                         
   4  14   0         30.39         35.98         4.35 o                         
  -2  15   0         96.08         81.97         7.67 o                         
  -1  15   0        103.04        138.82        12.89 o                         
   0  15   0          8.25         14.27         4.46 o                         
   1  15   0        120.39        132.83         8.62 o                         
   2  15   0          3.13         -0.13         2.19 o                         
  -2 -15   1          5.28          0.91         2.33 o                         
  -1 -15   1          0.99         -0.72         2.58 o                         
   0 -15   1          0.03          1.28         2.75 o                         
   1 -15   1          0.04          0.94         2.80 o                         
   2 -15   1          0.97          0.03         2.55 o                         
  -4 -14   1          0.38          0.75         1.82 o                         
  -3 -14   1          6.13          7.63         2.35 o                         
  -2 -14   1         12.29         19.47         3.37 o                         
  -1 -14   1          0.95          2.40         2.05 o                         
   0 -14   1         17.23         21.98         3.91 o                         
   1 -14   1          0.47         -1.16         2.08 o                         
   2 -14   1          5.66          9.52         3.28 o                         
   3 -14   1          0.99          1.44         2.14 o                         
   4 -14   1          0.28          1.01         2.52 o                         
  -6 -13   1         75.37         76.71         7.12 o                         
  -5 -13   1         28.00         34.62         3.36 o                         
  -4 -13   1         56.83         54.67         4.62 o                         
  -3 -13   1         41.67         44.42         4.14 o                         
  -2 -13   1         71.70         73.96         6.58 o                         
  -1 -13   1         61.66         59.90         5.09 o                         
   0 -13   1          3.33          2.88         2.87 o                         
   1 -13   1         24.22         17.93         5.93 o                         
   2 -13   1         32.88         35.37         4.40 o                         
   3 -13   1         21.32         36.50         4.06 o                         
   4 -13   1         10.32         16.40         3.62 o                         
   5 -13   1         40.44         44.43         4.22 o                         
   6 -13   1         18.25         15.79         3.20 o                         
  -7 -12   1          2.28          0.90         2.80 o                         
  -6 -12   1         14.09          9.22         3.05 o                         
  -5 -12   1         15.40         13.58         2.39 o                         
  -4 -12   1        114.10        123.56         7.03 o                         
  -3 -12   1        372.67        330.94        13.36 o                         
  -2 -12   1         59.35         83.57         5.56 o                         
  -1 -12   1          0.56         -0.05         2.24 o                         
   0 -12   1         20.05         23.96         3.39 o                         
   1 -12   1         34.36         43.60         4.80 o                         
   2 -12   1        159.20        143.06         7.87 o                         
   3 -12   1        235.84        233.04        13.12 o                         
   4 -12   1         18.90         20.36         3.21 o                         
   5 -12   1         40.15         43.72         4.45 o                         
   6 -12   1         32.44         32.06         3.79 o                         
   7 -12   1          0.84         -0.38         1.81 o                         
  -8 -11   1          2.50          4.72         2.89 o                         
  -7 -11   1         11.99          7.71         4.33 o                         
  -6 -11   1         44.60         43.96         4.86 o                         
  -5 -11   1         62.97         70.26         4.65 o                         
  -4 -11   1         75.50         85.39         8.30 o                         
  -3 -11   1         49.25         44.52         4.72 o                         
  -2 -11   1        140.10        126.76         6.85 o                         
  -1 -11   1        335.01        341.44        16.47 o                         
   0 -11   1         29.02         31.17         5.82 o                         
   1 -11   1        301.26        315.53        16.23 o                         
   2 -11   1          2.95         -0.11         1.70 o                         
   3 -11   1        106.95        101.03         6.93 o                         
   4 -11   1          0.47         -0.10         1.90 o                         
   5 -11   1         17.91         12.28         2.54 o                         
   6 -11   1         37.16         38.71         3.86 o                         
   7 -11   1          0.91          1.33         1.95 o                         
   8 -11   1          0.49          0.75         1.78 o                         
  -9 -10   1          4.38          5.57         3.30 o                         
  -8 -10   1         23.10         17.30         3.57 o                         
  -7 -10   1          3.31          4.25         2.81 o                         
  -6 -10   1          0.94          6.55         2.92 o                         
  -5 -10   1         97.38        113.83         5.90 o                         
  -4 -10   1          0.09         -1.06         1.37 o                         
  -3 -10   1         91.86        129.17         6.92 o                         
  -2 -10   1       2349.55       2372.57        85.32 o                         
  -1 -10   1         15.20         14.85         2.61 o                         
   0 -10   1        106.44        121.90         7.44 o                         
   1 -10   1        127.43         98.13         7.71 o                         
   2 -10   1       1956.51       2047.04        74.48 o                         
   3 -10   1       2212.55       2059.29        74.96 o                         
   4 -10   1         10.02         17.36         2.37 o                         
   5 -10   1         94.54        118.57         6.61 o                         
   6 -10   1          2.64          1.45         1.58 o                         
   7 -10   1         14.28         11.53         2.47 o                         
   8 -10   1          3.99          4.96         1.90 o                         
   9 -10   1         39.00         43.15         4.18 o                         
  -9  -9   1         55.19         55.02         5.09 o                         
  -8  -9   1          0.88          0.77         1.61 o                         
  -7  -9   1         87.07         89.11         8.88 o                         
  -6  -9   1          7.28          4.24         2.37 o                         
  -5  -9   1         33.81         41.32         2.71 o                         
  -4  -9   1         63.66         71.34         3.86 o                         
  -3  -9   1        178.96        126.10         6.68 o                         
  -2  -9   1          2.65          7.45         2.24 o                         
  -1  -9   1        354.00        365.74        16.10 o                         
   0  -9   1        626.24        629.29        25.88 o                         
   1  -9   1         96.48        101.98         5.77 o                         
   2  -9   1        515.47        502.49        18.50 o                         
   3  -9   1         23.21         27.13         2.64 o                         
   4  -9   1          1.39         -0.32         1.18 o                         
   5  -9   1          1.07         -1.23         1.23 o                         
   6  -9   1          8.91          8.07         1.86 o                         
   7  -9   1          4.10          3.47         1.59 o                         
   8  -9   1          8.27          8.59         2.15 o                         
   9  -9   1          7.15          4.40         2.18 o                         
 -10  -8   1         19.75         29.00         4.15 o                         
  -9  -8   1         34.96         33.30         3.94 o                         
  -8  -8   1         41.68         44.86         4.23 o                         
  -7  -8   1         21.97         18.85         3.44 o                         
  -6  -8   1         92.24         76.27         5.98 o                         
  -5  -8   1        116.14        103.84         4.81 o                         
  -4  -8   1         74.12         64.31         3.51 o                         
  -3  -8   1         33.60         51.21         3.41 o                         
  -2  -8   1       1049.54       1023.81        33.74 o                         
  -1  -8   1          0.10          9.12         2.16 o                         
   0  -8   1          5.76          6.20         1.59 o                         
   1  -8   1        118.82        132.40         5.95 o                         
   2  -8   1        857.65        891.02        28.28 o                         
   3  -8   1        193.74        171.98         6.90 o                         
   4  -8   1        173.99        171.62         7.71 o                         
   5  -8   1          1.25          1.10         1.22 o                         
   6  -8   1         11.86          8.64         1.99 o                         
   7  -8   1         36.83         31.43         2.83 o                         
   8  -8   1        252.62        281.50        13.15 o                         
   9  -8   1          1.97          1.38         1.42 o                         
  10  -8   1          0.05          0.90         1.76 o                         
 -10  -7   1         11.68          8.57         2.45 o                         
  -9  -7   1         63.96         68.86         5.64 o                         
  -8  -7   1          3.43          2.64         1.76 o                         
  -7  -7   1         83.13         78.52         5.94 o                         
  -6  -7   1          8.83          8.82         2.01 o                         
  -5  -7   1         22.79         20.43         2.45 o                         
  -4  -7   1         42.24         39.10         2.45 o                         
  -3  -7   1         42.20         39.26         2.30 o                         
  -2  -7   1       1213.83       1384.71        42.86 o                         
  -1  -7   1        185.08        183.45         7.48 o                         
   0  -7   1         27.02         26.65         2.36 o                         
   1  -7   1         31.73         45.40         3.46 o                         
   2  -7   1         59.44         68.68         3.52 o                         
   3  -7   1         40.83         76.91         3.95 o                         
   4  -7   1         25.00         24.48         2.23 o                         
   5  -7   1          0.69          1.71         1.23 o                         
   6  -7   1         93.80        102.57         6.07 o                         
   7  -7   1        199.58        197.94         8.72 o                         
   8  -7   1        372.73        417.14        14.52 o                         
   9  -7   1        292.14        314.05        11.88 o                         
  10  -7   1          0.01         -1.59         1.59 o                         
 -11  -6   1         31.55         37.96         5.86 o                         
 -10  -6   1          8.91         12.15         2.80 o                         
  -9  -6   1         98.42        107.80         6.32 o                         
  -8  -6   1         40.17         52.72         3.96 o                         
  -7  -6   1         35.18         48.72         3.79 o                         
  -6  -6   1         38.91         38.44         2.94 o                         
  -5  -6   1         84.71         79.28         4.68 o                         
  -4  -6   1        920.55        919.03        26.27 o                         
  -3  -6   1       1253.22       1281.03        34.93 o                         
  -2  -6   1          8.76          9.16         1.07 o                         
  -1  -6   1        214.00        246.22         9.05 o                         
   0  -6   1        414.07        381.68        13.35 o                         
   1  -6   1        448.94        545.32        17.57 o                         
   2  -6   1        554.49        507.15        16.20 o                         
   3  -6   1          5.67          6.80         1.45 o                         
   4  -6   1        134.36        115.23         5.62 o                         
   5  -6   1          0.31          0.97         1.19 o                         
   6  -6   1         92.11         90.42         4.89 o                         
   7  -6   1         66.49         74.20         4.97 o                         
   8  -6   1        714.51        738.61        25.06 o                         
   9  -6   1          3.38          6.60         2.69 o                         
  10  -6   1          3.18          3.24         2.38 o                         
  11  -6   1         22.88         23.93         3.44 o                         
 -11  -5   1          2.07         -0.59         2.62 o                         
 -10  -5   1         13.12          9.66         2.47 o                         
  -9  -5   1         49.59         48.79         5.23 o                         
  -8  -5   1         25.11         17.22         2.39 o                         
  -7  -5   1         10.39          6.84         1.57 o                         
  -6  -5   1        349.19        315.90        10.77 o                         
  -5  -5   1        160.87        127.05         4.85 o                         
  -4  -5   1        688.32        716.32        20.68 o                         
  -3  -5   1        379.50        397.90        12.36 o                         
  -2  -5   1       1907.87       2176.34        66.13 o                         
  -1  -5   1        354.07        369.58        12.59 o                         
   0  -5   1        171.61        198.39         6.98 o                         
   1  -5   1       1417.51       1494.47        45.76 o                         
   2  -5   1          4.44          8.19         1.36 o                         
   3  -5   1        616.67        810.04        29.94 o                         
   4  -5   1        135.92        144.21         6.01 o                         
   5  -5   1        212.15        249.95         9.22 o                         
   6  -5   1         32.45         32.85         4.70 o                         
   7  -5   1          9.69          5.55         1.50 o                         
   8  -5   1         47.22         42.30         2.87 o                         
   9  -5   1         63.93         63.42         5.09 o                         
  10  -5   1          3.69          2.79         2.44 o                         
  11  -5   1         24.14         34.85         4.09 o                         
 -11  -4   1         73.38         78.09         6.01 o                         
 -10  -4   1          0.09          0.99         1.70 o                         
  -9  -4   1          0.04         -0.80         1.38 o                         
  -8  -4   1         39.80         59.90         4.26 o                         
  -7  -4   1        227.92        203.82         8.00 o                         
  -6  -4   1        148.55        152.13         5.77 o                         
  -5  -4   1        329.95        333.61        10.73 o                         
  -4  -4   1          5.74          1.81         0.75 o                         
  -3  -4   1         18.66         12.99         0.90 o                         
  -2  -4   1          5.31          9.33         0.90 o                         
  -1  -4   1         21.92         12.56         1.09 o                         
   0  -4   1       1633.64       1776.96        51.79 o                         
   1  -4   1        298.62        294.69         9.54 o                         
   2  -4   1         13.07         19.44         1.81 o                         
   3  -4   1        175.05        212.10         7.70 o                         
   4  -4   1          8.33          4.06         1.02 o                         
   5  -4   1          0.44         -0.78         1.09 o                         
   6  -4   1          1.34          2.11         1.19 o                         
   7  -4   1        124.45        110.75         5.10 o                         
   8  -4   1        263.58        255.40         9.86 o                         
   9  -4   1          0.97         -0.38         1.90 o                         
  10  -4   1        462.38        482.11        20.85 o                         
  11  -4   1          0.49         -2.12         2.12 o                         
 -11  -3   1         27.53         30.71         4.88 o                         
 -10  -3   1          1.46          2.08         1.78 o                         
  -9  -3   1         26.09         34.09         3.31 o                         
  -8  -3   1         37.39         39.27         3.36 o                         
  -7  -3   1         94.24         92.48         4.91 o                         
  -6  -3   1        102.20        115.16         4.69 o                         
  -5  -3   1          0.31          0.28         0.72 o                         
  -4  -3   1       2556.34       2695.02        90.13 o                         
  -3  -3   1        900.50        983.30        28.97 o                         
  -2  -3   1        612.26        556.23        15.11 o                         
  -1  -3   1       1666.83       1821.46        81.78 o                         
   0  -3   1        141.78        111.14         3.75 o                         
   1  -3   1       1213.30        953.05        34.18 o                         
   2  -3   1          2.44          0.95         0.74 o                         
   3  -3   1       2256.40       2272.59        80.55 o                         
   4  -3   1         29.05          8.20         1.92 o                         
   5  -3   1        297.47        348.69        12.85 o                         
   6  -3   1          9.23          9.94         1.54 o                         
   7  -3   1         73.05         60.04         3.30 o                         
   8  -3   1        300.26        328.63        13.20 o                         
   9  -3   1         93.34        100.61         6.22 o                         
  10  -3   1        105.29         95.68         6.48 o                         
  11  -3   1         11.14          9.75         2.90 o                         
 -12  -2   1         27.70         27.54         4.44 o                         
 -11  -2   1        196.33        200.61        13.58 o                         
 -10  -2   1          3.67          6.43         3.07 o                         
  -9  -2   1         63.17         60.73         5.83 o                         
  -8  -2   1          8.98          7.44         1.65 o                         
  -7  -2   1          2.07          0.67         0.92 o                         
  -6  -2   1       1016.77       1058.30        34.52 o                         
  -5  -2   1        399.28        374.00        11.67 o                         
  -4  -2   1        323.58        291.93         9.14 o                         
  -3  -2   1         79.22         67.58         3.02 o                         
  -2  -2   1        102.20        151.98         3.94 o                         
  -1  -2   1       4800.81       4893.30       257.09 o                         
   0  -2   1       6997.59       6572.24       350.14 o                         
   1  -2   1       3814.72       3583.04       236.93 o                         
   2  -2   1         61.21         31.53         1.89 o                         
   3  -2   1        128.85        103.75         4.39 o                         
   4  -2   1        361.92        387.25        13.08 o                         
   5  -2   1        259.09        266.08         8.24 o                         
   6  -2   1        705.81        715.72        21.57 o                         
   7  -2   1          1.68          0.70         1.04 o                         
   8  -2   1          5.04         13.71         1.86 o                         
   9  -2   1         19.89         20.40         2.62 o                         
  10  -2   1        130.23        145.88         7.92 o                         
  11  -2   1          0.01         -1.85         1.85 o                         
  12  -2   1          0.41          5.85         2.44 o                         
 -12  -1   1          2.65          0.19         2.28 o                         
 -11  -1   1         10.18          9.91         4.31 o                         
 -10  -1   1          2.77         -2.21         2.21 o                         
  -9  -1   1        283.87        296.63        16.37 o                         
  -8  -1   1         65.62         63.09         6.00 o                         
  -7  -1   1         42.16         34.87         2.63 o                         
  -6  -1   1       1320.38       1341.30        41.43 o                         
  -5  -1   1         15.39         18.01         1.26 o                         
  -4  -1   1        392.88        282.47         7.81 o                         
  -3  -1   1          1.61          5.89         0.56 o                         
  -2  -1   1       3537.25       3329.89       235.27 o                         
  -1  -1   1        375.64        285.12         8.41 o                         
   0  -1   1        414.57        287.06        13.03 o                         
   1  -1   1        178.65        116.99         3.91 o                         
   2  -1   1         18.25          5.14         0.74 o                         
   3  -1   1        654.49        644.55        18.87 o                         
   4  -1   1        182.98        188.90         5.82 o                         
   5  -1   1        185.43        199.32         6.26 o                         
   6  -1   1       1424.22       1597.42        45.07 o                         
   7  -1   1         31.52         27.99         2.00 o                         
   8  -1   1        283.13        273.71        10.25 o                         
   9  -1   1         18.86         16.43         2.69 o                         
  10  -1   1        131.95        140.18         7.89 o                         
  11  -1   1         11.35         14.53         3.44 o                         
  12  -1   1          9.64         12.93         4.65 o                         
 -12   0   1          7.44          3.83         2.77 o                         
 -11   0   1          0.56          1.61         3.39 o                         
 -10   0   1         16.43         18.21         2.66 o                         
  -9   0   1          1.15          2.47         1.30 o                         
  -8   0   1          4.66          4.45         1.51 o                         
  -7   0   1         14.33         11.04         1.77 o                         
  -6   0   1        787.23        848.49        27.87 o                         
  -5   0   1         40.48         30.24         1.98 o                         
  -4   0   1       4298.26       4451.49       168.18 o                         
  -3   0   1         46.71         30.72         1.43 o                         
  -2   0   1       1996.31       2407.67       119.91 o                         
  -1   0   1         33.64          7.48         0.40 o                         
   1   0   1          7.24          1.08         0.40 o                         
   2   0   1          4.61         13.60         0.78 o                         
   3   0   1         74.96         36.14         1.64 o                         
   4   0   1       1419.46       1479.86        41.27 o                         
   5   0   1         12.31          6.18         0.90 o                         
   6   0   1        841.15        932.28        27.79 o                         
   7   0   1         14.84          8.73         1.25 o                         
   8   0   1         96.43        103.19         4.38 o                         
   9   0   1          0.50          0.16         1.40 o                         
  10   0   1          0.01         -2.20         2.20 o                         
  11   0   1          0.70          0.54         3.18 o                         
  12   0   1          0.19         -1.88         3.42 o                         
 -12   1   1          0.88          1.94         4.40 o                         
 -11   1   1          9.12          8.13         1.77 o                         
 -10   1   1          2.28          1.54         1.45 o                         
  -9   1   1        104.64        111.33         5.60 o                         
  -8   1   1         11.76         11.42         1.66 o                         
  -7   1   1          0.15         -0.32         1.00 o                         
  -6   1   1        955.84        952.01        28.42 o                         
  -5   1   1         41.22         44.28         2.45 o                         
  -4   1   1        118.36         93.16         3.78 o                         
  -3   1   1        321.36        175.44         5.60 o                         
  -2   1   1       6387.10       5481.67       420.10 o                         
  -1   1   1        339.93        459.54        14.63 o                         
   0   1   1        147.63        126.61         4.45 o                         
   1   1   1        110.84         96.92         2.52 o                         
   2   1   1          3.50          5.09         0.70 o                         
   3   1   1       1183.91       1260.13        42.41 o                         
   4   1   1         90.45        144.02         5.03 o                         
   5   1   1        151.13        171.40         6.21 o                         
   6   1   1       1604.11       1708.37        54.79 o                         
   7   1   1          0.80          1.32         1.44 o                         
   8   1   1        127.29        133.14         8.02 o                         
   9   1   1         10.51          9.77         2.72 o                         
  10   1   1        104.08         95.34         5.76 o                         
  11   1   1         18.41         22.43         4.30 o                         
  12   1   1          9.55         12.17         4.57 o                         
 -12   2   1         15.49         10.06         2.03 o                         
 -11   2   1        196.75        198.61         8.94 o                         
 -10   2   1         33.34         35.16         3.26 o                         
  -9   2   1        145.30        170.46         8.28 o                         
  -8   2   1          7.28         10.18         1.64 o                         
  -7   2   1         22.81         22.64         2.10 o                         
  -6   2   1        926.59        984.10        30.75 o                         
  -5   2   1        202.51        175.23         6.77 o                         
  -4   2   1        823.97        751.75        24.49 o                         
  -3   2   1          1.07         15.75         1.38 o                         
  -2   2   1        129.41         91.86         3.57 o                         
  -1   2   1       6571.31       6113.92       369.10 o                         
   0   2   1       3432.93       3120.23       341.17 o                         
   1   2   1       5973.06       5346.73       399.43 o                         
   2   2   1        498.42        416.36        12.47 o                         
   3   2   1         25.68         43.94         1.98 o                         
   4   2   1        498.88        489.61        14.37 o                         
   5   2   1        361.41        347.43        10.82 o                         
   6   2   1        315.93        348.11        10.78 o                         
   7   2   1         30.37         26.23         2.36 o                         
   8   2   1          2.82          2.85         2.29 o                         
   9   2   1         29.21         34.86         3.75 o                         
  10   2   1         13.81         19.14         3.49 o                         
  11   2   1          4.32          4.26         3.70 o                         
 -11   3   1          0.07         -0.71         1.65 o                         
 -10   3   1          3.47          4.69         2.19 o                         
  -9   3   1          5.03          3.23         2.48 o                         
  -8   3   1         81.57         88.87         5.25 o                         
  -7   3   1        297.01        284.05        10.81 o                         
  -6   3   1          0.38          0.96         1.02 o                         
  -5   3   1          2.14          4.14         0.82 o                         
  -4   3   1       1862.42       1727.32        55.22 o                         
  -3   3   1       1208.05       1287.35        43.67 o                         
  -2   3   1        226.22        228.59         8.79 o                         
  -1   3   1        881.13       1010.72        30.85 o                         
   0   3   1        796.77        904.67        29.11 o                         
   1   3   1         33.94         14.68         1.64 o                         
   2   3   1        356.82        380.35        10.23 o                         
   3   3   1        181.99        161.02         5.50 o                         
   4   3   1        283.82        265.21         7.85 o                         
   5   3   1        129.47        132.78         4.59 o                         
   6   3   1          8.07         10.36         1.31 o                         
   7   3   1          1.32         -0.11         1.04 o                         
   8   3   1        440.58        480.79        18.53 o                         
   9   3   1         68.67         77.08         5.37 o                         
  10   3   1        136.17        131.36         7.80 o                         
  11   3   1         77.05         86.50         6.46 o                         
 -11   4   1         28.64         25.37         3.63 o                         
 -10   4   1         95.05        106.91         6.50 o                         
  -9   4   1         92.49         90.14         5.99 o                         
  -8   4   1         79.42         94.21         6.40 o                         
  -7   4   1        109.66        122.14         7.30 o                         
  -6   4   1        461.05        471.60        17.23 o                         
  -5   4   1          1.87          1.96         1.12 o                         
  -4   4   1         63.87         58.20         3.09 o                         
  -3   4   1          6.12         18.82         1.63 o                         
  -2   4   1        379.78        444.01        14.82 o                         
  -1   4   1        245.85        235.94         7.91 o                         
   0   4   1       1160.35       1292.74        39.57 o                         
   1   4   1         92.50        141.92         4.82 o                         
   2   4   1         35.45         56.34         2.19 o                         
   3   4   1        821.61        845.14        23.03 o                         
   4   4   1          7.33          6.40         0.93 o                         
   5   4   1          0.78          2.03         0.81 o                         
   6   4   1        899.73        844.39        25.40 o                         
   7   4   1        108.21        120.65         5.92 o                         
   8   4   1         32.77         23.94         2.52 o                         
   9   4   1         11.62          5.91         1.80 o                         
  10   4   1        216.68        220.41        11.07 o                         
  11   4   1          2.71          7.04         2.24 o                         
 -11   5   1         28.34         34.39         3.82 o                         
 -10   5   1          9.07          9.24         2.54 o                         
  -9   5   1          2.66          5.40         1.99 o                         
  -8   5   1         86.03         93.89         5.99 o                         
  -7   5   1          6.70          7.52         1.22 o                         
  -6   5   1        229.76        237.18         9.84 o                         
  -5   5   1          1.75          3.05         0.99 o                         
  -4   5   1        762.82        762.15        25.30 o                         
  -3   5   1        818.83        837.33        27.53 o                         
  -2   5   1         69.02        112.47         5.28 o                         
  -1   5   1         53.35         52.65         3.45 o                         
   0   5   1         22.61         21.92         1.82 o                         
   1   5   1       3705.86       4122.29       293.23 o                         
   2   5   1        741.34        799.20        21.23 o                         
   3   5   1       1902.07       2207.40        64.23 o                         
   4   5   1        759.60        830.22        24.67 o                         
   5   5   1        233.83        206.88         6.81 o                         
   6   5   1         10.18         10.60         1.51 o                         
   7   5   1        206.33        196.95         8.43 o                         
   8   5   1         16.33         23.96         2.59 o                         
   9   5   1         19.78         22.16         2.72 o                         
  10   5   1          0.87          3.31         1.96 o                         
  11   5   1          3.39          1.05         2.12 o                         
 -11   6   1          4.76         -1.45         2.05 o                         
 -10   6   1         10.85         12.06         2.92 o                         
  -9   6   1        147.41        178.25        14.29 o                         
  -8   6   1        192.15        207.82         9.57 o                         
  -7   6   1         73.37         72.81         5.29 o                         
  -6   6   1          6.28          6.69         1.39 o                         
  -5   6   1        414.49        425.60        15.00 o                         
  -4   6   1       2238.15       2330.45        74.80 o                         
  -3   6   1        708.01        801.31        26.60 o                         
  -2   6   1          6.91          3.61         1.09 o                         
  -1   6   1        125.25        157.40         5.96 o                         
   0   6   1         28.50         50.89         2.93 o                         
   1   6   1        237.73        250.08         9.65 o                         
   2   6   1        572.39        622.89        17.48 o                         
   3   6   1        145.09        158.20         4.99 o                         
   4   6   1        134.68        159.06         5.81 o                         
   5   6   1          7.20         11.05         1.54 o                         
   6   6   1        141.44        112.81         5.55 o                         
   7   6   1          0.54          2.59         1.36 o                         
   8   6   1        655.29        699.72        26.80 o                         
   9   6   1         10.10         10.41         2.15 o                         
  10   6   1          3.48          7.85         2.10 o                         
  11   6   1          2.60          2.16         2.21 o                         
 -10   7   1        125.96        151.58         9.09 o                         
  -9   7   1        129.88        136.59         9.53 o                         
  -8   7   1         15.13         14.35         2.34 o                         
  -7   7   1         12.36          9.97         2.24 o                         
  -6   7   1        139.79        133.59         6.34 o                         
  -5   7   1          0.24         -0.13         1.22 o                         
  -4   7   1         33.95         26.85         2.46 o                         
  -3   7   1         78.07         73.14         4.22 o                         
  -2   7   1        194.62        235.56         8.41 o                         
  -1   7   1        612.95        662.12        21.15 o                         
   0   7   1         50.00         42.83         2.99 o                         
   1   7   1        720.20        824.51        27.37 o                         
   2   7   1        505.25        526.30        15.66 o                         
   3   7   1        106.62        118.39         5.11 o                         
   4   7   1        115.60        135.46         4.87 o                         
   5   7   1        160.59        185.30         8.55 o                         
   6   7   1        662.11        634.15        23.82 o                         
   7   7   1        371.02        341.35        14.04 o                         
   8   7   1        263.70        256.54        11.54 o                         
   9   7   1          1.81          4.48         1.94 o                         
  10   7   1         14.32         13.58         2.65 o                         
 -10   8   1         41.13         45.40         4.56 o                         
  -9   8   1        200.93        198.67        11.00 o                         
  -8   8   1        307.63        290.36        11.79 o                         
  -7   8   1         27.12         20.20         2.24 o                         
  -6   8   1         16.55         15.04         2.13 o                         
  -5   8   1         86.63         92.03         5.67 o                         
  -4   8   1          1.74          5.12         1.75 o                         
  -3   8   1        410.56        366.09        13.42 o                         
  -2   8   1         19.82         18.45         2.03 o                         
  -1   8   1        817.09        688.98        24.64 o                         
   0   8   1         11.68         16.10         2.25 o                         
   1   8   1         28.34         23.83         2.53 o                         
   2   8   1        137.69        118.03         5.53 o                         
   3   8   1         18.68         29.45         2.40 o                         
   4   8   1        204.21        176.65         6.93 o                         
   5   8   1         12.22         12.11         2.43 o                         
   6   8   1          5.83          5.19         2.07 o                         
   7   8   1          0.90          1.82         1.69 o                         
   8   8   1        216.15        215.85        11.03 o                         
   9   8   1         55.39         63.34         5.12 o                         
  10   8   1          3.70          1.80         2.09 o                         
  -9   9   1          0.02          1.45         1.81 o                         
  -8   9   1         84.77         79.75         5.24 o                         
  -7   9   1        107.45        126.12         6.95 o                         
  -6   9   1         36.11         32.97         3.21 o                         
  -5   9   1         15.27         14.67         2.92 o                         
  -4   9   1         28.52         21.04         3.04 o                         
  -3   9   1         80.28         74.04         5.66 o                         
  -2   9   1        204.93        230.49        12.14 o                         
  -1   9   1        624.75        600.73        25.10 o                         
   0   9   1          6.31          6.33         1.89 o                         
   1   9   1       2039.04       2030.69        78.48 o                         
   2   9   1         18.91         33.96         3.19 o                         
   3   9   1          0.35          2.46         1.33 o                         
   4   9   1        284.52        262.32        12.45 o                         
   5   9   1          6.37          9.85         1.95 o                         
   6   9   1        194.99        172.05        11.62 o                         
   7   9   1         80.82         65.53         6.61 o                         
   8   9   1          2.05          1.50         2.09 o                         
   9   9   1          9.86          6.81         2.79 o                         
  -9  10   1          8.82         17.39         4.23 o                         
  -8  10   1          2.10          2.82         1.98 o                         
  -7  10   1          1.60          0.41         1.59 o                         
  -6  10   1        276.18        302.19        14.19 o                         
  -5  10   1          3.43          0.56         1.75 o                         
  -4  10   1          0.04         -0.73         1.44 o                         
  -3  10   1        673.61        734.74        26.31 o                         
  -2  10   1         97.23        116.36         7.12 o                         
  -1  10   1         84.52         81.63         6.16 o                         
   0  10   1        354.51        326.61        14.70 o                         
   1  10   1        205.40        226.96        12.03 o                         
   2  10   1         52.98         83.67         8.20 o                         
   3  10   1          5.37          5.42         1.99 o                         
   4  10   1          5.95          1.63         1.55 o                         
   5  10   1         93.66         97.72         5.58 o                         
   6  10   1        179.59        193.83        13.89 o                         
   7  10   1          4.26          0.03         2.20 o                         
   8  10   1         33.89         22.35         4.40 o                         
  -8  11   1         27.78         34.71         3.41 o                         
  -7  11   1         40.12         38.63         3.87 o                         
  -6  11   1         42.44         35.69         4.30 o                         
  -5  11   1          1.45          1.79         1.64 o                         
  -4  11   1         79.98         69.48         5.52 o                         
  -3  11   1        401.70        379.57        15.41 o                         
  -2  11   1         87.67         96.52         6.94 o                         
  -1  11   1          8.15          5.86         2.43 o                         
   0  11   1        130.12        131.27        13.11 o                         
   1  11   1       1076.42       1124.06        44.77 o                         
   2  11   1         48.06         42.76         3.66 o                         
   3  11   1         22.15         27.22         3.19 o                         
   4  11   1        169.15        168.17         8.72 o                         
   5  11   1          0.04         -0.70         1.38 o                         
   6  11   1          0.50         -1.87         2.13 o                         
   7  11   1         79.27         88.20         8.10 o                         
   8  11   1         51.24         39.16         5.25 o                         
  -7  12   1          3.01          4.90         2.22 o                         
  -6  12   1        167.51        167.28         8.88 o                         
  -5  12   1         23.80         24.71         3.32 o                         
  -4  12   1         13.46         18.04         2.95 o                         
  -3  12   1         53.52         50.60         4.65 o                         
  -2  12   1        105.58         91.69         6.89 o                         
  -1  12   1         23.86         17.75         3.61 o                         
   0  12   1          1.11          0.77         1.95 o                         
   1  12   1        284.43        322.44        15.78 o                         
   2  12   1         40.39         44.04         4.09 o                         
   3  12   1         29.73         24.31         3.13 o                         
   4  12   1         88.66         93.50         7.36 o                         
   5  12   1          7.24          7.66         2.32 o                         
   6  12   1          3.66          1.10         2.52 o                         
   7  12   1          1.77         -1.27         2.35 o                         
  -6  13   1         48.87         49.21         4.44 o                         
  -5  13   1         35.36         34.40         4.56 o                         
  -4  13   1          2.97          1.90         1.98 o                         
  -3  13   1          3.58          1.94         1.73 o                         
  -2  13   1         73.11         81.42         6.77 o                         
  -1  13   1         54.29         65.15         8.45 o                         
   0  13   1          1.15          3.21         3.26 o                         
   1  13   1          4.90          6.77         2.51 o                         
   2  13   1         17.72         10.61         2.47 o                         
   3  13   1        132.36        153.91         8.98 o                         
   4  13   1          0.96          8.47         2.16 o                         
   5  13   1         42.69         47.87         4.12 o                         
   6  13   1          0.89          3.89         2.59 o                         
  -4  14   1          5.17          0.80         2.70 o                         
  -3  14   1         14.87         14.56         3.37 o                         
  -2  14   1         68.90         73.77         6.83 o                         
  -1  14   1          0.82          1.83         2.30 o                         
   0  14   1          2.51          3.69         3.04 o                         
   1  14   1          4.10          4.07         2.32 o                         
   2  14   1          6.76          6.41         2.56 o                         
   3  14   1         40.41         41.59         4.28 o                         
   4  14   1         53.56         55.05         4.78 o                         
  -2  15   1          2.34          6.88         2.98 o                         
  -1  15   1          0.17          2.12         2.93 o                         
   0  15   1        138.47        142.09         9.39 o                         
   1  15   1         10.14         11.23         2.91 o                         
  -2 -15   2         86.45         99.64         6.81 o                         
  -1 -15   2        119.91        143.68         9.96 o                         
   0 -15   2          4.89          7.26         3.54 o                         
   1 -15   2        158.95        164.88        13.31 o                         
   2 -15   2          0.00         -2.28         2.28 o                         
  -4 -14   2         14.97         17.84         2.87 o                         
  -3 -14   2          0.28         -1.70         1.70 o                         
  -2 -14   2        124.98        153.47         9.30 o                         
  -1 -14   2         16.64          9.92         2.62 o                         
   0 -14   2         10.56         13.82         3.24 o                         
   1 -14   2          5.32          0.60         3.22 o                         
   2 -14   2          0.41         -2.29         2.29 o                         
   3 -14   2          0.00          0.16         2.11 o                         
   4 -14   2         34.59         31.25         3.94 o                         
  -6 -13   2        122.92        136.59        10.23 o                         
  -5 -13   2         48.60         51.26         4.33 o                         
  -4 -13   2         14.82         15.88         2.64 o                         
  -3 -13   2         31.64         25.26         3.26 o                         
  -2 -13   2          8.33         13.96         2.77 o                         
  -1 -13   2          0.57          2.03         2.31 o                         
   0 -13   2          0.90          2.46         2.07 o                         
   1 -13   2          8.40          6.55         2.87 o                         
   2 -13   2         12.14         17.82         4.70 o                         
   3 -13   2          6.22          8.91         2.69 o                         
   4 -13   2         67.83         78.09         6.57 o                         
   5 -13   2         56.29         78.16         6.08 o                         
   6 -13   2         64.77         59.41         5.78 o                         
  -7 -12   2         58.96         72.54         7.74 o                         
  -6 -12   2         19.92         27.04         4.13 o                         
  -5 -12   2          9.96         10.18         2.82 o                         
  -4 -12   2         95.43        114.21         7.34 o                         
  -3 -12   2          0.04          1.22         1.95 o                         
  -2 -12   2         27.87         20.83         2.86 o                         
  -1 -12   2         83.94        110.45         9.69 o                         
   0 -12   2         29.27         39.24         4.45 o                         
   1 -12   2          4.98          4.07         2.32 o                         
   2 -12   2         24.64         29.18         3.58 o                         
   3 -12   2          5.07          7.80         2.86 o                         
   4 -12   2         12.83         11.81         3.21 o                         
   5 -12   2          5.56         12.24         2.53 o                         
   6 -12   2         43.17         39.23         5.61 o                         
   7 -12   2          9.73          5.84         2.39 o                         
  -8 -11   2          7.31          7.55         4.28 o                         
  -7 -11   2          0.21         -1.70         2.20 o                         
  -6 -11   2         72.73         82.86         5.87 o                         
  -5 -11   2         78.38         78.38         4.63 o                         
  -4 -11   2         78.26         84.03         5.02 o                         
  -3 -11   2        699.72        699.91        27.05 o                         
  -2 -11   2         19.08         21.70         2.88 o                         
  -1 -11   2         27.59         37.30         4.54 o                         
   0 -11   2        131.86        145.32        10.41 o                         
   1 -11   2        492.39        553.70        25.67 o                         
   2 -11   2         34.21         30.09         3.77 o                         
   3 -11   2          6.72          3.10         1.78 o                         
   4 -11   2        267.71        228.95        10.62 o                         
   5 -11   2          0.49         -1.30         1.30 o                         
   6 -11   2          0.02         -1.22         1.22 o                         
   7 -11   2         30.14         36.26         3.56 o                         
   8 -11   2         10.70          7.51         2.34 o                         
  -9 -10   2          2.48          6.36         3.75 o                         
  -8 -10   2          1.43          6.94         3.85 o                         
  -7 -10   2          5.71          2.53         2.68 o                         
  -6 -10   2        170.25        175.29        11.83 o                         
  -5 -10   2        104.64        103.76         5.68 o                         
  -4 -10   2          0.04          1.65         1.44 o                         
  -3 -10   2        973.66       1029.27        41.27 o                         
  -2 -10   2        459.59        424.41        18.37 o                         
  -1 -10   2        121.39        133.30        16.00 o                         
   0 -10   2        386.52        428.81        20.31 o                         
   1 -10   2        249.85        274.69        20.48 o                         
   2 -10   2          0.02         -1.25         1.48 o                         
   3 -10   2        234.69        227.44         9.68 o                         
   4 -10   2          4.36          3.36         1.71 o                         
   5 -10   2        276.37        245.07        10.59 o                         
   6 -10   2        165.84        185.55        14.01 o                         
   7 -10   2          7.26          2.50         1.58 o                         
   8 -10   2         30.76         23.51         3.09 o                         
   9 -10   2          2.40          5.84         2.75 o                         
  -9  -9   2          8.21         11.40         2.79 o                         
  -8  -9   2         40.26         49.37         4.89 o                         
  -7  -9   2         97.63        111.34         9.07 o                         
  -6  -9   2         30.96         31.54         4.39 o                         
  -5  -9   2        102.29        116.06         5.74 o                         
  -4  -9   2         11.27         27.06         2.79 o                         
  -3  -9   2          7.37         30.19         3.32 o                         
  -2  -9   2        285.11        276.59        10.80 o                         
  -1  -9   2        927.81        970.67        36.42 o                         
   0  -9   2        130.81        141.66        12.70 o                         
   1  -9   2       1263.54       1294.28        47.38 o                         
   2  -9   2          7.48          8.01         1.75 o                         
   3  -9   2         15.89         10.70         2.01 o                         
   4  -9   2        341.22        308.17        11.32 o                         
   5  -9   2         19.23         22.81         2.50 o                         
   6  -9   2         78.15         73.22         4.58 o                         
   7  -9   2         39.76         36.89         3.30 o                         
   8  -9   2          0.37          0.29         1.68 o                         
   9  -9   2         30.58         34.45         3.47 o                         
 -10  -8   2         39.07         45.00         5.00 o                         
  -9  -8   2        222.22        239.70        11.92 o                         
  -8  -8   2        440.41        421.98        24.82 o                         
  -7  -8   2         14.45         14.29         2.72 o                         
  -6  -8   2         42.33         51.98         6.70 o                         
  -5  -8   2         80.18        108.01         5.18 o                         
  -4  -8   2          0.01         -0.39         1.03 o                         
  -3  -8   2        495.59        441.46        14.53 o                         
  -2  -8   2        166.95        168.41         7.45 o                         
  -1  -8   2        681.51        672.32        24.14 o                         
   0  -8   2          9.98         14.49         2.24 o                         
   1  -8   2          1.40          1.52         0.90 o                         
   2  -8   2        225.01        211.29        11.35 o                         
   3  -8   2         59.57         59.25         3.88 o                         
   4  -8   2        175.90        187.29         9.72 o                         
   5  -8   2          9.08         16.39         2.04 o                         
   6  -8   2         25.22         18.12         2.13 o                         
   7  -8   2          1.96          0.80         1.54 o                         
   8  -8   2        249.21        244.55        10.74 o                         
   9  -8   2         41.66         39.68         3.21 o                         
  10  -8   2         21.55         19.97         2.48 o                         
 -10  -7   2        146.14        150.65         8.77 o                         
  -9  -7   2        147.17        151.03        11.59 o                         
  -8  -7   2          7.79         11.32         2.18 o                         
  -7  -7   2          6.80          7.24         2.35 o                         
  -6  -7   2        183.09        211.16        11.27 o                         
  -5  -7   2         21.17         15.80         1.51 o                         
  -4  -7   2         55.34         39.90         3.31 o                         
  -3  -7   2         63.02         81.91         3.64 o                         
  -2  -7   2        166.12        202.27         7.04 o                         
  -1  -7   2        477.58        553.40        18.88 o                         
   0  -7   2         28.10         23.71         2.39 o                         
   1  -7   2        533.72        621.51        20.04 o                         
   2  -7   2        386.74        430.03        15.16 o                         
   3  -7   2        172.28        163.31         8.82 o                         
   4  -7   2        107.22        126.96         5.78 o                         
   5  -7   2        150.91        158.54         6.87 o                         
   6  -7   2        721.66        665.43        25.23 o                         
   7  -7   2        518.76        532.68        20.46 o                         
   8  -7   2        230.10        221.84         9.21 o                         
   9  -7   2          3.00          3.82         1.94 o                         
  10  -7   2         22.92         29.42         2.75 o                         
 -11  -6   2          0.45          5.07         2.16 o                         
 -10  -6   2          0.00          1.15         1.61 o                         
  -9  -6   2         84.18         79.69         5.79 o                         
  -8  -6   2        139.59        143.22         7.51 o                         
  -7  -6   2         37.57         47.44         3.71 o                         
  -6  -6   2         12.48         24.54         2.39 o                         
  -5  -6   2        392.54        436.88        16.96 o                         
  -4  -6   2       1519.26       1519.94        46.62 o                         
  -3  -6   2       1297.02       1490.92        41.81 o                         
  -2  -6   2          3.25          1.85         0.69 o                         
  -1  -6   2        438.77        492.57        16.73 o                         
   0  -6   2          9.44          7.26         2.02 o                         
   1  -6   2        108.09        124.60         7.04 o                         
   2  -6   2        332.23        355.53        12.43 o                         
   3  -6   2         52.71         57.16         3.61 o                         
   4  -6   2        360.27        325.41        11.65 o                         
   5  -6   2         68.77         59.71         3.65 o                         
   6  -6   2        141.46        138.02         7.68 o                         
   7  -6   2          9.76          4.18         1.43 o                         
   8  -6   2        443.14        489.57        16.55 o                         
   9  -6   2         11.03         11.50         2.06 o                         
  10  -6   2          0.37          0.45         2.67 o                         
  11  -6   2          3.05          0.05         2.76 o                         
 -11  -5   2         27.67         25.36         3.09 o                         
 -10  -5   2         31.73         37.82         3.73 o                         
  -9  -5   2          0.00         -0.07         1.78 o                         
  -8  -5   2        186.98        194.84         9.58 o                         
  -7  -5   2          1.43          1.05         1.33 o                         
  -6  -5   2         97.79        109.87         5.31 o                         
  -5  -5   2         33.00         34.26         2.75 o                         
  -4  -5   2        875.98        964.65        25.55 o                         
  -3  -5   2        491.24        417.69        11.33 o                         
  -2  -5   2          6.65          5.94         0.93 o                         
  -1  -5   2        121.97        125.16         6.89 o                         
   0  -5   2         35.26         33.29         2.19 o                         
   1  -5   2       1833.54       2238.39        75.38 o                         
   2  -5   2       2097.22       2420.62        76.99 o                         
   3  -5   2       2046.89       2106.44        64.04 o                         
   4  -5   2        899.51       1015.31        34.93 o                         
   5  -5   2          3.71          3.58         1.30 o                         
   6  -5   2         27.85         36.38         3.01 o                         
   7  -5   2        431.74        466.27        18.17 o                         
   8  -5   2          0.33          0.31         0.93 o                         
   9  -5   2          1.25          2.32         1.49 o                         
  10  -5   2         57.76         68.72         5.78 o                         
  11  -5   2          8.28          4.30         3.57 o                         
 -11  -4   2         15.41          8.78         4.12 o                         
 -10  -4   2        107.33        100.37         6.23 o                         
  -9  -4   2         54.97         62.57         4.87 o                         
  -8  -4   2         51.65         48.38         4.26 o                         
  -7  -4   2         55.67         58.33         3.84 o                         
  -6  -4   2        390.13        378.44        13.94 o                         
  -5  -4   2         52.27         73.69         3.48 o                         
  -4  -4   2         37.56         64.19         2.96 o                         
  -2  -4   2        252.38        297.86         8.47 o                         
  -1  -4   2         21.39         16.74         1.50 o                         
   0  -4   2        589.99        655.22        22.53 o                         
   1  -4   2        182.28        200.92         7.54 o                         
   2  -4   2        101.37         83.75         5.25 o                         
   3  -4   2        328.47        326.72        11.23 o                         
   4  -4   2        196.77        169.91         6.70 o                         
   5  -4   2         23.61         24.95         2.35 o                         
   6  -4   2       1233.53       1271.90        41.42 o                         
   7  -4   2         56.28         59.91         4.23 o                         
   8  -4   2          5.95          6.70         1.70 o                         
   9  -4   2         27.63         17.71         2.64 o                         
  10  -4   2         36.53         53.98         5.02 o                         
  11  -4   2         16.53         11.65         2.67 o                         
 -11  -3   2          5.16          2.37         3.27 o                         
 -10  -3   2          6.44         11.07         4.09 o                         
  -9  -3   2         48.32         45.28         3.88 o                         
  -8  -3   2        265.77        295.55        12.55 o                         
  -7  -3   2         51.78         44.20         3.13 o                         
  -6  -3   2          0.69          1.61         1.17 o                         
  -5  -3   2         18.05         13.57         1.30 o                         
  -4  -3   2        275.64        282.68         8.51 o                         
  -3  -3   2         57.74         41.63         1.63 o                         
  -2  -3   2         40.92         40.48         1.64 o                         
  -1  -3   2       1041.25       1077.22        38.26 o                         
   0  -3   2        618.29        801.81        28.82 o                         
   1  -3   2         70.45         59.27         2.67 o                         
   2  -3   2        887.51        863.69        26.59 o                         
   3  -3   2        105.86         78.29         3.91 o                         
   4  -3   2        569.95        542.67        20.11 o                         
   5  -3   2         38.27         52.82         3.10 o                         
   6  -3   2         15.06          9.72         1.49 o                         
   7  -3   2          7.84          7.29         1.49 o                         
   8  -3   2        317.45        310.92        11.91 o                         
   9  -3   2        439.42        465.06        17.97 o                         
  10  -3   2          0.78          1.15         2.18 o                         
  11  -3   2         57.35         69.37         7.59 o                         
 -12  -2   2         43.23         40.68         5.04 o                         
 -11  -2   2         43.90         55.75         8.81 o                         
 -10  -2   2        237.88        240.93        16.11 o                         
  -9  -2   2          1.46          6.73         2.78 o                         
  -8  -2   2        174.88        187.61         8.52 o                         
  -7  -2   2        257.64        234.38         9.63 o                         
  -6  -2   2          0.01          1.90         0.89 o                         
  -5  -2   2        185.19        190.28         6.44 o                         
  -4  -2   2       1517.50       1551.01        37.97 o                         
  -3  -2   2         39.92         61.03         2.32 o                         
  -2  -2   2        186.15        266.55         8.95 o                         
  -1  -2   2        209.50        154.78         5.05 o                         
   0  -2   2          6.36         17.94         1.92 o                         
   1  -2   2          5.35          4.27         0.70 o                         
   2  -2   2       1959.57       1747.40        55.33 o                         
   3  -2   2        698.72        668.13        23.02 o                         
   4  -2   2        199.90        189.11         6.49 o                         
   5  -2   2        283.63        284.10         9.62 o                         
   6  -2   2         68.19         56.69         2.94 o                         
   7  -2   2          0.60         -0.88         0.88 o                         
   8  -2   2         38.79         35.88         3.50 o                         
   9  -2   2          6.70          3.92         2.46 o                         
  10  -2   2          3.73         -0.20         1.63 o                         
  11  -2   2         20.74         16.69         3.15 o                         
 -12  -1   2         10.63          8.66         3.26 o                         
 -11  -1   2          6.65          6.20         3.15 o                         
 -10  -1   2          8.74         12.34         5.96 o                         
  -9  -1   2         28.06         27.57         4.55 o                         
  -8  -1   2         76.07         81.21         5.04 o                         
  -7  -1   2        418.17        395.81        12.88 o                         
  -6  -1   2        813.79        785.36        21.66 o                         
  -5  -1   2        288.55        323.66         9.66 o                         
  -4  -1   2         24.09         27.06         1.61 o                         
  -3  -1   2          0.82          4.59         0.73 o                         
  -2  -1   2        598.17        657.72        18.44 o                         
  -1  -1   2        844.58        992.25        37.64 o                         
   0  -1   2       1683.77       1357.44       128.48 o                         
   1  -1   2          8.49         12.38         0.91 o                         
   2  -1   2       6381.94       5219.56       322.20 o                         
   3  -1   2        795.86        910.78        29.26 o                         
   4  -1   2       5061.88       5377.46       219.04 o                         
   5  -1   2        428.19        415.79        12.83 o                         
   6  -1   2         82.05         81.82         3.52 o                         
   7  -1   2          3.09          1.89         0.94 o                         
   8  -1   2         21.88         26.52         2.40 o                         
   9  -1   2         48.51         56.91         4.13 o                         
  10  -1   2         13.19         18.27         2.94 o                         
  11  -1   2          1.04         -1.08         4.24 o                         
  12  -1   2          0.19          0.63         2.86 o                         
 -12   0   2         13.64         12.28         3.50 o                         
 -11   0   2          0.25          3.82         2.60 o                         
 -10   0   2         38.38         46.28         3.62 o                         
  -9   0   2          0.82          1.57         1.75 o                         
  -8   0   2        838.65        877.76        32.28 o                         
  -7   0   2          4.02          3.57         1.14 o                         
  -6   0   2        420.70        411.91        12.89 o                         
  -5   0   2          6.99          5.55         0.88 o                         
  -4   0   2        261.51        207.22         6.15 o                         
  -3   0   2         15.23         12.31         0.94 o                         
  -2   0   2        735.51        693.87        22.04 o                         
  -1   0   2         15.38          6.14         0.52 o                         
   0   0   2       9901.71      12258.63       612.71 o                         
   1   0   2          0.00          0.30         0.35 o                         
   2   0   2        895.53        712.16        19.92 o                         
   3   0   2        110.68         68.27         2.46 o                         
   4   0   2       3124.84       2928.96       103.68 o                         
   5   0   2         22.49         20.10         1.32 o                         
   6   0   2          4.11          1.12         0.71 o                         
   7   0   2          8.96          5.82         1.18 o                         
   8   0   2        152.81        173.30         7.00 o                         
   9   0   2          0.18         -1.36         1.36 o                         
  10   0   2         44.17         49.46         5.05 o                         
  11   0   2          3.15          5.15         3.57 o                         
  12   0   2          2.87          2.42         3.68 o                         
 -12   1   2         27.49         22.80         3.80 o                         
 -11   1   2         13.16         12.09         2.30 o                         
 -10   1   2         10.61          8.87         2.64 o                         
  -9   1   2          4.54          5.49         1.73 o                         
  -8   1   2         70.13         87.12         4.89 o                         
  -7   1   2        284.41        291.91        11.25 o                         
  -6   1   2        885.13        818.16        23.57 o                         
  -5   1   2        343.23        347.24        10.79 o                         
  -4   1   2         28.20         30.97         1.94 o                         
  -3   1   2        528.76        332.32        10.68 o                         
  -2   1   2        692.62        446.58        14.51 o                         
  -1   1   2        853.39        496.42        16.73 o                         
   0   1   2       1261.88       1135.79        86.22 o                         
   1   1   2          9.04          0.40         0.33 o                         
   2   1   2       8359.54       9476.89       474.27 o                         
   3   1   2        505.76        562.92        15.41 o                         
   4   1   2       6664.03       6562.77       327.20 o                         
   5   1   2        322.53        293.33         9.70 o                         
   6   1   2         36.51         37.45         2.61 o                         
   7   1   2         33.13         31.59         2.47 o                         
   8   1   2         12.22         12.38         2.09 o                         
   9   1   2         58.09         74.07         8.74 o                         
  10   1   2          3.77          6.00         2.59 o                         
  11   1   2          4.62          4.14         2.84 o                         
 -12   2   2         38.99         36.28         4.54 o                         
 -11   2   2          0.37         -0.30         1.62 o                         
 -10   2   2        375.67        406.73        15.84 o                         
  -9   2   2         52.44         61.62         4.71 o                         
  -8   2   2        129.38        138.65         7.30 o                         
  -7   2   2        231.71        244.60         9.69 o                         
  -6   2   2         94.32         97.73         4.92 o                         
  -5   2   2        531.54        502.04        18.93 o                         
  -4   2   2        935.07        948.56        34.45 o                         
  -3   2   2         29.73         19.02         1.54 o                         
  -2   2   2       1703.55       1530.75        54.47 o                         
  -1   2   2        305.84        305.62        11.32 o                         
   0   2   2        617.90        581.66        18.74 o                         
   1   2   2       1496.28       1394.33        52.85 o                         
   2   2   2       1015.68       1093.64        31.84 o                         
   3   2   2        580.42        664.70        19.74 o                         
   4   2   2        147.92        172.11         5.83 o                         
   5   2   2         38.23         45.61         2.46 o                         
   6   2   2        185.06        176.11         6.38 o                         
   7   2   2        221.16        202.15         8.42 o                         
   8   2   2        119.45        135.11         7.02 o                         
   9   2   2         82.03         86.81         6.61 o                         
  10   2   2          2.44          3.53         2.91 o                         
  11   2   2          6.58          2.83         2.44 o                         
 -11   3   2          3.18          6.17         2.46 o                         
 -10   3   2          0.20         -1.78         1.78 o                         
  -9   3   2        110.14        123.07         6.73 o                         
  -8   3   2        126.48        143.45         7.93 o                         
  -7   3   2          0.00          0.54         1.35 o                         
  -6   3   2         60.36         53.49         4.07 o                         
  -5   3   2         22.86         19.56         2.23 o                         
  -4   3   2         34.87         24.62         1.85 o                         
  -3   3   2         63.04         92.05         4.52 o                         
  -2   3   2         33.22         42.55         2.33 o                         
  -1   3   2       1517.33       1564.82        52.53 o                         
   0   3   2          0.37          1.54         0.64 o                         
   1   3   2        493.53        468.47        13.31 o                         
   2   3   2        102.27         65.53         2.23 o                         
   3   3   2        274.37        228.62         7.25 o                         
   4   3   2         96.01        119.20         4.18 o                         
   5   3   2        107.61        121.21         4.33 o                         
   6   3   2          7.89          9.82         1.23 o                         
   7   3   2          0.32          0.33         1.08 o                         
   8   3   2         30.52         23.49         3.71 o                         
   9   3   2        545.26        561.30        23.23 o                         
  10   3   2          5.54          2.65         2.99 o                         
  11   3   2         59.06         67.72         5.17 o                         
 -11   4   2          8.49         11.21         2.75 o                         
 -10   4   2         24.27         15.10         2.75 o                         
  -9   4   2          6.18          0.42         1.70 o                         
  -8   4   2          1.23          0.22         1.34 o                         
  -7   4   2        216.47        244.27        12.76 o                         
  -6   4   2         43.49         43.93         4.49 o                         
  -5   4   2        378.58        421.39        13.78 o                         
  -4   4   2        791.77        784.04        24.59 o                         
  -3   4   2        332.90        309.27        11.32 o                         
  -2   4   2        325.59        327.83        11.87 o                         
  -1   4   2        226.13        208.87         6.73 o                         
   0   4   2          0.03          2.21         1.13 o                         
   1   4   2         47.76         35.20         1.79 o                         
   2   4   2       2936.94       3090.30       126.58 o                         
   3   4   2        115.36         94.88         3.25 o                         
   4   4   2         91.68         71.07         3.06 o                         
   5   4   2         11.07         11.73         1.24 o                         
   6   4   2         85.21        107.03         4.51 o                         
   7   4   2          0.27          0.86         1.25 o                         
   8   4   2         31.31         45.55         3.42 o                         
   9   4   2         53.50         49.59         4.74 o                         
  10   4   2         28.75         24.94         3.26 o                         
  11   4   2         20.09         14.41         3.41 o                         
 -11   5   2          2.77          1.17         2.07 o                         
 -10   5   2        208.82        229.28        11.49 o                         
  -9   5   2          5.30          0.30         1.76 o                         
  -8   5   2        133.21        150.90         8.48 o                         
  -7   5   2        114.36        124.57         9.16 o                         
  -6   5   2         10.54          9.77         1.62 o                         
  -5   5   2          1.94          1.55         0.98 o                         
  -4   5   2        445.88        430.42        15.68 o                         
  -3   5   2         75.63         76.40         4.94 o                         
  -2   5   2        408.19        333.77        11.04 o                         
  -1   5   2         37.01         25.54         1.70 o                         
   0   5   2          3.03          7.64         1.06 o                         
   1   5   2         83.39        105.66         5.37 o                         
   2   5   2       5413.57       5305.07       376.52 o                         
   3   5   2          2.94          4.37         0.76 o                         
   4   5   2        816.54        831.02        23.77 o                         
   5   5   2        158.02        131.10         4.81 o                         
   6   5   2        190.98        183.04         7.50 o                         
   7   5   2        194.71        227.62         9.34 o                         
   8   5   2          1.93          0.40         1.49 o                         
   9   5   2        103.62        111.94         6.24 o                         
  10   5   2          4.69          3.52         2.17 o                         
  11   5   2         16.04         10.41         2.64 o                         
 -11   6   2         69.14         70.26         5.59 o                         
 -10   6   2         12.26          7.75         2.58 o                         
  -9   6   2         10.39         15.39         3.09 o                         
  -8   6   2         37.86         40.31         4.73 o                         
  -7   6   2          4.88          6.63         1.89 o                         
  -6   6   2         85.09         94.90         5.22 o                         
  -5   6   2        302.29        317.79        11.73 o                         
  -4   6   2         16.73         19.62         2.18 o                         
  -3   6   2       1090.95       1117.92        36.59 o                         
  -2   6   2        114.16        110.42         6.52 o                         
  -1   6   2        751.26        702.22        23.30 o                         
   0   6   2       2151.85       2691.08        90.53 o                         
   1   6   2        110.27        114.82         5.67 o                         
   2   6   2          2.32          0.41         0.53 o                         
   3   6   2         19.09         21.43         1.48 o                         
   4   6   2        334.26        293.48         9.95 o                         
   5   6   2         61.77         58.24         3.27 o                         
   6   6   2         38.35         55.45         3.42 o                         
   7   6   2        546.74        584.08        21.16 o                         
   8   6   2          3.71          5.13         2.57 o                         
   9   6   2          0.38         -1.37         1.37 o                         
  10   6   2          0.05          2.64         1.81 o                         
 -10   7   2        466.55        480.06        21.19 o                         
  -9   7   2          4.46          3.22         2.55 o                         
  -8   7   2         35.75         35.53         3.76 o                         
  -7   7   2          1.07          2.20         1.75 o                         
  -6   7   2         19.39         17.81         2.09 o                         
  -5   7   2         32.11         23.90         2.77 o                         
  -4   7   2          0.12          0.10         1.02 o                         
  -3   7   2          5.12          7.30         1.45 o                         
  -2   7   2         10.77          8.18         1.66 o                         
  -1   7   2        855.19        805.75        25.72 o                         
   0   7   2         90.47         90.89         4.94 o                         
   1   7   2        288.62        295.75        11.27 o                         
   2   7   2         19.70         21.40         1.55 o                         
   3   7   2        465.89        453.73        16.26 o                         
   4   7   2        166.68        145.68         5.32 o                         
   5   7   2         87.80         95.05         5.64 o                         
   6   7   2        198.25        187.44         8.76 o                         
   7   7   2        701.34        750.82        28.53 o                         
   8   7   2         12.30          9.86         2.10 o                         
   9   7   2         97.27        113.87         7.21 o                         
  10   7   2         22.55         24.44         3.49 o                         
 -10   8   2         49.08         52.44         5.46 o                         
  -9   8   2         10.30         10.26         3.17 o                         
  -8   8   2         67.12         66.56         5.24 o                         
  -7   8   2         67.89         58.92         4.63 o                         
  -6   8   2        102.07        100.67         5.94 o                         
  -5   8   2          3.78          1.06         1.43 o                         
  -4   8   2         57.58         69.31         4.86 o                         
  -3   8   2         38.67         28.39         2.67 o                         
  -2   8   2        588.57        589.05        20.10 o                         
  -1   8   2        260.76        270.65        10.74 o                         
   0   8   2         43.54         52.38         3.92 o                         
   1   8   2         67.66         57.58         3.80 o                         
   2   8   2        165.44        167.56         6.42 o                         
   3   8   2         39.19         45.77         3.19 o                         
   4   8   2         82.59         80.03         4.07 o                         
   5   8   2        268.82        267.61        12.99 o                         
   6   8   2          4.25          5.97         1.96 o                         
   7   8   2          0.31         -1.31         1.51 o                         
   8   8   2          0.20          3.39         1.90 o                         
   9   8   2          0.96          0.31         1.79 o                         
  10   8   2          4.17          9.06         2.66 o                         
  -9   9   2         27.96         22.79         2.80 o                         
  -8   9   2         31.42         37.70         4.20 o                         
  -7   9   2         25.42         27.32         2.84 o                         
  -6   9   2          2.69          2.28         1.47 o                         
  -5   9   2        860.92        833.60        31.86 o                         
  -4   9   2        894.25        896.85        31.83 o                         
  -3   9   2        618.96        604.44        22.05 o                         
  -2   9   2        231.43        220.34         9.43 o                         
  -1   9   2         41.49         47.70         3.92 o                         
   0   9   2       1714.40       1667.29        69.98 o                         
   1   9   2         49.85         66.94         6.84 o                         
   2   9   2         33.52         38.65         3.10 o                         
   3   9   2         40.66         47.59         3.90 o                         
   4   9   2         22.88         27.93         2.81 o                         
   5   9   2        103.55        103.04         7.49 o                         
   6   9   2        269.50        216.01        14.56 o                         
   7   9   2         14.44          8.72         2.90 o                         
   8   9   2          8.54          7.41         2.82 o                         
   9   9   2          6.94         10.51         3.29 o                         
  -9  10   2          1.30          2.00         2.33 o                         
  -8  10   2         18.13          8.44         2.72 o                         
  -7  10   2         27.89         32.35         3.15 o                         
  -6  10   2         29.28         34.98         3.85 o                         
  -5  10   2        220.04        217.99        14.76 o                         
  -4  10   2         33.60         25.46         2.92 o                         
  -3  10   2         17.13         16.44         2.51 o                         
  -2  10   2         77.88         88.08         5.15 o                         
  -1  10   2        813.01        790.81        32.45 o                         
   0  10   2        498.21        423.29        18.60 o                         
   1  10   2        223.74        209.14        10.30 o                         
   2  10   2        246.93        216.97        12.33 o                         
   3  10   2        397.73        344.64        13.90 o                         
   4  10   2         68.26         69.34         4.35 o                         
   5  10   2          3.12          3.16         1.51 o                         
   6  10   2          0.00         -1.72         1.72 o                         
   7  10   2         40.12         31.41         8.40 o                         
   8  10   2         13.66         13.55         5.08 o                         
  -8  11   2         13.57         12.54         2.77 o                         
  -7  11   2          4.51          3.48         1.78 o                         
  -6  11   2         34.19         31.18         3.77 o                         
  -5  11   2        378.75        394.40        17.16 o                         
  -4  11   2        184.71        202.62        11.62 o                         
  -3  11   2         11.54          6.69         1.74 o                         
  -2  11   2          0.11         -0.17         1.71 o                         
  -1  11   2          0.04         -2.62         2.62 o                         
   0  11   2        773.02        748.70        33.62 o                         
   1  11   2         18.25         20.72         3.05 o                         
   2  11   2         67.04         53.59         3.90 o                         
   3  11   2         10.79          7.95         2.17 o                         
   4  11   2         49.57         45.77         3.56 o                         
   5  11   2         36.12         33.75         3.07 o                         
   6  11   2          0.87         -1.72         2.31 o                         
   7  11   2          1.30          0.71         2.40 o                         
   8  11   2         24.95         29.81         4.68 o                         
  -7  12   2         22.53         24.51         3.39 o                         
  -6  12   2          1.88          2.77         2.02 o                         
  -5  12   2         14.03          8.94         2.39 o                         
  -4  12   2          7.42          9.96         2.55 o                         
  -3  12   2         31.70         27.63         4.19 o                         
  -2  12   2         39.25         35.04         4.36 o                         
  -1  12   2         40.55         39.20         4.22 o                         
   0  12   2         68.36         64.70         6.07 o                         
   1  12   2        339.37        309.73        14.06 o                         
   2  12   2         32.01         27.02         3.67 o                         
   3  12   2          6.77          3.05         2.14 o                         
   4  12   2        161.23        185.37        10.92 o                         
   5  12   2         13.01         13.15         2.37 o                         
   6  12   2          1.18         -0.26         2.25 o                         
   7  12   2          5.42          5.62         3.26 o                         
  -6  13   2          1.57          0.97         2.26 o                         
  -5  13   2          4.71          2.18         1.99 o                         
  -4  13   2         64.86         69.57         5.97 o                         
  -3  13   2         29.45         29.61         3.85 o                         
  -2  13   2         14.81         14.22         3.52 o                         
  -1  13   2         17.92         16.97         3.35 o                         
   0  13   2          3.15         -0.72         2.19 o                         
   1  13   2         40.11         43.82         4.42 o                         
   2  13   2         32.68         39.65         4.20 o                         
   3  13   2         17.86         16.09         2.71 o                         
   4  13   2         18.04         18.69         2.81 o                         
   5  13   2          8.25          3.96         1.85 o                         
  -4  14   2         17.27         14.92         4.63 o                         
  -3  14   2          0.02          0.78         2.41 o                         
  -2  14   2         12.97         18.55         3.44 o                         
  -1  14   2         33.90         45.79         5.07 o                         
   0  14   2          0.18          1.37         2.26 o                         
   1  14   2         16.85         15.45         3.10 o                         
   2  14   2         13.74          9.98         2.94 o                         
   3  14   2          0.00         -1.32         1.90 o                         
   4  14   2         45.07         56.42         4.56 o                         
  -1  15   2         12.76         11.17         3.27 o                         
   0  15   2         94.14         73.03         7.02 o                         
   1  15   2          8.19         12.19         3.30 o                         
  -1 -15   3          0.89          2.58         2.62 o                         
   0 -15   3        163.83        205.27        14.11 o                         
   1 -15   3          8.26         15.87         4.12 o                         
  -4 -14   3          1.37          2.94         2.19 o                         
  -3 -14   3          9.93         11.20         2.92 o                         
  -2 -14   3         66.20         77.15         5.51 o                         
  -1 -14   3          2.90          7.79         2.75 o                         
   0 -14   3          4.38          4.37         2.52 o                         
   1 -14   3          4.74          4.08         2.98 o                         
   2 -14   3         21.77         14.90         3.64 o                         
   3 -14   3         21.13          7.98         3.45 o                         
   4 -14   3         38.37         31.64         3.96 o                         
  -6 -13   3         34.19         31.03         3.21 o                         
  -5 -13   3          5.53          4.43         2.41 o                         
  -4 -13   3          0.20         -1.55         1.55 o                         
  -3 -13   3          0.20         -1.51         1.67 o                         
  -2 -13   3        108.66        107.02         6.71 o                         
  -1 -13   3         54.76         59.62         5.62 o                         
   0 -13   3          3.43          1.83         2.18 o                         
   1 -13   3         21.00         21.63         4.12 o                         
   2 -13   3         17.73         17.22         3.70 o                         
   3 -13   3        100.92         98.78         9.52 o                         
   4 -13   3          0.25         -0.46         2.07 o                         
   5 -13   3         52.61         41.33         4.27 o                         
   6 -13   3          0.31          1.09         2.19 o                         
  -7 -12   3          2.16          1.11         3.02 o                         
  -6 -12   3        203.72        182.80         8.51 o                         
  -5 -12   3         50.66         51.14         3.81 o                         
  -4 -12   3         66.73         83.50         5.26 o                         
  -3 -12   3         22.48         21.13         2.69 o                         
  -2 -12   3        142.22        157.32         8.21 o                         
  -1 -12   3          0.65          3.48         2.15 o                         
   0 -12   3          9.45         13.77         2.86 o                         
   1 -12   3        478.61        467.11        20.81 o                         
   2 -12   3         63.47         49.60         4.64 o                         
   3 -12   3         27.26         21.43         3.23 o                         
   4 -12   3         84.89         88.18         5.82 o                         
   5 -12   3         41.68         39.61         4.21 o                         
   6 -12   3          2.77          0.73         1.69 o                         
   7 -12   3          1.56          4.88         2.16 o                         
  -8 -11   3         19.60         12.32         4.04 o                         
  -7 -11   3         50.73         55.35         8.57 o                         
  -6 -11   3          1.87          3.56         1.79 o                         
  -5 -11   3        205.94        205.21        10.00 o                         
  -4 -11   3        170.23        184.95         8.48 o                         
  -3 -11   3         26.40         28.78         3.36 o                         
  -2 -11   3          5.77         10.92         2.39 o                         
  -1 -11   3         25.31         21.33         3.16 o                         
   0 -11   3        291.46        342.41        21.18 o                         
   1 -11   3        392.54        381.35        15.35 o                         
   2 -11   3        224.21        186.21        11.38 o                         
   3 -11   3         33.15         20.59         2.86 o                         
   4 -11   3         56.75         61.57         5.12 o                         
   5 -11   3         23.92         22.67         2.89 o                         
   6 -11   3          0.29          0.05         1.70 o                         
   7 -11   3         63.50         65.24         5.16 o                         
   8 -11   3         60.58         69.80         5.15 o                         
  -9 -10   3          1.26         -2.29         2.62 o                         
  -8 -10   3          9.17         11.34         3.64 o                         
  -7 -10   3          2.82          3.80         2.78 o                         
  -6 -10   3        112.12        118.36         7.39 o                         
  -5 -10   3        182.21        183.81         8.40 o                         
  -4 -10   3        131.27        134.51         7.69 o                         
  -3 -10   3        151.26        156.63         7.83 o                         
  -2 -10   3         53.99         58.99         4.84 o                         
  -1 -10   3        317.56        320.50        16.21 o                         
   0 -10   3         10.74          8.59         2.47 o                         
   1 -10   3        383.65        336.23        15.32 o                         
   2 -10   3         21.09          6.19         3.09 o                         
   3 -10   3        474.71        433.92        17.65 o                         
   4 -10   3         37.48         21.09         3.12 o                         
   5 -10   3          0.40          1.25         1.34 o                         
   6 -10   3         36.02         32.44         3.81 o                         
   7 -10   3         29.08         24.01         3.78 o                         
   8 -10   3          3.44          2.71         1.56 o                         
   9 -10   3          4.29          7.05         2.27 o                         
  -9  -9   3         43.01         43.74         4.27 o                         
  -8  -9   3         65.90         70.18         7.75 o                         
  -7  -9   3         15.09         17.43         3.82 o                         
  -6  -9   3          6.67         12.00         2.32 o                         
  -5  -9   3        749.77        740.24        24.80 o                         
  -4  -9   3        325.95        418.24        15.54 o                         
  -3  -9   3        657.75        617.30        22.02 o                         
  -2  -9   3        151.17        139.97         8.53 o                         
  -1  -9   3          2.23          5.26         1.74 o                         
   0  -9   3       1355.15       1330.84        48.22 o                         
   1  -9   3        444.44        429.87        17.19 o                         
   2  -9   3         12.62         14.23         2.51 o                         
   3  -9   3         83.90         70.42         4.57 o                         
   4  -9   3         43.01         49.06         4.20 o                         
   5  -9   3         45.65         49.95         3.96 o                         
   6  -9   3        272.35        241.25        11.27 o                         
   7  -9   3          0.70         -0.02         1.43 o                         
   8  -9   3          1.12         -2.47         2.47 o                         
   9  -9   3         11.69         12.25         2.63 o                         
 -10  -8   3         48.96         50.97         5.21 o                         
  -9  -8   3          4.87         11.48         3.00 o                         
  -8  -8   3         85.26         95.77         7.24 o                         
  -7  -8   3         61.97         70.21         5.34 o                         
  -6  -8   3        102.17        100.75         8.64 o                         
  -5  -8   3         10.39          5.33         1.49 o                         
  -4  -8   3         90.16        100.18         4.81 o                         
  -3  -8   3         17.23         22.47         2.06 o                         
  -2  -8   3        788.35        775.36        25.94 o                         
  -1  -8   3        252.96        210.10         9.95 o                         
   0  -8   3         13.83         19.33         2.48 o                         
   1  -8   3         45.59         39.61         2.98 o                         
   2  -8   3        239.98        243.11         9.46 o                         
   3  -8   3         62.52         70.24         6.75 o                         
   4  -8   3         44.67         58.44         4.01 o                         
   5  -8   3        316.99        285.76        11.32 o                         
   6  -8   3          0.78          1.15         1.33 o                         
   7  -8   3         22.33         24.84         2.91 o                         
   8  -8   3          3.36          5.84         2.43 o                         
   9  -8   3          0.63          0.82         1.94 o                         
  10  -8   3          3.59          4.87         2.14 o                         
 -10  -7   3        594.16        649.26        28.93 o                         
  -9  -7   3          4.69          3.84         2.29 o                         
  -8  -7   3         30.96         30.79         3.66 o                         
  -7  -7   3          0.13          0.06         2.72 o                         
  -6  -7   3          0.00          1.21         1.31 o                         
  -5  -7   3          0.65          4.98         1.05 o                         
  -4  -7   3         38.04         38.46         2.61 o                         
  -3  -7   3          0.12         -0.81         0.81 o                         
  -2  -7   3         13.02         11.98         1.30 o                         
  -1  -7   3        810.12        852.09        28.25 o                         
   0  -7   3        118.55        144.12         6.11 o                         
   1  -7   3        240.74        235.23         8.84 o                         
   2  -7   3         43.38         41.89         3.38 o                         
   3  -7   3        387.05        406.96        15.10 o                         
   4  -7   3        114.47         91.43         4.98 o                         
   5  -7   3         95.19        107.55         5.48 o                         
   6  -7   3         59.05         54.89         5.20 o                         
   7  -7   3        731.23        758.70        27.21 o                         
   8  -7   3         38.01         33.31         3.02 o                         
   9  -7   3         45.92         46.71         4.15 o                         
  10  -7   3         59.25         76.90         5.68 o                         
 -11  -6   3         29.76         22.15         4.09 o                         
 -10  -6   3          0.17          1.24         1.93 o                         
  -9  -6   3          0.97          0.31         1.68 o                         
  -8  -6   3         17.96         17.62         2.64 o                         
  -7  -6   3          2.18         -0.46         1.26 o                         
  -6  -6   3         94.51         93.55         5.56 o                         
  -5  -6   3        102.40        104.53         4.38 o                         
  -4  -6   3        133.22        148.10         5.06 o                         
  -3  -6   3        858.22        864.92        23.97 o                         
  -2  -6   3         45.00         40.10         2.21 o                         
  -1  -6   3        338.88        322.30        10.73 o                         
   0  -6   3       3526.85       4023.39       152.71 o                         
   1  -6   3        229.31        250.82         9.56 o                         
   2  -6   3         27.09         24.02         2.46 o                         
   3  -6   3         16.43         18.09         1.75 o                         
   4  -6   3        210.18        223.20         8.18 o                         
   5  -6   3          0.16          0.67         1.04 o                         
   6  -6   3         36.01         46.74         3.15 o                         
   7  -6   3        291.43        308.93        12.05 o                         
   8  -6   3        133.78        132.72         6.00 o                         
   9  -6   3          5.26          6.36         2.11 o                         
  10  -6   3          0.91         -1.75         1.75 o                         
  11  -6   3         30.99         33.16         4.82 o                         
 -11  -5   3          0.06         -0.36         1.72 o                         
 -10  -5   3        216.70        236.85        11.55 o                         
  -9  -5   3         29.18         30.19         3.45 o                         
  -8  -5   3         83.98         73.15         5.44 o                         
  -7  -5   3        122.36        114.84         6.63 o                         
  -6  -5   3          1.85         -0.31         1.21 o                         
  -5  -5   3        147.85        141.54         5.07 o                         
  -4  -5   3         51.58         40.70         2.03 o                         
  -3  -5   3        547.22        483.38        13.52 o                         
  -2  -5   3        920.19       1011.55        28.62 o                         
  -1  -5   3        371.53        352.71        11.57 o                         
   0  -5   3         61.19         65.72         4.27 o                         
   1  -5   3        814.59        965.22        31.41 o                         
   2  -5   3       3108.22       3132.15        99.46 o                         
   3  -5   3        439.89        444.37        14.43 o                         
   4  -5   3        442.52        446.91        14.56 o                         
   5  -5   3        194.08        197.89         7.83 o                         
   6  -5   3         74.27         64.10         5.22 o                         
   7  -5   3        227.76        220.97        10.09 o                         
   8  -5   3          1.02          3.30         1.54 o                         
   9  -5   3        112.89        115.35         7.16 o                         
  10  -5   3         11.77         11.57         2.28 o                         
  11  -5   3          1.85         -0.59         2.51 o                         
 -11  -4   3          8.37          2.86         3.03 o                         
 -10  -4   3          9.79          6.51         2.99 o                         
  -9  -4   3         24.61         29.35         3.53 o                         
  -8  -4   3         33.96         22.49         2.64 o                         
  -7  -4   3        148.24        133.40        10.86 o                         
  -6  -4   3         75.52         98.32         5.58 o                         
  -5  -4   3        512.54        548.83        15.33 o                         
  -4  -4   3        587.50        595.44        16.60 o                         
  -3  -4   3        255.42        210.73         6.45 o                         
  -2  -4   3        576.46        616.93        17.58 o                         
  -1  -4   3        259.74        244.93         8.94 o                         
   0  -4   3        327.62        344.78        12.93 o                         
   1  -4   3        153.40        179.11         6.56 o                         
   2  -4   3       6209.31       6710.87       668.97 o                         
   3  -4   3        779.15        751.78        23.43 o                         
   4  -4   3         43.04         35.13         2.39 o                         
   5  -4   3          1.24          0.22         0.91 o                         
   6  -4   3         99.19         94.25         5.12 o                         
   7  -4   3          2.79          3.38         1.37 o                         
   8  -4   3         24.83         34.59         2.73 o                         
   9  -4   3          6.31          5.81         2.33 o                         
  10  -4   3        185.14        192.86         9.84 o                         
  11  -4   3          6.65          1.14         2.62 o                         
 -11  -3   3          1.83          0.90         4.30 o                         
 -10  -3   3          9.41          9.72         2.98 o                         
  -9  -3   3         41.24         45.79         4.06 o                         
  -8  -3   3         45.22         50.53         4.31 o                         
  -7  -3   3         38.32         53.86         3.80 o                         
  -6  -3   3         67.84         60.33         3.78 o                         
  -5  -3   3          0.02         -0.13         0.48 o                         
  -4  -3   3        389.58        426.89        12.04 o                         
  -3  -3   3          9.72          6.52         0.68 o                         
  -2  -3   3        294.35        282.40         8.27 o                         
  -1  -3   3        153.44        167.15         5.78 o                         
   0  -3   3       1322.18       1390.90        52.98 o                         
   1  -3   3       1067.74       1201.04        38.44 o                         
   2  -3   3        467.02        540.88        16.94 o                         
   3  -3   3        301.63        318.12        10.34 o                         
   4  -3   3         56.73         56.27         3.18 o                         
   5  -3   3         67.10         72.29         3.84 o                         
   6  -3   3         72.25         68.90         4.23 o                         
   7  -3   3         76.85         81.84         4.53 o                         
   8  -3   3         40.25         41.07         2.97 o                         
   9  -3   3        178.46        186.76         8.58 o                         
  10  -3   3         46.81         62.04         4.80 o                         
  11  -3   3          0.56          2.47         2.29 o                         
 -11  -2   3         90.18         79.38         8.24 o                         
 -10  -2   3         81.95         85.76         8.50 o                         
  -9  -2   3        311.24        326.76        16.78 o                         
  -8  -2   3          0.23          1.27         1.55 o                         
  -7  -2   3         16.77         12.20         1.59 o                         
  -6  -2   3          4.53          3.68         0.84 o                         
  -5  -2   3        598.68        616.60        17.79 o                         
  -4  -2   3          2.82          4.02         0.74 o                         
  -3  -2   3         82.78         75.02         2.58 o                         
  -2  -2   3       2450.55       2262.44       101.01 o                         
  -1  -2   3        293.26        279.85         8.72 o                         
   0  -2   3       1133.31       1007.66        35.95 o                         
   1  -2   3       1277.64       1206.64        38.44 o                         
   2  -2   3          3.23          1.55         0.76 o                         
   3  -2   3         12.52         15.35         1.46 o                         
   4  -2   3        201.65        208.60         7.94 o                         
   5  -2   3        459.67        605.57        20.07 o                         
   6  -2   3         33.97         26.68         2.00 o                         
   7  -2   3        880.82        877.11        28.70 o                         
   8  -2   3          0.85         -0.17         1.09 o                         
   9  -2   3         77.14         68.24         5.36 o                         
  10  -2   3          4.97          1.64         1.85 o                         
  11  -2   3          3.51         -0.19         1.97 o                         
 -12  -1   3         25.01         12.72         3.86 o                         
 -11  -1   3          0.00         -1.85         1.85 o                         
 -10  -1   3          0.38          0.73         4.04 o                         
  -9  -1   3          0.31         -0.23         1.76 o                         
  -8  -1   3         30.78         31.19         3.02 o                         
  -7  -1   3        104.19        116.55         5.69 o                         
  -6  -1   3        118.20        122.46         5.12 o                         
  -5  -1   3          3.54         12.98         1.20 o                         
  -4  -1   3        386.95        410.77        12.47 o                         
  -3  -1   3        446.01        506.38        14.35 o                         
  -2  -1   3      92447.99     119814.28      8468.96 o                         
  -1  -1   3       4178.56       5947.06       313.55 o                         
   0  -1   3       1889.53       1479.79       103.90 o                         
   1  -1   3        342.78        286.43         9.40 o                         
   2  -1   3        800.45        732.80        23.61 o                         
   3  -1   3       2090.84       2138.35        81.30 o                         
   4  -1   3       2057.84       2229.87        74.66 o                         
   5  -1   3        286.27        294.82         9.29 o                         
   6  -1   3         75.54         79.57         3.84 o                         
   7  -1   3         61.51         58.02         3.28 o                         
   8  -1   3          0.08         -0.51         0.94 o                         
   9  -1   3        101.03        113.62         6.75 o                         
  10  -1   3         28.49         23.97         5.88 o                         
  11  -1   3          8.64          6.25         3.38 o                         
 -12   0   3         81.16         83.81         8.57 o                         
 -11   0   3          0.60          4.23         2.23 o                         
 -10   0   3         73.88         65.24         5.50 o                         
  -9   0   3         28.30         30.71         3.56 o                         
  -8   0   3          1.09         10.13         2.20 o                         
  -7   0   3          0.00         -0.55         1.01 o                         
  -6   0   3         30.11         39.02         2.24 o                         
  -5   0   3         23.70         18.68         1.44 o                         
  -4   0   3         99.11         62.91         3.18 o                         
  -3   0   3         48.39         41.58         1.87 o                         
  -2   0   3       7248.51       8422.95       508.11 o                         
  -1   0   3          1.30          1.71         0.51 o                         
   0   0   3       1154.09       1064.14        43.13 o                         
   1   0   3          7.65          4.44         0.51 o                         
   2   0   3        267.74        255.01         8.05 o                         
   3   0   3          4.63          0.58         0.42 o                         
   4   0   3       3706.05       4141.70       146.02 o                         
   5   0   3          0.54          1.97         0.59 o                         
   6   0   3          0.22          1.66         0.76 o                         
   7   0   3          0.05         -0.33         0.88 o                         
   8   0   3         66.48         66.04         3.90 o                         
   9   0   3          0.09         -0.09         1.49 o                         
  10   0   3          0.58          0.39         2.41 o                         
  11   0   3          0.47         -0.93         2.16 o                         
 -12   1   3         50.23         42.39         4.56 o                         
 -11   1   3          0.28          4.56         2.08 o                         
 -10   1   3          3.98          4.20         1.69 o                         
  -9   1   3         31.18         43.60         3.76 o                         
  -8   1   3         28.50         32.25         3.33 o                         
  -7   1   3        124.54        116.09         5.75 o                         
  -6   1   3         49.02         64.58         4.49 o                         
  -5   1   3         61.57         70.47         3.60 o                         
  -4   1   3        239.74        263.74         9.17 o                         
  -3   1   3         12.24         27.48         2.14 o                         
  -2   1   3      90910.04      95077.54      6730.35 o                         
  -1   1   3       5228.23       4400.50       231.35 o                         
   0   1   3       2366.39       1867.39       187.01 o                         
   1   1   3        190.74        216.46         7.06 o                         
   2   1   3        407.03        320.43         8.59 o                         
   3   1   3       2028.22       2181.26        72.95 o                         
   4   1   3        647.61        797.61        20.39 o                         
   5   1   3        182.42        158.47         5.84 o                         
   6   1   3        109.55        105.39         6.66 o                         
   7   1   3          0.38         -1.08         1.73 o                         
   8   1   3          0.33          0.83         1.52 o                         
   9   1   3         38.95         48.04         5.17 o                         
  10   1   3         28.66         26.03         3.72 o                         
  11   1   3          4.55          5.47         2.55 o                         
 -12   2   3          5.09          0.68         3.08 o                         
 -11   2   3         81.54         67.89         4.71 o                         
 -10   2   3          0.02          3.12         2.00 o                         
  -9   2   3        355.42        350.32        14.40 o                         
  -8   2   3          2.72          2.16         1.45 o                         
  -7   2   3         62.02         63.43         4.17 o                         
  -6   2   3        123.83        123.32         6.12 o                         
  -5   2   3        199.32        220.71         8.21 o                         
  -4   2   3         57.41         50.46         2.80 o                         
  -3   2   3        374.55        287.20        10.38 o                         
  -2   2   3        423.13        458.20        14.27 o                         
  -1   2   3         57.36         62.70         2.44 o                         
   0   2   3         15.37         19.00         1.05 o                         
   1   2   3        234.38        235.58         7.41 o                         
   2   2   3         10.39         11.77         0.78 o                         
   3   2   3         31.43         30.02         1.31 o                         
   4   2   3        632.28        608.46        18.13 o                         
   5   2   3        641.36        755.94        22.46 o                         
   6   2   3        163.43        157.09         6.51 o                         
   7   2   3        964.47        960.22        33.58 o                         
   8   2   3        194.64        184.34         9.81 o                         
   9   2   3         90.47         72.19         6.25 o                         
  10   2   3          9.13          5.27         2.45 o                         
  11   2   3          0.35          1.02         2.14 o                         
 -11   3   3         10.93         11.82         3.07 o                         
 -10   3   3          0.95         -0.38         1.76 o                         
  -9   3   3         11.40         16.07         2.52 o                         
  -8   3   3         12.95         13.63         3.38 o                         
  -7   3   3        219.69        239.17        10.79 o                         
  -6   3   3          1.57          8.89         1.88 o                         
  -5   3   3         18.05         15.45         1.86 o                         
  -4   3   3        319.05        339.35        11.69 o                         
  -3   3   3         10.52         22.38         1.60 o                         
  -2   3   3        122.21        159.83         5.47 o                         
  -1   3   3       1412.76       1382.12        52.65 o                         
   0   3   3       1584.45       1317.20        39.94 o                         
   1   3   3         27.46         32.41         1.74 o                         
   2   3   3       1029.29       1115.51        30.11 o                         
   3   3   3        485.24        504.69        12.62 o                         
   4   3   3         38.22         50.30         2.41 o                         
   5   3   3        592.15        515.14        15.73 o                         
   6   3   3          0.05          0.88         0.91 o                         
   7   3   3         17.35         15.73         1.89 o                         
   8   3   3        185.91        193.54         8.84 o                         
   9   3   3         26.99         28.22         3.28 o                         
  10   3   3         42.03         47.04         4.03 o                         
  11   3   3         30.49         31.68         4.00 o                         
 -11   4   3          0.00         -0.09         2.02 o                         
 -10   4   3          2.94          0.17         1.91 o                         
  -9   4   3         12.91         13.01         2.52 o                         
  -8   4   3         29.35         25.43         3.05 o                         
  -7   4   3         15.97         20.64         3.04 o                         
  -6   4   3        252.56        283.51        12.57 o                         
  -5   4   3        360.81        350.07        14.93 o                         
  -4   4   3         59.39         50.85         2.92 o                         
  -3   4   3          1.67         -0.75         0.75 o                         
  -2   4   3        128.30        101.31         4.12 o                         
  -1   4   3         15.21         13.33         1.48 o                         
   0   4   3        189.86        183.71         6.70 o                         
   1   4   3        702.82        891.86        25.23 o                         
   2   4   3       3744.17       3634.66       210.79 o                         
   3   4   3       1574.74       1684.42        45.27 o                         
   4   4   3          0.17          0.03         0.64 o                         
   5   4   3         17.16         21.13         1.59 o                         
   6   4   3        102.42         99.80         4.41 o                         
   7   4   3         82.11         96.94         5.13 o                         
   8   4   3         65.82         68.70         4.82 o                         
   9   4   3          0.11         -1.38         1.38 o                         
  10   4   3        118.03        114.43         7.33 o                         
  11   4   3          0.48          6.50         2.36 o                         
 -11   5   3          0.21         -1.01         2.12 o                         
 -10   5   3         23.78         22.16         3.12 o                         
  -9   5   3          9.58          3.46         1.98 o                         
  -8   5   3         25.56         25.38         3.51 o                         
  -7   5   3          1.69          5.63         1.94 o                         
  -6   5   3          0.00         -0.55         1.55 o                         
  -5   5   3        261.44        271.03        10.57 o                         
  -4   5   3         50.15         73.20         3.73 o                         
  -3   5   3        382.51        377.05        13.00 o                         
  -2   5   3       1295.13       1401.51        44.96 o                         
  -1   5   3        614.83        639.41        21.11 o                         
   0   5   3       1317.18       1349.81        45.37 o                         
   1   5   3        282.11        353.37        10.94 o                         
   2   5   3         23.70         19.21         1.36 o                         
   3   5   3        221.23        261.59         7.44 o                         
   4   5   3          3.00          4.76         0.92 o                         
   5   5   3         38.12         32.20         2.20 o                         
   6   5   3        549.31        547.96        17.75 o                         
   7   5   3          0.89          1.30         1.26 o                         
   8   5   3          8.59          6.94         1.80 o                         
   9   5   3         43.11         44.99         3.49 o                         
  10   5   3         57.45         51.88         4.22 o                         
  11   5   3          4.58          4.11         2.30 o                         
 -11   6   3          0.09          1.95         2.32 o                         
 -10   6   3         15.87         22.99         3.48 o                         
  -9   6   3          3.25         -0.14         2.42 o                         
  -8   6   3         40.19         37.01         5.97 o                         
  -7   6   3         29.41         26.49         2.85 o                         
  -6   6   3          3.07          2.53         1.55 o                         
  -5   6   3         21.83         18.25         2.20 o                         
  -4   6   3        789.79        792.79        27.96 o                         
  -3   6   3          8.65         15.10         1.98 o                         
  -2   6   3         18.38         13.95         1.51 o                         
  -1   6   3          0.11         -0.76         0.78 o                         
   0   6   3       1132.49       1147.19        35.41 o                         
   1   6   3        483.35        609.10        19.33 o                         
   2   6   3          4.72         10.16         1.02 o                         
   3   6   3         25.81         51.59         2.42 o                         
   4   6   3         95.08         93.60         4.24 o                         
   5   6   3        863.72        800.25        29.39 o                         
   6   6   3        163.45        168.24         8.22 o                         
   7   6   3         95.97         99.56         5.45 o                         
   8   6   3        162.29        169.51         7.99 o                         
   9   6   3         46.70         48.21         3.85 o                         
  10   6   3          0.03         -1.60         1.60 o                         
 -10   7   3         19.17         31.55         4.13 o                         
  -9   7   3         68.55         63.59         7.48 o                         
  -8   7   3         48.71         41.72         3.39 o                         
  -7   7   3          5.57          3.21         1.74 o                         
  -6   7   3         62.83         51.52         3.95 o                         
  -5   7   3        338.18        356.66        13.28 o                         
  -4   7   3        199.79        209.55         9.71 o                         
  -3   7   3          1.87          2.08         1.27 o                         
  -2   7   3         37.85         38.53         2.93 o                         
  -1   7   3         24.64         36.21         2.48 o                         
   0   7   3         50.45         63.25         4.04 o                         
   1   7   3         34.80         46.13         2.60 o                         
   2   7   3        102.15        103.03         4.36 o                         
   3   7   3        117.83        107.12         4.18 o                         
   4   7   3          4.86          7.32         1.32 o                         
   5   7   3         11.00         22.81         2.31 o                         
   6   7   3        435.80        365.70        15.69 o                         
   7   7   3          1.94          0.66         1.94 o                         
   8   7   3          1.10         -0.34         1.72 o                         
   9   7   3         18.26         16.89         3.41 o                         
  10   7   3         32.30         33.09         3.98 o                         
 -10   8   3          5.20          3.25         4.06 o                         
  -9   8   3        103.86        115.90         8.46 o                         
  -8   8   3          5.10          5.22         1.54 o                         
  -7   8   3          1.63          0.91         1.22 o                         
  -6   8   3          6.56          7.70         1.98 o                         
  -5   8   3        125.78        145.49         8.07 o                         
  -4   8   3         42.11         42.60         3.60 o                         
  -3   8   3        285.28        280.73        10.65 o                         
  -2   8   3         46.79         42.64         3.09 o                         
  -1   8   3        421.72        455.61        15.85 o                         
   0   8   3        813.45        762.75        30.68 o                         
   1   8   3        136.66        154.92         9.14 o                         
   2   8   3         36.23         37.63         2.88 o                         
   3   8   3          0.72          0.80         0.97 o                         
   4   8   3          0.24         -0.18         0.95 o                         
   5   8   3         61.81         72.13         5.69 o                         
   6   8   3        313.44        358.65        16.91 o                         
   7   8   3         69.08         75.35         6.30 o                         
   8   8   3         20.71         30.40         3.57 o                         
   9   8   3         11.38          8.86         2.39 o                         
  -9   9   3         10.12         14.82         2.54 o                         
  -8   9   3          7.29          6.98         2.55 o                         
  -7   9   3          5.26          4.20         1.63 o                         
  -6   9   3        135.31        132.15         7.88 o                         
  -5   9   3        117.68        104.50         6.05 o                         
  -4   9   3       1838.97       1865.84        63.99 o                         
  -3   9   3         12.03         18.79         2.43 o                         
  -2   9   3        103.28        117.03         8.00 o                         
  -1   9   3         58.28         52.14         3.78 o                         
   0   9   3       1934.47       2013.08        84.10 o                         
   1   9   3        967.37        875.26        34.66 o                         
   2   9   3         73.80         83.60         4.90 o                         
   3   9   3         46.81         54.29         4.14 o                         
   4   9   3         90.66         92.47         4.44 o                         
   5   9   3        158.79        142.68         7.20 o                         
   6   9   3         24.92         19.44         5.10 o                         
   7   9   3          4.58          0.18         1.99 o                         
   8   9   3          1.48          0.68         2.03 o                         
   9   9   3          2.66          3.31         2.36 o                         
  -9  10   3          0.74         -0.29         1.49 o                         
  -8  10   3         30.08         37.08         3.54 o                         
  -7  10   3         74.36         78.66         6.64 o                         
  -6  10   3         12.22         15.67         2.73 o                         
  -5  10   3         58.09         70.67         5.58 o                         
  -4  10   3        155.65        144.74         7.80 o                         
  -3  10   3        129.74        142.08         8.07 o                         
  -2  10   3         89.89         97.10         5.46 o                         
  -1  10   3        129.37        118.14         8.07 o                         
   0  10   3        580.97        563.93        25.43 o                         
   1  10   3         14.11         11.34         2.39 o                         
   2  10   3          7.27          6.22         1.74 o                         
   3  10   3         28.68         23.62         2.52 o                         
   4  10   3          0.97          0.82         1.38 o                         
   5  10   3          6.27          5.56         1.72 o                         
   6  10   3          0.17          1.88         2.40 o                         
   7  10   3          2.34         -0.15         1.99 o                         
   8  10   3          1.25          1.32         3.29 o                         
  -8  11   3          1.96          5.53         2.95 o                         
  -7  11   3         53.19         45.80         4.82 o                         
  -6  11   3        119.70        134.96         8.39 o                         
  -5  11   3         81.96         76.18         5.74 o                         
  -4  11   3        133.25        136.25         8.45 o                         
  -3  11   3         25.18         28.72         2.90 o                         
  -2  11   3         18.07         19.54         2.95 o                         
  -1  11   3         33.37         26.54         4.27 o                         
   0  11   3        833.06        851.19        34.82 o                         
   1  11   3       1232.64       1094.30        43.76 o                         
   2  11   3          4.05          1.20         1.57 o                         
   3  11   3         10.62          2.38         1.62 o                         
   4  11   3        104.03        118.41         6.34 o                         
   5  11   3         14.08          8.96         1.78 o                         
   6  11   3          2.74          2.93         2.65 o                         
   7  11   3         19.74         23.22         5.05 o                         
  -7  12   3          6.12          7.55         2.27 o                         
  -6  12   3        154.83        154.23        10.90 o                         
  -5  12   3         42.79         40.22         4.15 o                         
  -4  12   3        106.16        108.84         7.16 o                         
  -3  12   3         90.03         82.21         5.65 o                         
  -2  12   3         30.46         29.07         3.17 o                         
  -1  12   3          2.61          3.31         2.06 o                         
   0  12   3         12.40         14.31         2.88 o                         
   1  12   3         28.19         32.19         4.00 o                         
   2  12   3         74.01         78.34         6.28 o                         
   3  12   3         13.72         15.59         2.62 o                         
   4  12   3         13.89         13.83         2.58 o                         
   5  12   3         11.17         11.57         2.19 o                         
   6  12   3          1.46         -0.97         2.45 o                         
  -6  13   3         45.79         59.80         5.41 o                         
  -5  13   3         37.30         36.49         5.10 o                         
  -4  13   3          1.63          5.20         2.57 o                         
  -3  13   3          4.31          0.29         1.80 o                         
  -2  13   3         10.87         16.78         3.30 o                         
  -1  13   3          5.04          6.77         2.85 o                         
   0  13   3          4.13          5.26         2.71 o                         
   1  13   3          0.37          0.91         1.91 o                         
   2  13   3          2.24         -0.63         1.61 o                         
   3  13   3        159.35        198.87        11.29 o                         
   4  13   3          4.53          2.54         1.79 o                         
   5  13   3          6.75          8.64         2.37 o                         
  -4  14   3        122.81        116.99        11.64 o                         
  -3  14   3         42.87         45.50         5.43 o                         
  -2  14   3          1.20         -0.69         2.07 o                         
  -1  14   3         39.23         40.51         5.01 o                         
   0  14   3          0.07         -0.77         2.39 o                         
   1  14   3          9.88          9.14         2.86 o                         
   2  14   3         38.73         45.52         4.53 o                         
   3  14   3         58.61         59.83         5.00 o                         
   4  14   3          9.59          9.40         2.29 o                         
  -1 -15   4          8.64          6.28         2.62 o                         
   0 -15   4         47.22         59.45         6.74 o                         
   1 -15   4          3.94          0.76         3.73 o                         
  -4 -14   4         52.86         62.21         4.89 o                         
  -3 -14   4          0.59          0.11         2.01 o                         
  -2 -14   4          3.56          7.41         2.60 o                         
  -1 -14   4         34.23         24.05         3.92 o                         
   0 -14   4          0.80          5.01         2.55 o                         
   1 -14   4         11.65         10.96         3.48 o                         
   2 -14   4          2.40          5.90         2.87 o                         
   3 -14   4          3.74          7.51         2.72 o                         
   4 -14   4         38.26         48.03         4.91 o                         
  -6 -13   4          2.09          1.30         1.68 o                         
  -5 -13   4         21.46         17.53         3.15 o                         
  -4 -13   4         63.00         72.50         5.35 o                         
  -3 -13   4         14.03         15.46         2.71 o                         
  -2 -13   4         10.98         26.16         3.47 o                         
  -1 -13   4          5.17          1.67         2.21 o                         
   0 -13   4          0.13          0.79         1.96 o                         
   1 -13   4         30.62         23.10         5.73 o                         
   2 -13   4         26.77         29.34         3.92 o                         
   3 -13   4         59.63         62.94         5.86 o                         
   4 -13   4         20.68         14.55         2.91 o                         
   5 -13   4          1.42         -1.14         2.23 o                         
   6 -13   4          0.14          1.12         2.18 o                         
  -7 -12   4         21.11         46.23        10.09 o                         
  -6 -12   4         52.82         61.16         4.23 o                         
  -5 -12   4          1.62          7.48         2.07 o                         
  -4 -12   4         49.44         51.93         4.01 o                         
  -3 -12   4         84.26         89.08         6.64 o                         
  -2 -12   4          3.97          4.46         2.07 o                         
  -1 -12   4         30.28         35.19         3.96 o                         
   0 -12   4         22.43         22.33         3.67 o                         
   1 -12   4        153.78        140.57         7.80 o                         
   2 -12   4          1.09         -0.26         1.61 o                         
   3 -12   4          2.41          1.75         1.61 o                         
   4 -12   4        124.18        139.68         9.45 o                         
   5 -12   4          0.80         -1.58         1.58 o                         
   6 -12   4          0.89         -0.47         2.27 o                         
   7 -12   4         27.76         32.28         3.83 o                         
  -8 -11   4          5.02         -0.07         2.47 o                         
  -7 -11   4         25.07         19.66         4.07 o                         
  -6 -11   4         96.47        104.14         5.58 o                         
  -5 -11   4        244.26        239.81        15.05 o                         
  -4 -11   4        129.90        153.66        12.29 o                         
  -3 -11   4         35.73         41.34         3.59 o                         
  -2 -11   4          0.86         -0.96         1.46 o                         
  -1 -11   4         34.46         37.00         4.16 o                         
   0 -11   4       1384.28       1440.79        56.83 o                         
   1 -11   4        939.27        842.26        32.24 o                         
   2 -11   4          2.49          1.73         1.64 o                         
   3 -11   4          4.04         -1.44         1.44 o                         
   4 -11   4         90.41        100.31         6.57 o                         
   5 -11   4         10.54         14.19         2.43 o                         
   6 -11   4          0.35          0.57         1.78 o                         
   7 -11   4         29.39         29.69         3.34 o                         
   8 -11   4          0.01         -0.69         1.65 o                         
  -8 -10   4         54.47         36.85         5.48 o                         
  -7 -10   4         45.81         43.72         5.62 o                         
  -6 -10   4          0.00          0.01         1.19 o                         
  -5 -10   4          1.58          5.97         1.68 o                         
  -4 -10   4         19.98         31.07         2.55 o                         
  -3 -10   4         15.55         17.33         2.79 o                         
  -2 -10   4         18.77         13.82         2.41 o                         
  -1 -10   4        720.17        788.98        32.37 o                         
   0 -10   4        765.39        741.00        33.12 o                         
   1 -10   4          2.03         -1.09         1.10 o                         
   2 -10   4         90.45         88.28         6.60 o                         
   3 -10   4        150.58        118.62         7.92 o                         
   4 -10   4          0.01         -0.97         1.44 o                         
   5 -10   4          2.18          1.81         1.60 o                         
   6 -10   4          2.20          0.20         1.41 o                         
   7 -10   4         21.55         21.78         3.18 o                         
   8 -10   4          4.55          6.38         1.97 o                         
  -9  -9   4         11.63          6.64         5.04 o                         
  -8  -9   4          0.11         -0.64         2.72 o                         
  -7  -9   4          2.93          2.14         1.95 o                         
  -6  -9   4        193.74        194.26         9.81 o                         
  -5  -9   4        221.43        208.69         9.19 o                         
  -4  -9   4       2051.15       2008.06        68.16 o                         
  -3  -9   4          4.16          8.19         2.56 o                         
  -2  -9   4        204.72        240.20        10.01 o                         
  -1  -9   4         65.67         66.19         4.43 o                         
   0  -9   4       2054.32       2102.72        71.58 o                         
   1  -9   4        947.41        829.64        29.62 o                         
   2  -9   4        221.60        227.53        10.52 o                         
   3  -9   4         58.15         61.92         5.79 o                         
   4  -9   4         94.93        112.96         8.64 o                         
   5  -9   4        195.79        164.21         8.76 o                         
   6  -9   4          6.03          4.12         1.86 o                         
   7  -9   4          0.34          0.76         1.63 o                         
   8  -9   4         10.82          6.58         2.28 o                         
   9  -9   4          0.13          3.11         2.22 o                         
 -10  -8   4          9.14          7.37         2.72 o                         
  -9  -8   4         86.75         66.27         5.93 o                         
  -8  -8   4          1.75         -0.75         2.75 o                         
  -7  -8   4          0.05          4.87         2.06 o                         
  -6  -8   4         30.15         38.15         2.51 o                         
  -5  -8   4        101.51         92.02         4.35 o                         
  -4  -8   4        101.19        121.36         5.62 o                         
  -3  -8   4        198.57        200.21         7.40 o                         
  -2  -8   4         64.62         58.97         3.37 o                         
  -1  -8   4        403.00        375.24        13.31 o                         
   0  -8   4        682.09        656.40        21.18 o                         
   1  -8   4        222.39        222.45         9.16 o                         
   2  -8   4         39.99         45.66         4.58 o                         
   3  -8   4          0.53         -0.08         1.56 o                         
   4  -8   4         15.82         10.06         2.03 o                         
   5  -8   4         98.67        126.31         7.30 o                         
   6  -8   4        356.04        392.30        16.76 o                         
   7  -8   4         65.48         67.37         4.45 o                         
   8  -8   4          6.81          7.17         2.28 o                         
   9  -8   4          1.98         -1.82         1.82 o                         
  10  -8   4          4.43          6.55         2.31 o                         
 -10  -7   4          0.46          4.32         2.29 o                         
  -9  -7   4         73.16         61.78         5.59 o                         
  -8  -7   4         51.29         51.54         5.43 o                         
  -7  -7   4          7.87          7.39         2.04 o                         
  -6  -7   4        136.39        148.78         6.30 o                         
  -5  -7   4        310.27        354.37        11.84 o                         
  -4  -7   4        316.68        314.25         9.77 o                         
  -3  -7   4          0.22          0.34         0.97 o                         
  -2  -7   4         14.27         20.79         1.59 o                         
  -1  -7   4         25.56         36.55         2.47 o                         
   0  -7   4         72.98         90.84         4.79 o                         
   1  -7   4         16.99         24.87         2.24 o                         
   2  -7   4         31.36         36.48         2.80 o                         
   3  -7   4        151.21        133.96         8.09 o                         
   4  -7   4          1.36          2.63         1.50 o                         
   5  -7   4         10.50          4.46         1.70 o                         
   6  -7   4        357.97        343.97        14.01 o                         
   7  -7   4          3.85          1.54         1.78 o                         
   8  -7   4          6.54          2.16         1.80 o                         
   9  -7   4         16.58         17.13         2.78 o                         
  10  -7   4          8.29          7.92         3.44 o                         
 -11  -6   4         13.14          9.33         3.36 o                         
 -10  -6   4         36.96         45.83         4.63 o                         
  -9  -6   4          4.51          3.11         1.99 o                         
  -8  -6   4         51.95         48.94         4.98 o                         
  -7  -6   4         48.63         56.82         4.50 o                         
  -6  -6   4         27.33         30.27         2.41 o                         
  -5  -6   4         17.19         14.89         1.56 o                         
  -4  -6   4        635.22        674.34        20.25 o                         
  -3  -6   4        171.40        142.53         4.64 o                         
  -2  -6   4          0.14         -0.40         0.58 o                         
  -1  -6   4         32.81         51.27         3.08 o                         
   0  -6   4        289.65        331.64        12.31 o                         
   1  -6   4        883.53       1098.55        35.79 o                         
   2  -6   4          0.51         -0.84         0.84 o                         
   3  -6   4          0.20          2.58         1.10 o                         
   4  -6   4        115.02        100.17         5.04 o                         
   5  -6   4        699.39        695.10        26.04 o                         
   6  -6   4        649.02        655.80        25.01 o                         
   7  -6   4        489.22        501.44        20.14 o                         
   8  -6   4         43.93         38.59         3.54 o                         
   9  -6   4         27.04         37.05         3.80 o                         
  10  -6   4          2.34          3.51         1.78 o                         
 -11  -5   4          4.57          4.65         3.41 o                         
 -10  -5   4          5.03          8.40         2.32 o                         
  -9  -5   4          1.09          1.96         1.90 o                         
  -8  -5   4          5.13          2.47         2.31 o                         
  -7  -5   4          1.35          1.50         1.64 o                         
  -6  -5   4          4.97          5.95         1.21 o                         
  -5  -5   4          0.12          3.00         0.84 o                         
  -4  -5   4          2.44          3.57         0.80 o                         
  -3  -5   4         48.36         72.18         2.99 o                         
  -2  -5   4        623.73        617.53        18.48 o                         
  -1  -5   4        283.13        325.57        12.48 o                         
   0  -5   4       1773.11       1869.35        63.05 o                         
   1  -5   4          0.98          1.67         0.82 o                         
   2  -5   4        126.37        131.43         5.57 o                         
   3  -5   4          0.02          2.19         1.04 o                         
   4  -5   4         16.01         18.81         1.78 o                         
   5  -5   4        201.21        204.67         9.38 o                         
   6  -5   4        894.30        837.91        36.42 o                         
   7  -5   4          4.03          3.28         1.77 o                         
   8  -5   4        125.52        116.80         7.19 o                         
   9  -5   4          0.03         -1.14         1.71 o                         
  10  -5   4         68.19         83.25         5.69 o                         
  11  -5   4          9.54          7.95         2.23 o                         
 -11  -4   4          1.23          1.11         3.29 o                         
 -10  -4   4          3.58          4.23         1.47 o                         
  -9  -4   4          1.92          0.46         1.92 o                         
  -8  -4   4         38.62         34.55         3.14 o                         
  -7  -4   4         15.77         13.14         2.17 o                         
  -6  -4   4        348.36        347.55        11.51 o                         
  -5  -4   4        189.99        182.57         6.28 o                         
  -4  -4   4        304.04        319.58         8.84 o                         
  -3  -4   4        133.27        113.54         4.11 o                         
  -2  -4   4         26.92         25.65         1.52 o                         
  -1  -4   4       1377.61       1444.04        48.66 o                         
   0  -4   4         12.11         15.77         1.54 o                         
   1  -4   4       1511.89       1693.46        54.07 o                         
   2  -4   4        177.01        155.18         7.95 o                         
   3  -4   4        913.03       1087.93        33.51 o                         
   4  -4   4          0.00         -0.37         0.83 o                         
   5  -4   4         13.84         12.42         1.86 o                         
   6  -4   4          0.02         -0.82         1.37 o                         
   7  -4   4        195.22        216.30         9.95 o                         
   8  -4   4        402.86        408.88        15.65 o                         
   9  -4   4          6.76          8.63         1.98 o                         
  10  -4   4          0.07         -1.41         1.41 o                         
  11  -4   4          0.16          1.08         2.35 o                         
 -11  -3   4         23.55         47.12         8.52 o                         
 -10  -3   4          4.43          3.71         2.66 o                         
  -9  -3   4        158.11        185.35        12.76 o                         
  -8  -3   4         15.56         17.46         3.57 o                         
  -7  -3   4        517.58        529.39        19.56 o                         
  -6  -3   4        172.10        152.03         5.42 o                         
  -5  -3   4          3.02          1.70         0.70 o                         
  -4  -3   4         55.77         42.35         1.86 o                         
  -3  -3   4        482.05        505.06        13.95 o                         
  -2  -3   4          0.24          3.42         0.73 o                         
  -1  -3   4        442.16        409.29        12.78 o                         
   0  -3   4        192.23        149.75         6.41 o                         
   1  -3   4       2618.07       3055.06       115.46 o                         
   2  -3   4        120.56        132.37         4.22 o                         
   3  -3   4        342.67        319.91        11.09 o                         
   4  -3   4         73.62         73.23         3.89 o                         
   5  -3   4        101.55         90.12         4.55 o                         
   6  -3   4         39.99         29.88         2.63 o                         
   7  -3   4         12.37         13.82         2.47 o                         
   8  -3   4        655.05        674.54        27.29 o                         
   9  -3   4          7.21          4.31         1.81 o                         
  10  -3   4         28.56         28.36         2.98 o                         
  11  -3   4          8.35          2.43         2.60 o                         
 -11  -2   4         51.65         54.74         7.13 o                         
 -10  -2   4         54.37         66.92        10.17 o                         
  -9  -2   4         68.47         82.67         6.59 o                         
  -8  -2   4        163.00        154.40         6.80 o                         
  -7  -2   4        230.93        219.93         7.53 o                         
  -6  -2   4        469.57        493.95        16.50 o                         
  -5  -2   4         64.20         64.08         2.67 o                         
  -4  -2   4        915.71        721.43        19.10 o                         
  -3  -2   4        199.31        201.59         6.11 o                         
  -2  -2   4       1133.26       1120.60        31.35 o                         
  -1  -2   4       1576.69       1391.06        44.16 o                         
   0  -2   4        367.87        347.96        10.85 o                         
   1  -2   4         55.85         39.14         2.66 o                         
   2  -2   4       1556.76       1579.82        56.35 o                         
   3  -2   4        210.10        225.68         8.05 o                         
   4  -2   4        215.04        171.23         7.11 o                         
   5  -2   4         87.43         68.83         4.04 o                         
   6  -2   4        707.04        707.42        24.72 o                         
   7  -2   4         83.90         83.17         4.18 o                         
   8  -2   4        432.94        416.05        14.46 o                         
   9  -2   4          0.04         -0.86         0.86 o                         
  10  -2   4          6.64          6.64         2.49 o                         
  11  -2   4         57.00         52.22         4.49 o                         
 -12  -1   4          0.17         -0.87         2.58 o                         
 -11  -1   4         39.47         43.22         7.58 o                         
 -10  -1   4          9.08          5.43         1.84 o                         
  -9  -1   4         10.54          8.52         2.08 o                         
  -8  -1   4        152.06        159.76         7.30 o                         
  -7  -1   4         22.01         29.35         2.24 o                         
  -6  -1   4        266.79        260.60         9.20 o                         
  -5  -1   4        208.38        167.36         5.38 o                         
  -4  -1   4        386.80        385.66        11.21 o                         
  -3  -1   4       3831.02       3820.83       220.61 o                         
  -2  -1   4      26668.77      34911.94      2012.82 o                         
  -1  -1   4       8792.74      11145.36       570.93 o                         
   0  -1   4         92.06         39.77         1.86 o                         
   1  -1   4       1126.48       1009.99        36.12 o                         
   2  -1   4       2405.50       2326.61        94.93 o                         
   3  -1   4        773.40        766.53        23.70 o                         
   4  -1   4       2002.96       2204.83        73.98 o                         
   5  -1   4          0.04          0.64         0.68 o                         
   6  -1   4         27.32         29.61         2.19 o                         
   7  -1   4         65.85         78.56         4.01 o                         
   8  -1   4         48.03         45.55         2.82 o                         
   9  -1   4          1.11          0.00         1.42 o                         
  10  -1   4          5.39          9.08         2.08 o                         
  11  -1   4          0.13          1.82         3.93 o                         
 -12   0   4          2.03          2.53         2.26 o                         
 -11   0   4          0.39          0.71         2.55 o                         
 -10   0   4          3.85          0.30         1.67 o                         
  -9   0   4          9.53          6.21         1.79 o                         
  -8   0   4        289.03        274.02        13.11 o                         
  -7   0   4          3.79          5.37         1.51 o                         
  -6   0   4        733.77        701.91        24.23 o                         
  -5   0   4          0.69          1.29         0.72 o                         
  -4   0   4       4985.55       4840.79       197.80 o                         
  -3   0   4         18.00         12.66         1.07 o                         
  -2   0   4       7033.27       8378.89       513.34 o                         
  -1   0   4         73.88         76.00         2.68 o                         
   0   0   4          5.04          3.62         0.46 o                         
   1   0   4          3.83          1.34         0.39 o                         
   2   0   4        897.18        851.43        27.15 o                         
   3   0   4        166.28        144.61         4.72 o                         
   4   0   4       5050.46       5713.60       255.24 o                         
   5   0   4          0.00         -0.38         0.45 o                         
   6   0   4         68.76         52.02         2.75 o                         
   7   0   4          1.06          1.08         0.96 o                         
   8   0   4         31.14         32.48         2.64 o                         
   9   0   4          0.71          1.00         1.67 o                         
  10   0   4         20.74         13.34         2.98 o                         
  11   0   4          0.01         -0.86         2.25 o                         
 -12   1   4          4.63          2.06         1.77 o                         
 -11   1   4        119.19        118.64         6.66 o                         
 -10   1   4          3.02          0.82         1.67 o                         
  -9   1   4         16.00         18.67         2.54 o                         
  -8   1   4        215.23        211.10        11.66 o                         
  -7   1   4          3.20          1.12         1.31 o                         
  -6   1   4        365.58        344.63        12.75 o                         
  -5   1   4         49.28         41.04         2.71 o                         
  -4   1   4        495.77        498.49        16.66 o                         
  -3   1   4       4658.28       4566.03       322.43 o                         
  -2   1   4      16277.13      16301.19       820.59 o                         
  -1   1   4      15865.98      15141.89       762.43 o                         
   0   1   4        369.31        212.99         6.14 o                         
   1   1   4        859.00        894.85        34.03 o                         
   2   1   4       2411.89       2355.19       118.09 o                         
   3   1   4        812.92        863.06        22.61 o                         
   4   1   4       1935.23       2230.41        84.64 o                         
   5   1   4         12.71          6.82         0.80 o                         
   6   1   4         56.68         66.00         3.36 o                         
   7   1   4         18.89         24.72         3.42 o                         
   8   1   4         69.34         73.58         6.14 o                         
   9   1   4         29.72         31.07         4.08 o                         
  10   1   4          0.16         -1.07         2.66 o                         
  11   1   4          0.00         -1.21         2.63 o                         
 -11   2   4          4.25          4.80         2.10 o                         
 -10   2   4          1.29          1.59         1.70 o                         
  -9   2   4          0.25         -0.90         1.50 o                         
  -8   2   4        285.12        284.98        11.85 o                         
  -7   2   4         78.49         81.39         4.89 o                         
  -6   2   4        515.24        554.59        22.34 o                         
  -5   2   4        104.84        121.29         5.45 o                         
  -4   2   4        561.31        446.93        15.09 o                         
  -3   2   4         34.01         46.65         2.77 o                         
  -2   2   4        572.59        622.04        19.20 o                         
  -1   2   4       1722.14       1395.85        57.34 o                         
   0   2   4         60.43         40.55         1.58 o                         
   1   2   4          9.50          0.40         0.50 o                         
   2   2   4       2339.05       2401.28        90.88 o                         
   3   2   4        208.16        241.01         6.74 o                         
   4   2   4         16.98         12.90         0.93 o                         
   5   2   4          4.30          8.28         1.17 o                         
   6   2   4        741.59        731.36        25.66 o                         
   7   2   4          4.72          3.71         1.48 o                         
   8   2   4        264.93        236.45        17.74 o                         
   9   2   4          4.14          2.36         2.30 o                         
  10   2   4          9.03          9.56         2.64 o                         
  11   2   4         40.86         46.67         5.00 o                         
 -11   3   4         63.20         91.71         6.04 o                         
 -10   3   4          5.94          5.30         2.01 o                         
  -9   3   4        101.49        105.83         6.85 o                         
  -8   3   4          5.99          5.18         1.65 o                         
  -7   3   4        256.00        253.53        12.11 o                         
  -6   3   4        389.10        378.84        15.07 o                         
  -5   3   4         27.40         27.91         2.52 o                         
  -4   3   4         45.52         53.42         3.36 o                         
  -3   3   4       1121.47       1208.50        37.01 o                         
  -2   3   4        124.56        132.81         4.58 o                         
  -1   3   4          3.78          5.09         0.80 o                         
   0   3   4          7.10          6.60         0.93 o                         
   1   3   4       4499.64       5285.83       334.72 o                         
   2   3   4         14.40         23.39         1.26 o                         
   3   3   4        116.27         99.08         3.29 o                         
   4   3   4        310.38        340.55         9.70 o                         
   5   3   4        132.91        121.56         4.58 o                         
   6   3   4         67.38         63.62         4.05 o                         
   7   3   4         50.71         55.03         3.55 o                         
   8   3   4        339.16        359.19        13.97 o                         
   9   3   4          1.79          1.62         1.57 o                         
  10   3   4          0.03         -1.71         1.71 o                         
  11   3   4          4.06          6.09         3.05 o                         
 -11   4   4          0.06         -0.17         1.84 o                         
 -10   4   4          5.51          5.06         2.12 o                         
  -9   4   4          0.06          0.81         1.75 o                         
  -8   4   4          1.84          2.90         1.97 o                         
  -7   4   4         12.77          4.94         2.11 o                         
  -6   4   4        617.99        631.66        25.83 o                         
  -5   4   4        231.75        215.56         8.58 o                         
  -4   4   4        175.44        172.63         6.64 o                         
  -3   4   4          3.18          4.24         0.87 o                         
  -2   4   4        107.34        119.28         4.44 o                         
  -1   4   4       3079.31       3069.11       137.28 o                         
   0   4   4        149.42        141.86         5.00 o                         
   1   4   4       1566.32       1637.81        47.64 o                         
   2   4   4       1560.36       1628.50        42.33 o                         
   3   4   4        423.05        464.81        13.59 o                         
   4   4   4         50.38         53.48         2.61 o                         
   5   4   4        112.65        108.38         4.75 o                         
   6   4   4        109.55        115.25         5.50 o                         
   7   4   4          7.56          9.20         1.66 o                         
   8   4   4        705.54        686.54        25.88 o                         
   9   4   4         10.58         11.02         2.05 o                         
  10   4   4         57.26         70.54         5.18 o                         
  11   4   4          2.82          1.46         3.67 o                         
 -11   5   4         13.24          7.41         2.56 o                         
 -10   5   4          8.39          1.78         1.94 o                         
  -9   5   4         23.67         20.01         4.00 o                         
  -8   5   4          0.22         -0.50         1.58 o                         
  -7   5   4         19.87         29.91         3.76 o                         
  -6   5   4         73.75         65.39         4.72 o                         
  -5   5   4         17.96         16.52         1.78 o                         
  -4   5   4        133.47        138.32         6.18 o                         
  -3   5   4         12.75         16.86         1.55 o                         
  -2   5   4         35.24         31.06         2.16 o                         
  -1   5   4        222.46        241.69         8.24 o                         
   0   5   4        797.80        814.04        25.26 o                         
   1   5   4        431.34        479.69        14.65 o                         
   2   5   4         22.60         34.02         1.67 o                         
   3   5   4        201.40        211.93         6.43 o                         
   4   5   4        423.89        419.79        12.41 o                         
   5   5   4        852.41        878.78        28.93 o                         
   6   5   4        544.33        550.96        20.69 o                         
   7   5   4         68.34         74.84         4.56 o                         
   8   5   4        294.95        302.64        13.07 o                         
   9   5   4          7.21          3.84         1.83 o                         
  10   5   4         25.11         38.82         3.66 o                         
  11   5   4         44.56         43.58         4.45 o                         
 -11   6   4         33.61         37.97         4.88 o                         
 -10   6   4          9.27          9.23         2.73 o                         
  -9   6   4         32.14         26.73         3.84 o                         
  -8   6   4         43.48         59.91         5.39 o                         
  -7   6   4          0.32         -0.57         0.87 o                         
  -6   6   4        122.73        128.59         7.46 o                         
  -5   6   4         10.15         14.16         1.89 o                         
  -4   6   4        319.34        354.91        12.70 o                         
  -3   6   4        607.37        657.03        23.34 o                         
  -2   6   4         16.40         14.67         1.64 o                         
  -1   6   4        880.67       1005.41        34.53 o                         
   0   6   4        887.59        866.04        29.63 o                         
   1   6   4        928.50       1059.84        30.22 o                         
   2   6   4        132.55        143.64         4.78 o                         
   3   6   4          9.66         16.63         1.22 o                         
   4   6   4         10.22          6.12         1.01 o                         
   5   6   4         70.14         71.41         5.96 o                         
   6   6   4        796.18        766.18        28.38 o                         
   7   6   4        195.59        198.79         9.05 o                         
   8   6   4         72.81         84.60         6.06 o                         
   9   6   4          0.04         -1.49         1.49 o                         
  10   6   4          7.58          4.09         2.81 o                         
 -10   7   4        166.82        183.27        10.14 o                         
  -9   7   4         14.13         14.23         3.40 o                         
  -8   7   4         66.14         61.10         5.71 o                         
  -7   7   4         95.42         96.46         5.51 o                         
  -6   7   4        319.31        341.05        12.75 o                         
  -5   7   4        100.15        103.92         6.70 o                         
  -4   7   4        613.04        605.79        21.93 o                         
  -3   7   4          1.43          1.02         1.03 o                         
  -2   7   4         30.84         36.06         2.55 o                         
  -1   7   4         82.17         91.63         4.57 o                         
   0   7   4         93.59         98.20         6.64 o                         
   1   7   4          4.41          4.56         1.06 o                         
   2   7   4        180.98        209.43         7.15 o                         
   3   7   4         67.91         81.42         3.55 o                         
   4   7   4        191.25        190.01         7.14 o                         
   5   7   4          4.33          2.51         1.29 o                         
   6   7   4        605.35        570.79        23.12 o                         
   7   7   4          0.10          1.87         1.59 o                         
   8   7   4          1.83          4.27         1.74 o                         
   9   7   4          2.17          1.20         1.78 o                         
  10   7   4          8.12          5.13         2.38 o                         
 -10   8   4         42.07         41.87         6.33 o                         
  -9   8   4         33.04         38.30         4.91 o                         
  -8   8   4          0.33         -0.43         1.33 o                         
  -7   8   4         95.36        105.00         6.19 o                         
  -6   8   4          2.10          1.59         1.63 o                         
  -5   8   4         91.22         73.06         5.81 o                         
  -4   8   4         68.20         61.19         4.58 o                         
  -3   8   4          0.39         -0.67         1.12 o                         
  -2   8   4         68.13         73.84         4.19 o                         
  -1   8   4         37.78         28.02         3.11 o                         
   0   8   4         29.13         26.77         3.89 o                         
   1   8   4        121.83        124.60         8.19 o                         
   2   8   4         15.12         24.91         2.10 o                         
   3   8   4          2.96         -0.74         0.83 o                         
   4   8   4        639.31        547.68        18.56 o                         
   5   8   4        128.16        111.30         7.63 o                         
   6   8   4        119.25        102.12         6.99 o                         
   7   8   4          7.13          2.46         1.74 o                         
   8   8   4          0.67          2.29         1.76 o                         
   9   8   4          0.12          0.10         1.89 o                         
  -9   9   4         19.29         22.04         3.83 o                         
  -8   9   4          0.69          1.66         2.06 o                         
  -7   9   4          4.04          3.48         1.82 o                         
  -6   9   4          0.03         -0.88         1.50 o                         
  -5   9   4        433.86        427.68        16.59 o                         
  -4   9   4        105.80        102.85         8.98 o                         
  -3   9   4        465.41        433.69        17.41 o                         
  -2   9   4        638.91        659.47        22.55 o                         
  -1   9   4         72.72         78.19         4.54 o                         
   0   9   4         71.55         52.65         5.25 o                         
   1   9   4         21.32         17.93         2.57 o                         
   2   9   4        476.92        447.08        16.37 o                         
   3   9   4        225.37        215.60         7.74 o                         
   4   9   4        150.96        134.73         5.39 o                         
   5   9   4         54.35         51.47         4.22 o                         
   6   9   4        308.25        274.02        14.01 o                         
   7   9   4         75.77         73.93         7.51 o                         
   8   9   4         26.78         20.46         3.32 o                         
   9   9   4          0.57          4.90         2.17 o                         
  -9  10   4         49.69         56.86         4.53 o                         
  -8  10   4          2.06          3.08         2.74 o                         
  -7  10   4          3.03          3.32         1.61 o                         
  -6  10   4         14.74         12.04         2.76 o                         
  -5  10   4        453.57        434.99        17.27 o                         
  -4  10   4        265.70        263.56        12.61 o                         
  -3  10   4        328.74        334.76        14.71 o                         
  -2  10   4         41.28         58.48         4.07 o                         
  -1  10   4       2473.63       2432.84       101.12 o                         
   0  10   4         35.92         35.00         4.65 o                         
   1  10   4        318.51        314.85        13.37 o                         
   2  10   4        504.44        441.38        16.17 o                         
   3  10   4          9.50          5.05         1.44 o                         
   4  10   4         40.75         34.95         3.25 o                         
   5  10   4          3.66          0.52         1.06 o                         
   6  10   4         57.08         69.81         7.51 o                         
   7  10   4         20.77         18.67         3.69 o                         
   8  10   4          5.33          6.76         4.30 o                         
  -8  11   4        137.32        133.65         8.69 o                         
  -7  11   4          0.18         -0.35         1.78 o                         
  -6  11   4          9.74         11.27         2.49 o                         
  -5  11   4          0.23          0.87         1.90 o                         
  -4  11   4        211.32        233.44        11.82 o                         
  -3  11   4          9.88         10.99         2.52 o                         
  -2  11   4          2.42          3.04         1.57 o                         
  -1  11   4        151.34        131.05         9.39 o                         
   0  11   4          0.12          1.69         1.80 o                         
   1  11   4         64.99         65.45         4.63 o                         
   2  11   4          3.41          5.70         1.99 o                         
   3  11   4         21.27         19.46         2.49 o                         
   4  11   4         16.37         22.73         2.67 o                         
   5  11   4         91.74         97.57         5.65 o                         
   6  11   4          3.02          0.93         2.14 o                         
   7  11   4         35.16         34.80         5.06 o                         
  -7  12   4         44.32         44.80         4.13 o                         
  -6  12   4         30.58         20.72         3.28 o                         
  -5  12   4         31.06         18.90         4.28 o                         
  -4  12   4         34.86         35.14         6.79 o                         
  -3  12   4          3.90          3.01         2.11 o                         
  -2  12   4         14.58         14.20         3.52 o                         
  -1  12   4         63.41         66.51         6.81 o                         
   0  12   4         68.68         64.77         6.54 o                         
   1  12   4        145.39        165.44         8.86 o                         
   2  12   4         10.97          6.26         2.05 o                         
   3  12   4          9.72         10.19         2.08 o                         
   4  12   4          0.00         -0.03         1.47 o                         
   5  12   4         87.07         95.26         5.65 o                         
   6  12   4         19.26         26.92         4.35 o                         
  -6  13   4          5.94          7.43         2.61 o                         
  -5  13   4          0.46          4.50         2.28 o                         
  -4  13   4         42.80         39.32         4.51 o                         
  -3  13   4         18.03         16.24         3.01 o                         
  -2  13   4          0.11          2.04         2.37 o                         
  -1  13   4         28.53         35.80         6.62 o                         
   0  13   4         14.78         16.17         4.09 o                         
   1  13   4         11.72         13.21         3.64 o                         
   2  13   4         98.28        103.87         6.55 o                         
   3  13   4          8.24          9.51         2.47 o                         
   4  13   4         77.60         83.59         5.92 o                         
   5  13   4          0.14          1.81         1.56 o                         
  -4  14   4          1.59          3.17         2.23 o                         
  -3  14   4          0.27          4.82         2.51 o                         
  -2  14   4         40.99         57.65         6.48 o                         
  -1  14   4         20.43         12.04         3.22 o                         
   0  14   4         26.79         27.28         3.58 o                         
   1  14   4          0.23         -1.28         2.02 o                         
   2  14   4         12.15         15.88         3.24 o                         
   3  14   4          9.63         21.82         3.10 o                         
  -4 -14   5         90.25         79.29         5.63 o                         
  -3 -14   5         38.05         41.73         4.18 o                         
  -2 -14   5          1.23          3.03         1.97 o                         
  -1 -14   5         69.90         71.10         6.10 o                         
   0 -14   5          0.00          1.54         2.27 o                         
   1 -14   5         16.75          9.55         3.08 o                         
   2 -14   5         67.93         80.49         5.78 o                         
   3 -14   5         75.59         90.56         7.32 o                         
   4 -14   5         14.56         11.28         3.03 o                         
  -5 -13   5         15.33         11.40         2.30 o                         
  -4 -13   5         23.40         29.84         3.08 o                         
  -3 -13   5          4.87          5.28         2.02 o                         
  -2 -13   5          8.88          4.23         1.91 o                         
  -1 -13   5          2.59         -0.19         2.29 o                         
   0 -13   5          2.34         -0.08         2.20 o                         
   1 -13   5          2.56          4.67         2.40 o                         
   2 -13   5          4.60          1.75         1.91 o                         
   3 -13   5         80.72         96.09         6.17 o                         
   4 -13   5         38.75         27.41         3.41 o                         
   5 -13   5          0.52          0.73         1.73 o                         
  -7 -12   5         68.53         94.15         7.68 o                         
  -6 -12   5        135.10        132.28         7.92 o                         
  -5 -12   5         32.76         24.60         2.73 o                         
  -4 -12   5         36.08         34.89         3.38 o                         
  -3 -12   5         30.66         31.86         4.17 o                         
  -2 -12   5         32.49         34.34         3.32 o                         
  -1 -12   5          1.24          0.39         3.00 o                         
   0 -12   5         14.23         17.29         3.11 o                         
   1 -12   5          3.84          0.55         1.40 o                         
   2 -12   5         50.31         45.25         3.67 o                         
   3 -12   5         10.59          9.06         2.23 o                         
   4 -12   5          0.40         -1.47         1.47 o                         
   5 -12   5          1.14         -0.37         1.94 o                         
   6 -12   5          8.95          6.97         2.32 o                         
   7 -12   5          4.96          5.46         2.21 o                         
  -8 -11   5         18.74         18.99         4.15 o                         
  -7 -11   5         40.79         45.34         5.13 o                         
  -6 -11   5         15.75         18.16         2.74 o                         
  -5 -11   5          0.78          1.42         1.67 o                         
  -4 -11   5        272.15        239.89        10.67 o                         
  -3 -11   5          0.04          0.57         1.48 o                         
  -2 -11   5         44.77         61.13         4.26 o                         
  -1 -11   5        144.89        144.59         8.02 o                         
   0 -11   5        115.78        131.77        10.39 o                         
   1 -11   5        572.29        532.40        20.15 o                         
   2 -11   5          6.57          8.60         3.15 o                         
   3 -11   5         33.40         18.33         3.23 o                         
   4 -11   5         67.90         74.37         6.37 o                         
   5 -11   5         94.42         98.72         6.11 o                         
   6 -11   5         10.14          3.56         1.98 o                         
   7 -11   5          1.35         -1.09         1.75 o                         
  -8 -10   5          0.84          2.17         3.52 o                         
  -7 -10   5         36.52         52.58         5.09 o                         
  -6 -10   5         12.52         16.34         2.29 o                         
  -5 -10   5        243.20        222.33         9.33 o                         
  -4 -10   5        377.49        382.29        14.06 o                         
  -3 -10   5        325.69        323.20        11.85 o                         
  -2 -10   5         13.55         16.82         1.68 o                         
  -1 -10   5       1055.00       1080.48        40.39 o                         
   0 -10   5         12.90          9.06         2.53 o                         
   1 -10   5         80.14         72.85         5.29 o                         
   2 -10   5        415.85        393.76        15.47 o                         
   3 -10   5          0.00         -1.18         1.27 o                         
   4 -10   5          1.71          4.28         1.99 o                         
   5 -10   5          9.76         11.91         2.52 o                         
   6 -10   5         27.30         21.13         2.70 o                         
   7 -10   5         37.90         41.16         4.43 o                         
   8 -10   5         10.18          8.37         3.22 o                         
  -9  -9   5         17.15         14.73         4.57 o                         
  -8  -9   5          5.78          1.16         2.02 o                         
  -7  -9   5         10.65          7.76         2.03 o                         
  -6  -9   5         14.52         15.35         2.21 o                         
  -5  -9   5        387.42        402.32        15.09 o                         
  -4  -9   5        341.93        351.56        13.39 o                         
  -3  -9   5        440.66        468.73        16.46 o                         
  -2  -9   5        400.41        429.68        15.07 o                         
  -1  -9   5         32.77         33.61         2.88 o                         
   0  -9   5        409.57        412.54        15.64 o                         
   1  -9   5         60.29         59.64         5.68 o                         
   2  -9   5        390.83        370.04        14.73 o                         
   3  -9   5        184.13        207.55        10.49 o                         
   4  -9   5         89.84         99.86         6.57 o                         
   5  -9   5          7.28          2.74         1.02 o                         
   6  -9   5        345.75        306.39        16.92 o                         
   7  -9   5         36.00         31.19         3.18 o                         
   8  -9   5         34.46         18.51         3.08 o                         
   9  -9   5          0.23          2.35         2.20 o                         
 -10  -8   5         22.53         14.42         4.91 o                         
  -9  -8   5         19.84         32.67         4.69 o                         
  -8  -8   5          0.92          0.20         2.20 o                         
  -7  -8   5         90.27         92.36         5.76 o                         
  -6  -8   5         14.81         19.86         2.20 o                         
  -5  -8   5         72.59         68.88         3.52 o                         
  -4  -8   5         26.77         28.86         2.48 o                         
  -3  -8   5          4.54          3.52         1.18 o                         
  -2  -8   5         58.77         57.38         3.74 o                         
  -1  -8   5         18.92         25.20         2.28 o                         
   0  -8   5         18.18         13.32         1.82 o                         
   1  -8   5        215.66        190.15         8.75 o                         
   2  -8   5         44.07         56.15         4.27 o                         
   3  -8   5          3.32          0.66         1.50 o                         
   4  -8   5        485.09        430.33        16.27 o                         
   5  -8   5         40.01         37.93         3.67 o                         
   6  -8   5        138.87        126.16         7.11 o                         
   7  -8   5         12.45          9.58         2.19 o                         
   8  -8   5          4.55          1.53         1.99 o                         
   9  -8   5          4.16          0.70         1.70 o                         
 -10  -7   5        178.72        188.85        11.44 o                         
  -9  -7   5         13.31         21.94         4.50 o                         
  -8  -7   5         38.78         36.85         4.36 o                         
  -7  -7   5        114.58        116.13         7.44 o                         
  -6  -7   5        313.34        318.63        11.36 o                         
  -5  -7   5         66.10         62.47         3.26 o                         
  -4  -7   5        385.87        407.39        12.37 o                         
  -3  -7   5          0.03         -0.31         0.71 o                         
  -2  -7   5         88.24         86.40         4.37 o                         
  -1  -7   5        138.33        151.25         7.10 o                         
   0  -7   5         32.91         32.99         2.57 o                         
   1  -7   5         24.21         27.15         2.48 o                         
   2  -7   5        273.40        307.81        11.85 o                         
   3  -7   5        136.90        141.25         6.97 o                         
   4  -7   5        308.27        273.26        11.40 o                         
   5  -7   5          9.02          6.45         1.66 o                         
   6  -7   5        528.14        509.37        21.42 o                         
   7  -7   5          0.28          2.07         1.93 o                         
   8  -7   5         10.69          9.16         2.34 o                         
   9  -7   5          0.85          1.09         2.04 o                         
  10  -7   5          9.68         14.48         2.75 o                         
 -10  -6   5          0.72         -0.87         1.56 o                         
  -9  -6   5         11.06          8.15         3.89 o                         
  -8  -6   5         39.08         40.64         5.46 o                         
  -7  -6   5          1.90          4.44         1.81 o                         
  -6  -6   5        112.03        129.80         6.18 o                         
  -5  -6   5          7.22          7.48         1.27 o                         
  -4  -6   5        356.32        367.42        11.50 o                         
  -3  -6   5        170.98        181.32         6.18 o                         
  -2  -6   5          3.94         13.77         1.29 o                         
  -1  -6   5        879.13        949.64        30.86 o                         
   0  -6   5       1079.40       1185.43        38.28 o                         
   1  -6   5        765.86        889.89        27.82 o                         
   2  -6   5        407.53        451.82        15.58 o                         
   3  -6   5          2.60          1.01         1.15 o                         
   4  -6   5         58.55         60.68         3.70 o                         
   5  -6   5        425.07        419.96        17.91 o                         
   6  -6   5        834.34        820.44        39.75 o                         
   7  -6   5          6.08          2.86         2.16 o                         
   8  -6   5        180.55        188.64        11.80 o                         
   9  -6   5          5.18          4.63         2.03 o                         
  10  -6   5         15.56         17.10         2.88 o                         
 -11  -5   5         18.42         23.30         4.80 o                         
 -10  -5   5         31.24         47.21         4.17 o                         
  -9  -5   5          1.12          0.48         1.47 o                         
  -8  -5   5          0.29          0.64         2.00 o                         
  -7  -5   5          2.09          1.31         1.48 o                         
  -6  -5   5         96.62         88.14         4.03 o                         
  -5  -5   5          6.18         15.96         1.53 o                         
  -4  -5   5         67.09         55.14         2.58 o                         
  -3  -5   5         65.55         58.22         2.52 o                         
  -2  -5   5        128.30        125.49         4.64 o                         
  -1  -5   5        472.69        485.44        16.99 o                         
   0  -5   5        299.65        290.58        10.04 o                         
   1  -5   5        735.48        856.29        27.95 o                         
   2  -5   5         70.55         61.46         3.89 o                         
   3  -5   5         78.11         89.87         5.87 o                         
   4  -5   5        479.80        478.22        16.33 o                         
   5  -5   5        468.04        476.44        21.71 o                         
   6  -5   5        341.78        373.26        17.45 o                         
   7  -5   5         81.71         72.59         5.08 o                         
   8  -5   5        214.99        216.91        13.94 o                         
   9  -5   5          0.02         -2.12         2.12 o                         
  10  -5   5          0.99         -1.15         1.86 o                         
  11  -5   5         29.47         36.98         5.05 o                         
 -11  -4   5          6.41          4.26         2.87 o                         
 -10  -4   5         12.21         10.79         4.25 o                         
  -9  -4   5          8.40          6.76         1.65 o                         
  -8  -4   5         43.30         36.43         3.25 o                         
  -7  -4   5          0.97          1.63         0.93 o                         
  -6  -4   5        640.77        635.01        20.91 o                         
  -5  -4   5         66.75         63.94         2.94 o                         
  -4  -4   5         12.42          8.07         1.19 o                         
  -3  -4   5        377.81        331.20        10.21 o                         
  -2  -4   5        299.47        280.61         8.61 o                         
  -1  -4   5       1404.79       1385.35        44.31 o                         
   0  -4   5          2.69          1.45         0.70 o                         
   1  -4   5       1577.63       1727.80        55.10 o                         
   2  -4   5       2398.43       2583.19        78.28 o                         
   3  -4   5          6.31          7.43         1.25 o                         
   4  -4   5         85.76         95.76         6.81 o                         
   5  -4   5        199.71        196.37         9.45 o                         
   6  -4   5         85.28         91.34         6.44 o                         
   7  -4   5         52.13         64.71         4.88 o                         
   8  -4   5         72.35         73.57         5.62 o                         
   9  -4   5          0.60          1.17         1.73 o                         
  10  -4   5         45.27         52.32         4.23 o                         
  11  -4   5          0.12         -0.08         2.24 o                         
 -11  -3   5         16.12          6.93         3.77 o                         
 -10  -3   5         80.29         95.59         8.94 o                         
  -9  -3   5         11.67         10.50         2.73 o                         
  -8  -3   5         26.37         38.62         2.58 o                         
  -7  -3   5         14.90         17.54         1.64 o                         
  -6  -3   5        317.68        341.88        10.67 o                         
  -5  -3   5        263.44        291.44         8.21 o                         
  -4  -3   5        105.92         91.40         3.18 o                         
  -3  -3   5        214.60        210.18         6.39 o                         
  -2  -3   5        184.98        175.22         5.64 o                         
  -1  -3   5       1047.93       1179.22        34.20 o                         
   0  -3   5         52.22         67.62         3.29 o                         
   1  -3   5        411.19        370.18        12.99 o                         
   2  -3   5          1.18          9.29         1.24 o                         
   3  -3   5        233.02        227.29         8.09 o                         
   4  -3   5        259.62        264.21         9.45 o                         
   5  -3   5        211.62        176.02         7.72 o                         
   6  -3   5         83.85         90.04         5.26 o                         
   7  -3   5         37.15         44.39         3.61 o                         
   8  -3   5        136.88        141.26         7.37 o                         
   9  -3   5         99.44         84.76         5.81 o                         
  10  -3   5          0.91         -0.59         1.84 o                         
  11  -3   5         15.32         11.10         3.71 o                         
 -11  -2   5          2.05         -3.18         3.18 o                         
 -10  -2   5         58.62         75.01         6.39 o                         
  -9  -2   5        130.13        143.95         7.52 o                         
  -8  -2   5        340.99        337.19        12.51 o                         
  -7  -2   5          1.33          2.89         0.85 o                         
  -6  -2   5         12.51         14.51         1.38 o                         
  -5  -2   5        353.42        314.19         9.47 o                         
  -4  -2   5        560.59        476.80        13.25 o                         
  -3  -2   5          3.54          7.18         0.71 o                         
  -2  -2   5        510.71        532.78        15.80 o                         
  -1  -2   5         30.85         27.69         1.23 o                         
   0  -2   5       1560.41       1503.38        50.28 o                         
   1  -2   5        782.62        887.10        30.04 o                         
   2  -2   5        967.26        963.41        28.39 o                         
   3  -2   5         20.85         13.97         1.64 o                         
   4  -2   5         60.56         69.14         3.53 o                         
   5  -2   5          0.90          4.88         1.06 o                         
   6  -2   5        265.54        280.29        10.14 o                         
   7  -2   5        343.73        354.72        15.36 o                         
   8  -2   5          0.56          0.77         2.39 o                         
   9  -2   5          7.16          7.58         1.79 o                         
  10  -2   5          0.42         -0.08         1.61 o                         
  11  -2   5          0.11         -1.55         1.96 o                         
 -11  -1   5         19.46         18.60         2.88 o                         
 -10  -1   5        118.39        116.33         6.62 o                         
  -9  -1   5          2.77         -1.72         1.72 o                         
  -8  -1   5          6.31          4.49         1.32 o                         
  -7  -1   5          9.04         15.97         1.71 o                         
  -6  -1   5        262.06        287.76        11.14 o                         
  -5  -1   5         78.48         72.56         3.28 o                         
  -4  -1   5        268.63        273.23         8.25 o                         
  -3  -1   5        716.34        732.93        22.43 o                         
  -2  -1   5        343.83        446.41        13.88 o                         
  -1  -1   5       1026.05        975.85        29.66 o                         
   0  -1   5        238.47        159.92         5.19 o                         
   1  -1   5         15.02          7.44         0.79 o                         
   2  -1   5        529.87        546.64        16.18 o                         
   3  -1   5         95.34        100.32         4.10 o                         
   4  -1   5        268.39        294.98         9.31 o                         
   5  -1   5          0.19          0.19         0.64 o                         
   6  -1   5        107.39        132.23         5.87 o                         
   7  -1   5         41.23         49.59         3.27 o                         
   8  -1   5         50.28         47.44         3.80 o                         
   9  -1   5         59.38         56.35         4.62 o                         
  10  -1   5          0.02         -0.55         1.38 o                         
  11  -1   5          6.25          1.05         2.47 o                         
 -11   0   5          1.28          0.46         1.66 o                         
 -10   0   5          4.94          8.55         1.97 o                         
  -9   0   5          2.33          2.18         1.40 o                         
  -8   0   5        216.25        230.95        11.25 o                         
  -7   0   5          0.19          1.03         1.20 o                         
  -6   0   5        240.96        219.40         8.04 o                         
  -5   0   5          5.38          7.87         1.26 o                         
  -4   0   5         31.17         47.95         2.34 o                         
  -3   0   5         13.70         12.61         1.09 o                         
  -2   0   5          2.33          6.07         0.77 o                         
  -1   0   5          2.40          6.38         0.73 o                         
   0   0   5       3777.36       3468.17       244.72 o                         
   1   0   5         67.20         43.36         1.81 o                         
   2   0   5       8418.69      11158.21       575.63 o                         
   3   0   5          6.78          5.03         0.75 o                         
   4   0   5        549.13        526.77        14.64 o                         
   5   0   5          0.02         -0.05         0.52 o                         
   6   0   5        203.24        199.50         7.01 o                         
   7   0   5          1.45          3.13         1.29 o                         
   8   0   5         14.11          5.22         1.47 o                         
   9   0   5          9.15          7.20         1.97 o                         
  10   0   5          0.74         -0.43         2.80 o                         
  11   0   5          1.01          0.00         2.75 o                         
 -11   1   5         11.47         13.24         2.72 o                         
 -10   1   5         86.20         54.29         4.35 o                         
  -9   1   5         39.52         43.82         4.35 o                         
  -8   1   5          0.20         -1.26         1.26 o                         
  -7   1   5         18.60         13.91         2.14 o                         
  -6   1   5        224.09        252.68        11.80 o                         
  -5   1   5          0.23          0.00         1.00 o                         
  -4   1   5         43.54         48.54         2.40 o                         
  -3   1   5        227.77        256.98         8.32 o                         
  -2   1   5        620.60        650.37        22.22 o                         
  -1   1   5          2.27          2.98         0.57 o                         
   0   1   5        352.05        226.86         7.22 o                         
   1   1   5         72.39         90.78         3.11 o                         
   2   1   5        510.72        504.55        14.84 o                         
   3   1   5         15.94         16.96         1.07 o                         
   4   1   5         58.91         61.95         2.63 o                         
   5   1   5          1.04          0.84         0.67 o                         
   6   1   5         75.03         92.62         4.07 o                         
   7   1   5         59.87         62.69         3.51 o                         
   8   1   5         41.49         37.02         5.58 o                         
   9   1   5         13.81         12.60         3.99 o                         
  10   1   5          0.86          5.46         2.87 o                         
  11   1   5         10.64          8.30         3.27 o                         
 -11   2   5         15.71         22.20         3.04 o                         
 -10   2   5         58.95         50.49         4.26 o                         
  -9   2   5        110.72        113.48         6.61 o                         
  -8   2   5         71.14         66.54         4.80 o                         
  -7   2   5          0.55          0.36         2.08 o                         
  -6   2   5          0.85          0.59         1.30 o                         
  -5   2   5        523.22        512.30        17.37 o                         
  -4   2   5        273.52        240.30         8.16 o                         
  -3   2   5         22.54         26.06         1.69 o                         
  -2   2   5        429.84        405.54        12.18 o                         
  -1   2   5        114.63         98.20         3.35 o                         
   0   2   5        664.95        760.08        21.48 o                         
   1   2   5        989.75        947.70        30.34 o                         
   2   2   5        326.00        304.84         8.90 o                         
   3   2   5         89.07         84.76         3.04 o                         
   4   2   5         50.97         76.68         2.96 o                         
   5   2   5        161.07        167.19         6.07 o                         
   6   2   5         13.60         13.25         3.05 o                         
   7   2   5        455.71        457.00        22.54 o                         
   8   2   5          0.58         -1.58         1.60 o                         
   9   2   5         39.42         43.89         4.67 o                         
  10   2   5          1.74         -1.82         2.43 o                         
  11   2   5          0.99          5.77         4.04 o                         
 -11   3   5          1.19          3.53         2.20 o                         
 -10   3   5         58.35         68.91         6.40 o                         
  -9   3   5         51.27         37.79         3.56 o                         
  -8   3   5         32.01         22.82         3.10 o                         
  -7   3   5        248.39        266.71        13.00 o                         
  -6   3   5         49.11         41.33         3.39 o                         
  -5   3   5        338.71        350.77        12.52 o                         
  -4   3   5         64.95         61.90         3.32 o                         
  -3   3   5         68.72         71.09         4.50 o                         
  -2   3   5         87.28         85.34         3.67 o                         
  -1   3   5       1086.08       1173.19        34.29 o                         
   0   3   5        208.08        220.85         6.42 o                         
   1   3   5        210.87        239.02         7.50 o                         
   2   3   5          0.93          4.26         0.79 o                         
   3   3   5        114.45        111.20         3.40 o                         
   4   3   5          0.17          1.07         0.54 o                         
   5   3   5         32.49         29.21         2.38 o                         
   6   3   5        408.05        401.24        16.41 o                         
   7   3   5        503.82        474.57        19.28 o                         
   8   3   5          1.00         -1.36         1.36 o                         
   9   3   5        215.46        198.46        12.80 o                         
  10   3   5          1.53          1.75         3.95 o                         
  11   3   5          0.56         -1.50         2.08 o                         
 -11   4   5          9.53         10.61         2.72 o                         
 -10   4   5         16.91         14.10         2.95 o                         
  -9   4   5         42.63         45.15         5.64 o                         
  -8   4   5        127.01        117.27         7.51 o                         
  -7   4   5          3.63          0.49         1.31 o                         
  -6   4   5        220.42        218.78        12.01 o                         
  -5   4   5          0.02         -0.48         1.05 o                         
  -4   4   5          4.41          2.94         1.04 o                         
  -3   4   5        265.82        271.75         8.41 o                         
  -2   4   5        122.79         99.64         4.04 o                         
  -1   4   5         73.57         61.83         3.10 o                         
   0   4   5       1188.11       1225.59        35.87 o                         
   1   4   5        132.79        162.95         5.64 o                         
   2   4   5        967.17       1021.88        28.96 o                         
   3   4   5         60.98         75.71         3.07 o                         
   4   4   5         83.29         79.31         2.86 o                         
   5   4   5         47.84         53.77         3.46 o                         
   6   4   5          5.80          3.51         1.16 o                         
   7   4   5        557.50        589.22        23.70 o                         
   8   4   5         20.21         14.72         2.18 o                         
   9   4   5          5.70          8.67         2.09 o                         
  10   4   5          0.17         -1.59         1.59 o                         
  11   4   5          7.14         10.65         3.07 o                         
 -11   5   5         17.96         20.39         3.50 o                         
 -10   5   5         45.39         60.34         5.46 o                         
  -9   5   5          0.18          2.35         1.95 o                         
  -8   5   5          1.20         -1.63         2.22 o                         
  -7   5   5         48.28         39.90         4.13 o                         
  -6   5   5        123.11        120.71         8.54 o                         
  -5   5   5         21.93         22.69         2.51 o                         
  -4   5   5         80.92         97.74         4.45 o                         
  -3   5   5        162.14        160.72         5.61 o                         
  -2   5   5        745.75        840.23        25.20 o                         
  -1   5   5        174.76        184.12         6.59 o                         
   0   5   5        109.89        109.01         4.24 o                         
   1   5   5        359.94        366.26        11.41 o                         
   2   5   5         38.40         38.21         1.99 o                         
   3   5   5         62.49         72.14         3.33 o                         
   4   5   5        263.64        238.40         7.77 o                         
   5   5   5        265.71        265.63        10.84 o                         
   6   5   5        293.62        275.45        11.12 o                         
   7   5   5          6.27          1.14         1.35 o                         
   8   5   5         10.07          8.30         1.95 o                         
   9   5   5          3.20          1.38         1.69 o                         
  10   5   5         35.90         40.67         4.34 o                         
 -10   6   5          0.68          1.48         2.00 o                         
  -9   6   5          0.29          3.92         2.70 o                         
  -8   6   5          0.00         -1.16         1.76 o                         
  -7   6   5         21.53         26.52         2.72 o                         
  -6   6   5        107.72        107.98         6.63 o                         
  -5   6   5         90.71        102.99         4.99 o                         
  -4   6   5        237.21        204.02         7.35 o                         
  -3   6   5        134.50        158.41         6.43 o                         
  -2   6   5          2.55          5.33         1.11 o                         
  -1   6   5         19.67         26.72         1.90 o                         
   0   6   5       1348.63       1380.41        40.69 o                         
   1   6   5        105.46        130.82         4.97 o                         
   2   6   5       1283.12       1334.97        36.39 o                         
   3   6   5         27.02         22.80         1.61 o                         
   4   6   5        527.46        501.05        16.84 o                         
   5   6   5       2013.12       1982.88        89.49 o                         
   6   6   5         62.03         61.90         4.32 o                         
   7   6   5        246.60        253.12        11.52 o                         
   8   6   5          0.07         -1.43         1.43 o                         
   9   6   5         14.61         20.10         3.08 o                         
  10   6   5          0.90          1.39         1.75 o                         
 -10   7   5         26.04         17.87         3.26 o                         
  -9   7   5          7.36          8.77         3.04 o                         
  -8   7   5         32.15         20.75         3.51 o                         
  -7   7   5        175.41        161.61         8.84 o                         
  -6   7   5          0.16         -1.21         1.21 o                         
  -5   7   5        119.02        108.21         5.92 o                         
  -4   7   5        116.07        121.54         7.16 o                         
  -3   7   5         25.27         31.54         2.51 o                         
  -2   7   5         57.51         79.61         4.10 o                         
  -1   7   5          4.40          3.49         1.29 o                         
   0   7   5        212.21        217.60         7.75 o                         
   1   7   5         82.17         74.95         3.42 o                         
   2   7   5         15.21         12.82         1.31 o                         
   3   7   5         51.70         53.15         2.75 o                         
   4   7   5        293.15        269.46         9.25 o                         
   5   7   5         53.49         52.96         4.28 o                         
   6   7   5          2.65          1.10         2.44 o                         
   7   7   5         30.40         36.43         3.40 o                         
   8   7   5         15.79         14.03         2.62 o                         
   9   7   5          7.55          9.63         2.55 o                         
  10   7   5          0.90          0.08         2.15 o                         
 -10   8   5         96.89        122.34         9.87 o                         
  -9   8   5         17.85         21.75         3.94 o                         
  -8   8   5          0.09          0.62         1.61 o                         
  -7   8   5        164.75        195.95        10.23 o                         
  -6   8   5         61.25         67.99         4.29 o                         
  -5   8   5        350.40        351.92        12.80 o                         
  -4   8   5         16.40          7.89         1.80 o                         
  -3   8   5         55.32         41.85         3.03 o                         
  -2   8   5        153.15        156.70         6.62 o                         
  -1   8   5        158.03        159.05         7.17 o                         
   0   8   5         61.70         64.30         4.33 o                         
   1   8   5          4.00         10.29         1.82 o                         
   2   8   5         54.55         65.45         3.64 o                         
   3   8   5         33.71         25.80         2.35 o                         
   4   8   5        286.42        244.77         8.61 o                         
   5   8   5        183.16        206.40         9.07 o                         
   6   8   5          0.25         -1.13         1.13 o                         
   7   8   5         13.43         15.63         2.95 o                         
   8   8   5         24.76         25.49         3.12 o                         
   9   8   5         16.87         24.95         3.29 o                         
  -9   9   5          6.07          6.09         3.06 o                         
  -8   9   5          6.23          4.10         1.50 o                         
  -7   9   5         53.77         49.46         4.66 o                         
  -6   9   5         67.30         82.01         6.03 o                         
  -5   9   5        116.63        136.84         6.72 o                         
  -4   9   5         63.16         72.66         5.76 o                         
  -3   9   5        649.55        653.06        22.52 o                         
  -2   9   5        214.74        226.62        13.34 o                         
  -1   9   5        125.75        114.71         6.04 o                         
   0   9   5          0.52          0.15         1.19 o                         
   1   9   5          1.97         -0.85         0.85 o                         
   2   9   5         87.60         79.80         4.65 o                         
   3   9   5         52.59         51.15         3.21 o                         
   4   9   5          0.20          0.19         1.08 o                         
   5   9   5         13.04          7.01         1.75 o                         
   6   9   5         22.91         31.76         5.08 o                         
   7   9   5          2.04          2.87         2.45 o                         
   8   9   5          1.54         -2.09         2.09 o                         
  -8  10   5         13.58         12.86         2.50 o                         
  -7  10   5        110.55        118.30         6.25 o                         
  -6  10   5        196.35        195.52         9.42 o                         
  -5  10   5         79.37         91.15         5.69 o                         
  -4  10   5         95.94         89.90         6.37 o                         
  -3  10   5          0.31          2.87         1.52 o                         
  -2  10   5        700.62        637.26        22.36 o                         
  -1  10   5        314.30        322.03        12.63 o                         
   0  10   5         20.63         14.13         2.83 o                         
   1  10   5          0.67         -0.20         1.23 o                         
   2  10   5         97.99         98.20         5.17 o                         
   3  10   5         10.17          6.90         1.90 o                         
   4  10   5        313.53        251.62         9.75 o                         
   5  10   5        107.76         95.46         5.20 o                         
   6  10   5          2.01         -2.35         2.35 o                         
   7  10   5         13.52         10.60         3.37 o                         
   8  10   5          0.01         -1.62         2.98 o                         
  -8  11   5         59.30         75.05         6.57 o                         
  -7  11   5         84.98         97.10         6.88 o                         
  -6  11   5         28.98         28.53         3.51 o                         
  -5  11   5          0.92          2.26         1.74 o                         
  -4  11   5         25.05         20.03         3.33 o                         
  -3  11   5        140.03        139.39         8.36 o                         
  -2  11   5        104.53        119.10         6.64 o                         
  -1  11   5         98.27         82.10         6.67 o                         
   0  11   5         27.63         24.90         3.22 o                         
   1  11   5        206.33        183.85         8.67 o                         
   2  11   5        171.39        157.08         7.57 o                         
   3  11   5         16.02         18.95         2.40 o                         
   4  11   5          0.97         -1.33         1.33 o                         
   5  11   5         11.52         11.83         2.23 o                         
   6  11   5         21.37         23.13         4.95 o                         
   7  11   5         58.81         72.71         8.06 o                         
  -7  12   5         15.35         10.34         2.29 o                         
  -6  12   5         14.71         13.74         2.54 o                         
  -5  12   5          0.00          1.70         1.78 o                         
  -4  12   5         55.47         56.53         5.28 o                         
  -3  12   5          1.01          1.38         2.07 o                         
  -2  12   5        136.78        133.31         7.60 o                         
  -1  12   5         12.59          6.02         2.75 o                         
   0  12   5          8.72          4.50         2.19 o                         
   1  12   5          2.08          0.09         1.37 o                         
   2  12   5          5.52          6.89         2.11 o                         
   3  12   5         23.82         19.21         2.85 o                         
   4  12   5          4.19          5.78         1.78 o                         
   5  12   5          0.28          1.12         1.75 o                         
   6  12   5         32.70         33.32         5.95 o                         
  -5  13   5          3.71          6.55         2.39 o                         
  -4  13   5          3.13          2.31         2.12 o                         
  -3  13   5          0.46          0.43         2.27 o                         
  -2  13   5          3.26         -0.14         1.87 o                         
  -1  13   5         69.62         52.43         5.35 o                         
   0  13   5         43.00         42.52         5.10 o                         
   1  13   5          1.02         -1.42         1.42 o                         
   2  13   5         56.63         57.25         4.84 o                         
   3  13   5         68.65         82.69         5.14 o                         
   4  13   5         23.93         26.91         3.01 o                         
   5  13   5         12.45         13.98         2.97 o                         
  -3  14   5          2.60          0.20         2.13 o                         
  -2  14   5         46.96         41.02         5.51 o                         
  -1  14   5         15.18         12.69         2.91 o                         
   0  14   5          8.78          8.60         2.60 o                         
   1  14   5          0.05          1.51         1.89 o                         
   2  14   5        127.68        138.17         8.65 o                         
   3  14   5         55.86         69.75         5.22 o                         
  -3 -14   6          0.11          0.50         1.91 o                         
  -2 -14   6         60.49         77.99         5.87 o                         
  -1 -14   6          6.40          4.14         2.48 o                         
   0 -14   6         54.93         57.88         6.09 o                         
   1 -14   6          4.95          4.79         2.56 o                         
   2 -14   6         16.40         24.14         3.18 o                         
   3 -14   6         11.63          7.63         2.61 o                         
  -5 -13   6          0.73          1.27         1.80 o                         
  -4 -13   6         12.01          9.13         2.27 o                         
  -3 -13   6         18.45         15.03         2.57 o                         
  -2 -13   6          0.42          0.75         1.93 o                         
  -1 -13   6         74.62         68.30         6.26 o                         
   0 -13   6         36.44         39.77         5.33 o                         
   1 -13   6          5.78          5.27         1.70 o                         
   2 -13   6         58.25         60.79         4.29 o                         
   3 -13   6          0.00          2.58         1.91 o                         
   4 -13   6         13.66         18.62         3.11 o                         
   5 -13   6          3.45          4.76         2.25 o                         
  -6 -12   6         15.82         14.09         2.99 o                         
  -5 -12   6         17.97         13.73         2.54 o                         
  -4 -12   6         82.58         89.08         5.59 o                         
  -3 -12   6         10.36         11.96         2.19 o                         
  -2 -12   6         27.45         25.89         3.28 o                         
  -1 -12   6        103.89        106.92         7.66 o                         
   0 -12   6         58.07         51.27         6.07 o                         
   1 -12   6         98.67         95.53         5.42 o                         
   2 -12   6         15.98         15.55         2.64 o                         
   3 -12   6         25.35         25.57         3.59 o                         
   4 -12   6          0.71          0.61         1.76 o                         
   5 -12   6         69.17         57.52         5.10 o                         
   6 -12   6          6.60          7.07         2.38 o                         
  -7 -11   6         87.17        108.60         6.38 o                         
  -6 -11   6         17.85         17.60         2.48 o                         
  -5 -11   6          0.10         -1.22         1.36 o                         
  -4 -11   6         83.02        104.43         6.05 o                         
  -3 -11   6         11.58         10.73         2.18 o                         
  -2 -11   6          0.11         -0.15         1.11 o                         
  -1 -11   6        123.07        112.89         6.96 o                         
   0 -11   6          0.80          1.47         1.32 o                         
   1 -11   6         66.23         52.58         4.13 o                         
   2 -11   6         27.88         11.73         2.37 o                         
   3 -11   6         33.36         35.40         3.73 o                         
   4 -11   6          2.79          2.46         2.00 o                         
   5 -11   6          6.08          6.84         2.15 o                         
   6 -11   6          3.99          2.33         1.84 o                         
   7 -11   6         66.93         88.07         6.21 o                         
  -8 -10   6         35.64         53.62         5.80 o                         
  -7 -10   6         89.65        109.74         8.24 o                         
  -6 -10   6        105.17        117.00         6.40 o                         
  -5 -10   6        238.97        244.23         9.69 o                         
  -4 -10   6         33.31         41.97         3.37 o                         
  -3 -10   6        100.29        114.34         6.42 o                         
  -2 -10   6        460.23        450.07        14.47 o                         
  -1 -10   6       1420.81       1506.68        48.97 o                         
   0 -10   6          2.99          0.35         0.84 o                         
   1 -10   6        129.29        123.50         9.28 o                         
   2 -10   6        103.96         92.42         6.64 o                         
   3 -10   6         11.94          7.92         2.16 o                         
   4 -10   6        209.78        221.84        13.45 o                         
   5 -10   6         46.58         49.39         5.23 o                         
   6 -10   6         48.85         47.10         4.39 o                         
   7 -10   6          3.20          1.08         1.61 o                         
   8 -10   6          0.98          2.82         2.43 o                         
  -9  -9   6          6.73          4.71         3.18 o                         
  -8  -9   6          1.89          0.00         2.54 o                         
  -7  -9   6         37.48         45.64         3.54 o                         
  -6  -9   6        156.32        144.03         7.29 o                         
  -5  -9   6        209.86        175.02         7.76 o                         
  -4  -9   6         64.31         71.57         4.15 o                         
  -3  -9   6        444.02        407.66        14.56 o                         
  -2  -9   6          3.06          2.25         1.34 o                         
  -1  -9   6        153.40        134.64         7.22 o                         
   0  -9   6         33.81         48.52         3.58 o                         
   1  -9   6          1.06          1.08         1.33 o                         
   2  -9   6        231.10        206.40        10.39 o                         
   3  -9   6        106.53        103.10        10.76 o                         
   4  -9   6         54.07         41.13         4.25 o                         
   5  -9   6         28.12         29.93         3.04 o                         
   6  -9   6          2.83          2.14         2.52 o                         
   7  -9   6         10.88          9.85         2.62 o                         
   8  -9   6          8.30          6.65         3.10 o                         
   9  -9   6          0.17         -2.32         2.32 o                         
  -9  -8   6         12.02          8.54         3.01 o                         
  -8  -8   6          4.34          6.64         2.64 o                         
  -7  -8   6        123.24        128.43         7.49 o                         
  -6  -8   6          3.16          3.41         1.84 o                         
  -5  -8   6        310.63        327.30        11.10 o                         
  -4  -8   6          0.08          0.16         0.94 o                         
  -3  -8   6         37.61         44.96         3.01 o                         
  -2  -8   6        133.11        130.76        10.81 o                         
  -1  -8   6         99.60         83.66         6.07 o                         
   0  -8   6          7.67          5.37         1.53 o                         
   1  -8   6          0.02          0.72         1.18 o                         
   2  -8   6        101.02        113.41         7.69 o                         
   3  -8   6         23.87         20.45         2.94 o                         
   4  -8   6        243.57        187.30         9.40 o                         
   5  -8   6        276.28        281.00        13.22 o                         
   6  -8   6          8.51          4.71         1.57 o                         
   7  -8   6         18.38          8.80         2.57 o                         
   8  -8   6         31.94         41.48         6.36 o                         
   9  -8   6          9.96         14.61         2.98 o                         
 -10  -7   6         26.99         27.16         3.73 o                         
  -9  -7   6          4.13         10.56         3.44 o                         
  -8  -7   6         16.20         16.30         4.73 o                         
  -7  -7   6        148.63        145.05         7.27 o                         
  -6  -7   6          7.30          9.44         1.72 o                         
  -5  -7   6        222.65        228.93         8.36 o                         
  -4  -7   6        123.98        146.50         5.75 o                         
  -3  -7   6          1.81          0.67         0.83 o                         
  -2  -7   6         35.38         59.96         3.71 o                         
  -1  -7   6         22.85         22.85         2.10 o                         
   0  -7   6        179.02        190.40         7.45 o                         
   1  -7   6         65.78         64.29         4.75 o                         
   2  -7   6          0.58          1.52         1.13 o                         
   3  -7   6          2.70          3.14         1.50 o                         
   4  -7   6        267.56        266.30        10.82 o                         
   5  -7   6          1.28          2.31         1.36 o                         
   6  -7   6         21.12         22.87         4.32 o                         
   7  -7   6         20.20         20.15         3.92 o                         
   8  -7   6         30.37         29.48         4.49 o                         
   9  -7   6          7.47          8.23         2.40 o                         
  10  -7   6          7.93          7.52         2.71 o                         
 -10  -6   6          1.19          0.49         1.58 o                         
  -9  -6   6          0.39         -2.25         2.25 o                         
  -8  -6   6          0.20         -1.56         1.56 o                         
  -7  -6   6         69.92         82.20         4.52 o                         
  -6  -6   6        100.20        120.32         7.30 o                         
  -5  -6   6        144.40        134.87         5.88 o                         
  -4  -6   6        233.51        197.42         7.24 o                         
  -3  -6   6         74.85         96.70         4.88 o                         
  -2  -6   6          0.29         -0.69         0.86 o                         
  -1  -6   6         21.51         13.21         1.45 o                         
   0  -6   6        994.47       1007.11        31.12 o                         
   1  -6   6         47.62         53.45         3.08 o                         
   2  -6   6       1048.30       1065.11        33.21 o                         
   3  -6   6         17.01         18.66         1.99 o                         
   4  -6   6        386.71        336.61        13.07 o                         
   5  -6   6       2349.66       2376.92        91.32 o                         
   6  -6   6          0.51         -1.89         1.89 o                         
   7  -6   6        125.85        117.14         8.25 o                         
   8  -6   6         47.31         42.73         4.36 o                         
   9  -6   6          5.73          3.00         2.45 o                         
  10  -6   6          4.69          2.18         2.46 o                         
 -11  -5   6          0.75         -1.26         2.32 o                         
 -10  -5   6         18.07         19.76         2.58 o                         
  -9  -5   6          1.01         -1.85         1.85 o                         
  -8  -5   6          3.58          2.71         1.79 o                         
  -7  -5   6         20.36         12.71         1.45 o                         
  -6  -5   6         76.88         72.42         3.59 o                         
  -5  -5   6         80.68         84.93         4.49 o                         
  -4  -5   6         46.52         31.93         2.12 o                         
  -3  -5   6        201.29        242.85         7.69 o                         
  -2  -5   6        884.26        934.63        30.22 o                         
  -1  -5   6          5.18          3.70         0.98 o                         
   0  -5   6         56.95         71.55         3.66 o                         
   1  -5   6         38.67         27.28         2.01 o                         
   2  -5   6         33.54         27.97         1.89 o                         
   3  -5   6         71.87         81.08         4.83 o                         
   4  -5   6        240.96        251.65        12.57 o                         
   5  -5   6        320.18        323.70        15.57 o                         
   6  -5   6         40.53         34.24         4.06 o                         
   7  -5   6        110.36        107.96         6.42 o                         
   8  -5   6          9.63          8.90         2.20 o                         
   9  -5   6         12.12         14.81         2.69 o                         
  10  -5   6         32.05         31.07         3.60 o                         
 -11  -4   6         17.65         19.30         3.86 o                         
 -10  -4   6         58.20         67.82         7.15 o                         
  -9  -4   6         58.20         58.51         4.40 o                         
  -8  -4   6         43.51         49.91         2.97 o                         
  -7  -4   6         47.73         43.68         2.72 o                         
  -6  -4   6         12.60         20.64         1.74 o                         
  -5  -4   6         79.78         95.10         4.11 o                         
  -4  -4   6          0.36         -0.20         0.70 o                         
  -3  -4   6         85.96         81.52         3.73 o                         
  -2  -4   6         19.79         20.27         1.44 o                         
  -1  -4   6       1276.71       1234.92        37.71 o                         
   0  -4   6       2283.69       2468.39        74.69 o                         
   1  -4   6        228.74        227.12         8.53 o                         
   2  -4   6        165.55        160.81         5.55 o                         
   3  -4   6         42.24         43.68         2.67 o                         
   4  -4   6         71.71         70.68         4.84 o                         
   5  -4   6        120.72        115.45         6.19 o                         
   6  -4   6          2.44          3.09         1.78 o                         
   7  -4   6        658.33        699.29        28.36 o                         
   8  -4   6         76.85         76.89         5.88 o                         
   9  -4   6         11.63         13.22         2.62 o                         
  10  -4   6         49.86         65.26         8.00 o                         
  11  -4   6          6.97          5.63         2.26 o                         
 -11  -3   6         21.12         21.94         8.59 o                         
 -10  -3   6          7.67          3.22         2.72 o                         
  -9  -3   6         44.42         43.40         3.80 o                         
  -8  -3   6          0.36          2.11         1.08 o                         
  -7  -3   6        252.34        234.25         7.85 o                         
  -6  -3   6         23.20         30.66         2.11 o                         
  -5  -3   6          0.07          0.97         0.82 o                         
  -4  -3   6        173.22        190.37         6.24 o                         
  -3  -3   6        176.39        163.85         5.17 o                         
  -2  -3   6          3.02          3.48         0.65 o                         
  -1  -3   6        266.81        236.53         7.35 o                         
   0  -3   6       1195.86       1132.24        34.65 o                         
   1  -3   6       2079.38       2151.40        72.14 o                         
   2  -3   6         46.02         44.19         2.73 o                         
   3  -3   6        134.79        147.25         6.13 o                         
   4  -3   6         65.99         59.21         3.55 o                         
   5  -3   6        580.04        484.42        18.44 o                         
   6  -3   6        412.21        410.00        15.19 o                         
   7  -3   6        230.07        192.82        10.03 o                         
   8  -3   6        101.12         89.27         5.57 o                         
   9  -3   6        112.66        110.73         6.94 o                         
  10  -3   6          0.60          0.70         1.47 o                         
  11  -3   6          1.09         -0.33         2.15 o                         
 -11  -2   6          8.86          4.95         3.83 o                         
 -10  -2   6         23.33         23.35         2.46 o                         
  -9  -2   6        109.07        101.39         5.75 o                         
  -8  -2   6          7.64          7.17         1.34 o                         
  -7  -2   6         28.70         38.36         2.56 o                         
  -6  -2   6         55.41         52.90         2.78 o                         
  -5  -2   6        410.02        425.42        12.19 o                         
  -4  -2   6       2657.58       2663.50        84.29 o                         
  -3  -2   6        864.31        810.04        24.93 o                         
  -2  -2   6         16.75          3.82         0.81 o                         
  -1  -2   6        126.03        121.98         3.69 o                         
   0  -2   6         12.64         17.60         1.25 o                         
   1  -2   6         29.62         31.02         1.79 o                         
   2  -2   6        584.20        641.29        19.07 o                         
   3  -2   6         34.66         31.75         2.11 o                         
   4  -2   6        173.05        176.09         7.05 o                         
   5  -2   6        264.37        223.05         9.97 o                         
   6  -2   6         37.69         46.11         2.93 o                         
   7  -2   6        419.77        455.16        17.62 o                         
   8  -2   6         28.81         26.63         3.11 o                         
   9  -2   6          1.67         -1.41         1.41 o                         
  10  -2   6         10.77          8.73         2.02 o                         
  11  -2   6          5.73          8.99         2.47 o                         
 -11  -1   6         44.10         28.94         2.76 o                         
 -10  -1   6         15.71          9.93         2.42 o                         
  -9  -1   6          2.95         -0.93         1.33 o                         
  -8  -1   6          3.69          7.61         1.20 o                         
  -7  -1   6         68.18         76.36         3.98 o                         
  -6  -1   6         19.19         16.27         1.36 o                         
  -5  -1   6          2.61          1.30         0.79 o                         
  -4  -1   6       1506.02       1582.37        48.06 o                         
  -3  -1   6        419.62        421.57        12.70 o                         
  -2  -1   6        704.61        597.34        16.92 o                         
  -1  -1   6       1343.62       1393.58        42.17 o                         
   0  -1   6         38.03         46.90         1.99 o                         
   1  -1   6          3.05          1.01         0.66 o                         
   2  -1   6       1464.31       1503.29        47.77 o                         
   3  -1   6        665.82        719.48        23.38 o                         
   4  -1   6          9.68         13.42         1.96 o                         
   5  -1   6         18.03          9.72         1.29 o                         
   6  -1   6          5.43          5.00         1.13 o                         
   7  -1   6          0.89         -0.86         1.01 o                         
   8  -1   6          2.12          4.10         1.85 o                         
   9  -1   6          2.28         -0.78         1.25 o                         
  10  -1   6          1.47          3.70         1.58 o                         
  11  -1   6          2.12          2.56         2.60 o                         
 -11   0   6          2.35          1.28         2.47 o                         
 -10   0   6         25.29         23.44         2.78 o                         
  -9   0   6          0.85          0.82         1.40 o                         
  -8   0   6        254.31        274.89        11.22 o                         
  -7   0   6          0.27          0.69         1.38 o                         
  -6   0   6        168.71        174.60         7.36 o                         
  -5   0   6          7.29          5.92         0.86 o                         
  -4   0   6      18206.81      22262.01      1330.55 o                         
  -3   0   6         47.81         45.96         2.25 o                         
  -2   0   6       1891.95       1895.57        63.37 o                         
  -1   0   6          0.26          1.69         0.45 o                         
   0   0   6       1409.73       1420.81        50.23 o                         
   1   0   6         25.46         11.13         0.85 o                         
   2   0   6      12665.50      14976.13       898.75 o                         
   3   0   6         35.13         42.05         2.47 o                         
   4   0   6        223.71        218.81         6.80 o                         
   5   0   6          3.07          3.43         0.85 o                         
   6   0   6         15.05         20.53         1.74 o                         
   7   0   6          0.28         -1.10         1.10 o                         
   8   0   6         99.67         82.00         4.79 o                         
   9   0   6          4.68          1.62         2.02 o                         
  10   0   6          6.10          9.76         3.86 o                         
  11   0   6          0.03         -2.01         2.77 o                         
 -11   1   6        169.90        196.32        15.60 o                         
 -10   1   6         24.52         37.04         4.02 o                         
  -9   1   6         18.88         19.07         2.70 o                         
  -8   1   6          2.86          0.86         1.25 o                         
  -7   1   6         84.29         72.12         6.28 o                         
  -6   1   6         10.74          8.66         1.47 o                         
  -5   1   6         18.32         17.01         2.29 o                         
  -4   1   6       1719.40       1801.08        54.68 o                         
  -3   1   6        739.41        795.72        25.72 o                         
  -2   1   6        360.32        353.71        11.18 o                         
  -1   1   6        599.38        657.21        19.25 o                         
   0   1   6         83.92        109.26         3.52 o                         
   1   1   6         14.91         16.23         0.88 o                         
   2   1   6       1529.95       1540.58        48.88 o                         
   3   1   6        432.19        473.80        12.64 o                         
   4   1   6         43.96         48.25         2.09 o                         
   5   1   6        163.59        138.90         5.35 o                         
   6   1   6          1.00          4.57         1.82 o                         
   7   1   6          0.69          0.39         1.00 o                         
   8   1   6          0.81          0.09         1.25 o                         
   9   1   6          0.74          2.21         2.78 o                         
  10   1   6          2.84          5.56         2.72 o                         
  11   1   6          5.50          1.79         2.75 o                         
 -11   2   6          0.47         -1.93         1.93 o                         
 -10   2   6          8.35          4.31         1.83 o                         
  -9   2   6         84.55         91.41         5.84 o                         
  -8   2   6          2.28          3.41         1.63 o                         
  -7   2   6         44.94         45.18         3.98 o                         
  -6   2   6        161.27        154.42         8.67 o                         
  -5   2   6        161.61        154.25         6.18 o                         
  -4   2   6       3660.71       3655.75       129.50 o                         
  -3   2   6        982.63        865.10        26.69 o                         
  -2   2   6          1.64          2.50         0.59 o                         
  -1   2   6         74.75         82.87         3.08 o                         
   0   2   6         95.51         39.21         2.31 o                         
   1   2   6         97.24         80.01         3.99 o                         
   2   2   6        354.24        377.13        11.91 o                         
   3   2   6        262.16        242.54         7.03 o                         
   4   2   6        151.32        125.59         4.27 o                         
   5   2   6        178.38        167.84         6.37 o                         
   6   2   6          5.43          7.43         1.44 o                         
   7   2   6        202.86        206.70        11.51 o                         
   8   2   6         39.08         34.26         4.40 o                         
   9   2   6          0.18         -1.00         1.90 o                         
  10   2   6         19.52         23.84         5.61 o                         
  11   2   6          0.04         -2.02         2.20 o                         
 -11   3   6         34.94         28.19         4.47 o                         
 -10   3   6          0.06          0.66         2.93 o                         
  -9   3   6         12.30         19.49         2.77 o                         
  -8   3   6         18.11         14.40         2.64 o                         
  -7   3   6         73.78         70.03         5.56 o                         
  -6   3   6         65.34         63.10         6.20 o                         
  -5   3   6        219.58        211.13         8.28 o                         
  -4   3   6         38.25         31.17         2.22 o                         
  -3   3   6          6.42          8.67         1.12 o                         
  -2   3   6        109.46         91.51         3.86 o                         
  -1   3   6          7.07          7.01         0.93 o                         
   0   3   6       2097.80       2043.21        64.97 o                         
   1   3   6       1951.09       1889.56        54.98 o                         
   2   3   6          5.98          3.83         0.78 o                         
   3   3   6        844.48        839.14        22.19 o                         
   4   3   6          1.12          2.59         0.71 o                         
   5   3   6        924.13        856.22        27.64 o                         
   6   3   6          1.50         10.74         1.67 o                         
   7   3   6        175.99        168.92         8.21 o                         
   8   3   6         76.54         59.10         4.95 o                         
   9   3   6         12.62          8.91         3.26 o                         
  10   3   6          2.65          1.17         2.07 o                         
  11   3   6          0.51         -2.03         2.15 o                         
 -11   4   6          0.26          1.35         2.50 o                         
 -10   4   6         62.63         76.18         5.78 o                         
  -9   4   6         28.61         26.84         3.27 o                         
  -8   4   6          6.80          4.77         2.09 o                         
  -7   4   6         21.69         22.69         2.95 o                         
  -6   4   6          1.52          0.19         1.40 o                         
  -5   4   6        113.91        112.34         6.77 o                         
  -4   4   6        102.67         82.60         4.92 o                         
  -3   4   6        531.77        558.28        17.84 o                         
  -2   4   6        230.82        215.83         7.38 o                         
  -1   4   6        580.88        615.58        20.23 o                         
   0   4   6       2881.06       3146.22       119.27 o                         
   1   4   6        511.16        527.11        16.70 o                         
   2   4   6         62.96         47.72         2.35 o                         
   3   4   6         53.46         58.33         2.70 o                         
   4   4   6        287.62        285.33         9.45 o                         
   5   4   6         21.05         17.13         1.55 o                         
   6   4   6          4.92          6.53         1.78 o                         
   7   4   6        275.59        260.44        12.45 o                         
   8   4   6         71.10         68.97         5.03 o                         
   9   4   6          0.20         -0.64         1.84 o                         
  10   4   6         61.56         66.67         5.51 o                         
 -11   5   6          0.03          2.03         2.27 o                         
 -10   5   6         11.08         11.41         2.99 o                         
  -9   5   6          0.00         -1.80         1.80 o                         
  -8   5   6          2.62          4.02         2.18 o                         
  -7   5   6         13.91         24.54         3.38 o                         
  -6   5   6         15.36         12.97         2.55 o                         
  -5   5   6        127.39        140.00         7.28 o                         
  -4   5   6         67.91         48.53         2.87 o                         
  -3   5   6        136.21        117.99         4.94 o                         
  -2   5   6        322.69        296.11         9.84 o                         
  -1   5   6        616.68        661.91        19.95 o                         
   0   5   6         49.07         66.96         2.97 o                         
   1   5   6        659.27        716.29        22.65 o                         
   2   5   6         19.42         12.01         1.22 o                         
   3   5   6         89.84         83.88         3.44 o                         
   4   5   6          1.03          2.62         0.92 o                         
   5   5   6          1.02         -0.06         0.98 o                         
   6   5   6        314.67        300.79        12.99 o                         
   7   5   6         33.20         33.56         6.12 o                         
   8   5   6         54.44         47.12         3.72 o                         
   9   5   6          4.20          1.88         1.69 o                         
  10   5   6          0.01         -0.44         1.69 o                         
 -10   6   6         11.02         12.35         2.90 o                         
  -9   6   6         11.55         17.10         3.83 o                         
  -8   6   6         58.43         65.67         5.79 o                         
  -7   6   6         77.58         72.48         4.99 o                         
  -6   6   6         49.68         63.81         4.24 o                         
  -5   6   6         11.44          8.51         1.81 o                         
  -4   6   6         62.75         72.69         3.68 o                         
  -3   6   6          0.35          2.79         1.07 o                         
  -2   6   6        514.62        505.08        15.77 o                         
  -1   6   6          0.68          1.21         0.80 o                         
   0   6   6         57.17         57.53         3.39 o                         
   1   6   6        132.48        107.36         4.54 o                         
   2   6   6        138.85        125.27         4.70 o                         
   3   6   6         10.77         20.17         1.59 o                         
   4   6   6        474.34        471.09        15.28 o                         
   5   6   6         98.19        106.62         5.95 o                         
   6   6   6         55.34         44.50         4.21 o                         
   7   6   6          2.19         -1.55         1.79 o                         
   8   6   6        152.25        158.96         9.42 o                         
   9   6   6         17.27         12.17         2.32 o                         
  10   6   6          1.81          6.84         3.14 o                         
 -10   7   6          5.59          6.90         3.09 o                         
  -9   7   6          4.45          6.52         2.69 o                         
  -8   7   6          4.18          3.24         2.55 o                         
  -7   7   6         19.44         19.15         2.72 o                         
  -6   7   6        170.27        162.63         8.52 o                         
  -5   7   6         82.36        113.87         5.71 o                         
  -4   7   6        356.03        305.50        10.41 o                         
  -3   7   6         51.91         68.05         3.75 o                         
  -2   7   6        339.82        325.47        10.30 o                         
  -1   7   6         13.47          5.18         1.46 o                         
   0   7   6          0.24         -0.33         1.10 o                         
   1   7   6        318.69        281.87         9.63 o                         
   2   7   6          1.54          2.01         1.19 o                         
   3   7   6        508.70        534.30        16.48 o                         
   4   7   6        629.63        633.76        19.13 o                         
   5   7   6        120.53        126.02         6.11 o                         
   6   7   6          0.26         -1.00         1.54 o                         
   7   7   6          5.58          1.68         1.86 o                         
   8   7   6          1.01         -0.54         2.43 o                         
   9   7   6          0.50          0.08         2.09 o                         
  -9   8   6          0.33         -2.54         2.91 o                         
  -8   8   6         43.13         33.91         3.43 o                         
  -7   8   6         42.65         41.13         4.10 o                         
  -6   8   6        555.05        576.83        20.19 o                         
  -5   8   6          0.04          0.70         1.25 o                         
  -4   8   6        316.39        319.78        10.89 o                         
  -3   8   6          2.89         -0.09         1.16 o                         
  -2   8   6        740.50        728.38        22.39 o                         
  -1   8   6         75.22         77.95         4.56 o                         
   0   8   6         81.34         87.85         4.93 o                         
   1   8   6          0.85          2.04         1.16 o                         
   2   8   6         34.50         31.92         2.90 o                         
   3   8   6        303.30        272.82        10.45 o                         
   4   8   6         30.57         24.32         2.22 o                         
   5   8   6          4.37          2.88         1.87 o                         
   6   8   6         60.83         66.78         4.53 o                         
   7   8   6          0.06          0.86         1.81 o                         
   8   8   6          0.69          2.65         1.94 o                         
   9   8   6          0.11         -1.19         2.35 o                         
  -9   9   6          5.61         13.33         3.56 o                         
  -8   9   6         41.63         47.39         4.10 o                         
  -7   9   6          7.47          7.98         2.26 o                         
  -6   9   6         63.63         71.73         4.72 o                         
  -5   9   6        138.72        151.51         7.26 o                         
  -4   9   6          2.69          2.32         1.40 o                         
  -3   9   6         21.23         12.54         1.95 o                         
  -2   9   6       1451.04       1367.99        40.89 o                         
  -1   9   6         30.25         32.38         2.66 o                         
   0   9   6          4.85          2.68         1.11 o                         
   1   9   6        188.44        163.65         7.41 o                         
   2   9   6         58.47         58.58         3.55 o                         
   3   9   6         47.25         37.96         2.87 o                         
   4   9   6         26.08         28.41         2.66 o                         
   5   9   6         12.19          9.72         2.55 o                         
   6   9   6          0.11          2.68         2.09 o                         
   7   9   6          0.08         -1.75         1.95 o                         
   8   9   6          6.84          8.38         2.49 o                         
  -8  10   6          2.28          5.98         1.99 o                         
  -7  10   6         96.17         92.39         5.77 o                         
  -6  10   6        268.81        261.11        10.49 o                         
  -5  10   6          0.16         -0.96         1.42 o                         
  -4  10   6          2.32          3.83         1.71 o                         
  -3  10   6        104.73        102.59         5.95 o                         
  -2  10   6        731.92        796.85        28.36 o                         
  -1  10   6        735.94        662.83        22.70 o                         
   0  10   6         87.39         97.32         4.81 o                         
   1  10   6         82.12         76.49         4.24 o                         
   2  10   6         38.26         38.85         2.97 o                         
   3  10   6         30.39         28.96         2.53 o                         
   4  10   6          0.22         -1.11         1.11 o                         
   5  10   6         24.64         16.14         2.15 o                         
   6  10   6          1.44         -1.72         1.72 o                         
   7  10   6         16.15         15.85         3.94 o                         
   8  10   6         15.89         16.35         4.33 o                         
  -7  11   6          3.96          5.80         2.06 o                         
  -6  11   6          0.47         -1.15         1.66 o                         
  -5  11   6          0.61         -1.25         1.25 o                         
  -4  11   6         16.66         21.88         2.81 o                         
  -3  11   6         74.53         74.81         4.91 o                         
  -2  11   6        528.45        531.63        19.04 o                         
  -1  11   6        154.33        158.35         8.59 o                         
   0  11   6          1.55          3.41         1.67 o                         
   1  11   6         20.16         27.20         2.87 o                         
   2  11   6         84.04         90.05         5.52 o                         
   3  11   6          2.17          1.79         1.39 o                         
   4  11   6          4.40          4.99         1.46 o                         
   5  11   6          9.60         15.58         2.33 o                         
   6  11   6          0.00          0.32         2.13 o                         
   7  11   6          6.91         11.27         3.53 o                         
  -6  12   6         11.30          7.48         2.32 o                         
  -5  12   6         26.01         35.30         3.71 o                         
  -4  12   6          8.68          9.45         2.30 o                         
  -3  12   6          6.29          3.95         1.89 o                         
  -2  12   6        146.00        148.38         7.73 o                         
  -1  12   6         65.46         57.03         5.52 o                         
   0  12   6          8.07         11.88         2.39 o                         
   1  12   6         25.94         24.10         3.24 o                         
   2  12   6          9.34          6.40         2.12 o                         
   3  12   6          0.22         -1.40         1.40 o                         
   4  12   6          2.93          6.16         2.01 o                         
   5  12   6         32.60         33.35         3.38 o                         
   6  12   6          1.83          1.92         3.53 o                         
  -5  13   6         38.51         25.23         3.20 o                         
  -4  13   6          0.72         -1.71         1.71 o                         
  -3  13   6         14.23         16.42         2.75 o                         
  -2  13   6         14.04         14.93         3.02 o                         
  -1  13   6         20.02         26.58         3.39 o                         
   0  13   6         75.08         76.00         5.79 o                         
   1  13   6          7.55          6.26         2.32 o                         
   2  13   6          9.30          6.59         1.99 o                         
   3  13   6         33.85         35.63         3.48 o                         
   4  13   6         11.62          8.57         2.56 o                         
  -3  14   6         15.34         20.10         3.74 o                         
  -2  14   6         34.55         36.84         4.49 o                         
  -1  14   6          6.84          7.36         2.33 o                         
   0  14   6         24.88         27.11         3.30 o                         
   1  14   6        155.04        170.86        15.85 o                         
   2  14   6         36.85         41.58         4.19 o                         
  -3 -14   7          4.90          6.14         2.39 o                         
  -2 -14   7         20.38         19.55         2.85 o                         
  -1 -14   7         22.17         19.62         4.24 o                         
   0 -14   7          0.00          0.00         2.00 o                         
   1 -14   7          0.27          3.82         2.58 o                         
   2 -14   7        133.25        126.58         7.28 o                         
   3 -14   7         58.05         81.05         5.97 o                         
  -5 -13   7         15.10         15.41         2.48 o                         
  -4 -13   7          0.52         -1.71         1.71 o                         
  -3 -13   7          0.29         -1.36         1.36 o                         
  -2 -13   7          0.95         -0.53         1.61 o                         
  -1 -13   7         46.15         40.36         4.50 o                         
   0 -13   7         17.43         12.15         2.85 o                         
   1 -13   7          2.72          2.28         1.90 o                         
   2 -13   7         43.13         52.83         5.42 o                         
   3 -13   7         74.38         89.57         6.22 o                         
   4 -13   7         45.26         52.89         4.61 o                         
   5 -13   7         10.43         10.32         2.74 o                         
  -6 -12   7         12.11         10.37         3.28 o                         
  -5 -12   7          2.22          3.93         1.58 o                         
  -4 -12   7         17.82         17.52         2.48 o                         
  -3 -12   7         14.42         13.91         2.45 o                         
  -2 -12   7        316.83        322.84        13.44 o                         
  -1 -12   7         12.71         10.94         2.05 o                         
   0 -12   7          2.09          1.40         1.28 o                         
   1 -12   7          6.97          9.57         2.02 o                         
   2 -12   7         11.08          8.03         2.37 o                         
   3 -12   7          8.03          6.61         2.61 o                         
   4 -12   7         12.85         20.74         3.36 o                         
   5 -12   7         22.91         19.39         3.36 o                         
   6 -12   7         55.49         73.82         5.99 o                         
  -7 -11   7          4.65         -0.35         1.86 o                         
  -6 -11   7          0.79         -1.63         1.63 o                         
  -5 -11   7         19.20         17.30         2.18 o                         
  -4 -11   7         17.58         11.05         1.94 o                         
  -3 -11   7        224.49        208.18        12.51 o                         
  -2 -11   7        275.92        280.90        10.79 o                         
  -1 -11   7         75.07         80.44         4.43 o                         
   0 -11   7         11.73         13.90         2.00 o                         
   1 -11   7        155.31        144.89         6.77 o                         
   2 -11   7        126.35        138.51         7.59 o                         
   3 -11   7         12.82          9.75         2.36 o                         
   4 -11   7          8.36          8.01         3.16 o                         
   5 -11   7          0.79          0.72         2.00 o                         
   6 -11   7          9.48         10.33         2.60 o                         
   7 -11   7         17.36         20.80         3.27 o                         
  -8 -10   7          0.70         -0.61         1.88 o                         
  -7 -10   7        130.05        137.28         7.75 o                         
  -6 -10   7        327.92        302.10        13.49 o                         
  -5 -10   7          2.65          0.14         1.26 o                         
  -4 -10   7         53.17         45.56         3.10 o                         
  -3 -10   7         78.86         75.26         4.33 o                         
  -2 -10   7        836.01        866.23        27.68 o                         
  -1 -10   7        447.61        426.68        15.23 o                         
   0 -10   7        151.48        154.04        11.33 o                         
   1 -10   7        217.54        229.90        10.23 o                         
   2 -10   7         55.86         63.99         5.30 o                         
   3 -10   7         10.28          8.92         2.72 o                         
   4 -10   7         77.82         61.74         5.13 o                         
   5 -10   7         26.38         21.05         3.44 o                         
   6 -10   7         10.74          5.70         2.20 o                         
   7 -10   7         14.46         15.66         2.69 o                         
   8 -10   7          7.71          7.29         2.71 o                         
  -9  -9   7          0.46         -1.60         2.14 o                         
  -8  -9   7         60.30         67.71         6.03 o                         
  -7  -9   7         29.62         18.21         2.77 o                         
  -6  -9   7          6.57          5.47         1.84 o                         
  -5  -9   7         80.06         60.03         3.91 o                         
  -4  -9   7         17.39         25.13         2.18 o                         
  -3  -9   7         56.86         52.67         3.13 o                         
  -2  -9   7       1293.47       1345.22        48.86 o                         
  -1  -9   7         33.40         38.46         3.43 o                         
   0  -9   7          4.42          2.20         1.33 o                         
   1  -9   7        138.58        117.08         9.37 o                         
   2  -9   7        113.95        105.45         6.65 o                         
   3  -9   7          4.11          3.56         1.67 o                         
   4  -9   7          1.51         -0.35         1.45 o                         
   5  -9   7         18.11         10.37         2.50 o                         
   6  -9   7         28.13         32.74         3.61 o                         
   7  -9   7          1.96          4.63         2.46 o                         
   8  -9   7          7.29          9.21         2.64 o                         
  -9  -8   7          2.52         -0.31         2.58 o                         
  -8  -8   7         36.93         35.27         4.15 o                         
  -7  -8   7         37.33         47.98         3.31 o                         
  -6  -8   7        573.49        574.03        22.09 o                         
  -5  -8   7          0.19         -1.10         1.10 o                         
  -4  -8   7        346.12        293.61        11.72 o                         
  -3  -8   7         11.55         11.66         1.30 o                         
  -2  -8   7        425.16        406.84        15.07 o                         
  -1  -8   7         43.43         31.17         3.73 o                         
   0  -8   7        175.34        184.36         8.78 o                         
   1  -8   7         13.03         16.57         2.32 o                         
   2  -8   7         67.88         60.81         5.06 o                         
   3  -8   7        340.40        292.89        11.19 o                         
   4  -8   7         72.91         79.93         5.06 o                         
   5  -8   7          2.35          3.77         1.53 o                         
   6  -8   7        103.57        101.41         8.89 o                         
   7  -8   7          2.85          2.37         2.03 o                         
   8  -8   7          0.18         -0.12         1.94 o                         
   9  -8   7          0.09          0.24         1.83 o                         
 -10  -7   7          4.95          1.24         2.05 o                         
  -9  -7   7          1.60         -0.08         2.92 o                         
  -8  -7   7         13.73         24.59         2.99 o                         
  -7  -7   7         26.67         27.80         2.51 o                         
  -6  -7   7        126.38        113.53         5.39 o                         
  -5  -7   7         26.25         20.47         2.27 o                         
  -4  -7   7        297.63        296.95        10.37 o                         
  -3  -7   7         29.81         26.56         2.54 o                         
  -2  -7   7        372.43        338.59        13.49 o                         
  -1  -7   7         46.81         40.82         3.12 o                         
   0  -7   7          0.30         -0.93         0.93 o                         
   1  -7   7        477.49        446.66        15.46 o                         
   2  -7   7         36.89         49.67         3.01 o                         
   3  -7   7        473.77        487.48        16.97 o                         
   4  -7   7       1010.23       1053.36        38.72 o                         
   5  -7   7        184.62        176.25        12.55 o                         
   6  -7   7          0.80         -0.32         1.83 o                         
   7  -7   7          3.23          1.08         1.66 o                         
   8  -7   7          9.27         10.96         5.16 o                         
   9  -7   7          1.83         -1.42         2.05 o                         
 -10  -6   7          9.52          9.60         2.43 o                         
  -9  -6   7         12.82         15.79         4.44 o                         
  -8  -6   7         62.09         55.10         3.76 o                         
  -7  -6   7         15.32          8.03         1.73 o                         
  -6  -6   7        110.60        119.93         6.10 o                         
  -5  -6   7         10.48          8.57         1.63 o                         
  -4  -6   7          0.00          0.84         1.11 o                         
  -3  -6   7          7.88         13.99         1.46 o                         
  -2  -6   7        965.78        861.00        25.72 o                         
  -1  -6   7         24.58         20.09         1.95 o                         
   0  -6   7         10.13         10.03         1.88 o                         
   1  -6   7         61.61         57.17         3.33 o                         
   2  -6   7         54.91         64.02         3.42 o                         
   3  -6   7          5.10          1.32         1.06 o                         
   4  -6   7        935.59        892.30        33.26 o                         
   5  -6   7          1.73         -1.61         1.61 o                         
   6  -6   7         11.17         11.86         3.75 o                         
   7  -6   7          0.73         -1.92         2.16 o                         
   8  -6   7         86.46        106.10         7.58 o                         
   9  -6   7          7.01          7.95         3.25 o                         
  10  -6   7         18.22         38.09         4.55 o                         
 -10  -5   7          0.21          0.33         1.75 o                         
  -9  -5   7          3.71         14.76         2.75 o                         
  -8  -5   7          9.18          9.02         1.58 o                         
  -7  -5   7         54.12         66.37         3.55 o                         
  -6  -5   7         14.87          7.20         1.40 o                         
  -5  -5   7         21.86         13.64         1.59 o                         
  -4  -5   7        121.44        137.69         5.39 o                         
  -3  -5   7         32.83         70.80         3.79 o                         
  -2  -5   7          8.05          4.91         1.08 o                         
  -1  -5   7       1297.07       1451.44        46.42 o                         
   0  -5   7         78.70         93.41         5.69 o                         
   1  -5   7       1065.46       1156.69        41.69 o                         
   2  -5   7         44.92         39.99         2.44 o                         
   3  -5   7        133.58        115.03         5.46 o                         
   4  -5   7        190.14        198.05         9.92 o                         
   5  -5   7        534.65        506.50        22.94 o                         
   6  -5   7        459.16        428.56        19.92 o                         
   7  -5   7          1.08          2.66         2.21 o                         
   8  -5   7         34.78         28.93         4.26 o                         
   9  -5   7          7.96         15.49         3.38 o                         
  10  -5   7          1.60          1.44         1.83 o                         
 -11  -4   7         15.27         17.87         3.92 o                         
 -10  -4   7         11.13          4.30         2.98 o                         
  -9  -4   7         46.34         51.04         3.05 o                         
  -8  -4   7         50.68         56.55         3.98 o                         
  -7  -4   7          0.83         -0.91         0.91 o                         
  -6  -4   7          0.69          0.73         0.76 o                         
  -5  -4   7          0.13         -0.05         1.12 o                         
  -4  -4   7         45.48         26.52         2.04 o                         
  -3  -4   7        369.27        408.00        12.49 o                         
  -2  -4   7         74.69         99.03         4.27 o                         
  -1  -4   7         46.61         34.02         1.91 o                         
   0  -4   7        773.13        724.31        22.43 o                         
   1  -4   7         80.96        124.26         5.32 o                         
   2  -4   7        288.28        290.90         9.77 o                         
   3  -4   7        346.92        302.61        10.34 o                         
   4  -4   7         79.46         69.85         5.18 o                         
   5  -4   7          0.27         -1.35         1.35 o                         
   6  -4   7        274.84        279.09        12.58 o                         
   7  -4   7          0.12         -1.33         1.33 o                         
   8  -4   7         26.41         20.02         2.62 o                         
   9  -4   7          0.01         -0.55         2.06 o                         
  10  -4   7          9.60          5.70         2.50 o                         
 -11  -3   7         52.14         37.24         6.03 o                         
 -10  -3   7         44.09         35.24         3.16 o                         
  -9  -3   7         19.58          8.64         1.96 o                         
  -8  -3   7         88.03         76.97         4.13 o                         
  -7  -3   7         18.05         27.40         2.22 o                         
  -6  -3   7        115.64        127.67         5.31 o                         
  -5  -3   7        473.68        434.83        13.93 o                         
  -4  -3   7        219.35        249.10         8.31 o                         
  -3  -3   7        532.78        504.86        15.87 o                         
  -2  -3   7         37.96         20.73         1.54 o                         
  -1  -3   7        178.77        135.35         4.47 o                         
   0  -3   7        892.47       1039.27        31.82 o                         
   1  -3   7        238.93        254.04         9.44 o                         
   2  -3   7        155.32        165.70         5.92 o                         
   3  -3   7        218.48        229.85         8.31 o                         
   4  -3   7        402.14        367.11        14.26 o                         
   5  -3   7        423.18        449.80        17.36 o                         
   6  -3   7       1034.25       1024.60        40.57 o                         
   7  -3   7         61.52         80.36         5.87 o                         
   8  -3   7          1.41          0.67         1.41 o                         
   9  -3   7         84.27         76.55         6.35 o                         
  10  -3   7          9.33         11.37         2.74 o                         
  11  -3   7          0.20          0.29         2.14 o                         
 -11  -2   7          0.06          1.43         3.17 o                         
 -10  -2   7         22.83         32.15         3.17 o                         
  -9  -2   7         26.70         24.65         2.61 o                         
  -8  -2   7         33.67         26.20         2.25 o                         
  -7  -2   7          0.55          0.27         0.80 o                         
  -6  -2   7         17.77         25.19         1.84 o                         
  -5  -2   7        645.91        713.98        21.40 o                         
  -4  -2   7       4052.82       4523.78       159.71 o                         
  -3  -2   7        121.90        121.58         4.51 o                         
  -2  -2   7        100.83         76.67         2.87 o                         
  -1  -2   7         96.87         91.25         3.15 o                         
   0  -2   7        915.14        777.47        23.80 o                         
   1  -2   7        931.92        984.82        30.12 o                         
   2  -2   7          0.00          0.35         0.55 o                         
   3  -2   7        141.99        123.20         4.72 o                         
   4  -2   7        151.45        147.81         6.14 o                         
   5  -2   7         14.82         18.46         2.09 o                         
   6  -2   7          3.90          6.00         1.63 o                         
   7  -2   7         13.54          7.69         1.77 o                         
   8  -2   7         60.29         58.95         4.09 o                         
   9  -2   7          3.36          4.33         1.99 o                         
  10  -2   7          3.12         -1.71         1.71 o                         
  11  -2   7         27.98         28.29         3.47 o                         
 -11  -1   7         35.56         45.17         3.56 o                         
 -10  -1   7         31.01         20.06         2.34 o                         
  -9  -1   7         31.41         39.13         3.54 o                         
  -8  -1   7          0.42          2.47         1.14 o                         
  -7  -1   7         37.04         53.78         3.47 o                         
  -6  -1   7        103.25        121.04         5.30 o                         
  -5  -1   7          0.14          0.22         0.98 o                         
  -4  -1   7       2488.37       2461.53        77.95 o                         
  -3  -1   7         12.32         23.79         1.59 o                         
  -2  -1   7        125.53        184.31         5.84 o                         
  -1  -1   7          5.60          0.38         0.50 o                         
   0  -1   7        139.32        124.45         4.08 o                         
   1  -1   7       1830.77       1976.72        70.09 o                         
   2  -1   7        120.99        158.69         5.38 o                         
   3  -1   7        148.76        153.63         5.47 o                         
   4  -1   7         83.28         70.52         3.66 o                         
   5  -1   7        174.05        160.05         6.55 o                         
   6  -1   7          0.05         -0.96         0.96 o                         
   7  -1   7          8.58          4.95         1.54 o                         
   8  -1   7         22.30         12.38         2.03 o                         
   9  -1   7         12.40          5.98         1.70 o                         
  10  -1   7         20.31         19.26         2.86 o                         
  11  -1   7          4.29          2.42         2.17 o                         
 -11   0   7          0.12          1.07         1.91 o                         
 -10   0   7          8.99          8.98         2.16 o                         
  -9   0   7          0.91          0.04         1.39 o                         
  -8   0   7         77.76         86.25         5.37 o                         
  -7   0   7          0.79          1.14         1.61 o                         
  -6   0   7         81.09         88.37         4.54 o                         
  -5   0   7         68.88         65.53         3.61 o                         
  -4   0   7       7017.69       7218.19       510.39 o                         
  -3   0   7         35.14         36.19         1.95 o                         
  -2   0   7        247.92        201.83         6.65 o                         
  -1   0   7          2.11          0.31         0.48 o                         
   0   0   7        932.05        842.76        24.48 o                         
   1   0   7         29.52          9.95         0.96 o                         
   2   0   7       1458.67       1454.24        48.62 o                         
   3   0   7          2.09          1.60         0.66 o                         
   4   0   7        219.99        221.43         7.24 o                         
   5   0   7          0.68          1.96         0.80 o                         
   6   0   7         65.66         59.55         3.29 o                         
   7   0   7          0.57          0.00         1.07 o                         
   8   0   7          1.32          1.39         1.34 o                         
   9   0   7          2.98          0.59         1.09 o                         
  10   0   7         21.98         20.50         3.84 o                         
  11   0   7          1.17         -2.21         2.21 o                         
 -11   1   7          7.05          5.42         3.04 o                         
 -10   1   7         81.15         84.54         6.08 o                         
  -9   1   7          4.29          1.24         1.40 o                         
  -8   1   7          9.15          5.83         1.77 o                         
  -7   1   7         18.58         19.77         2.45 o                         
  -6   1   7        146.88        168.75         8.07 o                         
  -5   1   7         36.54         36.64         2.23 o                         
  -4   1   7       2369.56       2398.36        76.11 o                         
  -3   1   7        385.40        399.61        13.21 o                         
  -2   1   7        104.84        105.67         3.72 o                         
  -1   1   7        105.06         68.69         2.66 o                         
   0   1   7        294.55        250.58         7.98 o                         
   1   1   7        735.18        773.20        21.55 o                         
   2   1   7        276.60        322.69        10.79 o                         
   3   1   7        152.31        146.14         4.77 o                         
   4   1   7         17.21         17.03         1.16 o                         
   5   1   7        162.80        148.34         5.41 o                         
   6   1   7         25.64         27.58         2.11 o                         
   7   1   7         40.20         28.25         2.13 o                         
   8   1   7         35.93         25.19         2.25 o                         
   9   1   7          4.38          3.31         2.51 o                         
  10   1   7          7.55          8.69         3.09 o                         
  11   1   7          1.31         -1.07         2.46 o                         
 -11   2   7          2.85          1.18         2.03 o                         
 -10   2   7         12.18          4.80         2.19 o                         
  -9   2   7         29.86         27.47         3.00 o                         
  -8   2   7        123.60        124.30         6.79 o                         
  -7   2   7          0.70          0.14         1.26 o                         
  -6   2   7          1.37         -1.18         1.18 o                         
  -5   2   7       1203.81       1236.88        42.18 o                         
  -4   2   7       2001.81       2177.47        63.07 o                         
  -3   2   7        613.66        553.03        16.65 o                         
  -2   2   7         45.94         53.52         2.55 o                         
  -1   2   7         12.28         14.61         1.10 o                         
   0   2   7        271.60        272.97         7.78 o                         
   1   2   7       1071.57       1180.21        34.41 o                         
   2   2   7         71.77         93.10         3.78 o                         
   3   2   7         24.05         18.58         1.31 o                         
   4   2   7        292.13        250.93         7.75 o                         
   5   2   7         24.44         23.10         1.64 o                         
   6   2   7         41.89         47.46         2.72 o                         
   7   2   7          8.05          5.53         1.41 o                         
   8   2   7          5.37          1.33         2.31 o                         
   9   2   7          9.84         14.67         3.73 o                         
  10   2   7         14.27         17.88         4.50 o                         
  11   2   7         22.08         33.39         4.25 o                         
 -11   3   7         22.69         22.34         3.12 o                         
 -10   3   7         68.43         67.82         5.15 o                         
  -9   3   7         32.68         39.63         4.15 o                         
  -8   3   7        161.14        177.10         9.00 o                         
  -7   3   7         37.26         47.69         5.52 o                         
  -6   3   7         11.71         19.42         2.69 o                         
  -5   3   7        157.31        157.68         7.19 o                         
  -4   3   7        433.12        392.42        13.34 o                         
  -3   3   7        905.96        869.05        29.82 o                         
  -2   3   7         84.46         87.71         3.57 o                         
  -1   3   7         33.44         24.89         1.71 o                         
   0   3   7         61.22         73.40         2.85 o                         
   1   3   7         29.35         45.57         2.60 o                         
   2   3   7        356.10        331.27        10.78 o                         
   3   3   7         30.35         22.57         1.62 o                         
   4   3   7        592.13        576.83        17.40 o                         
   5   3   7         43.67         60.73         3.02 o                         
   6   3   7       1979.30       1978.17        66.55 o                         
   7   3   7         90.50         95.83         5.36 o                         
   8   3   7          0.56         -0.86         1.49 o                         
   9   3   7        125.32        107.82        12.44 o                         
  10   3   7          1.00         -1.35         1.81 o                         
 -11   4   7         14.57         18.80         3.58 o                         
 -10   4   7          0.25          1.26         2.11 o                         
  -9   4   7         17.57          9.10         2.43 o                         
  -8   4   7         64.32         71.91         5.17 o                         
  -7   4   7          0.13         -1.27         1.27 o                         
  -6   4   7          0.30         -0.43         0.90 o                         
  -5   4   7          6.96         12.64         2.51 o                         
  -4   4   7         20.74         19.39         1.95 o                         
  -3   4   7        241.79        232.15         8.32 o                         
  -2   4   7        166.13        171.39         6.39 o                         
  -1   4   7       1510.75       1562.48        49.92 o                         
   0   4   7          9.14          1.36         0.62 o                         
   1   4   7        180.33        165.51         5.88 o                         
   2   4   7        379.45        431.54        13.90 o                         
   3   4   7        592.81        521.12        15.82 o                         
   4   4   7         18.71         19.95         1.76 o                         
   5   4   7         35.45         45.89         2.69 o                         
   6   4   7        448.28        434.98        17.81 o                         
   7   4   7         52.45         50.43         4.81 o                         
   8   4   7         28.83         37.48         5.33 o                         
   9   4   7          4.50          1.57         2.03 o                         
  10   4   7          5.08          3.07         2.05 o                         
 -10   5   7          0.21          0.85         2.02 o                         
  -9   5   7          8.08          7.96         2.94 o                         
  -8   5   7         55.97         49.55         5.47 o                         
  -7   5   7         16.48         18.43         2.91 o                         
  -6   5   7         51.25         46.09         3.36 o                         
  -5   5   7         27.96         34.15         3.15 o                         
  -4   5   7         61.03         80.00         3.90 o                         
  -3   5   7        777.07        852.14        28.06 o                         
  -2   5   7        326.21        287.98         9.34 o                         
  -1   5   7       1643.98       1745.80        51.00 o                         
   0   5   7         86.10         83.05         3.35 o                         
   1   5   7        440.87        461.69        14.21 o                         
   2   5   7         63.67         52.51         3.36 o                         
   3   5   7         13.13          9.51         1.13 o                         
   4   5   7        483.15        489.83        15.08 o                         
   5   5   7        438.60        437.85        14.18 o                         
   6   5   7        339.05        359.69        18.07 o                         
   7   5   7         40.07         42.40         4.20 o                         
   8   5   7          1.96         -1.42         1.42 o                         
   9   5   7         28.11         33.96         4.12 o                         
  10   5   7          0.38         -0.02         2.44 o                         
 -10   6   7         12.37          9.64         3.16 o                         
  -9   6   7          0.23         -0.46         2.37 o                         
  -8   6   7         45.55         33.96         4.60 o                         
  -7   6   7          7.83          5.51         2.23 o                         
  -6   6   7        159.93        171.70         8.88 o                         
  -5   6   7        187.03        183.58         8.53 o                         
  -4   6   7          0.04          2.20         1.03 o                         
  -3   6   7        201.65        213.66         7.67 o                         
  -2   6   7         88.60         89.21         4.42 o                         
  -1   6   7         79.15        109.62         4.63 o                         
   0   6   7         38.05         45.97         2.47 o                         
   1   6   7          3.46          6.00         1.19 o                         
   2   6   7        181.77        194.19         7.54 o                         
   3   6   7         99.62        104.75         4.32 o                         
   4   6   7        804.27        752.94        24.59 o                         
   5   6   7          3.92          2.16         1.21 o                         
   6   6   7         56.37         45.32         4.27 o                         
   7   6   7          3.41          8.45         2.82 o                         
   8   6   7         26.97         28.12         3.89 o                         
   9   6   7        119.46        145.56         9.74 o                         
  10   6   7          3.61          6.94         2.76 o                         
 -10   7   7          5.74          5.19         2.93 o                         
  -9   7   7          3.05          4.74         2.64 o                         
  -8   7   7          4.44          2.45         2.72 o                         
  -7   7   7        165.37        171.85         9.24 o                         
  -6   7   7          0.04         -0.78         1.57 o                         
  -5   7   7          5.93          8.73         1.88 o                         
  -4   7   7          2.65          2.88         1.16 o                         
  -3   7   7          4.79          6.99         1.46 o                         
  -2   7   7          0.15          0.35         0.99 o                         
  -1   7   7        251.56        234.29        10.35 o                         
   0   7   7        341.87        329.07        11.12 o                         
   1   7   7          5.62          5.40         1.16 o                         
   2   7   7        110.94         92.83         4.07 o                         
   3   7   7         16.09          9.21         1.32 o                         
   4   7   7        617.38        599.21        18.98 o                         
   5   7   7         35.09         34.40         2.25 o                         
   6   7   7         48.75         54.38         5.67 o                         
   7   7   7         43.40         38.59         5.00 o                         
   8   7   7          2.82          4.77         2.47 o                         
   9   7   7         52.91         51.17        10.26 o                         
  -9   8   7          0.66          0.82         2.43 o                         
  -8   8   7        114.93        122.58         9.58 o                         
  -7   8   7         92.89         89.57         5.98 o                         
  -6   8   7        473.78        437.87        17.65 o                         
  -5   8   7        204.32        206.83         8.40 o                         
  -4   8   7         23.36         29.10         2.52 o                         
  -3   8   7        174.26        200.88         7.49 o                         
  -2   8   7        300.79        284.75         9.27 o                         
  -1   8   7          3.12          2.28         1.35 o                         
   0   8   7        179.30        180.27         7.73 o                         
   1   8   7        275.86        311.94        11.14 o                         
   2   8   7        111.65        130.81         5.62 o                         
   3   8   7         85.05        103.99         4.80 o                         
   4   8   7        335.89        279.52         9.82 o                         
   5   8   7         28.40         29.22         2.43 o                         
   6   8   7          8.94          3.80         2.35 o                         
   7   8   7          0.16         -0.29         1.68 o                         
   8   8   7          4.85          4.18         2.38 o                         
   9   8   7         42.32         44.50         5.65 o                         
  -9   9   7         22.80         26.56         4.90 o                         
  -8   9   7          7.26          6.33         2.33 o                         
  -7   9   7        160.35        172.57        11.06 o                         
  -6   9   7        235.27        232.34        10.54 o                         
  -5   9   7         32.15         31.43         3.00 o                         
  -4   9   7         22.21         31.29         3.06 o                         
  -3   9   7        379.21        347.80        11.31 o                         
  -2   9   7         16.45         12.77         1.80 o                         
  -1   9   7         53.33         62.35         3.93 o                         
   0   9   7        154.43        143.59         6.91 o                         
   1   9   7          0.50         -0.71         0.90 o                         
   2   9   7         27.49         16.21         2.00 o                         
   3   9   7         69.69         64.56         3.72 o                         
   4   9   7         29.03         18.22         2.05 o                         
   5   9   7          1.35          2.21         1.30 o                         
   6   9   7         54.41         39.52         5.04 o                         
   7   9   7          1.06         -1.52         1.52 o                         
   8   9   7          0.00          1.75         1.95 o                         
  -8  10   7          0.16          7.54         2.34 o                         
  -7  10   7          4.70          3.41         2.14 o                         
  -6  10   7         31.69         37.44         3.54 o                         
  -5  10   7         26.82         17.17         2.32 o                         
  -4  10   7        133.63        163.93         8.27 o                         
  -3  10   7         11.94         16.37         2.29 o                         
  -2  10   7        107.16         88.09         4.78 o                         
  -1  10   7        193.39        179.05         8.24 o                         
   0  10   7         42.12         46.77         2.83 o                         
   1  10   7         10.78          7.16         1.62 o                         
   2  10   7         95.08        113.62         6.23 o                         
   3  10   7         83.31         70.53         4.63 o                         
   4  10   7        291.02        247.41         9.83 o                         
   5  10   7          0.04          0.94         1.29 o                         
   6  10   7          6.42          5.55         2.57 o                         
   7  10   7          0.02          5.30         3.55 o                         
  -7  11   7         26.63         18.03         2.88 o                         
  -6  11   7         35.56         29.68         3.69 o                         
  -5  11   7         98.10         88.23         5.34 o                         
  -4  11   7          0.18          3.64         1.71 o                         
  -3  11   7        511.20        494.73        18.17 o                         
  -2  11   7         89.57         69.39         4.82 o                         
  -1  11   7        148.55        129.00         6.50 o                         
   0  11   7         28.13         19.44         2.47 o                         
   1  11   7          0.31          0.99         1.51 o                         
   2  11   7         31.64         27.65         2.92 o                         
   3  11   7          0.46         -0.31         1.24 o                         
   4  11   7         95.37        107.83         7.98 o                         
   5  11   7          0.68          0.97         1.50 o                         
   6  11   7          6.49          8.32         3.07 o                         
  -6  12   7          6.26         17.60         2.75 o                         
  -5  12   7          0.82          1.43         1.85 o                         
  -4  12   7          1.62          3.45         1.83 o                         
  -3  12   7         51.43         68.91         5.54 o                         
  -2  12   7          0.06         -1.00         1.53 o                         
  -1  12   7         55.35         46.58         4.33 o                         
   0  12   7          0.22         -1.54         1.67 o                         
   1  12   7          1.37          7.81         2.19 o                         
   2  12   7         67.84         78.21         5.08 o                         
   3  12   7          5.13          3.78         1.95 o                         
   4  12   7          3.20          0.95         1.97 o                         
   5  12   7         32.59         27.96         4.12 o                         
  -4  13   7          4.22          8.89         2.56 o                         
  -3  13   7         17.64         12.99         2.35 o                         
  -2  13   7         17.22         13.76         2.89 o                         
  -1  13   7          5.74         14.74         2.66 o                         
   0  13   7         51.47         47.01         4.26 o                         
   1  13   7          2.87          1.03         1.74 o                         
   2  13   7          0.95         -0.16         1.60 o                         
   3  13   7          0.61          1.73         1.84 o                         
   4  13   7         46.53         39.69         4.15 o                         
  -1  14   7         28.05         25.87         3.52 o                         
   0  14   7         22.95         17.61         3.06 o                         
   1  14   7         89.51         99.09         7.08 o                         
  -2 -14   8         21.66         20.93         2.98 o                         
  -1 -14   8         14.27         15.65         4.11 o                         
   0 -14   8         26.97         25.36         3.79 o                         
   1 -14   8        159.79        171.22         9.84 o                         
   2 -14   8         14.92         17.88         4.07 o                         
  -4 -13   8          0.95          1.30         1.56 o                         
  -3 -13   8         16.07         15.50         2.52 o                         
  -2 -13   8         16.21         19.29         2.61 o                         
  -1 -13   8         11.44         11.41         2.65 o                         
   0 -13   8        110.77        110.32         6.24 o                         
   1 -13   8          6.64          6.70         1.93 o                         
   2 -13   8          7.77          8.68         2.47 o                         
   3 -13   8         14.87         17.02         3.55 o                         
   4 -13   8          0.29          0.06         2.00 o                         
  -6 -12   8         14.74          9.85         2.31 o                         
  -5 -12   8         19.57         24.44         3.86 o                         
  -4 -12   8          6.61          6.95         1.58 o                         
  -3 -12   8         22.36         23.73         2.78 o                         
  -2 -12   8         52.47         63.15         4.61 o                         
  -1 -12   8        125.82        117.75         5.84 o                         
   0 -12   8          0.15         -0.28         1.24 o                         
   1 -12   8          0.03          0.52         1.70 o                         
   2 -12   8         25.17         15.17         2.82 o                         
   3 -12   8          4.39          7.16         2.64 o                         
   4 -12   8          2.89         -0.62         2.36 o                         
   5 -12   8          1.16         -0.96         2.04 o                         
   6 -12   8          0.15          1.57         2.28 o                         
  -7 -11   8          7.40          1.01         2.10 o                         
  -6 -11   8          7.46          5.46         2.02 o                         
  -5 -11   8         35.66         29.13         3.30 o                         
  -4 -11   8          8.29          7.88         2.51 o                         
  -3 -11   8         68.53         53.27         3.44 o                         
  -2 -11   8        243.08        238.24         9.51 o                         
  -1 -11   8        157.87        139.37         6.40 o                         
   0 -11   8          4.13          5.99         1.48 o                         
   1 -11   8          1.55          1.07         1.48 o                         
   2 -11   8         18.77         14.71         3.20 o                         
   3 -11   8          8.75          4.21         2.16 o                         
   4 -11   8         36.47         27.14         4.95 o                         
   5 -11   8         21.15         17.57         3.29 o                         
   6 -11   8          2.32          1.66         2.33 o                         
   7 -11   8         10.35          8.37         2.42 o                         
  -8 -10   8          0.19         -0.78         1.98 o                         
  -7 -10   8          0.16          1.44         1.95 o                         
  -6 -10   8        124.32        117.76         6.39 o                         
  -5 -10   8         13.60          8.21         1.91 o                         
  -4 -10   8         82.96         88.04         4.93 o                         
  -3 -10   8         61.24         62.77         3.98 o                         
  -2 -10   8        365.15        361.62        12.31 o                         
  -1 -10   8        404.51        352.54        12.54 o                         
   0 -10   8          1.60          1.30         1.15 o                         
   1 -10   8         13.73          4.30         1.70 o                         
   2 -10   8         85.29         79.90         5.48 o                         
   3 -10   8        109.46         88.52         6.87 o                         
   4 -10   8        254.36        239.60        12.43 o                         
   5 -10   8          4.48         -0.08         1.96 o                         
   6 -10   8          3.65          2.62         2.12 o                         
   7 -10   8          1.35          1.60         2.39 o                         
  -8  -9   8         12.69          4.68         2.58 o                         
  -7  -9   8         84.38         63.68         3.87 o                         
  -6  -9   8        212.89        238.41        10.09 o                         
  -5  -9   8         20.57         30.44         2.93 o                         
  -4  -9   8          7.49          2.55         1.49 o                         
  -3  -9   8        147.86        138.06         5.94 o                         
  -2  -9   8          0.41         -0.69         0.69 o                         
  -1  -9   8         10.90          4.96         1.50 o                         
   0  -9   8         88.29         93.32         5.38 o                         
   1  -9   8         35.10         41.21         3.76 o                         
   2  -9   8          0.25         -1.18         1.18 o                         
   3  -9   8         14.45          9.92         2.15 o                         
   4  -9   8         57.22         61.34         5.05 o                         
   5  -9   8          0.69         -0.39         1.75 o                         
   6  -9   8         48.10         48.86         4.50 o                         
   7  -9   8          0.26         -0.66         2.07 o                         
   8  -9   8          1.16         -1.98         1.98 o                         
  -9  -8   8          1.79          2.19         2.81 o                         
  -8  -8   8        149.40        173.77         8.51 o                         
  -7  -8   8        109.68        134.93         6.29 o                         
  -6  -8   8        526.16        511.88        18.83 o                         
  -5  -8   8        209.67        222.87         8.75 o                         
  -4  -8   8          7.66          4.89         1.48 o                         
  -3  -8   8        134.91        134.56         7.36 o                         
  -2  -8   8        438.05        432.40        15.18 o                         
  -1  -8   8          3.20          6.01         1.61 o                         
   0  -8   8        181.03        206.68         9.55 o                         
   1  -8   8        154.21        149.51         6.19 o                         
   2  -8   8         66.22         88.41         4.92 o                         
   3  -8   8         27.72         27.23         2.98 o                         
   4  -8   8        271.39        218.05        11.95 o                         
   5  -8   8         23.81         21.39         2.86 o                         
   6  -8   8          6.62          4.90         3.18 o                         
   7  -8   8          1.26          0.33         2.35 o                         
   8  -8   8          1.17         -1.58         1.58 o                         
   9  -8   8         15.90         16.53         3.25 o                         
  -9  -7   8          2.01         -0.29         1.91 o                         
  -8  -7   8          3.22          2.32         1.29 o                         
  -7  -7   8        141.82        143.33         6.70 o                         
  -6  -7   8         16.70         21.42         2.09 o                         
  -5  -7   8          2.79          0.59         1.13 o                         
  -4  -7   8          2.33          6.35         1.50 o                         
  -3  -7   8          6.18          3.78         1.65 o                         
  -2  -7   8          2.30          1.63         1.23 o                         
  -1  -7   8        521.85        513.23        18.57 o                         
   0  -7   8        408.84        438.74        15.39 o                         
   1  -7   8          0.00          2.11         1.11 o                         
   2  -7   8        123.35        100.07         5.01 o                         
   3  -7   8         17.33         19.34         2.48 o                         
   4  -7   8        709.63        684.15        26.28 o                         
   5  -7   8         27.40         26.86         3.89 o                         
   6  -7   8         46.16         51.91         6.82 o                         
   7  -7   8         72.41         76.33         5.96 o                         
   8  -7   8          2.98          2.06         2.17 o                         
   9  -7   8         86.14        101.60         7.99 o                         
 -10  -6   8          0.90          3.41         1.88 o                         
  -9  -6   8          1.13          6.18         2.16 o                         
  -8  -6   8         26.66         48.43         3.74 o                         
  -7  -6   8          2.23          3.15         1.40 o                         
  -6  -6   8         90.77        106.47         5.26 o                         
  -5  -6   8         67.80         58.36         3.86 o                         
  -4  -6   8         30.36         31.20         2.63 o                         
  -3  -6   8        342.01        324.19        13.81 o                         
  -2  -6   8          6.88         23.42         2.64 o                         
  -1  -6   8        112.65        138.49         5.63 o                         
   0  -6   8        105.59        123.57         5.25 o                         
   1  -6   8          1.47          1.65         0.97 o                         
   2  -6   8        334.29        302.57         9.94 o                         
   3  -6   8         90.36         88.78         5.08 o                         
   4  -6   8        320.20        335.20        14.03 o                         
   5  -6   8          7.35          6.09         2.82 o                         
   6  -6   8         75.99         84.43         7.96 o                         
   7  -6   8          9.19          4.64         1.92 o                         
   8  -6   8         14.74         12.45         2.64 o                         
   9  -6   8        116.63        149.46         9.93 o                         
  10  -6   8          0.05          1.01         1.86 o                         
 -10  -5   8          1.40          1.99         1.65 o                         
  -9  -5   8          6.37          1.64         1.48 o                         
  -8  -5   8         81.63         69.47         4.21 o                         
  -7  -5   8          1.97          1.53         1.34 o                         
  -6  -5   8        100.42        136.80         7.02 o                         
  -5  -5   8          0.74          0.27         1.02 o                         
  -4  -5   8         47.82         48.32         3.25 o                         
  -3  -5   8        728.23        663.70        23.15 o                         
  -2  -5   8        273.14        237.03         8.55 o                         
  -1  -5   8       1310.83       1439.29        43.93 o                         
   0  -5   8        387.67        415.97        13.46 o                         
   1  -5   8          5.43         19.21         1.98 o                         
   2  -5   8         79.09         69.65         4.40 o                         
   3  -5   8        101.89         86.45         4.19 o                         
   4  -5   8        665.62        604.03        24.55 o                         
   5  -5   8         27.37         31.84         3.76 o                         
   6  -5   8          9.23          4.33         1.81 o                         
   7  -5   8          0.10          0.11         2.00 o                         
   8  -5   8          2.57         -0.37         1.47 o                         
   9  -5   8         50.19         66.04         6.57 o                         
  10  -5   8          0.00          0.45         1.83 o                         
 -11  -4   8          1.97          2.12         2.64 o                         
 -10  -4   8          0.46          1.80         1.92 o                         
  -9  -4   8          1.55         -0.30         1.24 o                         
  -8  -4   8         27.25         23.87         2.22 o                         
  -7  -4   8         24.04         33.97         2.23 o                         
  -6  -4   8         11.62         20.09         2.02 o                         
  -5  -4   8         11.43          8.75         1.44 o                         
  -4  -4   8         86.88        108.13         5.03 o                         
  -3  -4   8        186.92        157.27         6.16 o                         
  -2  -4   8        513.44        537.07        16.94 o                         
  -1  -4   8       1662.83       1872.84        59.64 o                         
   0  -4   8         15.67         18.93         1.64 o                         
   1  -4   8         48.01         59.94         3.15 o                         
   2  -4   8        209.93        201.05         7.54 o                         
   3  -4   8        225.76        232.99         7.74 o                         
   4  -4   8        178.74        206.28         9.89 o                         
   5  -4   8         23.49         21.00         2.83 o                         
   6  -4   8        442.27        459.62        19.38 o                         
   7  -4   8          0.59          1.32         1.69 o                         
   8  -4   8         36.55         41.60         3.84 o                         
   9  -4   8          0.40         -1.04         1.04 o                         
  10  -4   8          0.08         -1.74         1.74 o                         
 -11  -3   8          0.19          3.57         2.67 o                         
 -10  -3   8         40.51         36.95         3.46 o                         
  -9  -3   8         38.36         55.67         3.73 o                         
  -8  -3   8        118.17        126.48         5.65 o                         
  -7  -3   8          0.01          0.59         1.07 o                         
  -6  -3   8         14.90         28.08         2.01 o                         
  -5  -3   8         24.61         20.97         1.81 o                         
  -4  -3   8         54.41         40.87         2.75 o                         
  -3  -3   8        270.01        243.72         8.15 o                         
  -2  -3   8        159.68        127.26         4.70 o                         
  -1  -3   8        132.87        105.47         3.83 o                         
   0  -3   8         86.59        117.57         4.76 o                         
   1  -3   8         11.08         10.75         1.18 o                         
   2  -3   8         88.53         85.60         4.37 o                         
   3  -3   8        338.02        329.28        11.43 o                         
   4  -3   8        293.71        351.03        13.71 o                         
   5  -3   8         85.06         92.41         5.68 o                         
   6  -3   8        479.95        478.43        18.81 o                         
   7  -3   8         12.29          9.50         2.25 o                         
   8  -3   8         21.36         21.82         2.81 o                         
   9  -3   8         23.48         13.15         2.41 o                         
  10  -3   8          0.22          0.94         1.62 o                         
 -11  -2   8          0.00          4.66         2.29 o                         
 -10  -2   8         14.80         23.08         2.94 o                         
  -9  -2   8          3.08          4.37         1.59 o                         
  -8  -2   8        268.60        320.95        12.94 o                         
  -7  -2   8         47.59         59.53         4.02 o                         
  -6  -2   8          4.68          5.57         1.20 o                         
  -5  -2   8        610.73        589.95        17.87 o                         
  -4  -2   8         13.53          9.31         1.15 o                         
  -3  -2   8       1266.94       1403.06        42.60 o                         
  -2  -2   8        193.71        159.39         5.31 o                         
  -1  -2   8        108.36         97.47         3.34 o                         
   0  -2   8        191.41        126.15         4.48 o                         
   1  -2   8        648.42        562.08        17.40 o                         
   2  -2   8        180.91        195.76         6.67 o                         
   3  -2   8        144.71        148.45         5.60 o                         
   4  -2   8          4.46          4.45         1.16 o                         
   5  -2   8        216.11        238.73         9.31 o                         
   6  -2   8        150.42        142.27         7.40 o                         
   7  -2   8        139.70        110.16         6.37 o                         
   8  -2   8          5.31          7.38         1.92 o                         
   9  -2   8          4.09          1.74         1.67 o                         
  10  -2   8          2.69          2.94         1.57 o                         
 -11  -1   8         15.17         10.83         2.29 o                         
 -10  -1   8         79.70         76.48         5.28 o                         
  -9  -1   8          0.57         -0.85         1.50 o                         
  -8  -1   8         18.37         15.41         2.18 o                         
  -7  -1   8        118.01        140.08         5.95 o                         
  -6  -1   8        171.58        176.02         8.27 o                         
  -5  -1   8        748.88        769.05        25.11 o                         
  -4  -1   8        557.52        562.79        17.64 o                         
  -3  -1   8       1152.98       1189.01        34.70 o                         
  -2  -1   8        371.62        260.31         8.03 o                         
  -1  -1   8          7.26          1.77         0.63 o                         
   0  -1   8       1416.61       1501.01        43.55 o                         
   1  -1   8        254.33        273.80         9.84 o                         
   2  -1   8        165.10        206.02         7.28 o                         
   3  -1   8        198.60        206.87         7.51 o                         
   4  -1   8        238.84        263.12         8.88 o                         
   5  -1   8          0.03         -0.44         1.26 o                         
   6  -1   8          1.75         -0.55         1.13 o                         
   7  -1   8         66.95         64.20         5.00 o                         
   8  -1   8          0.52         -0.54         1.31 o                         
   9  -1   8         24.62         23.22         2.51 o                         
  10  -1   8          3.54          3.89         1.40 o                         
 -11   0   8          3.05          7.40         2.33 o                         
 -10   0   8          5.04          2.35         1.76 o                         
  -9   0   8          0.61          1.80         1.46 o                         
  -8   0   8          0.05          0.24         1.32 o                         
  -7   0   8          3.36          4.35         1.74 o                         
  -6   0   8        325.87        287.57        10.27 o                         
  -5   0   8          6.02          3.54         1.21 o                         
  -4   0   8        278.14        263.27         8.84 o                         
  -3   0   8          0.92          0.14         0.68 o                         
  -2   0   8        245.52        215.93         6.83 o                         
  -1   0   8          0.10          1.37         0.82 o                         
   0   0   8       2888.50       3053.81       124.35 o                         
   1   0   8         54.64         50.18         2.29 o                         
   2   0   8       1916.33       2296.40        76.55 o                         
   3   0   8          0.03         -0.22         0.75 o                         
   4   0   8        132.91        156.90         5.55 o                         
   5   0   8          3.90          7.12         1.19 o                         
   6   0   8          1.16          5.10         1.10 o                         
   7   0   8          0.00         -0.42         1.13 o                         
   8   0   8          5.90          8.11         1.87 o                         
   9   0   8          2.18          1.66         0.95 o                         
  10   0   8         17.05         21.81         3.04 o                         
 -11   1   8         16.83         11.51         2.52 o                         
 -10   1   8         41.03         38.82         4.02 o                         
  -9   1   8          5.22          5.76         1.79 o                         
  -8   1   8         25.08         19.39         2.48 o                         
  -7   1   8        213.33        194.97         9.30 o                         
  -6   1   8         38.82         30.83         3.96 o                         
  -5   1   8        556.29        557.92        19.56 o                         
  -4   1   8        163.63        139.91         5.17 o                         
  -3   1   8        873.79        792.64        23.42 o                         
  -2   1   8        566.86        497.94        14.35 o                         
  -1   1   8        228.07        187.12         5.67 o                         
   0   1   8       1777.26       2000.35        70.84 o                         
   1   1   8        431.33        416.62        12.47 o                         
   2   1   8         76.96         95.07         3.98 o                         
   3   1   8        332.26        340.34        10.62 o                         
   4   1   8        314.41        299.16         9.41 o                         
   5   1   8          0.00          0.33         0.82 o                         
   6   1   8          0.79         -0.52         1.17 o                         
   7   1   8          2.39          2.97         1.22 o                         
   8   1   8          1.35         -0.62         1.14 o                         
   9   1   8         17.44         11.61         3.20 o                         
  10   1   8          2.70          2.27         2.77 o                         
 -11   2   8          3.85          5.90         2.29 o                         
 -10   2   8         11.51          5.15         2.39 o                         
  -9   2   8         18.25         12.97         2.16 o                         
  -8   2   8        215.99        202.59         9.51 o                         
  -7   2   8        120.88        136.95         7.81 o                         
  -6   2   8         10.26          7.93         2.26 o                         
  -5   2   8        191.87        223.16        10.30 o                         
  -4   2   8         60.11         62.25         3.79 o                         
  -3   2   8        882.16       1003.09        30.89 o                         
  -2   2   8        287.83        281.00         8.76 o                         
  -1   2   8        224.72        241.82         7.06 o                         
   0   2   8        129.05        113.90         3.99 o                         
   1   2   8        228.98        199.14         6.39 o                         
   2   2   8         11.25         21.77         1.56 o                         
   3   2   8         96.45        107.84         4.21 o                         
   4   2   8         11.89          7.77         1.00 o                         
   5   2   8        679.22        632.74        19.92 o                         
   6   2   8        197.39        197.21         8.54 o                         
   7   2   8        214.74        171.09         7.57 o                         
   8   2   8         16.52         19.77         3.12 o                         
   9   2   8          3.63          4.87         2.10 o                         
  10   2   8          2.74         -0.24         2.31 o                         
 -11   3   8         10.98         10.80         3.11 o                         
 -10   3   8          0.01         -1.71         1.71 o                         
  -9   3   8          1.08         -1.42         1.90 o                         
  -8   3   8         54.38         53.17         4.09 o                         
  -7   3   8         13.81          8.82         1.68 o                         
  -6   3   8          0.51         -0.24         1.38 o                         
  -5   3   8         27.30         25.24         2.47 o                         
  -4   3   8          9.22         15.98         1.53 o                         
  -3   3   8          4.95          5.81         1.12 o                         
  -2   3   8          3.70          3.60         0.87 o                         
  -1   3   8        193.64        181.28         5.72 o                         
   0   3   8         40.10         48.55         2.53 o                         
   1   3   8         49.23         33.22         2.03 o                         
   2   3   8         13.08         13.20         1.34 o                         
   3   3   8        117.23        118.58         5.20 o                         
   4   3   8          1.09          2.99         0.83 o                         
   5   3   8        421.71        478.88        15.38 o                         
   6   3   8         70.13         65.66         3.41 o                         
   7   3   8         12.58         17.20         2.84 o                         
   8   3   8         18.41         15.77         2.45 o                         
   9   3   8          0.97         -0.06         1.45 o                         
  10   3   8          0.05          0.33         1.72 o                         
 -10   4   8          3.02          1.21         2.47 o                         
  -9   4   8         10.98          4.53         2.37 o                         
  -8   4   8          2.08          1.62         1.57 o                         
  -7   4   8         32.84         38.00         3.85 o                         
  -6   4   8          9.76          7.04         2.07 o                         
  -5   4   8         12.58         18.26         2.83 o                         
  -4   4   8        230.45        219.19         8.24 o                         
  -3   4   8         45.95         51.21         3.28 o                         
  -2   4   8        450.11        426.43        14.43 o                         
  -1   4   8        494.21        501.83        15.39 o                         
   0   4   8        161.06        148.08         5.51 o                         
   1   4   8          4.14         -0.42         0.75 o                         
   2   4   8          7.97          3.95         1.02 o                         
   3   4   8          5.49         -0.76         0.76 o                         
   4   4   8       1429.34       1392.51        50.22 o                         
   5   4   8        544.57        534.82        18.02 o                         
   6   4   8          7.11         13.40         1.62 o                         
   7   4   8         71.32         54.25         4.65 o                         
   8   4   8          7.87          0.98         2.25 o                         
   9   4   8          1.11          3.22         2.47 o                         
  10   4   8          2.43          3.00         2.92 o                         
 -10   5   8          1.24         -0.01         2.34 o                         
  -9   5   8         27.89         23.54         3.67 o                         
  -8   5   8         72.89         75.09         8.91 o                         
  -7   5   8         16.92         15.53         2.59 o                         
  -6   5   8        159.14        178.73         8.33 o                         
  -5   5   8         14.81         18.75         2.05 o                         
  -4   5   8         17.02         11.54         1.90 o                         
  -3   5   8          5.22          3.54         1.04 o                         
  -2   5   8        576.96        549.76        17.67 o                         
  -1   5   8         89.42        122.83         4.69 o                         
   0   5   8        875.53        907.72        27.04 o                         
   1   5   8         29.33         31.96         2.31 o                         
   2   5   8          7.51          7.91         1.30 o                         
   3   5   8        541.63        485.21        16.51 o                         
   4   5   8        405.94        362.37        13.10 o                         
   5   5   8        429.15        418.42        17.22 o                         
   6   5   8          1.38          1.45         1.32 o                         
   7   5   8         64.12         74.25         5.95 o                         
   8   5   8          2.00          4.21         1.90 o                         
   9   5   8          3.45          2.52         2.77 o                         
  10   5   8          1.85         -0.52         2.20 o                         
 -10   6   8          3.41          4.20         2.57 o                         
  -9   6   8         55.92         50.29         7.54 o                         
  -8   6   8         10.03         12.62         3.11 o                         
  -7   6   8          0.41         -0.91         0.97 o                         
  -6   6   8         13.14         13.69         2.02 o                         
  -5   6   8          1.59          3.14         1.45 o                         
  -4   6   8         88.99        115.13         6.29 o                         
  -3   6   8         17.64         19.52         2.13 o                         
  -2   6   8         25.68         28.84         2.25 o                         
  -1   6   8          0.35          2.01         1.06 o                         
   0   6   8         12.30          9.24         1.12 o                         
   1   6   8         45.47         50.67         3.38 o                         
   2   6   8        670.66        625.96        20.00 o                         
   3   6   8          0.38          0.08         0.99 o                         
   4   6   8          5.14          4.72         1.31 o                         
   5   6   8          2.24         -1.02         1.02 o                         
   6   6   8         37.23         37.19         3.96 o                         
   7   6   8          0.28          0.74         1.99 o                         
   8   6   8          5.29          1.73         4.21 o                         
   9   6   8         98.71        122.37         9.35 o                         
  -9   7   8          0.17         -1.98         1.98 o                         
  -8   7   8         23.37         22.13         3.91 o                         
  -7   7   8         34.68         36.76         4.50 o                         
  -6   7   8          1.46         -0.47         1.33 o                         
  -5   7   8         21.01         17.99         2.13 o                         
  -4   7   8        257.59        252.49         9.82 o                         
  -3   7   8         16.34         15.69         1.83 o                         
  -2   7   8        100.06        109.71         5.05 o                         
  -1   7   8        187.79        240.13         8.84 o                         
   0   7   8         48.80         65.95         3.73 o                         
   1   7   8        155.81        162.51         6.55 o                         
   2   7   8        185.71        183.50         7.40 o                         
   3   7   8       1057.57       1042.08        34.19 o                         
   4   7   8         60.91         64.97         3.42 o                         
   5   7   8          2.28          0.80         1.12 o                         
   6   7   8         13.07         11.29         2.29 o                         
   7   7   8         21.23         29.11         4.52 o                         
   8   7   8          8.99          8.23         2.82 o                         
   9   7   8         59.70         60.27         9.15 o                         
  -9   8   8         25.19         24.86         4.17 o                         
  -8   8   8          2.38          1.27         2.67 o                         
  -7   8   8         15.38         28.81         3.65 o                         
  -6   8   8         13.07         13.22         2.38 o                         
  -5   8   8         55.20         62.31         4.37 o                         
  -4   8   8         35.60         33.84         2.80 o                         
  -3   8   8         24.12         29.43         2.47 o                         
  -2   8   8         51.26         41.71         3.62 o                         
  -1   8   8          3.63          2.24         1.06 o                         
   0   8   8        138.62        135.06         6.55 o                         
   1   8   8          6.35         15.81         1.87 o                         
   2   8   8         95.12         94.47         4.50 o                         
   3   8   8          1.64         -0.27         1.02 o                         
   4   8   8         23.64         17.21         1.74 o                         
   5   8   8          0.37         -0.03         1.05 o                         
   6   8   8        120.65        116.72         7.60 o                         
   7   8   8          5.12          9.71         2.55 o                         
   8   8   8          2.30          3.27         2.46 o                         
  -8   9   8         80.19        101.16         6.95 o                         
  -7   9   8        263.83        229.70        15.17 o                         
  -6   9   8         15.62         10.56         2.31 o                         
  -5   9   8         40.40         35.41         3.48 o                         
  -4   9   8          7.72          6.03         1.38 o                         
  -3   9   8        279.73        325.77        11.60 o                         
  -2   9   8         41.30         30.74         2.40 o                         
  -1   9   8         18.81         13.56         1.69 o                         
   0   9   8          2.67          3.80         1.65 o                         
   1   9   8        120.19         85.64         4.30 o                         
   2   9   8        487.10        462.90        14.68 o                         
   3   9   8         62.22         48.89         2.95 o                         
   4   9   8         44.35         40.04         2.84 o                         
   5   9   8         51.62         49.77         3.95 o                         
   6   9   8          4.37          4.13         2.07 o                         
   7   9   8          0.01         -1.07         1.48 o                         
   8   9   8          7.44         12.53         2.62 o                         
  -8  10   8          3.42          1.51         1.98 o                         
  -7  10   8          2.11          2.74         2.59 o                         
  -6  10   8         16.32         19.88         2.83 o                         
  -5  10   8        330.61        398.89        14.34 o                         
  -4  10   8         80.28         91.75         4.97 o                         
  -3  10   8         26.86         34.86         3.42 o                         
  -2  10   8         44.09         49.61         3.43 o                         
  -1  10   8         20.78         14.89         2.04 o                         
   0  10   8        264.63        182.50         7.74 o                         
   1  10   8         84.93         86.42         5.56 o                         
   2  10   8          9.93         15.32         2.20 o                         
   3  10   8         18.83          8.78         1.96 o                         
   4  10   8         37.22         40.28         3.61 o                         
   5  10   8          7.02          2.41         1.65 o                         
   6  10   8          0.23         -1.52         1.80 o                         
   7  10   8          2.67          1.86         2.70 o                         
  -7  11   8          4.21          5.13         2.29 o                         
  -6  11   8         23.03         33.20         3.44 o                         
  -5  11   8         28.81         28.99         3.16 o                         
  -4  11   8        236.96        204.02        10.37 o                         
  -3  11   8        197.95        185.19         9.63 o                         
  -2  11   8         27.06         23.04         2.68 o                         
  -1  11   8         26.84         26.22         2.77 o                         
   0  11   8        140.69        172.96         7.33 o                         
   1  11   8          6.27          6.91         1.68 o                         
   2  11   8         23.38         16.88         2.48 o                         
   3  11   8         11.02          4.25         1.49 o                         
   4  11   8         14.88         10.11         2.01 o                         
   5  11   8          0.48          2.59         2.06 o                         
   6  11   8         33.84         30.84         4.76 o                         
  -5  12   8          1.04          1.15         1.86 o                         
  -4  12   8         12.47         15.90         2.59 o                         
  -3  12   8         79.78         73.00         4.90 o                         
  -2  12   8          2.06          5.04         1.77 o                         
  -1  12   8          0.84          5.92         2.37 o                         
   0  12   8         20.82         17.73         2.69 o                         
   1  12   8          1.79          6.28         1.94 o                         
   2  12   8          0.30          1.41         1.80 o                         
   3  12   8         61.59         72.93         5.67 o                         
   4  12   8          3.44          3.70         1.88 o                         
   5  12   8        150.38        180.62         9.58 o                         
  -4  13   8          1.34         -0.01         1.84 o                         
  -3  13   8          1.93          1.21         2.20 o                         
  -2  13   8         54.72         63.12         4.65 o                         
  -1  13   8          6.48          1.25         1.88 o                         
   0  13   8         97.99         97.18         6.72 o                         
   1  13   8         30.34         44.34         3.94 o                         
   2  13   8         23.33         40.39         4.91 o                         
   3  13   8          0.69          0.14         1.86 o                         
   0 -14   9         16.50          9.23         2.95 o                         
  -4 -13   9          6.38          6.40         2.38 o                         
  -3 -13   9         17.29         17.15         2.11 o                         
  -2 -13   9         66.13         77.91         4.91 o                         
  -1 -13   9          8.46         12.52         2.12 o                         
   0 -13   9         13.37         19.70         2.67 o                         
   1 -13   9          0.59          1.79         2.05 o                         
   2 -13   9         10.70         12.17         3.34 o                         
   3 -13   9          0.46          0.92         2.49 o                         
  -5 -12   9          3.36          1.60         1.97 o                         
  -4 -12   9          0.68          2.92         2.07 o                         
  -3 -12   9         97.18         95.38         5.37 o                         
  -2 -12   9         11.37         12.64         1.96 o                         
  -1 -12   9         16.61         16.59         3.14 o                         
   0 -12   9          0.25         -1.27         1.69 o                         
   1 -12   9          2.60          0.54         1.55 o                         
   2 -12   9         35.79         35.97         3.95 o                         
   3 -12   9         36.16         33.51         4.19 o                         
   4 -12   9         10.91          7.58         3.84 o                         
   5 -12   9         88.27        104.97         7.41 o                         
  -6 -11   9         31.85         32.43         3.24 o                         
  -5 -11   9        148.46        166.91         7.88 o                         
  -4 -11   9         76.77         72.45         4.62 o                         
  -3 -11   9        655.63        686.20        23.80 o                         
  -2 -11   9          0.01         -1.21         1.49 o                         
  -1 -11   9         21.43         17.67         2.68 o                         
   0 -11   9         67.53         58.38         4.61 o                         
   1 -11   9          5.32         10.81         2.03 o                         
   2 -11   9         32.83         31.99         3.22 o                         
   3 -11   9          0.87         -2.42         2.42 o                         
   4 -11   9         50.10         43.28         5.01 o                         
   5 -11   9          7.93         12.28         3.43 o                         
   6 -11   9          9.81          5.03         2.37 o                         
  -7 -10   9          1.90          1.05         1.98 o                         
  -6 -10   9          7.42         10.26         2.22 o                         
  -5 -10   9        183.41        193.27         8.35 o                         
  -4 -10   9         13.40         15.16         2.19 o                         
  -3 -10   9          3.42          6.73         1.77 o                         
  -2 -10   9         29.14         24.17         2.11 o                         
  -1 -10   9          0.38         -1.22         1.22 o                         
   0 -10   9        304.23        269.43        10.06 o                         
   1 -10   9         72.58         82.37         4.86 o                         
   2 -10   9         19.94         20.33         3.04 o                         
   3 -10   9          0.37          0.25         1.66 o                         
   4 -10   9          4.01          0.21         2.18 o                         
   5 -10   9          4.23          1.38         2.05 o                         
   6 -10   9          2.47         -0.87         1.82 o                         
   7 -10   9          4.15          5.11         2.87 o                         
  -8  -9   9         21.38         22.94         2.55 o                         
  -7  -9   9        304.37        301.21        12.16 o                         
  -6  -9   9          0.01          0.33         1.71 o                         
  -5  -9   9         17.88         15.21         2.35 o                         
  -4  -9   9          9.43         12.11         1.93 o                         
  -3  -9   9        393.40        426.08        14.43 o                         
  -2  -9   9          2.38          1.87         1.01 o                         
  -1  -9   9         59.26         90.29         5.48 o                         
   0  -9   9          5.28          3.57         1.41 o                         
   1  -9   9        127.77        134.18         6.44 o                         
   2  -9   9        297.93        305.59        16.54 o                         
   3  -9   9          8.16          3.56         1.71 o                         
   4  -9   9         79.00         83.47         6.88 o                         
   5  -9   9         47.57         58.41         5.20 o                         
   6  -9   9          2.22          0.46         1.89 o                         
   7  -9   9          0.06         -0.37         2.32 o                         
   8  -9   9          4.31          9.94         3.62 o                         
  -9  -8   9         33.24         30.11         3.94 o                         
  -8  -8   9         10.92         12.93         2.19 o                         
  -7  -8   9          6.73          2.51         1.59 o                         
  -6  -8   9         10.28          2.75         1.58 o                         
  -5  -8   9         24.24         22.05         2.40 o                         
  -4  -8   9         54.38         36.71         3.46 o                         
  -3  -8   9         23.89         13.64         2.17 o                         
  -2  -8   9         94.10         93.19         6.01 o                         
  -1  -8   9         18.41         24.78         2.64 o                         
   0  -8   9        121.96        107.69         5.32 o                         
   1  -8   9          0.00         -0.87         0.87 o                         
   2  -8   9        116.98         97.13         6.19 o                         
   3  -8   9         41.46         51.75         3.72 o                         
   4  -8   9         29.79         33.97         5.10 o                         
   5  -8   9          0.30          0.14         1.39 o                         
   6  -8   9        127.10        149.96         9.47 o                         
   7  -8   9          2.40          0.39         2.11 o                         
   8  -8   9          5.04          3.77         2.51 o                         
  -9  -7   9          5.07          5.07         2.25 o                         
  -8  -7   9         41.20         43.01         3.60 o                         
  -7  -7   9         14.72         18.23         2.62 o                         
  -6  -7   9          3.60          4.81         1.50 o                         
  -5  -7   9         18.49         23.41         2.37 o                         
  -4  -7   9         87.89         69.50         6.94 o                         
  -3  -7   9          5.40          0.13         1.26 o                         
  -2  -7   9        155.83        169.03         8.77 o                         
  -1  -7   9         85.19         91.03         4.89 o                         
   0  -7   9         19.59         28.07         2.42 o                         
   1  -7   9        109.21        101.54         4.73 o                         
   2  -7   9        117.17        148.77         6.70 o                         
   3  -7   9       1261.44       1321.38        48.56 o                         
   4  -7   9         32.93         40.34         4.76 o                         
   5  -7   9          0.21         -0.69         1.52 o                         
   6  -7   9         13.75         17.21         3.05 o                         
   7  -7   9         15.38         18.73         3.73 o                         
   8  -7   9         25.66         31.71         4.31 o                         
   9  -7   9         43.44         49.09         7.11 o                         
 -10  -6   9          2.30         -0.17         3.81 o                         
  -9  -6   9         25.47         17.43         2.31 o                         
  -8  -6   9          4.42         -1.44         1.74 o                         
  -7  -6   9          3.02          6.77         1.83 o                         
  -6  -6   9          0.00         -1.38         1.38 o                         
  -5  -6   9         34.27         52.48         3.65 o                         
  -4  -6   9        138.25        174.75         7.38 o                         
  -3  -6   9          0.06         -0.25         1.30 o                         
  -2  -6   9         50.78         39.87         3.41 o                         
  -1  -6   9         16.79         22.39         2.02 o                         
   0  -6   9          3.06          7.26         1.26 o                         
   1  -6   9          8.23          9.55         1.72 o                         
   2  -6   9        756.58        792.89        26.26 o                         
   3  -6   9         59.76         65.48         4.31 o                         
   4  -6   9         14.15         10.90         2.21 o                         
   5  -6   9         28.62         19.64         4.31 o                         
   6  -6   9         15.52          6.70         2.30 o                         
   7  -6   9          5.10          6.44         2.20 o                         
   8  -6   9         19.11         19.97         3.73 o                         
   9  -6   9         36.95         42.04         5.34 o                         
 -10  -5   9          1.31          0.12         1.96 o                         
  -9  -5   9         31.18         18.49         2.47 o                         
  -8  -5   9         51.44         50.50         3.19 o                         
  -7  -5   9         20.81         19.37         1.98 o                         
  -6  -5   9        122.24        135.74         7.17 o                         
  -5  -5   9         28.50         18.27         2.24 o                         
  -4  -5   9          0.07          0.33         1.23 o                         
  -3  -5   9         94.38         79.61         4.58 o                         
  -2  -5   9        596.35        647.14        24.03 o                         
  -1  -5   9         15.31         12.69         1.37 o                         
   0  -5   9        705.42        665.98        23.10 o                         
   1  -5   9         12.73         22.56         2.70 o                         
   2  -5   9          1.38          0.08         0.97 o                         
   3  -5   9        977.26       1009.70        32.94 o                         
   4  -5   9        112.79        108.22         6.76 o                         
   5  -5   9        696.89        753.10        32.79 o                         
   6  -5   9         36.99         40.11         5.11 o                         
   7  -5   9         65.17         54.85         5.32 o                         
   8  -5   9          1.02         -0.04         1.59 o                         
   9  -5   9         15.11         14.70         2.96 o                         
  10  -5   9          3.03          0.96         2.37 o                         
 -10  -4   9          0.56          3.95         1.68 o                         
  -9  -4   9          9.75          0.66         1.41 o                         
  -8  -4   9          0.43          2.80         1.36 o                         
  -7  -4   9          7.27          3.82         1.44 o                         
  -6  -4   9         31.52         55.72         3.45 o                         
  -5  -4   9         64.05         70.54         4.04 o                         
  -4  -4   9        205.26        186.92         8.11 o                         
  -3  -4   9         40.62         25.56         2.06 o                         
  -2  -4   9         39.14         30.59         2.41 o                         
  -1  -4   9          1.82          4.60         0.90 o                         
   0  -4   9          1.73          0.98         0.76 o                         
   1  -4   9          1.77         -0.29         0.74 o                         
   2  -4   9         27.65         21.47         2.38 o                         
   3  -4   9         21.65         23.92         2.36 o                         
   4  -4   9        986.53        962.75        41.05 o                         
   5  -4   9         66.30         72.06         5.94 o                         
   6  -4   9         49.63         55.65         4.63 o                         
   7  -4   9        120.51        114.69         6.93 o                         
   8  -4   9          5.07          7.72         1.99 o                         
   9  -4   9          2.23          0.33         1.73 o                         
  10  -4   9          4.24          1.40         2.55 o                         
 -10  -3   9          5.27          3.22         1.72 o                         
  -9  -3   9         46.88         42.38         3.36 o                         
  -8  -3   9          0.07          2.27         1.20 o                         
  -7  -3   9        124.10        119.06         5.43 o                         
  -5  -3   9        199.74        220.07         8.16 o                         
  -4  -3   9          2.01         -0.10         1.01 o                         
  -3  -3   9          0.51          4.65         1.11 o                         
  -2  -3   9        228.58        209.64         7.11 o                         
  -1  -3   9        299.79        363.50        11.20 o                         
   0  -3   9         15.07         34.50         1.90 o                         
   1  -3   9          7.06          3.88         0.84 o                         
   2  -3   9          0.83          0.30         0.85 o                         
   3  -3   9          0.00          2.18         0.75 o                         
   4  -3   9         25.63         28.82         3.62 o                         
   5  -3   9        716.65        774.27        31.06 o                         
   6  -3   9         69.94         70.86         5.66 o                         
   7  -3   9         12.23         11.06         2.20 o                         
   8  -3   9          3.28          0.27         1.33 o                         
   9  -3   9         19.19         25.00         3.03 o                         
  10  -3   9          0.00          1.35         2.22 o                         
 -11  -2   9          0.03          1.82         2.26 o                         
 -10  -2   9          4.18          0.51         2.45 o                         
  -9  -2   9         64.48         48.54         3.48 o                         
  -8  -2   9          0.06         -0.34         1.62 o                         
  -7  -2   9         60.39         49.23         3.03 o                         
  -6  -2   9         38.36         57.11         3.25 o                         
  -5  -2   9         35.45         25.94         2.28 o                         
  -4  -2   9        239.57        211.33         7.41 o                         
  -3  -2   9         56.06         40.38         1.97 o                         
  -2  -2   9         36.41         30.97         1.75 o                         
  -1  -2   9         98.39         68.78         2.91 o                         
   0  -2   9          5.95          1.27         0.59 o                         
   1  -2   9        178.68        161.61         5.45 o                         
   2  -2   9         27.26         33.25         2.07 o                         
   3  -2   9          8.74          2.08         0.90 o                         
   4  -2   9         25.49         24.90         2.33 o                         
   5  -2   9        411.47        387.81        15.37 o                         
   6  -2   9          5.24          3.36         1.43 o                         
   7  -2   9        196.72        201.68         9.28 o                         
   8  -2   9          2.95         -0.32         1.06 o                         
   9  -2   9          8.14          9.69         2.08 o                         
  10  -2   9         12.51         10.19         2.51 o                         
 -11  -1   9          9.87         12.91         3.50 o                         
 -10  -1   9         24.01         24.37         2.72 o                         
  -9  -1   9          6.96          5.58         1.92 o                         
  -8  -1   9          5.63          2.76         1.47 o                         
  -7  -1   9        158.80        115.40         4.86 o                         
  -6  -1   9       1354.95       1548.12        52.21 o                         
  -5  -1   9         77.66         74.29         3.70 o                         
  -4  -1   9        268.38        271.49         9.04 o                         
  -3  -1   9         37.30         38.27         1.97 o                         
  -2  -1   9        152.79        187.94         6.38 o                         
  -1  -1   9        101.89        136.19         4.55 o                         
   0  -1   9       3933.89       4037.30       164.26 o                         
   1  -1   9         69.28         52.58         2.51 o                         
   2  -1   9         33.00         18.78         1.76 o                         
   3  -1   9        214.08        205.19         7.46 o                         
   4  -1   9         57.43         60.77         4.05 o                         
   5  -1   9        193.60        186.39         7.46 o                         
   6  -1   9         99.21         94.71         5.34 o                         
   7  -1   9          7.17          2.37         1.40 o                         
   8  -1   9          9.44          5.53         1.92 o                         
   9  -1   9          0.02          0.48         1.54 o                         
  10  -1   9          0.00          0.14         1.65 o                         
 -11   0   9          0.15          3.09         1.99 o                         
 -10   0   9          1.20         -1.06         1.48 o                         
  -9   0   9          0.05         -0.04         1.31 o                         
  -8   0   9         30.19         24.42         2.57 o
[truncated: 252,559 more chars]
